# Supplementary material for: Arabidopsis thaliana Cuticle Composition Contributes to Differential Defense Response to Botrytis cinerea
Source: Front Plant Sci. 2021 Nov 5;12:738949. doi: 10.3389/fpls.2021.738949 (PMC8603936; doi:10.3389/fpls.2021.738949)
Supplement: Supplementary Figure 1 — Reactive oxygen species (ROS) production at 6 hpi with Botrytis cinerea in leaves from 4-week-old plants of Arabidopsis thaliana cuticular mutants and wild-type (WT) Columbia-0 (Col-0) and C24 plants. Fluorescence after DCF-DA staining was observed on leaves by using epifluorescence microscopy. 3, 3′-Diaminobenzidine (DAB) and nitroblue tetrazolium (NBT) were used to detect the accumulation of hydrogen peroxide (H2O2) and superoxide (O2–), respectively. The experiment was carried out six times, with similar results (n = 6 ± SD). Scale bar = 100 μm. Different lowercase letter columns indicate significant differences, according to one-way analysis of variance (ANOVA) (p-value < 0.001) followed by Tukey’s test. Representative pictures are shown. [file Data_Sheet_1.zip › Supplementary Data 1.XLSX]

## Sheet: DEGs_C24_vs_eca2
Supplementary Data 1: Differentially expressed genes (DEGs) of eca2 cutin mutant non-infected
up-regulated	log2FoldChange	pvalue	padj	confidence interval	DE		down-regulated	log2FoldChange	pvalue	padj	confidence interval	DE
AT5G44020.1	4.92775	1.11517404809806e-213	2.75548355544549e-209	100	DOWN_C24_UP_eca2		AT2G30020.1	-3.51734	6.98335732710408e-77	3.4510355239083e-73	100	UP_C24_DOWN_eca2
AT3G27690.1	2.46366	2.8746733010884e-138	3.55151512982967e-134	100	DOWN_C24_UP_eca2		AT3G15210.1	-1.84696	2.20622866487725e-46	3.63424693869679e-43	100	UP_C24_DOWN_eca2
AT5G14740.9	2.34627	1.40023479286934e-95	1.15328004990029e-91	100	DOWN_C24_UP_eca2		AT4G22880.3	-4.95891	1.90340759566951e-39	2.13778628551808e-36	100	UP_C24_DOWN_eca2
AT2G15090.1	5.42399	7.4630812280468e-94	4.61013185159521e-90	100	DOWN_C24_UP_eca2		AT2G15042.1	-2.80933	2.50994125300237e-39	2.6964408008885e-36	100	UP_C24_DOWN_eca2
AT1G55330.1	6.18666	3.65037005533304e-66	1.50328322828707e-62	100	DOWN_C24_UP_eca2		AT4G25470.1	-2.88249	9.10645767937845e-37	8.03612367142008e-34	100	UP_C24_DOWN_eca2
AT4G12730.1	2.38248	2.37794595569448e-62	8.39380951703643e-59	100	DOWN_C24_UP_eca2		AT2G36490.1	-5.67053	8.32330960141649e-36	7.09174679108276e-33	100	UP_C24_DOWN_eca2
AT3G26520.1	2.66295	3.20139655688717e-62	9.88791344051563e-59	100	DOWN_C24_UP_eca2		AT1G73540.1	-2.56105	1.01810755308864e-33	7.86138110289597e-31	100	UP_C24_DOWN_eca2
AT4G16980.1	2.26116	9.99844116328169e-62	2.74501647448364e-58	100	DOWN_C24_UP_eca2		AT1G28370.2	-2.25431	1.34937186455704e-32	9.80636158862941e-30	100	UP_C24_DOWN_eca2
AT2G06850.1	4.28827	1.02449486821347e-60	2.53142436986866e-57	100	DOWN_C24_UP_eca2		AT1G23710.1	-1.99679	4.20778696749862e-29	2.53585873609569e-26	100	UP_C24_DOWN_eca2
AT1G29660.1	2.57832	9.57661514798597e-55	2.15116894265078e-51	100	DOWN_C24_UP_eca2		AT2G40000.1	-2.47726	2.45473265569029e-28	1.44414259974884e-25	100	UP_C24_DOWN_eca2
AT3G01500.1	3.75595	1.24078141102052e-54	2.55487232374216e-51	100	DOWN_C24_UP_eca2		AT5G03240.1	-1.6223	5.00204901313787e-28	2.74656953479164e-25	100	UP_C24_DOWN_eca2
AT3G16370.1	2.00622	2.51855237448734e-49	4.78699312470828e-46	100	DOWN_C24_UP_eca2		AT1G60190.1	-2.72529	2.40057782566538e-27	1.2894755977036e-24	100	UP_C24_DOWN_eca2
AT1G54040.2	1.08651	5.88224125690781e-47	1.03817356583525e-43	100	DOWN_C24_UP_eca2		AT4G24570.1	-2.87831	3.15707014994938e-26	1.56016092670199e-23	100	UP_C24_DOWN_eca2
AT5G38420.1	2.42189	3.39770927169463e-45	5.24712489964391e-42	100	DOWN_C24_UP_eca2		AT1G07430.1	-3.23581	3.53740782547098e-26	1.71383941097181e-23	100	UP_C24_DOWN_eca2
AT1G67090.1	1.12519	9.28400605821639e-45	1.34940297466158e-41	100	DOWN_C24_UP_eca2		AT3G56880.1	-1.41521	3.07450188223228e-25	1.35656905371567e-22	100	UP_C24_DOWN_eca2
AT1G35710.1	4.35628	1.36653384453785e-44	1.87587137581588e-41	100	DOWN_C24_UP_eca2		AT1G22190.1	-1.17911	4.30993302997451e-25	1.86831816206386e-22	100	UP_C24_DOWN_eca2
AT1G01620.1	1.57476	6.16521274297252e-44	8.01769692979516e-41	100	DOWN_C24_UP_eca2		AT3G30775.1	-1.20422	1.11872767478104e-23	4.18827910850981e-21	100	UP_C24_DOWN_eca2
AT3G46780.1	1.56002	1.02734737787705e-41	1.2692363179982e-38	100	DOWN_C24_UP_eca2		AT2G36220.1	-1.56329	3.16218976505511e-22	1.01473437538632e-19	100	UP_C24_DOWN_eca2
AT5G54270.1	1.17424	5.51299238459923e-41	6.48669184909821e-38	100	DOWN_C24_UP_eca2		AT4G29780.1	-4.01648	4.85689636744354e-22	1.53857759414311e-19	100	UP_C24_DOWN_eca2
AT1G15820.1	1.17943	2.67046627126557e-39	2.74935629569587e-36	100	DOWN_C24_UP_eca2		AT4G18880.1	-1.66531	6.4417877484942e-21	1.82954176410969e-18	100	UP_C24_DOWN_eca2
AT1G72610.1	2.78693	9.58075017612477e-39	9.46923024407468e-36	100	DOWN_C24_UP_eca2		AT3G28740.1	-3.45533	1.88891720627189e-20	5.24418598312046e-18	100	UP_C24_DOWN_eca2
AT5G11740.1	1.65167	5.82313001811431e-38	5.53398921606102e-35	100	DOWN_C24_UP_eca2		AT5G35480.1	-2.19534	2.66538216848367e-20	7.31765866678478e-18	100	UP_C24_DOWN_eca2
AT1G04040.1	2.50687	1.65955201901092e-37	1.51873595695337e-34	100	DOWN_C24_UP_eca2		AT5G59550.1	-2.03965	3.10562855993791e-20	8.43263473489076e-18	100	UP_C24_DOWN_eca2
AT3G15850.1	1.23431	2.17405946126869e-35	1.7906278409496e-32	100	DOWN_C24_UP_eca2		AT5G53420.1	-1.40917	8.49001878890087e-20	2.28021602451034e-17	100	UP_C24_DOWN_eca2
AT3G21055.2	1.41433	6.86707412366614e-34	5.47350111360215e-31	100	DOWN_C24_UP_eca2		AT1G01720.1	-1.77296	1.06515332487558e-19	2.79988016003731e-17	100	UP_C24_DOWN_eca2
AT4G07995.1	3.85077	5.90851720167648e-33	4.42404701624922e-30	100	DOWN_C24_UP_eca2		AT4G12290.2	-1.16871	1.25172648261025e-19	3.19159194138106e-17	100	UP_C24_DOWN_eca2
AT2G23130.1	6.13982	1.39810917909198e-32	9.87025134462391e-30	100	DOWN_C24_UP_eca2		AT1G67360.2	-0.964075	1.34998334256375e-19	3.40374881749059e-17	100	UP_C24_DOWN_eca2
AT4G23820.1	2.17476	5.19787000759125e-31	3.48140919030124e-28	100	DOWN_C24_UP_eca2		AT1G54410.1	-1.1153	3.15617237653646e-19	7.79858632518394e-17	100	UP_C24_DOWN_eca2
AT5G65730.1	2.7585	5.21316686394212e-31	3.48140919030124e-28	100	DOWN_C24_UP_eca2		AT5G22300.1	-1.20917	4.19264961153868e-19	1.01564881619127e-16	100	UP_C24_DOWN_eca2
AT4G10340.1	1.01833	5.90321489227202e-31	3.83848780981972e-28	100	DOWN_C24_UP_eca2		AT4G32940.1	-1.07665	1.0567095004403e-18	2.53497427634752e-16	100	UP_C24_DOWN_eca2
AT1G74670.1	3.71737	7.10773798070293e-31	4.50320763500484e-28	100	DOWN_C24_UP_eca2		AT1G18300.1	-3.56415	1.21156427173127e-17	2.64925146816e-15	100	UP_C24_DOWN_eca2
AT3G01500.3	3.81346	1.00719850821298e-30	6.22171698485862e-28	100	DOWN_C24_UP_eca2		AT5G03210.1	-3.24192	5.77654304803298e-17	1.13279842995117e-14	100	UP_C24_DOWN_eca2
AT1G03870.1	2.60947	3.06385323781625e-28	1.76057557333027e-25	100	DOWN_C24_UP_eca2		AT4G39210.2	-1.76277	3.2266486995478e-16	6.18040796256796e-14	100	UP_C24_DOWN_eca2
AT1G60950.1	1.05616	4.97029344660968e-28	2.74656953479164e-25	100	DOWN_C24_UP_eca2		AT5G07990.1	-3.23603	6.97961451083875e-16	1.26808305109055e-13	100	UP_C24_DOWN_eca2
AT4G04030.1	6.50666	3.00477838457558e-27	1.57968232137187e-24	100	DOWN_C24_UP_eca2		AT4G29190.1	-1.63111	9.25246391335302e-16	1.65666036836985e-13	100	UP_C24_DOWN_eca2
AT5G44130.1	2.53826	4.68841821252192e-27	2.41346095027509e-24	100	DOWN_C24_UP_eca2		AT3G60950.1	-1.39632	5.08974118133315e-15	8.49746046280815e-13	100	UP_C24_DOWN_eca2
AT2G32690.5	1.3033	8.10476428377431e-27	4.08695144260774e-24	100	DOWN_C24_UP_eca2		AT2G18050.2	-2.08492	7.82950076356142e-15	1.28972756244559e-12	100	UP_C24_DOWN_eca2
AT1G52230.1	1.10623	5.4933632956755e-26	2.61029833986242e-23	100	DOWN_C24_UP_eca2		AT3G48240.1	-1.83751	8.50549485822048e-15	1.39180312881967e-12	100	UP_C24_DOWN_eca2
AT1G19150.1	2.51507	9.14236246614987e-26	4.26223838068108e-23	100	DOWN_C24_UP_eca2		AT5G17860.1	-1.68704	9.38446058258864e-15	1.51555971591623e-12	100	UP_C24_DOWN_eca2
AT4G21280.1	1.16999	1.82207534915685e-25	8.3373444078364e-23	100	DOWN_C24_UP_eca2		AT4G05320.5	-0.721377	1.32995470051623e-14	2.0667830625821e-12	100	UP_C24_DOWN_eca2
AT3G26480.1	5.1642	3.00763163001223e-25	1.35119218083586e-22	100	DOWN_C24_UP_eca2		AT5G22250.1	-2.3514	1.8755902099868e-14	2.86073817892369e-12	100	UP_C24_DOWN_eca2
AT3G16240.1	4.53402	1.00430705512457e-24	4.27852121121949e-22	100	DOWN_C24_UP_eca2		AT5G19470.1	-1.1932	5.5641041892932e-14	8.18353871507415e-12	100	UP_C24_DOWN_eca2
AT2G06520.1	0.931772	2.35156100388872e-24	9.84825777035364e-22	100	DOWN_C24_UP_eca2		AT3G19515.2	-1.46394	9.01734551177777e-14	1.31064464853245e-11	100	UP_C24_DOWN_eca2
AT1G10020.1	3.01148	2.68630593544805e-24	1.1062655559831e-21	100	DOWN_C24_UP_eca2		AT2G28400.1	-2.80969	1.10862560674057e-13	1.59261803005539e-11	100	UP_C24_DOWN_eca2
AT5G15350.1	2.01492	3.09877729841715e-24	1.25520800437032e-21	100	DOWN_C24_UP_eca2		AT3G46620.1	-1.69319	1.42998297344775e-13	2.03065800522531e-11	100	UP_C24_DOWN_eca2
AT1G30380.1	1.11754	3.59639568645873e-24	1.43327969381788e-21	100	DOWN_C24_UP_eca2		AT5G45380.1	-1.23906	1.60532351311113e-13	2.26662506774074e-11	100	UP_C24_DOWN_eca2
AT2G38540.1	1.16555	4.03914319338832e-24	1.58417760580051e-21	100	DOWN_C24_UP_eca2		AT4G25490.1	-4.79382	4.30013846835834e-13	5.74335791430628e-11	100	UP_C24_DOWN_eca2
AT1G55670.1	0.947532	6.01853868188792e-24	2.32362612954326e-21	100	DOWN_C24_UP_eca2		AT5G01600.1	-0.744675	5.20139973076948e-13	6.90975193266576e-11	100	UP_C24_DOWN_eca2
AT5G38430.2	1.69262	9.03199770036508e-24	3.4334097104357e-21	100	DOWN_C24_UP_eca2		AT2G17710.1	-1.2013	8.48174365959718e-13	1.1147627876861e-10	100	UP_C24_DOWN_eca2
AT1G08380.1	1.03015	1.2592210171577e-23	4.64389434521636e-21	100	DOWN_C24_UP_eca2		AT5G16570.1	-1.20255	2.04196565592186e-12	2.54822875718047e-10	100	UP_C24_DOWN_eca2
AT1G22530.1	2.3645	1.28550660079484e-23	4.67111508809406e-21	100	DOWN_C24_UP_eca2		AT1G32640.1	-0.963333	2.15680828002816e-12	2.6646287895608e-10	100	UP_C24_DOWN_eca2
AT2G17230.1	3.53345	2.95000060938091e-23	1.05639949358251e-20	100	DOWN_C24_UP_eca2		AT1G80130.1	-0.993645	3.90454774552633e-12	4.61614690163685e-10	100	UP_C24_DOWN_eca2
AT4G25050.1	1.39949	3.35187926266166e-23	1.1831654957301e-20	100	DOWN_C24_UP_eca2		AT3G11410.1	-1.33378	4.193850510061e-12	4.93456439300463e-10	100	UP_C24_DOWN_eca2
AT3G28180.1	1.93138	4.18263792776729e-23	1.45561690925637e-20	100	DOWN_C24_UP_eca2		AT3G61890.1	-1.25507	4.94920762615232e-12	5.6879056388185e-10	100	UP_C24_DOWN_eca2
AT1G29930.1	1.26155	8.08524816777265e-23	2.77469995802076e-20	100	DOWN_C24_UP_eca2		AT1G03940.1	-3.12798	7.07845439166149e-12	8.09729303535017e-10	100	UP_C24_DOWN_eca2
AT5G11420.1	1.83313	1.11642606169422e-22	3.77887281621951e-20	100	DOWN_C24_UP_eca2		AT1G69490.1	-1.96471	7.76536538751134e-12	8.80157859449622e-10	100	UP_C24_DOWN_eca2
AT4G03210.1	3.74571	1.140927999797e-22	3.80962026310594e-20	100	DOWN_C24_UP_eca2		AT4G16190.1	-0.587028	1.14787761429401e-11	1.28338950097695e-09	100	UP_C24_DOWN_eca2
AT2G47440.1	2.95221	1.533403364248e-22	5.05184849696051e-20	100	DOWN_C24_UP_eca2		AT4G10380.1	-1.64637	1.31087147689288e-11	1.44599657689938e-09	100	UP_C24_DOWN_eca2
AT5G54380.1	3.8054	2.59553232332462e-22	8.43855370750367e-20	100	DOWN_C24_UP_eca2		AT3G24520.1	-2.15312	1.3976951185307e-11	1.53491771927889e-09	100	UP_C24_DOWN_eca2
AT5G26000.1	1.55657	6.9692257341762e-22	2.17977972994633e-19	100	DOWN_C24_UP_eca2		AT1G25145.1	-1.35275	1.85564103422323e-11	2.0004493513221e-09	100	UP_C24_DOWN_eca2
AT1G20010.1	1.11635	7.25140114718459e-22	2.2396858868223e-19	100	DOWN_C24_UP_eca2		AT1G63770.3	-10.6824	2.35196316582742e-11	2.49419132465364e-09	100	UP_C24_DOWN_eca2
AT3G49220.1	1.23857	8.91024774438126e-22	2.71806557427057e-19	100	DOWN_C24_UP_eca2		AT1G34060.1	-1.13106	2.54567462446831e-11	2.67558028021318e-09	100	UP_C24_DOWN_eca2
AT3G58120.1	4.81174	1.1318286126413e-21	3.41053087679927e-19	100	DOWN_C24_UP_eca2		AT1G56600.1	-0.960403	3.0616868872466e-11	3.16532306681909e-09	100	UP_C24_DOWN_eca2
AT2G45180.1	1.0752	1.96928221985191e-21	5.86252944220734e-19	100	DOWN_C24_UP_eca2		AT2G15480.1	-1.64793	3.29055383817204e-11	3.37370517790012e-09	100	UP_C24_DOWN_eca2
AT4G02330.1	3.97514	2.17865402513974e-21	6.4086145603783e-19	100	DOWN_C24_UP_eca2		AT2G41010.1	-1.09454	3.76486065505937e-11	3.84404718701909e-09	100	UP_C24_DOWN_eca2
AT4G28780.1	4.63851	2.20493644347068e-21	6.40962053902555e-19	100	DOWN_C24_UP_eca2		AT1G77450.1	-2.03714	4.23208141260428e-11	4.28567621409996e-09	100	UP_C24_DOWN_eca2
AT3G23730.1	3.66272	6.18934246629537e-21	1.77828445348479e-18	100	DOWN_C24_UP_eca2		AT5G19470.2	-1.97301	5.08664589054222e-11	5.00740770157003e-09	100	UP_C24_DOWN_eca2
AT5G38410.1	1.8654	1.2656955768767e-20	3.55387181920982e-18	100	DOWN_C24_UP_eca2		AT3G04640.1	-2.43249	5.40531061214684e-11	5.29999285379112e-09	100	UP_C24_DOWN_eca2
AT3G17390.1	1.23066	8.71083858052099e-20	2.31436677942036e-17	100	DOWN_C24_UP_eca2		AT1G22160.1	-0.761287	5.99548590658764e-11	5.83238036479819e-09	100	UP_C24_DOWN_eca2
AT3G11700.1	1.44922	1.25292168163002e-19	3.19159194138106e-17	100	DOWN_C24_UP_eca2		AT5G42380.1	-4.14985	7.3018314664368e-11	7.0476935040698e-09	100	UP_C24_DOWN_eca2
AT4G26530.1	1.51756	1.24387576403961e-19	3.19159194138106e-17	100	DOWN_C24_UP_eca2		AT4G28240.1	-1.0396	1.02487547449393e-10	9.62876353584432e-09	100	UP_C24_DOWN_eca2
AT4G04030.2	5.23576	2.53548116544597e-19	6.32820243606107e-17	100	DOWN_C24_UP_eca2		AT1G52890.1	-2.93355	1.16729854293961e-10	1.08840678103754e-08	100	UP_C24_DOWN_eca2
AT1G12900.1	1.32253	3.21537249491088e-19	7.86620187888644e-17	100	DOWN_C24_UP_eca2		AT1G08060.3	-9.90014	1.39863685949232e-10	1.29898435442453e-08	100	UP_C24_DOWN_eca2
AT2G45470.1	2.16005	2.08360261746148e-18	4.95035933412075e-16	100	DOWN_C24_UP_eca2		AT4G12290.1	-1.04919	1.44215648006123e-10	1.32963598753108e-08	100	UP_C24_DOWN_eca2
AT1G11860.2	0.942223	3.34907180053278e-18	7.88116334470139e-16	100	DOWN_C24_UP_eca2		AT5G45650.1	-0.981712	1.56731131376367e-10	1.43432204636246e-08	100	UP_C24_DOWN_eca2
AT1G71695.1	1.14212	3.62559167810125e-18	8.45139101643432e-16	100	DOWN_C24_UP_eca2		AT1G73820.2	-9.8563	1.77207044815335e-10	1.59803243443143e-08	100	UP_C24_DOWN_eca2
AT2G39470.1	1.31471	4.52876183880081e-18	1.045805385747e-15	100	DOWN_C24_UP_eca2		AT1G48490.3	-1.13668	2.21806758038137e-10	1.96438106966463e-08	100	UP_C24_DOWN_eca2
AT2G42380.2	4.47047	6.50894358392326e-18	1.48916191680703e-15	100	DOWN_C24_UP_eca2		AT3G19580.1	-2.31727	2.32583431426195e-10	2.05246571682495e-08	100	UP_C24_DOWN_eca2
AT4G35100.1	1.36148	7.26767313494666e-18	1.64749482102199e-15	100	DOWN_C24_UP_eca2		AT4G05320.3	-0.553022	2.54436130423395e-10	2.2293838108623e-08	100	UP_C24_DOWN_eca2
AT1G70370.2	1.43878	7.96686691436385e-18	1.78957558715469e-15	100	DOWN_C24_UP_eca2		AT2G18050.1	-2.03576	2.89904461513625e-10	2.51342082089128e-08	100	UP_C24_DOWN_eca2
AT4G00360.1	0.89754	1.06820419885681e-17	2.37786104050027e-15	100	DOWN_C24_UP_eca2		AT2G36380.1	-1.27499	3.07403257090943e-10	2.65581366414689e-08	100	UP_C24_DOWN_eca2
AT3G29030.1	1.92213	1.17617634929968e-17	2.59483405489694e-15	100	DOWN_C24_UP_eca2		AT1G09070.1	-1.18443	3.7739215732208e-10	3.23784125530252e-08	100	UP_C24_DOWN_eca2
AT1G25450.1	2.22993	1.31979334516498e-17	2.86059418997206e-15	100	DOWN_C24_UP_eca2		AT4G22690.1	-0.575148	6.41810545660208e-10	5.3576002610534e-08	100	UP_C24_DOWN_eca2
AT2G47730.1	1.19475	1.41219561863164e-17	3.03425578615384e-15	100	DOWN_C24_UP_eca2		AT1G72770.2	-1.05111	7.56392517841238e-10	6.16821872057398e-08	100	UP_C24_DOWN_eca2
AT5G01530.1	0.781067	1.5491461019968e-17	3.29981474433093e-15	100	DOWN_C24_UP_eca2		AT3G02840.1	-4.93771	8.17354724612976e-10	6.60000584655622e-08	100	UP_C24_DOWN_eca2
AT1G20400.1	12.4584	1.76188106906294e-17	3.72088199448513e-15	100	DOWN_C24_UP_eca2		AT4G29110.1	-1.47971	1.08293041068814e-09	8.60389952337401e-08	100	UP_C24_DOWN_eca2
AT1G20340.1	1.06455	2.22878803699761e-17	4.66704437340457e-15	100	DOWN_C24_UP_eca2		AT5G43150.1	-1.18867	1.1644039361026e-09	9.19209484254285e-08	100	UP_C24_DOWN_eca2
AT3G13520.1	2.4617	2.59619402947173e-17	5.39070237598461e-15	100	DOWN_C24_UP_eca2		AT1G21400.1	-0.687283	1.23650508632717e-09	9.73019241339429e-08	100	UP_C24_DOWN_eca2
AT1G29670.1	1.9214	2.83356683074913e-17	5.83455023508169e-15	100	DOWN_C24_UP_eca2		AT1G54130.1	-0.667752	1.28136784473681e-09	1.00194044543044e-07	100	UP_C24_DOWN_eca2
AT3G07460.1	1.10509	3.1906739597495e-17	6.5155671794587e-15	100	DOWN_C24_UP_eca2		AT2G34960.1	-1.50286	1.31267805516833e-09	1.02318492319098e-07	100	UP_C24_DOWN_eca2
AT1G03600.1	0.966546	3.77028862500344e-17	7.63607062583688e-15	100	DOWN_C24_UP_eca2		AT4G33040.1	-0.650028	1.36401369857533e-09	1.05985580119804e-07	100	UP_C24_DOWN_eca2
AT4G10920.1	1.60924	3.91623398965829e-17	7.86717281711111e-15	100	DOWN_C24_UP_eca2		AT1G11210.1	-1.34376	1.44051464058288e-09	1.10773609621601e-07	100	UP_C24_DOWN_eca2
AT4G18970.1	4.49462	4.68946317751365e-17	9.34451174622459e-15	100	DOWN_C24_UP_eca2		AT3G14440.1	-3.02365	1.53295486523599e-09	1.17261722825519e-07	100	UP_C24_DOWN_eca2
AT3G01480.1	0.958678	5.47677126168798e-17	1.08260432884039e-14	100	DOWN_C24_UP_eca2		AT3G24080.2	-9.74042	1.56273742158813e-09	1.18811319846219e-07	100	UP_C24_DOWN_eca2
AT4G03210.2	4.60186	7.85139911844157e-17	1.52756079383915e-14	100	DOWN_C24_UP_eca2		AT3G59770.4	-9.5311	1.67569506267262e-09	1.26620028451308e-07	100	UP_C24_DOWN_eca2
AT4G28750.1	0.871961	1.91195012829543e-16	3.69081060312905e-14	100	DOWN_C24_UP_eca2		AT4G34410.1	-6.42955	1.68668822234296e-09	1.27062131969122e-07	100	UP_C24_DOWN_eca2
AT4G09010.1	1.51503	3.4498300122304e-16	6.55706536709239e-14	100	DOWN_C24_UP_eca2		AT1G34370.2	-9.77047	1.72124667021709e-09	1.29271379861381e-07	100	UP_C24_DOWN_eca2
AT1G52040.1	1.96748	3.51552322641406e-16	6.63092087034084e-14	100	DOWN_C24_UP_eca2		AT4G35750.1	-0.658292	1.94560830411718e-09	1.44801312007324e-07	100	UP_C24_DOWN_eca2
AT1G09340.1	1.05484	4.17095302101216e-16	7.80758168152951e-14	100	DOWN_C24_UP_eca2		AT1G20510.3	-1.62612	2.07234649925458e-09	1.53770599549794e-07	100	UP_C24_DOWN_eca2
AT1G21500.1	1.48707	4.91203151856768e-16	9.12566817987134e-14	100	DOWN_C24_UP_eca2		AT4G23990.2	-1.92319	2.18424128684542e-09	1.60626243918641e-07	100	UP_C24_DOWN_eca2
AT2G16280.1	1.16942	4.98526894691417e-16	9.13177602152873e-14	100	DOWN_C24_UP_eca2		AT1G21000.2	-9.63515	2.26882206779878e-09	1.6585894814568e-07	100	UP_C24_DOWN_eca2
AT4G23400.1	0.783639	4.98923373226913e-16	9.13177602152873e-14	100	DOWN_C24_UP_eca2		AT5G63790.1	-1.77626	2.5112873116393e-09	1.83042472517096e-07	100	UP_C24_DOWN_eca2
AT1G14290.1	2.63318	9.06785022841387e-16	1.63545628681663e-13	100	DOWN_C24_UP_eca2		AT1G27020.1	-0.854979	2.56938041928401e-09	1.85633978889148e-07	100	UP_C24_DOWN_eca2
AT4G35100.2	1.20009	1.18940241308273e-15	2.11431253416268e-13	100	DOWN_C24_UP_eca2		AT1G76520.2	-0.674226	4.0957520031313e-09	2.88324604687668e-07	100	UP_C24_DOWN_eca2
AT1G09750.1	3.57997	2.0193785681233e-15	3.56405893141132e-13	100	DOWN_C24_UP_eca2		AT5G10930.1	-1.27753	5.12887915115087e-09	3.56984436467005e-07	100	UP_C24_DOWN_eca2
AT2G39010.1	1.40522	2.29114085149275e-15	4.01502122691733e-13	100	DOWN_C24_UP_eca2		AT2G02560.2	-3.29652	5.25285303443395e-09	3.64586364123114e-07	100	UP_C24_DOWN_eca2
AT3G28220.1	2.8184	2.49029508005664e-15	4.33328881219152e-13	100	DOWN_C24_UP_eca2		AT3G23920.1	-1.2113	7.32765188782858e-09	4.86717608861173e-07	100	UP_C24_DOWN_eca2
AT2G05520.6	1.07187	2.53750888430717e-15	4.38456692463958e-13	100	DOWN_C24_UP_eca2		AT1G15740.1	-0.676942	7.78151911521286e-09	5.12729482180786e-07	100	UP_C24_DOWN_eca2
AT1G31330.1	0.81929	2.58098636124544e-15	4.39817875862162e-13	100	DOWN_C24_UP_eca2		AT4G12460.7	-2.28691	8.73257161502372e-09	5.69322195344647e-07	100	UP_C24_DOWN_eca2
AT2G05100.1	1.01316	2.57413955776998e-15	4.39817875862162e-13	100	DOWN_C24_UP_eca2		AT1G04570.1	-1.7651	8.76587187238239e-09	5.69989284459727e-07	100	UP_C24_DOWN_eca2
AT4G21620.1	1.28812	2.91053500742868e-15	4.92578147250379e-13	100	DOWN_C24_UP_eca2		AT1G01580.1	-1.54722	9.74324841672015e-09	6.28579438978428e-07	100	UP_C24_DOWN_eca2
AT1G22330.1	3.52995	4.19407008529579e-15	7.04974678486895e-13	100	DOWN_C24_UP_eca2		AT5G46520.2	-9.4929	1.0227068940524e-08	6.58074600133874e-07	100	UP_C24_DOWN_eca2
AT4G13930.1	1.08705	7.78491317250942e-15	1.28972756244559e-12	100	DOWN_C24_UP_eca2		AT1G32920.1	-1.88997	1.11974685106599e-08	7.13088271726532e-07	100	UP_C24_DOWN_eca2
AT1G23480.1	2.88687	9.28050148353085e-15	1.50863099445108e-12	100	DOWN_C24_UP_eca2		AT1G66700.1	-1.61518	1.39445390832751e-08	8.81216409740781e-07	100	UP_C24_DOWN_eca2
AT3G16250.1	1.90262	9.86091417508828e-15	1.58216446981985e-12	100	DOWN_C24_UP_eca2		AT4G39420.4	-9.40509	1.8651739749857e-08	1.15505222425869e-06	100	UP_C24_DOWN_eca2
AT5G13400.1	1.06906	1.03487645033107e-14	1.64972659427293e-12	100	DOWN_C24_UP_eca2		AT1G28190.1	-2.06651	2.10326235469305e-08	1.29923773805277e-06	100	UP_C24_DOWN_eca2
AT1G70410.2	0.817501	1.16044343866261e-14	1.8380382644817e-12	100	DOWN_C24_UP_eca2		AT2G15050.1	-3.09874	2.23579187684343e-08	1.37766038615771e-06	100	UP_C24_DOWN_eca2
AT2G22990.1	1.0548	1.20262358662332e-14	1.89271504470545e-12	100	DOWN_C24_UP_eca2		AT2G19650.1	-1.15993	2.85463554136277e-08	1.72037047784226e-06	100	UP_C24_DOWN_eca2
AT3G26650.1	1.0779	1.30354982251027e-14	2.03857041546876e-12	100	DOWN_C24_UP_eca2		AT3G52400.1	-1.79633	2.93238044815472e-08	1.75122044709455e-06	100	UP_C24_DOWN_eca2
AT4G13340.1	3.15246	1.75162393877421e-14	2.70505474394824e-12	100	DOWN_C24_UP_eca2		AT1G67340.1	-0.867921	3.08737221182266e-08	1.8382139754681e-06	100	UP_C24_DOWN_eca2
AT1G53430.1	1.00613	1.80573687080242e-14	2.77130138761844e-12	100	DOWN_C24_UP_eca2		AT1G54575.1	-1.24582	3.27156435120329e-08	1.93853917395401e-06	100	UP_C24_DOWN_eca2
AT5G46110.3	1.0557	2.24238204442867e-14	3.39920355434282e-12	100	DOWN_C24_UP_eca2		AT2G39980.1	-1.65952	3.26451363801782e-08	1.93853917395401e-06	100	UP_C24_DOWN_eca2
AT3G01550.1	1.45901	2.39141814392435e-14	3.60302139745285e-12	100	DOWN_C24_UP_eca2		AT2G19810.1	-1.71215	3.40520649580699e-08	2.0080965943889e-06	100	UP_C24_DOWN_eca2
AT5G64040.1	0.810268	3.48491644609285e-14	5.21871517978838e-12	100	DOWN_C24_UP_eca2		AT3G57680.1	-0.978916	3.68454774566225e-08	2.15738128548741e-06	100	UP_C24_DOWN_eca2
AT2G16500.1	1.07887	3.79204281495771e-14	5.64443288643314e-12	100	DOWN_C24_UP_eca2		AT1G74930.1	-4.25003	4.13063112028557e-08	2.39586301293747e-06	100	UP_C24_DOWN_eca2
AT5G15960.1	1.35245	5.12446015758383e-14	7.58205305591250e-12	100	DOWN_C24_UP_eca2		AT1G48090.6	-9.09873	5.09027724581237e-08	2.92501535969251e-06	100	UP_C24_DOWN_eca2
AT2G21140.1	2.90368	5.90855642061704e-14	8.63872902940985e-12	100	DOWN_C24_UP_eca2		AT1G07900.1	-2.61892	5.23058879095088e-08	2.99172727860198e-06	100	UP_C24_DOWN_eca2
AT1G55260.1	1.29653	1.09656757436703e-13	1.58450808158099e-11	100	DOWN_C24_UP_eca2		AT1G53170.1	-1.98136	5.48830154858075e-08	3.11748144744556e-06	100	UP_C24_DOWN_eca2
AT3G57800.2	1.50931	1.34878338409041e-13	1.92642130852544e-11	100	DOWN_C24_UP_eca2		AT1G55850.1	-0.694481	5.87526801567171e-08	3.31442916436603e-06	100	UP_C24_DOWN_eca2
AT3G07470.1	1.50725	2.37609152829051e-13	3.31699692500171e-11	100	DOWN_C24_UP_eca2		AT1G58230.2	-8.89126	6.10439929997051e-08	3.42026309077033e-06	100	UP_C24_DOWN_eca2
AT3G47470.1	0.685973	2.3712111814622e-13	3.31699692500171e-11	100	DOWN_C24_UP_eca2		AT4G24450.1	-0.802995	6.4385585801964e-08	3.57506390917018e-06	100	UP_C24_DOWN_eca2
AT1G19100.1	1.68695	2.41827195040928e-13	3.35691469790242e-11	100	DOWN_C24_UP_eca2		AT2G01180.2	-2.66491	6.50355079306525e-08	3.60305463107285e-06	100	UP_C24_DOWN_eca2
AT3G59400.1	0.737031	2.81194686878966e-13	3.88158632295663e-11	100	DOWN_C24_UP_eca2		AT1G35190.1	-1.11593	6.67138674402015e-08	3.68776946438465e-06	100	UP_C24_DOWN_eca2
AT3G54400.1	3.15164	2.99138969589338e-13	4.10634711087942e-11	100	DOWN_C24_UP_eca2		AT1G66390.1	-2.44344	6.91922179477006e-08	3.79084371013245e-06	100	UP_C24_DOWN_eca2
AT4G16890.5	1.98668	3.02703888331582e-13	4.13232617501938e-11	100	DOWN_C24_UP_eca2		AT1G07135.1	-1.94644	7.14267553278027e-08	3.90084685678446e-06	100	UP_C24_DOWN_eca2
AT5G42760.1	1.4176	3.51040686614976e-13	4.76585951954365e-11	100	DOWN_C24_UP_eca2		AT2G15050.3	-5.08084	7.3164280020062e-08	3.98197399783196e-06	100	UP_C24_DOWN_eca2
AT1G25083.1	11.0123	3.563534188686e-13	4.81155006930286e-11	100	DOWN_C24_UP_eca2		AT2G30620.1	-0.718028	7.39854496541966e-08	4.01781642968251e-06	100	UP_C24_DOWN_eca2
AT5G08330.1	1.67538	4.03283736143707e-13	5.41561838933416e-11	100	DOWN_C24_UP_eca2		AT3G10300.2	-8.96658	8.21756834746788e-08	4.39497611033731e-06	100	UP_C24_DOWN_eca2
AT4G16215.1	8.26315	6.92371590396789e-13	9.14856129792206e-11	100	DOWN_C24_UP_eca2		AT1G61340.1	-4.07832	8.39620555294403e-08	4.4808173435787e-06	100	UP_C24_DOWN_eca2
AT3G18890.1	0.796962	8.69768054936388e-13	1.13612456193523e-10	100	DOWN_C24_UP_eca2		AT1G45191.5	-1.29386	9.28690944219876e-08	4.91370975176208e-06	100	UP_C24_DOWN_eca2
AT5G16590.1	1.5997	8.73623646313865e-13	1.13612456193523e-10	100	DOWN_C24_UP_eca2		AT3G57680.3	-0.990484	9.65291606452702e-08	5.09645091962389e-06	100	UP_C24_DOWN_eca2
AT2G42220.1	1.41811	9.90193513636621e-13	1.28097861405483e-10	100	DOWN_C24_UP_eca2		AT1G21000.1	-0.898125	1.00463763585969e-07	5.28161517967172e-06	100	UP_C24_DOWN_eca2
AT4G00400.1	1.81354	1.07056787468672e-12	1.37283156031215e-10	100	DOWN_C24_UP_eca2		AT3G03870.2	-0.75324	1.03808681257652e-07	5.44587835497943e-06	100	UP_C24_DOWN_eca2
AT4G08950.1	4.02153	1.0723076253197e-12	1.37283156031215e-10	100	DOWN_C24_UP_eca2		AT1G56700.4	-8.79469	1.1471289281546e-07	5.99247540925412e-06	100	UP_C24_DOWN_eca2
AT2G35370.1	0.719234	1.26497072707653e-12	1.61114235542959e-10	100	DOWN_C24_UP_eca2		AT5G15500.1	-1.83563	1.20689750123955e-07	6.27232766467804e-06	100	UP_C24_DOWN_eca2
AT3G43720.1	1.56127	1.34639169004823e-12	1.70605088561035e-10	100	DOWN_C24_UP_eca2		AT5G16970.1	-0.860868	1.20831598542505e-07	6.27232766467804e-06	100	UP_C24_DOWN_eca2
AT5G65010.1	2.43901	1.4502079039698e-12	1.82822383159132e-10	100	DOWN_C24_UP_eca2		AT5G46780.2	-9.07793	1.36311353646585e-07	7.00232273857271e-06	100	UP_C24_DOWN_eca2
AT1G44575.1	0.622949	1.51341017372209e-12	1.89821583667508e-10	100	DOWN_C24_UP_eca2		AT2G24790.1	-0.735668	1.45586494857634e-07	7.41710660090162e-06	100	UP_C24_DOWN_eca2
AT3G54920.1	1.15846	2.08573146988489e-12	2.58976577333596e-10	100	DOWN_C24_UP_eca2		AT4G30190.2	-8.73223	1.60733237110679e-07	8.10521950156685e-06	100	UP_C24_DOWN_eca2
AT4G00165.1	2.36262	2.18542926152464e-12	2.68655580213992e-10	100	DOWN_C24_UP_eca2		AT4G18205.1	-0.676006	1.71606797553105e-07	8.56612598129226e-06	100	UP_C24_DOWN_eca2
AT1G61100.1	2.08827	2.21362152843518e-12	2.70774130426262e-10	100	DOWN_C24_UP_eca2		AT1G21100.1	-1.63097	1.97176518775653e-07	9.60953570498541e-06	100	UP_C24_DOWN_eca2
AT4G09650.1	1.09781	2.55699482992505e-12	3.11235395333094e-10	100	DOWN_C24_UP_eca2		AT2G38800.1	-0.517001	2.2289636704579e-07	1.07779771689519e-05	100	UP_C24_DOWN_eca2
AT3G08600.1	2.26713	2.80365363590898e-12	3.39585674949387e-10	100	DOWN_C24_UP_eca2		AT1G56650.1	-1.44331	2.74973328761717e-07	1.30911675922414e-05	100	UP_C24_DOWN_eca2
AT3G02170.1	2.24415	2.97202761287888e-12	3.58223562373776e-10	100	DOWN_C24_UP_eca2		AT2G41620.1	-0.891887	2.82068089259218e-07	1.33262340678891e-05	100	UP_C24_DOWN_eca2
AT5G15780.1	2.73355	3.07871804904125e-12	3.69281768319225e-10	100	DOWN_C24_UP_eca2		AT4G20860.1	-1.88565	2.81763770232046e-07	1.33262340678891e-05	100	UP_C24_DOWN_eca2
AT2G34770.1	1.20822	3.45318808416016e-12	4.12197219186054e-10	100	DOWN_C24_UP_eca2		AT1G80840.1	-4.74069	2.85076426430743e-07	1.33991531733245e-05	100	UP_C24_DOWN_eca2
AT2G44230.1	1.20196	3.63284695210292e-12	4.31557766055341e-10	100	DOWN_C24_UP_eca2		AT1G60730.1	-1.19719	2.90252893961705e-07	1.36088401459199e-05	100	UP_C24_DOWN_eca2
AT3G25500.1	1.26251	4.47969457412024e-12	5.24591342331456e-10	100	DOWN_C24_UP_eca2		AT4G13180.1	-1.28458	3.10110925717972e-07	1.44303782741344e-05	100	UP_C24_DOWN_eca2
AT1G05850.1	0.61332	4.70845607428469e-12	5.48779439337266e-10	100	DOWN_C24_UP_eca2		AT1G03495.1	-2.66586	3.11739372418864e-07	1.44517226136918e-05	100	UP_C24_DOWN_eca2
AT5G20270.1	1.55898	4.7575761705963e-12	5.5190117182753e-10	100	DOWN_C24_UP_eca2		AT3G14010.2	-1.94986	3.17289498198258e-07	1.46540303008986e-05	100	UP_C24_DOWN_eca2
AT4G06643.1	10.4911	4.86409969919911e-12	5.61621679754724e-10	100	DOWN_C24_UP_eca2		AT2G19930.2	-1.6511	3.26482470566566e-07	1.49667075421693e-05	100	UP_C24_DOWN_eca2
AT5G59920.1	1.50259	7.48675171621243e-12	8.52489162008723e-10	100	DOWN_C24_UP_eca2		AT1G15410.1	-0.820805	3.47591158463831e-07	1.58169980377215e-05	100	UP_C24_DOWN_eca2
AT4G20890.1	0.971948	8.21244971561666e-12	9.26581826589827e-10	100	DOWN_C24_UP_eca2		AT5G27420.1	-1.82187	4.08485763661358e-07	1.84520561870356e-05	100	UP_C24_DOWN_eca2
AT3G60320.1	0.983731	8.44359331729256e-12	9.48330669440827e-10	100	DOWN_C24_UP_eca2		AT5G45340.2	-3.96989	4.11516766454314e-07	1.85550506976636e-05	100	UP_C24_DOWN_eca2
AT3G23050.1	0.963042	1.15667115349369e-11	1.28739583476016e-09	100	DOWN_C24_UP_eca2		AT3G44260.1	-2.22721	4.76167514809414e-07	2.13532180098472e-05	100	UP_C24_DOWN_eca2
AT1G20090.1	1.08345	1.17826692536088e-11	1.30555145554897e-09	100	DOWN_C24_UP_eca2		AT2G41640.1	-2.71805	4.84633780682524e-07	2.16542786381275e-05	100	UP_C24_DOWN_eca2
AT4G12420.1	2.36103	1.78845015452259e-11	1.95534579062384e-09	100	DOWN_C24_UP_eca2		AT1G47710.1	-8.92574	5.18143772258859e-07	2.30266447279571e-05	100	UP_C24_DOWN_eca2
AT1G74730.1	0.86791	1.82568721509031e-11	1.98726455496328e-09	100	DOWN_C24_UP_eca2		AT1G01250.1	-1.1585	5.8336960952249e-07	2.55123534189225e-05	100	UP_C24_DOWN_eca2
AT1G52400.1	2.29378	1.84564246920354e-11	2.00017455138378e-09	100	DOWN_C24_UP_eca2		AT4G25480.1	-2.90649	5.95474042646273e-07	2.58586434441947e-05	100	UP_C24_DOWN_eca2
AT1G52905.1	9.92967	1.8620881088028e-11	2.0004493513221e-09	100	DOWN_C24_UP_eca2		AT3G44990.1	-1.52314	6.27091558747757e-07	2.70888204984237e-05	100	UP_C24_DOWN_eca2
AT1G06680.1	0.83977	1.90486852291886e-11	2.03754962479663e-09	100	DOWN_C24_UP_eca2		AT2G23000.2	-1.75983	6.43791726343763e-07	2.76171002885903e-05	100	UP_C24_DOWN_eca2
AT2G32690.2	10.3181	1.92491935305666e-11	2.05012208166711e-09	100	DOWN_C24_UP_eca2		AT2G46940.1	-1.88575	6.76657048583181e-07	2.88902678542053e-05	100	UP_C24_DOWN_eca2
AT1G79720.1	1.25523	2.47999934689899e-11	2.61873093429604e-09	100	DOWN_C24_UP_eca2		AT4G23990.1	-1.31388	6.84147648879966e-07	2.90957043996129e-05	100	UP_C24_DOWN_eca2
AT1G09340.2	1.73629	2.55549373155656e-11	2.67558028021318e-09	100	DOWN_C24_UP_eca2		AT5G47370.1	-1.1563	6.96117929965593e-07	2.95539139716836e-05	100	UP_C24_DOWN_eca2
AT4G30270.1	1.92202	2.82294560680013e-11	2.94312924043985e-09	100	DOWN_C24_UP_eca2		AT5G04340.1	-1.72645	7.19470256345763e-07	3.04407372672045e-05	100	UP_C24_DOWN_eca2
AT5G62670.1	0.813894	2.8945443135601e-11	3.00509644721666e-09	100	DOWN_C24_UP_eca2		AT5G59780.2	-0.794333	7.46536083631831e-07	3.14244635271872e-05	100	UP_C24_DOWN_eca2
AT5G02160.1	1.6665	3.25714902641991e-11	3.35337063724207e-09	100	DOWN_C24_UP_eca2		AT2G30300.1	-2.4867	8.41473192562925e-07	3.48858407970425e-05	100	UP_C24_DOWN_eca2
AT1G26210.1	1.27771	4.10377196237249e-11	4.17284367976386e-09	100	DOWN_C24_UP_eca2		AT2G41430.2	-1.07058	8.7288178057228e-07	3.6066949692576e-05	100	UP_C24_DOWN_eca2
AT1G76160.1	2.70546	4.59792462318118e-11	4.63714773527281e-09	100	DOWN_C24_UP_eca2		AT3G16510.1	-1.14168	8.93346098078987e-07	3.6850899394714e-05	100	UP_C24_DOWN_eca2
AT2G42210.4	2.3374	4.62445435710247e-11	4.64494482559532e-09	100	DOWN_C24_UP_eca2		AT2G34720.1	-0.510513	9.16241716855773e-07	3.77323609696488e-05	100	UP_C24_DOWN_eca2
AT4G01080.1	0.748454	4.83487945577277e-11	4.83664115274046e-09	100	DOWN_C24_UP_eca2		AT5G13200.1	-1.13774	9.27998431802171e-07	3.81529338625622e-05	100	UP_C24_DOWN_eca2
AT1G10960.1	0.731901	4.85813260585337e-11	4.84030639346898e-09	100	DOWN_C24_UP_eca2		AT5G25900.1	-0.86087	9.68411882266156e-07	3.95512218163875e-05	100	UP_C24_DOWN_eca2
AT1G10360.1	1.36357	5.02792127647427e-11	4.98935368756638e-09	100	DOWN_C24_UP_eca2		AT5G08370.2	-2.22316	9.9889642901248e-07	4.06618317371818e-05	100	UP_C24_DOWN_eca2
AT3G10140.1	1.36241	5.07978523498556e-11	5.00740770157003e-09	100	DOWN_C24_UP_eca2		AT3G03470.1	-1.05394	1.01690631104757e-06	4.12590115593998e-05	100	UP_C24_DOWN_eca2
AT5G46800.1	0.867938	5.81749264210248e-11	5.68159785350633e-09	100	DOWN_C24_UP_eca2		AT2G41430.4	-2.05323	1.12014314500464e-06	4.50775520682729e-05	100	UP_C24_DOWN_eca2
AT1G29920.1	0.575692	6.22000155719439e-11	6.02705954810652e-09	100	DOWN_C24_UP_eca2		AT1G70300.1	-1.22243	1.19134038938309e-06	4.76324104874867e-05	100	UP_C24_DOWN_eca2
AT2G42580.1	1.66161	7.44158182612055e-11	7.15463211445963e-09	100	DOWN_C24_UP_eca2		AT4G04940.2	-8.54303	1.27809962290332e-06	5.09363928747068e-05	99.99	UP_C24_DOWN_eca2
AT1G72430.1	2.58783	8.851387570115e-11	8.47709052209192e-09	100	DOWN_C24_UP_eca2		AT5G15500.2	-1.05419	1.39006850473049e-06	5.50435940438875e-05	99.99	UP_C24_DOWN_eca2
AT3G11630.1	1.09541	8.99610335664133e-11	8.582421538195e-09	100	DOWN_C24_UP_eca2		AT1G70620.3	-8.34975	1.54864505728389e-06	6.08354065507593e-05	99.99	UP_C24_DOWN_eca2
AT1G10370.1	1.07739	9.25541000777224e-11	8.79584330315554e-09	100	DOWN_C24_UP_eca2		AT1G67360.1	-0.644341	1.65301135553723e-06	6.42205307924046e-05	99.99	UP_C24_DOWN_eca2
AT3G05730.1	3.18626	9.6520379968255e-11	9.13763244687974e-09	100	DOWN_C24_UP_eca2		AT4G16990.13	-8.36197	1.68933563458699e-06	6.5426009710047e-05	99.99	UP_C24_DOWN_eca2
AT4G05180.2	0.736334	9.96519031441001e-11	9.3980873083495e-09	100	DOWN_C24_UP_eca2		AT4G27050.4	-8.85852	1.68901331550395e-06	6.5426009710047e-05	99.99	UP_C24_DOWN_eca2
AT2G28950.1	2.74709	1.06643121296256e-10	9.98123062162568e-09	100	DOWN_C24_UP_eca2		AT1G07280.2	-0.584112	1.76563429025395e-06	6.79549185013781e-05	99.99	UP_C24_DOWN_eca2
AT3G09580.1	1.68664	1.40365382100186e-10	1.29898435442453e-08	100	DOWN_C24_UP_eca2		AT4G32670.2	-3.06801	1.77564494160706e-06	6.82339204699359e-05	99.99	UP_C24_DOWN_eca2
AT5G01080.1	10.0336	1.52359014392888e-10	1.39949400990106e-08	100	DOWN_C24_UP_eca2		AT1G01520.3	-1.44882	1.81371595902325e-06	6.93732316277176e-05	99.99	UP_C24_DOWN_eca2
AT1G10850.1	2.04698	1.69456968857666e-10	1.54505986845168e-08	100	DOWN_C24_UP_eca2		AT1G56280.1	-0.57439	1.87497460687222e-06	7.13147459951768e-05	99.99	UP_C24_DOWN_eca2
AT5G63780.1	1.42658	1.70448237363863e-10	1.54838437390577e-08	100	DOWN_C24_UP_eca2		AT5G59130.2	-8.29694	2.13706513987998e-06	8.0372515283553e-05	99.99	UP_C24_DOWN_eca2
AT5G19220.1	0.86363	1.74651106586812e-10	1.58075245152145e-08	100	DOWN_C24_UP_eca2		AT1G04220.1	-1.42101	2.18816799943918e-06	8.21693664105513e-05	99.99	UP_C24_DOWN_eca2
AT1G24170.1	1.73207	1.78338885664904e-10	1.60239110032513e-08	100	DOWN_C24_UP_eca2		AT5G62000.3	-0.438508	2.22144088141796e-06	8.31660344529643e-05	99.99	UP_C24_DOWN_eca2
AT1G61520.1	0.622871	1.85506318851516e-10	1.66075204076163e-08	100	DOWN_C24_UP_eca2		AT1G64360.1	-0.835646	2.30263582045613e-06	8.59453602532487e-05	99.99	UP_C24_DOWN_eca2
AT1G14580.2	1.31538	2.00187085725742e-10	1.7792887414379e-08	100	DOWN_C24_UP_eca2		AT1G68830.1	-0.71406	2.40366880647535e-06	8.93116579536832e-05	99.99	UP_C24_DOWN_eca2
AT4G28080.1	0.856419	2.00018998762258e-10	1.7792887414379e-08	100	DOWN_C24_UP_eca2		AT3G18610.1	-8.23758	2.42163670396046e-06	8.98441761533918e-05	99.99	UP_C24_DOWN_eca2
AT3G04210.1	1.4421	2.35154264590573e-10	2.06776751735533e-08	100	DOWN_C24_UP_eca2		AT5G52040.5	-9.22436	2.54414719864047e-06	9.4106786124562e-05	99.99	UP_C24_DOWN_eca2
AT1G22410.1	1.24445	2.7949579273217e-10	2.44030443202091e-08	100	DOWN_C24_UP_eca2		AT1G44820.1	-0.938396	2.60341332461967e-06	9.60115519970557e-05	99.99	UP_C24_DOWN_eca2
AT2G19780.1	2.40971	2.87637915599564e-10	2.50255114667241e-08	100	DOWN_C24_UP_eca2		AT4G32850.5	-8.22312	2.63179921686724e-06	9.69137508935511e-05	99.99	UP_C24_DOWN_eca2
AT5G57800.1	1.53592	3.71955609378384e-10	3.20231747460993e-08	100	DOWN_C24_UP_eca2		AT4G16950.3	-0.902788	2.8127033917e-06	0.000102962	99.99	UP_C24_DOWN_eca2
AT5G05580.1	1.99348	3.80112892412477e-10	3.24989946665048e-08	100	DOWN_C24_UP_eca2		AT1G14850.1	-0.932897	2.90449171542905e-06	0.000106103	99.99	UP_C24_DOWN_eca2
AT1G29430.1	1.95763	4.16320869911028e-10	3.54719737056262e-08	100	DOWN_C24_UP_eca2		AT5G22290.2	-2.17263	2.9285276017072e-06	0.000106413	99.99	UP_C24_DOWN_eca2
AT3G54890.1	0.60052	4.57633868600437e-10	3.88579905816089e-08	100	DOWN_C24_UP_eca2		AT5G66650.1	-1.3238	2.94882006386345e-06	0.000106993	99.99	UP_C24_DOWN_eca2
AT3G11170.1	1.0458	4.64963112325571e-10	3.93451148714128e-08	100	DOWN_C24_UP_eca2		AT1G20960.2	-8.37329	3.19615370273844e-06	0.00011529	99.99	UP_C24_DOWN_eca2
AT3G52500.1	1.75093	4.72964074054647e-10	3.9885560770704e-08	100	DOWN_C24_UP_eca2		AT4G00800.2	-0.740551	3.19341198981163e-06	0.00011529	99.99	UP_C24_DOWN_eca2
AT1G60550.1	0.898712	4.86896910410741e-10	4.09208699297245e-08	100	DOWN_C24_UP_eca2		AT3G01770.1	-0.99171	3.26235174073085e-06	0.000117506	99.99	UP_C24_DOWN_eca2
AT4G04840.1	6.59651	5.68561903851151e-10	4.76223596008748e-08	100	DOWN_C24_UP_eca2		AT2G35920.2	-8.20716	3.40754898428177e-06	0.000122162	99.99	UP_C24_DOWN_eca2
AT1G04680.1	1.65356	6.52473349958812e-10	5.41005503494372e-08	100	DOWN_C24_UP_eca2		AT1G26130.4	-8.25038	3.44247757779086e-06	0.000122565	99.99	UP_C24_DOWN_eca2
AT4G30950.1	0.594209	6.51318593457706e-10	5.41005503494372e-08	100	DOWN_C24_UP_eca2		AT4G18600.2	-8.33276	3.55606302636313e-06	0.00012574	99.99	UP_C24_DOWN_eca2
AT5G03760.1	0.902096	6.87165502828143e-10	5.67865297972595e-08	100	DOWN_C24_UP_eca2		AT5G55970.2	-1.07446	3.55709695791412e-06	0.00012574	99.99	UP_C24_DOWN_eca2
AT3G06070.1	3.2677	7.02917732133495e-10	5.78946474776218e-08	100	DOWN_C24_UP_eca2		AT1G01320.2	-8.63378	3.58540109000433e-06	0.00012656	99.99	UP_C24_DOWN_eca2
AT4G01150.1	0.651956	7.3320808087807e-10	6.01888321276287e-08	100	DOWN_C24_UP_eca2		AT5G17350.1	-2.18576	3.59520515997782e-06	0.000126725	99.99	UP_C24_DOWN_eca2
AT5G43760.1	0.889909	7.38875435919448e-10	6.04532223381909e-08	100	DOWN_C24_UP_eca2		AT1G51700.1	-0.521017	3.63389192833201e-06	0.000127906	99.99	UP_C24_DOWN_eca2
AT1G30440.1	1.01329	7.80271753853011e-10	6.34201801511646e-08	100	DOWN_C24_UP_eca2		AT2G29370.1	-2.69292	3.65358369374113e-06	0.000128416	99.99	UP_C24_DOWN_eca2
AT1G04430.1	1.06138	7.91622004659336e-10	6.41317643053362e-08	100	DOWN_C24_UP_eca2		AT5G57210.2	-8.29161	3.69849360257721e-06	0.00012981	99.99	UP_C24_DOWN_eca2
AT1G73820.1	9.66926	8.3596942723265e-10	6.72832852687021e-08	100	DOWN_C24_UP_eca2		AT2G23790.1	-1.28791	3.81445856214435e-06	0.000133312	99.99	UP_C24_DOWN_eca2
AT5G66800.1	3.19522	8.76119708496427e-10	7.02858502507734e-08	100	DOWN_C24_UP_eca2		AT4G23810.1	-2.15926	3.83575029165737e-06	0.000133867	99.99	UP_C24_DOWN_eca2
AT1G14150.1	1.24973	9.97873902763446e-10	7.97943892018834e-08	100	DOWN_C24_UP_eca2		AT5G47640.1	-0.966971	3.877378777464e-06	0.000134938	99.99	UP_C24_DOWN_eca2
AT5G03040.2	1.30556	1.0350061467901e-09	8.24966673581828e-08	100	DOWN_C24_UP_eca2		AT5G22300.2	-1.21046	4.04437774867738e-06	0.000140355	99.99	UP_C24_DOWN_eca2
AT3G06770.1	1.86663	1.15210750605786e-09	9.12417447666141e-08	100	DOWN_C24_UP_eca2		AT2G41430.3	-2.08869	4.06898612838271e-06	0.000140616	99.99	UP_C24_DOWN_eca2
AT4G27430.1	1.05142	1.24825365289534e-09	9.79146016171141e-08	100	DOWN_C24_UP_eca2		AT5G54080.1	-0.867175	4.14236547963984e-06	0.000142753	99.99	UP_C24_DOWN_eca2
AT1G44000.1	0.74089	1.40427126793493e-09	1.08771594857067e-07	100	DOWN_C24_UP_eca2		AT4G27830.2	-0.752612	4.186543644342e-06	0.000144074	99.99	UP_C24_DOWN_eca2
AT1G12500.1	1.13878	1.44356721430068e-09	1.10773609621601e-07	100	DOWN_C24_UP_eca2		AT5G53120.5	-8.17252	4.22485335717578e-06	0.00014519	99.99	UP_C24_DOWN_eca2
AT1G17100.1	0.613979	1.44289032002736e-09	1.10773609621601e-07	100	DOWN_C24_UP_eca2		AT5G27600.1	-0.791855	4.4277770650232e-06	0.000150697	99.98	UP_C24_DOWN_eca2
AT1G60590.1	4.64015	1.53760970478239e-09	1.17261722825519e-07	100	DOWN_C24_UP_eca2		AT1G16710.1	-1.87752	4.55634897639111e-06	0.000154647	99.98	UP_C24_DOWN_eca2
AT3G14420.5	0.811417	1.6059639344078e-09	1.21723198942583e-07	100	DOWN_C24_UP_eca2		AT4G36500.1	-0.755651	4.9728706384928e-06	0.000167485	99.98	UP_C24_DOWN_eca2
AT1G62380.1	0.640331	1.75851581189e-09	1.31670203624212e-07	100	DOWN_C24_UP_eca2		AT1G12940.1	-1.25359	5.26228090043256e-06	0.000176426	99.98	UP_C24_DOWN_eca2
AT3G12110.1	3.64418	1.7991443350088e-09	1.34305309286201e-07	100	DOWN_C24_UP_eca2		AT1G17745.1	-0.596902	5.53663981149276e-06	0.000184622	99.98	UP_C24_DOWN_eca2
AT5G07090.2	4.9034	2.08035350297584e-09	1.53902558997096e-07	100	DOWN_C24_UP_eca2		AT3G48020.1	-1.71954	5.55529883955623e-06	0.000184994	99.98	UP_C24_DOWN_eca2
AT1G19090.1	9.518	2.10001066280288e-09	1.54893025275213e-07	100	DOWN_C24_UP_eca2		AT4G09820.1	-2.94356	5.62402541463033e-06	0.000187031	99.98	UP_C24_DOWN_eca2
AT1G14345.1	1.15259	2.22965629794117e-09	1.63479458355574e-07	100	DOWN_C24_UP_eca2		AT5G54060.1	-3.64477	5.90822517758402e-06	0.000195169	99.98	UP_C24_DOWN_eca2
AT5G08050.1	0.97439	2.52476763464296e-09	1.83483774954097e-07	100	DOWN_C24_UP_eca2		AT4G16520.1	-0.597122	5.95459262929035e-06	0.000196098	99.98	UP_C24_DOWN_eca2
AT3G19450.1	1.12144	2.53701210539841e-09	1.83832938745716e-07	100	DOWN_C24_UP_eca2		AT4G38490.1	-1.201	5.96810994287321e-06	0.000196098	99.98	UP_C24_DOWN_eca2
AT1G32060.1	0.779961	2.59317031727535e-09	1.86806546266929e-07	100	DOWN_C24_UP_eca2		AT4G05050.1	-0.787517	6.22356132261278e-06	0.000203679	99.98	UP_C24_DOWN_eca2
AT5G06290.1	1.15337	2.62262628538998e-09	1.88379281644479e-07	100	DOWN_C24_UP_eca2		AT3G53570.4	-8.23485	6.3362969957342e-06	0.000206276	99.98	UP_C24_DOWN_eca2
AT3G60750.1	0.65705	2.6427967472414e-09	1.88946460513064e-07	100	DOWN_C24_UP_eca2		AT3G23000.1	-0.567644	6.86846007945855e-06	0.000222259	99.98	UP_C24_DOWN_eca2
AT5G66310.3	9.4822	2.6458163154122e-09	1.88946460513064e-07	100	DOWN_C24_UP_eca2		AT5G07830.1	-1.06488	7.02327699535585e-06	0.000226618	99.98	UP_C24_DOWN_eca2
AT4G25080.2	1.18237	3.22063970905109e-09	2.29333678878799e-07	100	DOWN_C24_UP_eca2		AT5G20620.1	-0.821235	7.20422285248196e-06	0.000232085	99.98	UP_C24_DOWN_eca2
AT4G02770.1	0.533546	3.28918376305922e-09	2.33541498854684e-07	100	DOWN_C24_UP_eca2		AT5G16980.3	-2.69565	7.35486006137663e-06	0.000236015	99.98	UP_C24_DOWN_eca2
AT1G51172.1	9.44443	3.4152219376638e-09	2.41795756039355e-07	100	DOWN_C24_UP_eca2		AT3G10930.1	-2.44395	7.86163458441511e-06	0.000251298	99.97	UP_C24_DOWN_eca2
AT4G35320.1	1.24964	3.51742767411187e-09	2.48320343998943e-07	100	DOWN_C24_UP_eca2		AT3G20250.2	-0.72004	7.9122459882878e-06	0.000252589	99.97	UP_C24_DOWN_eca2
AT4G27430.2	0.732875	4.26328985605897e-09	2.99265991628867e-07	100	DOWN_C24_UP_eca2		AT5G44790.1	-0.617773	8.00627289720748e-06	0.000255261	99.97	UP_C24_DOWN_eca2
AT3G23810.1	2.30566	4.45561966510043e-09	3.11880754405004e-07	100	DOWN_C24_UP_eca2		AT3G61880.1	-0.94031	8.02412261086603e-06	0.0002555	99.97	UP_C24_DOWN_eca2
AT2G41170.1	2.41923	4.56843347611568e-09	3.18874075597012e-07	100	DOWN_C24_UP_eca2		AT5G66450.5	-8.01506	8.30670175249319e-06	0.000262133	99.97	UP_C24_DOWN_eca2
AT4G02930.1	1.02787	5.78227904409498e-09	4.00208215407683e-07	100	DOWN_C24_UP_eca2		AT1G27200.1	-0.897638	8.59888904411455e-06	0.000269632	99.97	UP_C24_DOWN_eca2
AT3G56370.1	1.42083	5.86177030622126e-09	4.0457676674978e-07	100	DOWN_C24_UP_eca2		AT4G36990.1	-0.703421	8.65784683440292e-06	0.000271137	99.97	UP_C24_DOWN_eca2
AT1G54500.1	0.88223	5.8806726589076e-09	4.04750809829938e-07	100	DOWN_C24_UP_eca2		AT3G26932.1	-8.06395	8.76859151291295e-06	0.000274257	99.97	UP_C24_DOWN_eca2
AT3G61470.1	0.713885	5.98146917910563e-09	4.1054478318478e-07	100	DOWN_C24_UP_eca2		AT1G61890.3	-2.78481	9.21105296954975e-06	0.000286645	99.97	UP_C24_DOWN_eca2
AT3G43720.2	1.79339	6.10176334721349e-09	4.17641192649025e-07	100	DOWN_C24_UP_eca2		AT4G14090.1	-3.12226	9.43242193333129e-06	0.000292461	99.97	UP_C24_DOWN_eca2
AT5G09650.1	1.23744	6.14226080570071e-09	4.1925171891729e-07	100	DOWN_C24_UP_eca2		AT5G06320.1	-0.642587	9.4334616172688e-06	0.000292461	99.97	UP_C24_DOWN_eca2
AT4G23290.1	1.31949	6.30222904604379e-09	4.28985612944066e-07	100	DOWN_C24_UP_eca2		AT2G04240.1	-1.34256	9.48880510659385e-06	0.00029344	99.97	UP_C24_DOWN_eca2
AT1G49730.1	2.83815	6.39214791632325e-09	4.33910941935251e-07	100	DOWN_C24_UP_eca2		AT2G29670.1	-0.745119	9.64195884830059e-06	0.000297061	99.97	UP_C24_DOWN_eca2
AT1G04800.1	2.85864	6.46006025816589e-09	4.37319531284989e-07	100	DOWN_C24_UP_eca2		AT3G57530.2	-1.15957	9.78859917646728e-06	0.00030092	99.97	UP_C24_DOWN_eca2
AT2G28470.1	1.40163	6.67623677446143e-09	4.50718946612479e-07	100	DOWN_C24_UP_eca2		AT1G80120.1	-0.870645	1.0175182066431e-05	0.000310393	99.97	UP_C24_DOWN_eca2
AT2G16750.1	3.53012	6.81911629345459e-09	4.59110475463132e-07	100	DOWN_C24_UP_eca2		AT4G02715.1	-0.607447	1.03931781625386e-05	0.000315485	99.97	UP_C24_DOWN_eca2
AT1G74470.1	0.715983	6.97329376732923e-09	4.68214988306897e-07	100	DOWN_C24_UP_eca2		AT5G10695.1	-2.46889	1.0880516849389e-05	0.000327462	99.97	UP_C24_DOWN_eca2
AT4G15560.1	0.511066	7.23565210586249e-09	4.83204669956098e-07	100	DOWN_C24_UP_eca2		AT5G16570.2	-2.31606	1.13124943093915e-05	0.000339636	99.97	UP_C24_DOWN_eca2
AT5G55480.1	1.97375	7.22853180609411e-09	4.83204669956098e-07	100	DOWN_C24_UP_eca2		AT3G50760.1	-1.24648	1.19833207714943e-05	0.00035847	99.96	UP_C24_DOWN_eca2
AT1G66150.1	1.34036	7.28487091227482e-09	4.85180257065764e-07	100	DOWN_C24_UP_eca2		AT5G63710.4	-0.809737	1.20824112318405e-05	0.000360126	99.96	UP_C24_DOWN_eca2
AT5G43750.1	1.22549	7.73205258242943e-09	5.12201842518093e-07	100	DOWN_C24_UP_eca2		AT3G63010.1	-1.62453	1.23574793747388e-05	0.000367855	99.96	UP_C24_DOWN_eca2
AT3G63410.1	0.513819	7.76515922613161e-09	5.12729482180786e-07	100	DOWN_C24_UP_eca2		AT5G22770.2	-8.05412	1.23715146926083e-05	0.000367855	99.96	UP_C24_DOWN_eca2
AT4G25080.3	0.761666	8.05457264010576e-09	5.29309668522269e-07	100	DOWN_C24_UP_eca2		AT1G76990.2	-1.20485	1.26104897308218e-05	0.000373612	99.96	UP_C24_DOWN_eca2
AT1G74070.1	1.19346	8.225848927459e-09	5.3770502949361e-07	100	DOWN_C24_UP_eca2		AT1G72770.3	-1.49645	1.26942116599727e-05	0.000375193	99.96	UP_C24_DOWN_eca2
AT2G21170.1	0.609345	8.215630371193e-09	5.3770502949361e-07	100	DOWN_C24_UP_eca2		AT3G57540.1	-0.937397	1.27233984043581e-05	0.000375606	99.96	UP_C24_DOWN_eca2
AT5G44340.1	0.870301	9.23284523866898e-09	5.98777881895727e-07	100	DOWN_C24_UP_eca2		AT1G24580.1	-1.31665	1.28461797184118e-05	0.000378778	99.96	UP_C24_DOWN_eca2
AT3G43800.1	1.02346	9.38477467749355e-09	6.07037689806775e-07	100	DOWN_C24_UP_eca2		AT1G48360.6	-7.94025	1.29292017974833e-05	0.000380772	99.96	UP_C24_DOWN_eca2
AT4G39330.1	1.34671	1.03028564392714e-08	6.61229298072616e-07	100	DOWN_C24_UP_eca2		AT3G52155.4	-7.92245	1.31285564314193e-05	0.000386183	99.96	UP_C24_DOWN_eca2
AT1G76100.1	1.07778	1.07238356475781e-08	6.84715550456441e-07	100	DOWN_C24_UP_eca2		AT3G04910.3	-8.66106	1.31478760367738e-05	0.000386291	99.96	UP_C24_DOWN_eca2
AT3G47070.1	0.881909	1.07242267200875e-08	6.84715550456441e-07	100	DOWN_C24_UP_eca2		AT1G59950.1	-1.6189	1.32604232822155e-05	0.000389135	99.96	UP_C24_DOWN_eca2
AT3G55630.7	1.43779	1.18615549693385e-08	7.53437433772201e-07	100	DOWN_C24_UP_eca2		AT4G18140.3	-5.29437	1.33585966180673e-05	0.000391551	99.96	UP_C24_DOWN_eca2
AT4G30190.1	0.613803	1.24833494523778e-08	7.90900209278984e-07	100	DOWN_C24_UP_eca2		AT4G26600.1	-1.92721	1.48330015526907e-05	0.000432204	99.96	UP_C24_DOWN_eca2
AT1G45688.1	0.684846	1.44762811782455e-08	9.12485794982825e-07	100	DOWN_C24_UP_eca2		AT1G76820.1	-0.794839	1.51974308064561e-05	0.000439711	99.96	UP_C24_DOWN_eca2
AT4G25260.1	2.02441	1.45182440835886e-08	9.12802272420839e-07	100	DOWN_C24_UP_eca2		AT4G18197.1	-0.646006	1.53937307410592e-05	0.000443832	99.96	UP_C24_DOWN_eca2
AT3G06880.2	9.83072	1.53923828785108e-08	9.65305554683056e-07	100	DOWN_C24_UP_eca2		AT1G13050.3	-7.8927	1.55626077460365e-05	0.000447656	99.96	UP_C24_DOWN_eca2
AT1G27565.1	8.67509	1.61240115522429e-08	1.00862835808701e-06	100	DOWN_C24_UP_eca2		AT2G23320.1	-1.2255	1.58781534840739e-05	0.000454616	99.95	UP_C24_DOWN_eca2
AT3G12780.1	0.701126	1.70418636451057e-08	1.06335204244171e-06	100	DOWN_C24_UP_eca2		AT2G27310.1	-1.2687	1.62503204685193e-05	0.000462591	99.95	UP_C24_DOWN_eca2
AT4G33240.7	9.28328	1.80226584775672e-08	1.12171755244889e-06	100	DOWN_C24_UP_eca2		AT4G01480.1	-0.635207	1.63994084981069e-05	0.000465762	99.95	UP_C24_DOWN_eca2
AT1G16460.2	10.2944	1.8605846159953e-08	1.15505222425869e-06	100	DOWN_C24_UP_eca2		AT2G39705.1	-1.35221	1.69060527724529e-05	0.000477408	99.95	UP_C24_DOWN_eca2
AT3G46490.1	6.00325	2.27256737263155e-08	1.39683749279485e-06	100	DOWN_C24_UP_eca2		AT4G25880.3	-7.89918	1.68920799529639e-05	0.000477408	99.95	UP_C24_DOWN_eca2
AT5G24105.1	2.32524	2.30903789582243e-08	1.41573244089023e-06	100	DOWN_C24_UP_eca2		AT1G07530.1	-0.557391	1.73613310109701e-05	0.000489146	99.95	UP_C24_DOWN_eca2
AT4G38400.1	3.43151	2.38496672045575e-08	1.45866689840943e-06	100	DOWN_C24_UP_eca2		AT5G13930.1	-1.65474	1.74789955912013e-05	0.000491341	99.95	UP_C24_DOWN_eca2
AT2G45970.1	1.62098	2.41601025558799e-08	1.47400487420552e-06	100	DOWN_C24_UP_eca2		AT5G41410.1	-0.519137	1.74622931616989e-05	0.000491341	99.95	UP_C24_DOWN_eca2
AT5G53500.1	1.09982	2.57353694987646e-08	1.56624444567728e-06	100	DOWN_C24_UP_eca2		AT1G48300.1	-0.487246	1.76902700713758e-05	0.000496715	99.95	UP_C24_DOWN_eca2
AT2G46820.2	1.1375	2.61535396568567e-08	1.5877833203471e-06	100	DOWN_C24_UP_eca2		AT4G16310.2	-7.91535	1.80916621888749e-05	0.000503976	99.95	UP_C24_DOWN_eca2
AT4G38770.1	1.26902	2.68462292059667e-08	1.62584185649567e-06	100	DOWN_C24_UP_eca2		AT5G42800.1	-5.07511	1.83391818180238e-05	0.000509722	99.95	UP_C24_DOWN_eca2
AT1G08200.1	0.668992	2.7949029524588e-08	1.68849039247688e-06	100	DOWN_C24_UP_eca2		AT5G20360.7	-3.53811	1.91412514696591e-05	0.000528448	99.95	UP_C24_DOWN_eca2
AT3G59970.3	1.21142	2.88576856052051e-08	1.73428619163013e-06	100	DOWN_C24_UP_eca2		AT2G02148.1	-7.94655	1.96620472485671e-05	0.000539811	99.95	UP_C24_DOWN_eca2
AT4G30610.1	3.75128	2.89176377413741e-08	1.73428619163013e-06	100	DOWN_C24_UP_eca2		AT5G55550.5	-8.1233	1.98945923822892e-05	0.000544984	99.95	UP_C24_DOWN_eca2
AT1G06360.1	5.61569	2.93417485570902e-08	1.75122044709455e-06	100	DOWN_C24_UP_eca2		AT2G41900.1	-0.512459	2.03355976258958e-05	0.000555218	99.94	UP_C24_DOWN_eca2
AT4G38970.2	0.831686	3.33451048507241e-08	1.97111051616398e-06	100	DOWN_C24_UP_eca2		AT5G03230.1	-1.6074	2.07064164985591e-05	0.000564718	99.94	UP_C24_DOWN_eca2
AT2G02950.1	2.05406	3.41962960403338e-08	2.01180066395383e-06	100	DOWN_C24_UP_eca2		AT2G22880.1	-6.15689	2.09570603944015e-05	0.000570924	99.94	UP_C24_DOWN_eca2
AT5G51720.1	1.41262	3.55851089832088e-08	2.08853315407626e-06	100	DOWN_C24_UP_eca2		AT4G28400.2	-7.94725	2.10230300524721e-05	0.00057209	99.94	UP_C24_DOWN_eca2
AT2G04570.1	1.39807	3.69624644832002e-08	2.1591147397527e-06	100	DOWN_C24_UP_eca2		AT3G55880.3	-1.67134	2.11579851974311e-05	0.000575129	99.94	UP_C24_DOWN_eca2
AT1G67480.2	0.743205	3.74734228195416e-08	2.18379906709447e-06	100	DOWN_C24_UP_eca2		AT1G76990.4	-0.445694	2.1860638147163e-05	0.000590979	99.94	UP_C24_DOWN_eca2
AT5G52570.1	0.883755	3.92964819275012e-08	2.28465122810971e-06	100	DOWN_C24_UP_eca2		AT4G29670.2	-2.7427	2.19400855481012e-05	0.000592478	99.94	UP_C24_DOWN_eca2
AT3G13750.1	1.63826	4.15260221198089e-08	2.40296599662379e-06	100	DOWN_C24_UP_eca2		AT5G39610.1	-1.8517	2.26680893588132e-05	0.000607924	99.94	UP_C24_DOWN_eca2
AT1G01120.1	1.65765	4.39080801073863e-08	2.53487091442385e-06	100	DOWN_C24_UP_eca2		AT4G27900.2	-1.63911	2.35557962526808e-05	0.000629233	99.94	UP_C24_DOWN_eca2
AT4G37800.1	1.63518	4.76311963519279e-08	2.74340147006943e-06	100	DOWN_C24_UP_eca2		AT5G45800.1	-0.703904	2.36112769542242e-05	0.000630034	99.94	UP_C24_DOWN_eca2
AT3G01500.4	3.5241	5.13123634683397e-08	2.94171041517217e-06	100	DOWN_C24_UP_eca2		AT1G62290.1	-7.80572	2.40970016723167e-05	0.000641609	99.94	UP_C24_DOWN_eca2
AT1G33811.1	2.02897	5.32729673116698e-08	3.04000403996316e-06	100	DOWN_C24_UP_eca2		AT1G02390.1	-0.959538	2.50998266473841e-05	0.000664017	99.93	UP_C24_DOWN_eca2
AT4G39970.1	0.672537	5.41514664333135e-08	3.08301517073904e-06	100	DOWN_C24_UP_eca2		AT5G39850.1	-1.3957	2.52006090727487e-05	0.000665258	99.93	UP_C24_DOWN_eca2
AT4G02660.2	9.10039	5.52578289294223e-08	3.13157269499334e-06	100	DOWN_C24_UP_eca2		AT5G58430.1	-0.875526	2.625358476211e-05	0.000690841	99.93	UP_C24_DOWN_eca2
AT5G38520.1	1.04016	5.55296704333414e-08	3.13977717788886e-06	100	DOWN_C24_UP_eca2		AT5G19740.1	-0.610178	2.71691937020706e-05	0.000711454	99.93	UP_C24_DOWN_eca2
AT5G18660.1	1.82152	5.92369788015448e-08	3.33413783418536e-06	100	DOWN_C24_UP_eca2		AT2G40030.1	-5.03821	2.73460596049248e-05	0.00071502	99.93	UP_C24_DOWN_eca2
AT2G42530.1	1.56071	5.96033735621414e-08	3.34713581215216e-06	100	DOWN_C24_UP_eca2		AT1G48175.4	-8.12415	2.77910983885275e-05	0.000725888	99.93	UP_C24_DOWN_eca2
AT4G34620.1	0.732968	6.32053612508841e-08	3.53335129219026e-06	100	DOWN_C24_UP_eca2		AT4G25500.2	-7.77343	2.8891867263981e-05	0.000749097	99.93	UP_C24_DOWN_eca2
AT2G43030.1	0.962906	6.408987042454e-08	3.56665902774766e-06	100	DOWN_C24_UP_eca2		AT3G08860.2	-2.2858	2.93750864526649e-05	0.00076003	99.92	UP_C24_DOWN_eca2
AT3G12610.1	2.03147	6.3970343289743e-08	3.56665902774766e-06	100	DOWN_C24_UP_eca2		AT4G15270.3	-7.79624	2.95219872671559e-05	0.000763032	99.92	UP_C24_DOWN_eca2
AT2G30930.1	1.50082	6.77239370337866e-08	3.72692819636488e-06	100	DOWN_C24_UP_eca2		AT1G49980.5	-7.97621	2.97282806849586e-05	0.000767561	99.92	UP_C24_DOWN_eca2
AT2G36590.1	1.57236	6.76276761596961e-08	3.72692819636488e-06	100	DOWN_C24_UP_eca2		AT5G20180.1	-0.678054	3.03343280373123e-05	0.000780761	99.92	UP_C24_DOWN_eca2
AT5G17170.1	0.71044	6.82109314905559e-08	3.74538645822254e-06	100	DOWN_C24_UP_eca2		AT4G31390.2	-7.78539	3.0725147455097e-05	0.000789998	99.92	UP_C24_DOWN_eca2
AT1G11260.1	1.08851	7.15157888268792e-08	3.90084685678446e-06	100	DOWN_C24_UP_eca2		AT4G32020.1	-0.440791	3.13619453348268e-05	0.000803028	99.92	UP_C24_DOWN_eca2
AT4G00970.1	1.05714	7.49499248658722e-08	4.06126687173429e-06	100	DOWN_C24_UP_eca2		AT5G53420.4	-0.802581	3.24660894631485e-05	0.000826163	99.92	UP_C24_DOWN_eca2
AT1G55210.2	0.976788	7.69983263714207e-08	4.16313270527666e-06	100	DOWN_C24_UP_eca2		AT3G01090.1	-0.542076	3.2908348272944e-05	0.000833127	99.92	UP_C24_DOWN_eca2
AT5G14060.1	0.731517	7.75376083175609e-08	4.18313703912361e-06	100	DOWN_C24_UP_eca2		AT4G01610.1	-0.531252	3.28903053089027e-05	0.000833127	99.92	UP_C24_DOWN_eca2
AT1G47265.1	8.94812	7.79556752123651e-08	4.19652892989614e-06	100	DOWN_C24_UP_eca2		AT4G36040.1	-0.592061	3.40583934641276e-05	0.000857848	99.91	UP_C24_DOWN_eca2
AT4G39350.1	0.672899	7.92926604409978e-08	4.25922249312307e-06	100	DOWN_C24_UP_eca2		AT3G12320.2	-0.464189	3.48741908022375e-05	0.000877501	99.91	UP_C24_DOWN_eca2
AT5G19780.1	1.39591	8.07207975164737e-08	4.32652968727668e-06	100	DOWN_C24_UP_eca2		AT5G22860.1	-1.27507	3.51305968309251e-05	0.000882264	99.91	UP_C24_DOWN_eca2
AT1G48090.3	6.69548	8.4502569676005e-08	4.49994395285433e-06	100	DOWN_C24_UP_eca2		AT1G49540.2	-1.34171	3.5242791569003e-05	0.000883179	99.91	UP_C24_DOWN_eca2
AT4G16983.1	2.19943	8.52413098140537e-08	4.52952155740958e-06	100	DOWN_C24_UP_eca2		AT3G63340.5	-1.52192	3.64605424673988e-05	0.000909085	99.91	UP_C24_DOWN_eca2
AT1G45130.1	2.5187	8.74609144981254e-08	4.63749299642528e-06	100	DOWN_C24_UP_eca2		AT2G34660.3	-0.503789	3.9631760019174e-05	0.000982208	99.9	UP_C24_DOWN_eca2
AT3G56940.1	0.58726	9.6783623281955e-08	5.09899050676722e-06	100	DOWN_C24_UP_eca2		AT1G55760.1	-0.841423	3.98717033931075e-05	0.000987164	99.9	UP_C24_DOWN_eca2
AT5G45950.1	2.81166	1.05274202394818e-07	5.51105988765582e-06	100	DOWN_C24_UP_eca2		AT2G46830.2	-0.482272	4.03309644827659e-05	0.000996593	99.9	UP_C24_DOWN_eca2
AT1G06680.2	0.646583	1.19205303117745e-07	6.21401652897965e-06	100	DOWN_C24_UP_eca2		AT2G18750.1	-0.6223	4.05342170447489e-05	0.00100056	99.9	UP_C24_DOWN_eca2
AT3G23530.1	2.82883	1.2340421363698e-07	6.39244175001289e-06	100	DOWN_C24_UP_eca2		AT1G07990.1	-0.567873	4.1715626299403e-05	0.00102664	99.9	UP_C24_DOWN_eca2
AT1G12460.1	1.58518	1.28124376712696e-07	6.62306532258158e-06	100	DOWN_C24_UP_eca2		AT1G12200.1	-1.00487	4.2515169498992e-05	0.00104495	99.9	UP_C24_DOWN_eca2
AT4G18480.1	0.792033	1.32199564864476e-07	6.8194552155247e-06	100	DOWN_C24_UP_eca2		AT3G05380.5	-1.36159	4.33391971865611e-05	0.00106342	99.89	UP_C24_DOWN_eca2
AT2G45340.1	1.09279	1.35589550866761e-07	6.97975460909747e-06	100	DOWN_C24_UP_eca2		AT3G18830.1	-0.483835	4.37630043217008e-05	0.00107063	99.89	UP_C24_DOWN_eca2
AT2G26250.1	0.66041	1.40568584531927e-07	7.19111626335278e-06	100	DOWN_C24_UP_eca2		AT1G64065.1	-1.12436	4.54200616533215e-05	0.00110788	99.89	UP_C24_DOWN_eca2
AT5G52100.1	1.64532	1.40360558852785e-07	7.19111626335278e-06	100	DOWN_C24_UP_eca2		AT2G02148.4	-7.80245	4.65315440229727e-05	0.00113276	99.89	UP_C24_DOWN_eca2
AT1G32470.1	0.893521	1.43992643614858e-07	7.35106246090809e-06	100	DOWN_C24_UP_eca2		AT5G03630.1	-0.469392	4.69690242030394e-05	0.00114228	99.89	UP_C24_DOWN_eca2
AT3G54730.1	4.31113	1.46082029135979e-07	7.42703880230638e-06	100	DOWN_C24_UP_eca2		AT5G49110.3	-7.7014	4.79748216400424e-05	0.00116217	99.88	UP_C24_DOWN_eca2
AT1G15690.1	0.730893	1.48617590924937e-07	7.54043542949541e-06	100	DOWN_C24_UP_eca2		AT3G02260.3	-1.52506	5.22628540235645e-05	0.00125619	99.87	UP_C24_DOWN_eca2
AT1G11860.1	1.12027	1.58561007158784e-07	8.01203256827485e-06	100	DOWN_C24_UP_eca2		AT3G58110.2	-8.03585	5.24844589794169e-05	0.00126029	99.87	UP_C24_DOWN_eca2
AT5G13730.1	1.17649	1.58530288350611e-07	8.01203256827485e-06	100	DOWN_C24_UP_eca2		AT4G08290.2	-1.33227	5.33167101369494e-05	0.00127532	99.87	UP_C24_DOWN_eca2
AT1G08930.2	1.01312	1.62069688676082e-07	8.14706859082689e-06	100	DOWN_C24_UP_eca2		AT1G67920.1	-2.4288	5.35979236976573e-05	0.00127957	99.87	UP_C24_DOWN_eca2
AT1G60000.1	0.730851	1.62222580706901e-07	8.14706859082689e-06	100	DOWN_C24_UP_eca2		AT5G61820.1	-0.961091	5.45846688162554e-05	0.00130061	99.87	UP_C24_DOWN_eca2
AT5G10630.4	8.89526	1.66671983603328e-07	8.35354572587147e-06	100	DOWN_C24_UP_eca2		AT1G62710.1	-1.93862	5.48762048506051e-05	0.00130504	99.87	UP_C24_DOWN_eca2
AT1G49430.1	1.6116	1.69944115415677e-07	8.50030191863555e-06	100	DOWN_C24_UP_eca2		AT4G30600.1	-0.734631	5.54777423043402e-05	0.00131681	99.87	UP_C24_DOWN_eca2
AT1G51520.1	8.80016	1.73527264841157e-07	8.64452658661322e-06	100	DOWN_C24_UP_eca2		AT1G64650.2	-7.74861	5.6075372520384e-05	0.00132717	99.87	UP_C24_DOWN_eca2
AT3G55330.1	0.947044	1.75643854314088e-07	8.71793117851317e-06	100	DOWN_C24_UP_eca2		AT4G05100.1	-2.8368	5.60421002709536e-05	0.00132717	99.87	UP_C24_DOWN_eca2
AT3G62410.1	0.954122	1.75706411708267e-07	8.71793117851317e-06	100	DOWN_C24_UP_eca2		AT4G21910.1	-0.755026	5.6342384593188e-05	0.00132967	99.87	UP_C24_DOWN_eca2
AT4G25700.1	0.937763	1.77841252789385e-07	8.80617137309204e-06	100	DOWN_C24_UP_eca2		AT4G23180.2	-1.78004	5.8978544299148e-05	0.00138164	99.86	UP_C24_DOWN_eca2
AT5G17230.2	0.509201	1.82689819382866e-07	9.02816549426247e-06	100	DOWN_C24_UP_eca2		AT1G02100.3	-0.721494	5.95487773451351e-05	0.00139336	99.86	UP_C24_DOWN_eca2
AT2G29550.1	1.47345	1.83152189991865e-07	9.03294902696403e-06	100	DOWN_C24_UP_eca2		AT5G19875.1	-0.72386	5.96719306127161e-05	0.00139492	99.86	UP_C24_DOWN_eca2
AT4G38840.1	0.706006	1.89150069921849e-07	9.31017744561547e-06	100	DOWN_C24_UP_eca2		AT3G15510.1	-0.800088	6.14411258599084e-05	0.00143222	99.86	UP_C24_DOWN_eca2
AT4G03110.1	1.45639	1.90781578210306e-07	9.37181315307844e-06	100	DOWN_C24_UP_eca2		AT2G17840.2	-4.01156	6.20852922668431e-05	0.00144587	99.86	UP_C24_DOWN_eca2
AT1G18810.1	0.763554	1.92392323820193e-07	9.43218636760547e-06	100	DOWN_C24_UP_eca2		AT2G41380.1	-1.42804	6.31955113090586e-05	0.00146397	99.85	UP_C24_DOWN_eca2
AT1G68590.1	1.02711	1.93402088564478e-07	9.46291526007859e-06	100	DOWN_C24_UP_eca2		AT1G19770.1	-0.90493	6.32971188303289e-05	0.00146443	99.85	UP_C24_DOWN_eca2
AT3G28040.1	0.849479	1.97053414260531e-07	9.60953570498541e-06	100	DOWN_C24_UP_eca2		AT4G21440.1	-2.05558	6.52508260670244e-05	0.001504	99.85	UP_C24_DOWN_eca2
AT1G57680.1	1.64015	1.98922856286924e-07	9.65310439597211e-06	100	DOWN_C24_UP_eca2		AT1G76690.1	-1.17986	6.84591660438099e-05	0.00157501	99.84	UP_C24_DOWN_eca2
AT2G42190.1	0.945429	1.98521216181209e-07	9.65310439597211e-06	100	DOWN_C24_UP_eca2		AT4G01060.1	-1.25288	6.90103489748722e-05	0.00158474	99.84	UP_C24_DOWN_eca2
AT3G04790.1	0.799996	1.99242512523606e-07	9.65310439597211e-06	100	DOWN_C24_UP_eca2		AT2G32530.1	-1.27056	6.9271249601071e-05	0.00158925	99.84	UP_C24_DOWN_eca2
AT4G26540.1	1.22119	2.26550775120662e-07	1.09332873094852e-05	100	DOWN_C24_UP_eca2		AT1G77920.1	-0.770132	7.20174178239193e-05	0.0016431	99.84	UP_C24_DOWN_eca2
AT3G24480.1	1.26346	2.4154913247667e-07	1.16343811196219e-05	100	DOWN_C24_UP_eca2		AT2G36950.1	-0.637502	7.57631244947985e-05	0.0017222	99.83	UP_C24_DOWN_eca2
AT1G75820.1	0.716051	2.47995720673955e-07	1.19216464243828e-05	100	DOWN_C24_UP_eca2		AT4G27654.1	-3.34599	7.64715865963002e-05	0.00173671	99.83	UP_C24_DOWN_eca2
AT1G16880.1	0.767298	2.50255858922947e-07	1.20069359575284e-05	100	DOWN_C24_UP_eca2		AT2G47890.3	-1.11762	7.81563112873734e-05	0.00176685	99.82	UP_C24_DOWN_eca2
AT2G03140.10	8.95675	2.55031131930469e-07	1.22123337962596e-05	100	DOWN_C24_UP_eca2		AT3G09150.1	-7.77513	8.04054372151436e-05	0.00181603	99.82	UP_C24_DOWN_eca2
AT5G13510.1	0.747835	2.73082917491333e-07	1.30514619115926e-05	100	DOWN_C24_UP_eca2		AT4G15215.1	-7.58833	8.05404455067509e-05	0.00181742	99.82	UP_C24_DOWN_eca2
AT1G62510.1	2.33395	2.74376153764698e-07	1.30879544080539e-05	100	DOWN_C24_UP_eca2		AT1G17145.2	-7.70886	8.33603711393034e-05	0.00187421	99.81	UP_C24_DOWN_eca2
AT1G07320.1	1.15345	2.77775573047838e-07	1.31991473739212e-05	100	DOWN_C24_UP_eca2		AT4G35030.8	-7.55712	8.34573951274094e-05	0.00187468	99.81	UP_C24_DOWN_eca2
AT4G15415.4	8.7154	2.79216947872726e-07	1.32421719097643e-05	100	DOWN_C24_UP_eca2		AT5G63760.4	-1.94208	8.38773815669779e-05	0.0018807	99.81	UP_C24_DOWN_eca2
AT1G50460.3	4.34887	2.82744742504647e-07	1.33327096231819e-05	100	DOWN_C24_UP_eca2		AT4G25500.6	-2.25871	8.51388406705924e-05	0.0019038	99.81	UP_C24_DOWN_eca2
AT3G56910.1	0.866393	2.8523835724508e-07	1.33991531733245e-05	100	DOWN_C24_UP_eca2		AT4G27300.1	-0.507069	8.5646640340968e-05	0.00190868	99.81	UP_C24_DOWN_eca2
AT1G66970.2	0.924033	2.97926441552936e-07	1.39421675082036e-05	100	DOWN_C24_UP_eca2		AT2G41870.1	-0.705726	8.64699933650282e-05	0.00192485	99.81	UP_C24_DOWN_eca2
AT1G20970.1	1.03837	3.00210794258411e-07	1.40225113711362e-05	100	DOWN_C24_UP_eca2		AT1G76600.1	-1.5589	9.06408235092444e-05	0.00200587	99.8	UP_C24_DOWN_eca2
AT2G26500.2	0.732745	3.07628907971246e-07	1.43418918623802e-05	100	DOWN_C24_UP_eca2		AT2G25625.2	-1.49774	9.06776730512341e-05	0.00200587	99.8	UP_C24_DOWN_eca2
AT5G03120.1	1.73964	3.11148088204286e-07	1.44514250215032e-05	100	DOWN_C24_UP_eca2		AT1G80310.1	-0.704341	9.10706874923417e-05	0.00201096	99.8	UP_C24_DOWN_eca2
AT1G38065.1	9.0586	3.16694593027146e-07	1.46539451294152e-05	100	DOWN_C24_UP_eca2		AT5G25770.3	-3.8613	9.80910499748045e-05	0.00214493	99.79	UP_C24_DOWN_eca2
AT3G27830.1	0.753152	3.17887442446226e-07	1.4654255252619e-05	100	DOWN_C24_UP_eca2		AT1G67140.3	-1.9336	0.000101385	0.00219748	99.78	UP_C24_DOWN_eca2
AT5G12940.1	3.19229	3.26399514635692e-07	1.49667075421693e-05	100	DOWN_C24_UP_eca2		AT3G28100.1	-1.20093	0.00010138	0.00219748	99.78	UP_C24_DOWN_eca2
AT5G42100.1	0.864491	3.25803913325625e-07	1.49667075421693e-05	100	DOWN_C24_UP_eca2		AT5G25890.1	-1.24107	0.000102654	0.00221913	99.78	UP_C24_DOWN_eca2
AT1G10550.1	8.24307	3.36730184384311e-07	1.54079002332443e-05	100	DOWN_C24_UP_eca2		AT1G67810.1	-1.10845	0.000103461	0.00223072	99.78	UP_C24_DOWN_eca2
AT5G02890.1	5.62472	3.41596143289589e-07	1.55728765766466e-05	100	DOWN_C24_UP_eca2		AT5G64770.1	-0.554778	0.000104886	0.00225949	99.77	UP_C24_DOWN_eca2
AT5G56860.1	0.605493	3.41338298258227e-07	1.55728765766466e-05	100	DOWN_C24_UP_eca2		AT5G35370.1	-0.905125	0.000104988	0.00225971	99.77	UP_C24_DOWN_eca2
AT1G77800.5	1.81844	3.80886610298304e-07	1.73002339225382e-05	100	DOWN_C24_UP_eca2		AT5G66090.1	-0.790396	0.000105531	0.00226744	99.77	UP_C24_DOWN_eca2
AT2G30570.1	0.653792	3.99530649720106e-07	1.81137666494204e-05	100	DOWN_C24_UP_eca2		AT2G15960.1	-0.936455	0.000111195	0.00237607	99.76	UP_C24_DOWN_eca2
AT5G01740.1	1.49018	4.05218428231729e-07	1.83379892732194e-05	100	DOWN_C24_UP_eca2		AT5G37600.1	-0.564016	0.000111259	0.00237607	99.76	UP_C24_DOWN_eca2
AT4G14750.1	1.90321	4.35800288557663e-07	1.96141882148839e-05	100	DOWN_C24_UP_eca2		AT5G05110.1	-0.647663	0.00011181	0.00238371	99.76	UP_C24_DOWN_eca2
AT5G46110.1	0.57689	4.62162788046481e-07	2.07628733269827e-05	100	DOWN_C24_UP_eca2		AT2G05830.3	-7.53293	0.000113248	0.00240814	99.76	UP_C24_DOWN_eca2
AT5G03540.3	8.68534	4.79068397841183e-07	2.14443859461192e-05	100	DOWN_C24_UP_eca2		AT4G38440.1	-0.792073	0.000113819	0.0024182	99.76	UP_C24_DOWN_eca2
AT1G71500.1	0.65392	5.04454196896675e-07	2.24992035218771e-05	100	DOWN_C24_UP_eca2		AT3G52800.1	-0.587311	0.000116036	0.00246317	99.75	UP_C24_DOWN_eca2
AT5G15970.1	1.22009	5.1207226068299e-07	2.27978261066955e-05	100	DOWN_C24_UP_eca2		AT5G13980.2	-0.796756	0.000116919	0.00247553	99.75	UP_C24_DOWN_eca2
AT1G26761.1	0.848756	5.21797950998276e-07	2.3147406770586e-05	100	DOWN_C24_UP_eca2		AT3G20300.1	-0.59971	0.000117816	0.00248813	99.75	UP_C24_DOWN_eca2
AT3G04030.1	8.64262	5.3361721350023e-07	2.36292970042602e-05	100	DOWN_C24_UP_eca2		AT5G17220.1	-2.92975	0.000118052	0.00249099	99.75	UP_C24_DOWN_eca2
AT5G21222.4	1.00454	5.37647439705101e-07	2.37651709976267e-05	100	DOWN_C24_UP_eca2		AT5G04090.7	-7.52894	0.000118452	0.00249729	99.75	UP_C24_DOWN_eca2
AT1G78100.1	0.62455	5.43688546655495e-07	2.3989286248769e-05	100	DOWN_C24_UP_eca2		AT4G33905.1	-1.49355	0.000119486	0.00251694	99.75	UP_C24_DOWN_eca2
AT5G09760.1	1.19724	5.5212071934115e-07	2.43179159611417e-05	100	DOWN_C24_UP_eca2		AT4G39670.1	-3.37119	0.000119711	0.00251954	99.75	UP_C24_DOWN_eca2
AT1G49010.1	0.925719	5.67301880765449e-07	2.49421035086005e-05	100	DOWN_C24_UP_eca2		AT5G25350.1	-0.857906	0.000122699	0.00257366	99.74	UP_C24_DOWN_eca2
AT5G51550.1	1.93653	5.72687514544735e-07	2.51341666019287e-05	100	DOWN_C24_UP_eca2		AT5G13800.1	-0.826612	0.000123018	0.00257816	99.74	UP_C24_DOWN_eca2
AT3G43300.1	1.31963	5.79152439299068e-07	2.53728326642565e-05	100	DOWN_C24_UP_eca2		AT5G25110.1	-1.63994	0.00012503	0.00261811	99.74	UP_C24_DOWN_eca2
AT2G34150.2	2.05399	5.90523555733851e-07	2.57697654408482e-05	100	DOWN_C24_UP_eca2		AT1G13360.1	-0.782189	0.000126599	0.00263978	99.74	UP_C24_DOWN_eca2
AT4G16563.1	2.78487	5.91341495202596e-07	2.57697654408482e-05	100	DOWN_C24_UP_eca2		AT3G27260.1	-0.520089	0.000128174	0.00266588	99.73	UP_C24_DOWN_eca2
AT5G62140.1	1.27454	5.92811785287294e-07	2.57883563427178e-05	100	DOWN_C24_UP_eca2		AT1G61800.1	-1.50652	0.00012876	0.00267355	99.73	UP_C24_DOWN_eca2
AT5G35790.1	0.740193	6.04017394250663e-07	2.61836242009467e-05	100	DOWN_C24_UP_eca2		AT5G41370.1	-0.513823	0.000130528	0.00270573	99.73	UP_C24_DOWN_eca2
AT2G20260.1	0.641528	6.18548015765959e-07	2.67665550290036e-05	100	DOWN_C24_UP_eca2		AT3G23790.1	-0.758518	0.000132503	0.00273747	99.73	UP_C24_DOWN_eca2
AT1G72150.1	1.11957	6.29753625143673e-07	2.71563391338133e-05	100	DOWN_C24_UP_eca2		AT1G21460.1	-0.734273	0.000136226	0.00280266	99.72	UP_C24_DOWN_eca2
AT1G36920.1	8.68292	6.32386973275272e-07	2.72223862764089e-05	100	DOWN_C24_UP_eca2		AT3G63210.1	-0.753653	0.000138629	0.00284265	99.72	UP_C24_DOWN_eca2
AT5G39530.1	0.820219	6.39292845336408e-07	2.74718033311605e-05	100	DOWN_C24_UP_eca2		AT3G19520.2	-1.0138	0.000139366	0.00285538	99.71	UP_C24_DOWN_eca2
AT1G16720.1	0.54982	6.50726152517182e-07	2.78661915122133e-05	100	DOWN_C24_UP_eca2		AT2G43780.1	-7.44646	0.000141123	0.00288438	99.71	UP_C24_DOWN_eca2
AT1G43170.3	7.86914	6.76978634812613e-07	2.88902678542053e-05	100	DOWN_C24_UP_eca2		AT3G07700.2	-7.67939	0.000141132	0.00288438	99.71	UP_C24_DOWN_eca2
AT5G47540.1	0.977068	6.82028085121201e-07	2.90555723366548e-05	100	DOWN_C24_UP_eca2		AT5G04440.1	-0.451519	0.000142112	0.00289962	99.71	UP_C24_DOWN_eca2
AT3G26060.1	1.38915	7.15100978598311e-07	3.03077702919136e-05	100	DOWN_C24_UP_eca2		AT4G18360.1	-3.10579	0.000148158	0.00300808	99.7	UP_C24_DOWN_eca2
AT5G19770.1	0.73667	7.21151511557727e-07	3.04597140155211e-05	100	DOWN_C24_UP_eca2		AT5G02880.1	-0.51281	0.000148829	0.00301674	99.7	UP_C24_DOWN_eca2
AT1G41830.1	1.27946	7.38250648750355e-07	3.11287291467108e-05	100	DOWN_C24_UP_eca2		AT5G55560.1	-1.17905	0.000148982	0.00301738	99.7	UP_C24_DOWN_eca2
AT5G01810.2	1.19444	7.66590493177438e-07	3.22137491427233e-05	100	DOWN_C24_UP_eca2		AT1G63800.1	-0.865397	0.000149259	0.00302051	99.7	UP_C24_DOWN_eca2
AT4G02530.2	0.961661	7.69520037503845e-07	3.22819534918209e-05	100	DOWN_C24_UP_eca2		AT4G26080.1	-0.60918	0.000154346	0.00310564	99.69	UP_C24_DOWN_eca2
AT5G45680.1	1.13791	7.75238981574556e-07	3.24667457554673e-05	100	DOWN_C24_UP_eca2		AT4G04955.1	-0.608224	0.000156138	0.00313915	99.69	UP_C24_DOWN_eca2
AT3G52960.1	0.608817	7.94541145921586e-07	3.32188107860854e-05	100	DOWN_C24_UP_eca2		AT2G24945.1	-2.28752	0.000167166	0.0033257	99.67	UP_C24_DOWN_eca2
AT1G20330.1	0.786075	7.99204603277473e-07	3.33573421324038e-05	100	DOWN_C24_UP_eca2		AT3G18370.1	-0.482935	0.000168134	0.00334225	99.67	UP_C24_DOWN_eca2
AT4G32790.1	1.40963	8.04267567039741e-07	3.35120528060455e-05	100	DOWN_C24_UP_eca2		AT5G59700.1	-0.872758	0.000169402	0.00336474	99.66	UP_C24_DOWN_eca2
AT4G36540.1	1.62988	8.1779126047898e-07	3.40181889817763e-05	100	DOWN_C24_UP_eca2		AT1G05570.4	-0.577224	0.000171425	0.0034022	99.66	UP_C24_DOWN_eca2
AT1G57680.2	1.22718	8.25656281653413e-07	3.42876320392844e-05	100	DOWN_C24_UP_eca2		AT5G11060.1	-0.571848	0.000179244	0.00353186	99.65	UP_C24_DOWN_eca2
AT4G25960.1	0.645097	8.6660191815929e-07	3.58674485691757e-05	100	DOWN_C24_UP_eca2		AT4G37560.1	-0.414138	0.000186079	0.00364907	99.64	UP_C24_DOWN_eca2
AT1G59660.3	8.61238	9.58307508115028e-07	3.92209200575438e-05	100	DOWN_C24_UP_eca2		AT4G16150.1	-0.497433	0.000187101	0.00366609	99.63	UP_C24_DOWN_eca2
AT2G38230.1	0.851148	9.5873712876913e-07	3.92209200575438e-05	100	DOWN_C24_UP_eca2		AT3G27210.1	-1.25759	0.000192746	0.0037619	99.62	UP_C24_DOWN_eca2
AT5G47780.1	0.669496	9.56119069507379e-07	3.92209200575438e-05	100	DOWN_C24_UP_eca2		AT4G34135.1	-1.57166	0.000193577	0.00376918	99.62	UP_C24_DOWN_eca2
AT3G22210.1	1.04751	9.97187216196001e-07	4.06592391501436e-05	100	DOWN_C24_UP_eca2		AT1G27980.1	-0.733887	0.000198656	0.00385895	99.61	UP_C24_DOWN_eca2
AT4G24770.2	0.829959	1.00121268625643e-06	4.06890859616944e-05	100	DOWN_C24_UP_eca2		AT1G01730.1	-0.745629	0.000199245	0.00386736	99.61	UP_C24_DOWN_eca2
AT3G62630.1	1.29722	1.03032002038861e-06	4.17347170225936e-05	100	DOWN_C24_UP_eca2		AT3G12320.3	-0.527294	0.000200034	0.00387658	99.61	UP_C24_DOWN_eca2
AT1G05570.3	9.05119	1.06141095513166e-06	4.29237369727467e-05	100	DOWN_C24_UP_eca2		AT5G03330.2	-1.75536	0.000202179	0.00390445	99.61	UP_C24_DOWN_eca2
AT5G11250.3	0.913037	1.06500967453432e-06	4.299889550338e-05	100	DOWN_C24_UP_eca2		AT4G05150.1	-0.464479	0.000202782	0.00391144	99.61	UP_C24_DOWN_eca2
AT2G11000.3	8.61366	1.1112804997259e-06	4.47938497026545e-05	100	DOWN_C24_UP_eca2		AT5G42050.1	-0.718216	0.000203487	0.00391282	99.61	UP_C24_DOWN_eca2
AT1G42970.1	0.613607	1.15637596436945e-06	4.64599897619589e-05	100	DOWN_C24_UP_eca2		AT5G04760.1	-0.932385	0.000205215	0.00394296	99.61	UP_C24_DOWN_eca2
AT2G02780.1	1.70466	1.16036403277879e-06	4.65445371524857e-05	100	DOWN_C24_UP_eca2		AT4G02480.1	-0.368906	0.00020754	0.00398146	99.6	UP_C24_DOWN_eca2
AT4G25500.5	8.58056	1.17695159760693e-06	4.71333825369036e-05	100	DOWN_C24_UP_eca2		AT1G76650.3	-2.36123	0.000219656	0.00418464	99.58	UP_C24_DOWN_eca2
AT1G63940.1	1.97914	1.19645043292082e-06	4.77594406252675e-05	100	DOWN_C24_UP_eca2		AT1G59750.1	-7.39779	0.000223261	0.00422724	99.58	UP_C24_DOWN_eca2
AT1G54390.6	8.56537	1.28347836023787e-06	5.10683845460831e-05	99.99	DOWN_C24_UP_eca2		AT5G16980.1	-3.47712	0.000223775	0.00423374	99.58	UP_C24_DOWN_eca2
AT2G35860.1	0.85743	1.31422489727851e-06	5.2207689689477e-05	99.99	DOWN_C24_UP_eca2		AT5G35200.1	-0.492414	0.000226807	0.00428126	99.57	UP_C24_DOWN_eca2
AT2G34430.1	3.70195	1.33861939848878e-06	5.30914072508174e-05	99.99	DOWN_C24_UP_eca2		AT5G59050.1	-0.494311	0.000227607	0.00429308	99.57	UP_C24_DOWN_eca2
AT4G21445.1	1.28165	1.39351112723594e-06	5.50916263085964e-05	99.99	DOWN_C24_UP_eca2		AT5G19140.1	-0.45703	0.000229917	0.00433005	99.57	UP_C24_DOWN_eca2
AT2G02148.3	3.30467	1.40987417444991e-06	5.56494903777682e-05	99.99	DOWN_C24_UP_eca2		AT1G05060.1	-0.71096	0.00023105	0.00434808	99.57	UP_C24_DOWN_eca2
AT2G02070.1	0.851087	1.492364577904e-06	5.88115412367305e-05	99.99	DOWN_C24_UP_eca2		AT3G59410.4	-2.29549	0.000231559	0.00435102	99.56	UP_C24_DOWN_eca2
AT4G34050.1	0.490779	1.50980829771137e-06	5.94042248855897e-05	99.99	DOWN_C24_UP_eca2		AT3G29590.1	-4.83721	0.000231943	0.00435493	99.56	UP_C24_DOWN_eca2
AT1G78610.1	0.85926	1.56388655502329e-06	6.13366236318581e-05	99.99	DOWN_C24_UP_eca2		AT3G14570.1	-6.77865	0.000232487	0.00436183	99.56	UP_C24_DOWN_eca2
AT3G23410.2	1.03073	1.58551338567412e-06	6.20862919914769e-05	99.99	DOWN_C24_UP_eca2		AT5G03200.1	-1.10698	0.000234244	0.00438812	99.56	UP_C24_DOWN_eca2
AT1G11545.1	3.11295	1.5889958600739e-06	6.21242068141866e-05	99.99	DOWN_C24_UP_eca2		AT4G26950.2	-0.664985	0.000235668	0.00440478	99.56	UP_C24_DOWN_eca2
AT1G28670.1	1.21399	1.60244163615114e-06	6.24522561319534e-05	99.99	DOWN_C24_UP_eca2		AT5G45630.1	-3.70252	0.000241175	0.00449412	99.55	UP_C24_DOWN_eca2
AT4G26600.3	8.46227	1.60195338743965e-06	6.24522561319534e-05	99.99	DOWN_C24_UP_eca2		AT5G65750.1	-0.437773	0.000243002	0.00451794	99.55	UP_C24_DOWN_eca2
AT2G18660.1	4.32239	1.62699946680856e-06	6.33094957879885e-05	99.99	DOWN_C24_UP_eca2		AT1G70810.1	-0.591935	0.000244106	0.00453505	99.55	UP_C24_DOWN_eca2
AT5G66920.1	2.19712	1.70528087954114e-06	6.59401960134304e-05	99.99	DOWN_C24_UP_eca2		AT4G08540.1	-0.562149	0.000244844	0.00454535	99.55	UP_C24_DOWN_eca2
AT5G35630.3	0.855637	1.711001768257e-06	6.60580354560348e-05	99.99	DOWN_C24_UP_eca2		AT1G56140.1	-0.778443	0.000245844	0.00455391	99.54	UP_C24_DOWN_eca2
AT5G21930.1	0.741242	1.76108734671059e-06	6.78856587361496e-05	99.99	DOWN_C24_UP_eca2		AT5G33290.1	-0.629031	0.000248273	0.00459519	99.54	UP_C24_DOWN_eca2
AT1G55960.1	0.932588	1.7986448911485e-06	6.90104295270006e-05	99.99	DOWN_C24_UP_eca2		AT5G62680.1	-0.709777	0.000251748	0.00465602	99.53	UP_C24_DOWN_eca2
AT1G61900.1	0.793388	1.80863885651729e-06	6.92862907064895e-05	99.99	DOWN_C24_UP_eca2		AT4G27410.2	-2.94756	0.000255396	0.00470939	99.53	UP_C24_DOWN_eca2
AT3G14470.2	8.8396	1.85322104381368e-06	7.07747121662939e-05	99.99	DOWN_C24_UP_eca2		AT4G36900.1	-0.957166	0.000256928	0.00472705	99.53	UP_C24_DOWN_eca2
AT1G15290.1	0.563351	1.8668822184994e-06	7.11864085446012e-05	99.99	DOWN_C24_UP_eca2		AT5G61960.2	-7.51942	0.000256841	0.00472705	99.53	UP_C24_DOWN_eca2
AT2G26500.1	0.812524	1.8760202718388e-06	7.13147459951768e-05	99.99	DOWN_C24_UP_eca2		AT3G15500.1	-3.06247	0.00026132	0.00480428	99.52	UP_C24_DOWN_eca2
AT5G19190.1	2.16725	1.88397729583902e-06	7.15072119860004e-05	99.99	DOWN_C24_UP_eca2		AT1G72990.2	-2.08806	0.000267837	0.00489515	99.51	UP_C24_DOWN_eca2
AT5G62130.1	0.803525	1.901901669071e-06	7.20768226090112e-05	99.99	DOWN_C24_UP_eca2		AT3G01350.1	-1.10547	0.000269401	0.00491626	99.51	UP_C24_DOWN_eca2
AT3G10720.2	1.50221	1.91305385469096e-06	7.23884344495543e-05	99.99	DOWN_C24_UP_eca2		AT5G43860.1	-1.3568	0.000269949	0.004919	99.51	UP_C24_DOWN_eca2
AT2G33570.1	1.41285	1.97592652502209e-06	7.46531628543897e-05	99.99	DOWN_C24_UP_eca2		AT4G31410.3	-7.31803	0.000280002	0.00508718	99.49	UP_C24_DOWN_eca2
AT2G13770.1	3.79026	2.03213706478824e-06	7.66596560822178e-05	99.99	DOWN_C24_UP_eca2		AT2G28720.1	-0.528851	0.000282382	0.0051229	99.49	UP_C24_DOWN_eca2
AT1G19440.1	1.26145	2.09301666364531e-06	7.88358974725793e-05	99.99	DOWN_C24_UP_eca2		AT2G26190.2	-1.97733	0.000283144	0.00513294	99.49	UP_C24_DOWN_eca2
AT4G31780.2	0.778837	2.19641468774058e-06	8.23538854618848e-05	99.99	DOWN_C24_UP_eca2		AT5G17690.3	-7.44031	0.000289061	0.0052287	99.48	UP_C24_DOWN_eca2
AT1G67900.6	1.33897	2.2754242304464e-06	8.50581804993948e-05	99.99	DOWN_C24_UP_eca2		AT2G47180.1	-0.544573	0.000289473	0.00523233	99.48	UP_C24_DOWN_eca2
AT4G36360.2	9.12025	2.3603792862155e-06	8.79677402460012e-05	99.99	DOWN_C24_UP_eca2		AT5G25470.2	-7.37488	0.000291901	0.00526851	99.47	UP_C24_DOWN_eca2
AT1G29440.1	2.58514	2.39976037895087e-06	8.93007216920137e-05	99.99	DOWN_C24_UP_eca2		AT3G07195.2	-7.27919	0.000302576	0.00543339	99.46	UP_C24_DOWN_eca2
AT5G43270.2	1.30559	2.51479942814171e-06	9.31606882607999e-05	99.99	DOWN_C24_UP_eca2		AT2G29910.1	-7.30907	0.00030732	0.00550258	99.45	UP_C24_DOWN_eca2
AT5G01015.1	5.33525	2.55790532684894e-06	9.44742641571159e-05	99.99	DOWN_C24_UP_eca2		AT5G35735.1	-0.66418	0.000309828	0.00553546	99.45	UP_C24_DOWN_eca2
AT1G26770.1	3.61928	2.68292728422658e-06	9.86494795624324e-05	99.99	DOWN_C24_UP_eca2		AT1G28330.1	-1.16874	0.000315067	0.00562093	99.44	UP_C24_DOWN_eca2
AT4G03400.2	1.01401	2.70321237710263e-06	9.9247659176566e-05	99.99	DOWN_C24_UP_eca2		AT3G16940.3	-0.563935	0.000322775	0.005746	99.43	UP_C24_DOWN_eca2
AT2G29310.2	2.42275	2.73349337395079e-06	0.000100211	99.99	DOWN_C24_UP_eca2		AT2G37410.2	-0.599383	0.000325937	0.0057864	99.42	UP_C24_DOWN_eca2
AT3G58620.2	8.34293	2.90711982043711e-06	0.000106103	99.99	DOWN_C24_UP_eca2		AT2G24100.1	-0.677301	0.000329153	0.00583014	99.42	UP_C24_DOWN_eca2
AT3G19830.2	0.790726	2.9223658226222e-06	0.000106346	99.99	DOWN_C24_UP_eca2		AT2G15050.2	-7.28691	0.00033177	0.00586807	99.41	UP_C24_DOWN_eca2
AT5G67385.2	0.771891	2.91912558413669e-06	0.000106346	99.99	DOWN_C24_UP_eca2		AT4G22880.2	-4.4615	0.000332469	0.00587624	99.41	UP_C24_DOWN_eca2
AT1G72930.1	1.09421	3.16587095657966e-06	0.000114532	99.99	DOWN_C24_UP_eca2		AT4G38540.1	-0.816152	0.00034297	0.00603163	99.4	UP_C24_DOWN_eca2
AT5G21920.1	1.10852	3.1656625553029e-06	0.000114532	99.99	DOWN_C24_UP_eca2		AT5G38690.2	-1.8462	0.000346598	0.00607888	99.39	UP_C24_DOWN_eca2
AT3G23805.1	1.65987	3.31241730637951e-06	0.000119136	99.99	DOWN_C24_UP_eca2		AT3G57300.4	-0.432888	0.000351638	0.00614037	99.39	UP_C24_DOWN_eca2
AT3G56650.1	0.858536	3.34861926469279e-06	0.000120263	99.99	DOWN_C24_UP_eca2		AT2G02390.1	-0.736514	0.000355891	0.00620149	99.38	UP_C24_DOWN_eca2
AT5G46190.4	8.28923	3.41138951835835e-06	0.000122162	99.99	DOWN_C24_UP_eca2		AT1G23130.1	-0.587597	0.000369388	0.00640505	99.36	UP_C24_DOWN_eca2
AT2G35960.1	0.951736	3.41834647505612e-06	0.000122234	99.99	DOWN_C24_UP_eca2		AT1G52500.5	-7.29272	0.000375355	0.00649485	99.35	UP_C24_DOWN_eca2
AT3G62030.1	1.02783	3.43174187320781e-06	0.000122359	99.99	DOWN_C24_UP_eca2		AT2G36970.1	-0.563337	0.000377056	0.00651515	99.35	UP_C24_DOWN_eca2
AT4G38690.1	1.03904	3.4288048898119e-06	0.000122359	99.99	DOWN_C24_UP_eca2		AT2G38290.1	-0.676438	0.000377476	0.00651743	99.35	UP_C24_DOWN_eca2
AT2G28630.1	1.44556	3.45125761628894e-06	0.000122701	99.99	DOWN_C24_UP_eca2		AT5G02270.2	-7.31342	0.000382339	0.00659261	99.34	UP_C24_DOWN_eca2
AT1G53240.1	0.542533	3.46268780972316e-06	0.00012293	99.99	DOWN_C24_UP_eca2		AT4G02890.4	-0.329483	0.000385746	0.00663284	99.34	UP_C24_DOWN_eca2
AT3G63200.1	1.92334	3.50204212049597e-06	0.000124149	99.99	DOWN_C24_UP_eca2		AT2G05940.1	-0.465914	0.000386445	0.00664024	99.34	UP_C24_DOWN_eca2
AT1G52220.1	0.555	3.70525654292839e-06	0.000129863	99.99	DOWN_C24_UP_eca2		AT1G67310.1	-0.539838	0.00038902	0.00667984	99.33	UP_C24_DOWN_eca2
AT2G36830.1	0.798674	3.75725497864671e-06	0.000131499	99.99	DOWN_C24_UP_eca2		AT3G23780.2	-1.60236	0.000395166	0.00677126	99.32	UP_C24_DOWN_eca2
AT1G75690.1	0.596435	3.8665033261714e-06	0.00013475	99.99	DOWN_C24_UP_eca2		AT4G05320.8	-0.623897	0.000399121	0.00682337	99.32	UP_C24_DOWN_eca2
AT1G78040.2	0.794227	3.91372189650917e-06	0.000136011	99.99	DOWN_C24_UP_eca2		AT1G73980.1	-0.529755	0.000403377	0.00688332	99.31	UP_C24_DOWN_eca2
AT3G55610.1	0.444741	4.05968657428435e-06	0.000140491	99.99	DOWN_C24_UP_eca2		AT5G59220.2	-3.26383	0.000412951	0.00703697	99.3	UP_C24_DOWN_eca2
AT5G42080.4	0.743978	4.05595065257399e-06	0.000140491	99.99	DOWN_C24_UP_eca2		AT5G18610.2	-1.16264	0.000427276	0.00725605	99.27	UP_C24_DOWN_eca2
AT1G51400.1	0.985807	4.09197867972562e-06	0.000141213	99.99	DOWN_C24_UP_eca2		AT4G32910.1	-0.68838	0.000439961	0.00744642	99.26	UP_C24_DOWN_eca2
AT3G23700.1	0.683619	4.29780006435891e-06	0.000147492	99.99	DOWN_C24_UP_eca2		AT2G31110.2	-0.467704	0.000441193	0.00746163	99.25	UP_C24_DOWN_eca2
AT3G61870.1	0.554519	4.30683333148446e-06	0.000147597	99.99	DOWN_C24_UP_eca2		AT2G46270.1	-1.30132	0.000444019	0.00750429	99.25	UP_C24_DOWN_eca2
ATCG00480.1	0.683823	4.32051649072007e-06	0.000147861	99.99	DOWN_C24_UP_eca2		AT3G61630.1	-1.20228	0.000444517	0.00750756	99.25	UP_C24_DOWN_eca2
AT2G02560.1	1.21167	4.36706617748321e-06	0.000149082	99.99	DOWN_C24_UP_eca2		AT1G77800.6	-0.982511	0.000447117	0.00754118	99.25	UP_C24_DOWN_eca2
AT5G18500.3	3.53063	4.37428807429814e-06	0.000149082	99.99	DOWN_C24_UP_eca2		AT1G30500.2	-0.715841	0.000454758	0.00764395	99.24	UP_C24_DOWN_eca2
AT5G40380.1	0.818203	4.37003810248818e-06	0.000149082	99.99	DOWN_C24_UP_eca2		AT5G57050.1	-0.59224	0.000454572	0.00764395	99.24	UP_C24_DOWN_eca2
AT5G41140.2	1.23588	4.49736550976648e-06	0.000152855	99.98	DOWN_C24_UP_eca2		AT3G11670.1	-0.399603	0.000456378	0.00766077	99.23	UP_C24_DOWN_eca2
AT2G03350.1	1.55256	4.58222453892307e-06	0.000155312	99.98	DOWN_C24_UP_eca2		AT4G38060.2	-0.641767	0.000459483	0.00769719	99.23	UP_C24_DOWN_eca2
AT5G36790.1	0.442964	4.71403153933279e-06	0.00015956	99.98	DOWN_C24_UP_eca2		AT5G49280.1	-1.11795	0.000464126	0.00776444	99.22	UP_C24_DOWN_eca2
AT1G65010.1	1.22277	4.80799650436539e-06	0.000162518	99.98	DOWN_C24_UP_eca2		AT5G02020.1	-1.33378	0.000464518	0.00776575	99.22	UP_C24_DOWN_eca2
AT4G12800.2	0.53878	4.94791134218376e-06	0.000167019	99.98	DOWN_C24_UP_eca2		AT5G49645.1	-1.54553	0.000476305	0.00793595	99.21	UP_C24_DOWN_eca2
AT2G05790.1	2.28745	4.97526978936515e-06	0.000167485	99.98	DOWN_C24_UP_eca2		AT1G60140.5	-0.752699	0.000478623	0.00796232	99.2	UP_C24_DOWN_eca2
AT5G60730.1	2.99702	5.01429787091625e-06	0.000168569	99.98	DOWN_C24_UP_eca2		AT3G19580.2	-2.24881	0.00048248	0.00801721	99.2	UP_C24_DOWN_eca2
AT3G05430.2	8.48591	5.2033155198842e-06	0.000174686	99.98	DOWN_C24_UP_eca2		AT4G17900.1	-0.675815	0.000484982	0.00805337	99.19	UP_C24_DOWN_eca2
AT5G01410.1	0.6159	5.36881669049432e-06	0.000179754	99.98	DOWN_C24_UP_eca2		AT3G55580.1	-0.853147	0.000490198	0.0081236	99.19	UP_C24_DOWN_eca2
AT3G48560.1	0.547237	5.42403825243034e-06	0.000181357	99.98	DOWN_C24_UP_eca2		AT5G61640.1	-0.546107	0.000492028	0.00814301	99.19	UP_C24_DOWN_eca2
AT3G27960.3	1.49256	5.47779350477168e-06	0.000182906	99.98	DOWN_C24_UP_eca2		AT1G01060.7	-0.640622	0.000494531	0.00816807	99.18	UP_C24_DOWN_eca2
AT1G08230.6	8.21295	5.73305926599126e-06	0.000190401	99.98	DOWN_C24_UP_eca2		AT1G05230.11	-7.16953	0.000494534	0.00816807	99.18	UP_C24_DOWN_eca2
AT1G24380.1	2.93512	5.78044527915884e-06	0.000191575	99.98	DOWN_C24_UP_eca2		AT1G09420.1	-0.467701	0.000494492	0.00816807	99.18	UP_C24_DOWN_eca2
AT4G03070.1	1.16658	5.78392924899764e-06	0.000191575	99.98	DOWN_C24_UP_eca2		AT3G10450.1	-1.14064	0.000498302	0.00822481	99.18	UP_C24_DOWN_eca2
AT2G32990.1	1.84648	5.86787748935079e-06	0.000194096	99.98	DOWN_C24_UP_eca2		AT2G46400.1	-1.06619	0.000499829	0.00824451	99.18	UP_C24_DOWN_eca2
AT1G02205.4	2.64287	5.94361450600061e-06	0.000196076	99.98	DOWN_C24_UP_eca2		AT1G06710.13	-7.17073	0.000503241	0.00827868	99.17	UP_C24_DOWN_eca2
AT1G13580.2	1.61494	5.96317863139649e-06	0.000196098	99.98	DOWN_C24_UP_eca2		AT1G79950.7	-7.18414	0.000507836	0.00833537	99.17	UP_C24_DOWN_eca2
AT1G60270.1	1.79297	5.98537527298877e-06	0.000196405	99.98	DOWN_C24_UP_eca2		AT1G01160.1	-0.59875	0.000525401	0.00858606	99.14	UP_C24_DOWN_eca2
AT4G19430.1	1.7748	6.13210218896446e-06	0.000200952	99.98	DOWN_C24_UP_eca2		AT1G72650.1	-0.652152	0.000533245	0.00870274	99.13	UP_C24_DOWN_eca2
AT4G34260.1	2.08443	6.26421644465934e-06	0.000204739	99.98	DOWN_C24_UP_eca2		AT5G19260.1	-1.00738	0.000533689	0.00870424	99.13	UP_C24_DOWN_eca2
AT1G44575.2	1.16601	6.28484094347844e-06	0.000205138	99.98	DOWN_C24_UP_eca2		AT5G27670.1	-0.80835	0.000535902	0.00872881	99.13	UP_C24_DOWN_eca2
AT3G20820.1	0.778421	6.29302969766122e-06	0.000205138	99.98	DOWN_C24_UP_eca2		AT2G22430.1	-0.634979	0.000540939	0.00879346	99.12	UP_C24_DOWN_eca2
AT1G75840.1	0.938887	6.56556806616842e-06	0.000213459	99.98	DOWN_C24_UP_eca2		AT4G17770.1	-0.646521	0.000543684	0.00883227	99.12	UP_C24_DOWN_eca2
AT1G64640.1	1.78294	6.65295820543317e-06	0.000216016	99.98	DOWN_C24_UP_eca2		AT2G02930.1	-2.33053	0.000544294	0.00883637	99.12	UP_C24_DOWN_eca2
AT4G13500.1	1.2906	6.70661773490737e-06	0.000217472	99.98	DOWN_C24_UP_eca2		AT1G03380.1	-0.553815	0.000551106	0.00892936	99.11	UP_C24_DOWN_eca2
AT4G37925.1	0.672393	6.87221600711483e-06	0.000222259	99.98	DOWN_C24_UP_eca2		AT2G29990.1	-0.695523	0.000552437	0.00894506	99.11	UP_C24_DOWN_eca2
AT2G39800.4	1.01824	7.02535507423474e-06	0.000226618	99.98	DOWN_C24_UP_eca2		AT1G45233.2	-1.92024	0.000561281	0.00905859	99.09	UP_C24_DOWN_eca2
AT4G26610.1	0.807194	7.33151380717696e-06	0.000235878	99.98	DOWN_C24_UP_eca2		AT1G65820.1	-0.395933	0.000564414	0.00909134	99.09	UP_C24_DOWN_eca2
AT1G51940.1	2.25939	7.35000809961196e-06	0.000236015	99.98	DOWN_C24_UP_eca2		AT4G24380.2	-2.62167	0.000564155	0.00909134	99.09	UP_C24_DOWN_eca2
AT3G58610.2	0.674347	7.45680060420533e-06	0.000238975	99.98	DOWN_C24_UP_eca2		AT1G20840.1	-0.748138	0.000569896	0.00915312	99.08	UP_C24_DOWN_eca2
AT3G07010.1	1.58377	7.49805308338904e-06	0.000239986	99.98	DOWN_C24_UP_eca2		AT1G68840.2	-1.30112	0.000572685	0.00918862	99.08	UP_C24_DOWN_eca2
AT1G76490.1	0.407694	8.08027845137762e-06	0.000256627	99.97	DOWN_C24_UP_eca2		AT1G05830.4	-2.22847	0.000573915	0.00919641	99.08	UP_C24_DOWN_eca2
AT2G28080.1	1.91462	8.07758212858704e-06	0.000256627	99.97	DOWN_C24_UP_eca2		AT1G76180.2	-0.446339	0.000578665	0.00926052	99.07	UP_C24_DOWN_eca2
AT5G25190.1	3.9825	8.16404277008826e-06	0.000258954	99.97	DOWN_C24_UP_eca2		AT4G38550.1	-0.613631	0.000596921	0.00950955	99.05	UP_C24_DOWN_eca2
AT1G01600.1	3.57732	8.22580002809976e-06	0.000260579	99.97	DOWN_C24_UP_eca2		AT4G34860.1	-1.1225	0.000605458	0.00962693	99.04	UP_C24_DOWN_eca2
AT1G03130.1	0.571502	8.24697617120649e-06	0.000260915	99.97	DOWN_C24_UP_eca2		AT4G39780.1	-0.899669	0.000609088	0.00967844	99.03	UP_C24_DOWN_eca2
AT5G62100.2	1.14442	8.29814309761239e-06	0.000262133	99.97	DOWN_C24_UP_eca2		AT3G02600.4	-7.11656	0.000612926	0.00973315	99.03	UP_C24_DOWN_eca2
AT1G08520.1	0.787918	8.34222930561031e-06	0.000262919	99.97	DOWN_C24_UP_eca2		AT2G36460.1	-0.491732	0.000620091	0.00984061	99.02	UP_C24_DOWN_eca2
AT1G29070.1	1.19223	8.48384760648901e-06	0.000267041	99.97	DOWN_C24_UP_eca2		AT1G64380.1	-1.84496	0.000623796	0.0098867	99.01	UP_C24_DOWN_eca2
AT3G27160.1	1.03282	8.49464759282376e-06	0.000267041	99.97	DOWN_C24_UP_eca2		AT5G45250.1	-0.560933	0.000632709	0.00999724	99	UP_C24_DOWN_eca2
AT3G10060.1	0.627059	8.57885017808118e-06	0.000269345	99.97	DOWN_C24_UP_eca2		AT5G26360.1	-0.377251	0.000639025	0.0100623	98.99	UP_C24_DOWN_eca2
AT2G05520.1	1.02104	8.9241188510101e-06	0.000278769	99.97	DOWN_C24_UP_eca2		AT4G00140.1	-3.60796	0.000641045	0.0100825	98.99	UP_C24_DOWN_eca2
AT2G24150.1	1.00442	9.06562117274963e-06	0.000282831	99.97	DOWN_C24_UP_eca2		AT3G47500.1	-0.497806	0.00064441	0.0101225	98.99	UP_C24_DOWN_eca2
AT2G16850.1	2.13253	9.13487013498978e-06	0.000284632	99.97	DOWN_C24_UP_eca2		AT1G21326.1	-2.13752	0.00064844	0.0101729	98.98	UP_C24_DOWN_eca2
AT2G20750.1	3.75714	9.3214502579426e-06	0.000289715	99.97	DOWN_C24_UP_eca2		AT4G35920.4	-7.15238	0.000661941	0.0103584	98.96	UP_C24_DOWN_eca2
AT2G42380.5	6.09245	9.48672213172022e-06	0.00029344	99.97	DOWN_C24_UP_eca2		AT4G20110.1	-1.20048	0.00067194	0.0105016	98.95	UP_C24_DOWN_eca2
AT2G38310.1	1.02813	9.58142223959716e-06	0.000295934	99.97	DOWN_C24_UP_eca2		AT1G02850.1	-1.08271	0.000672578	0.0105049	98.95	UP_C24_DOWN_eca2
AT5G03040.3	1.1055	9.61000922249814e-06	0.000296447	99.97	DOWN_C24_UP_eca2		AT3G59580.3	-4.42474	0.000673275	0.0105091	98.95	UP_C24_DOWN_eca2
AT3G16670.1	5.38119	9.79155361291684e-06	0.00030092	99.97	DOWN_C24_UP_eca2		AT1G79810.2	-2.59824	0.00067959	0.0105901	98.94	UP_C24_DOWN_eca2
AT2G34170.6	8.33211	9.81793450193903e-06	0.000301356	99.97	DOWN_C24_UP_eca2		AT3G22380.2	-1.02131	0.000679747	0.0105901	98.94	UP_C24_DOWN_eca2
AT5G55550.7	8.0936	9.88761596455902e-06	0.000303118	99.97	DOWN_C24_UP_eca2		AT3G54000.3	-4.9354	0.000691422	0.0107449	98.93	UP_C24_DOWN_eca2
AT5G36910.1	5.31741	9.92007849636594e-06	0.000303736	99.97	DOWN_C24_UP_eca2		AT2G22660.2	-0.449639	0.000705787	0.0109466	98.91	UP_C24_DOWN_eca2
AT5G60100.3	8.08909	1.00518629407545e-05	0.00030739	99.97	DOWN_C24_UP_eca2		AT1G11910.1	-0.488073	0.000710987	0.0110005	98.9	UP_C24_DOWN_eca2
AT5G49730.1	0.728676	1.01237324555919e-05	0.000309206	99.97	DOWN_C24_UP_eca2		AT2G06010.1	-0.65804	0.000713885	0.0110315	98.9	UP_C24_DOWN_eca2
AT4G15800.1	1.30859	1.01992214838858e-05	0.000310743	99.97	DOWN_C24_UP_eca2		AT3G56690.1	-0.867487	0.000713525	0.0110315	98.9	UP_C24_DOWN_eca2
AT1G14580.1	1.64734	1.03889985707602e-05	0.000315485	99.97	DOWN_C24_UP_eca2		AT5G03190.1	-0.47223	0.000716744	0.0110549	98.89	UP_C24_DOWN_eca2
AT1G48030.4	0.867275	1.03744531125936e-05	0.000315485	99.97	DOWN_C24_UP_eca2		AT2G03890.1	-0.516361	0.000723454	0.0111445	98.89	UP_C24_DOWN_eca2
AT4G26600.2	8.2934	1.04970850500715e-05	0.000318248	99.97	DOWN_C24_UP_eca2		AT3G23630.1	-2.00855	0.000723021	0.0111445	98.89	UP_C24_DOWN_eca2
AT3G25920.1	1.43811	1.05848155446401e-05	0.000320123	99.97	DOWN_C24_UP_eca2		AT4G13830.2	-0.425056	0.000736428	0.0113162	98.87	UP_C24_DOWN_eca2
AT4G23290.2	1.1729	1.05719513980111e-05	0.000320123	99.97	DOWN_C24_UP_eca2		AT5G35560.1	-0.587596	0.000751243	0.011508	98.85	UP_C24_DOWN_eca2
AT3G56090.1	1.11759	1.07067588468389e-05	0.000323415	99.97	DOWN_C24_UP_eca2		AT5G19090.1	-7.07309	0.00075648	0.0115811	98.84	UP_C24_DOWN_eca2
AT2G45560.1	0.811846	1.07736960233896e-05	0.000325039	99.97	DOWN_C24_UP_eca2		AT3G14050.1	-0.894296	0.000764941	0.0116889	98.83	UP_C24_DOWN_eca2
AT3G55360.1	0.897058	1.08710060728989e-05	0.000327462	99.97	DOWN_C24_UP_eca2		AT4G07410.1	-1.07934	0.000765833	0.0116953	98.83	UP_C24_DOWN_eca2
AT1G76620.1	2.36034	1.12165307495848e-05	0.000337165	99.97	DOWN_C24_UP_eca2		AT3G60740.1	-0.743706	0.000768443	0.0117279	98.83	UP_C24_DOWN_eca2
AT5G67070.1	1.83968	1.15263667540139e-05	0.000345637	99.97	DOWN_C24_UP_eca2		AT4G11280.1	-1.24775	0.000773187	0.0117785	98.82	UP_C24_DOWN_eca2
AT2G47240.1	2.3802	1.17642113417732e-05	0.000352342	99.96	DOWN_C24_UP_eca2		AT4G27900.1	-1.02702	0.000773184	0.0117785	98.82	UP_C24_DOWN_eca2
AT1G62290.2	8.08013	1.20143553054274e-05	0.000358963	99.96	DOWN_C24_UP_eca2		AT1G01500.1	-0.601269	0.000779923	0.0118664	98.81	UP_C24_DOWN_eca2
AT5G11260.1	1.05818	1.20715482006145e-05	0.000360126	99.96	DOWN_C24_UP_eca2		AT5G63130.1	-1.55718	0.000780694	0.0118709	98.81	UP_C24_DOWN_eca2
AT1G33240.1	1.19407	1.24858447095871e-05	0.000370809	99.96	DOWN_C24_UP_eca2		AT2G34660.2	-1.03124	0.000783628	0.0119008	98.81	UP_C24_DOWN_eca2
AT5G08170.4	8.08105	1.25830283232775e-05	0.000373246	99.96	DOWN_C24_UP_eca2		AT2G41210.1	-0.896119	0.000783498	0.0119008	98.81	UP_C24_DOWN_eca2
AT2G17300.1	1.09703	1.2682283659363e-05	0.000375193	99.96	DOWN_C24_UP_eca2		AT3G61190.1	-2.37234	0.000788511	0.0119603	98.8	UP_C24_DOWN_eca2
AT1G29500.1	2.15023	1.34808143279119e-05	0.000394665	99.96	DOWN_C24_UP_eca2		AT1G02850.3	-2.26388	0.00078949	0.0119678	98.8	UP_C24_DOWN_eca2
AT1G65870.1	2.27581	1.35279017844578e-05	0.000395575	99.96	DOWN_C24_UP_eca2		AT1G63720.1	-1.78834	0.000797451	0.0120589	98.79	UP_C24_DOWN_eca2
AT1G24020.2	6.20758	1.36348011789755e-05	0.00039823	99.96	DOWN_C24_UP_eca2		AT3G13340.1	-0.440426	0.000799326	0.0120798	98.79	UP_C24_DOWN_eca2
AT4G29950.1	1.00033	1.45873602246286e-05	0.000425548	99.96	DOWN_C24_UP_eca2		AT1G25141.1	-5.1659	0.00080706	0.0121595	98.78	UP_C24_DOWN_eca2
AT3G01290.1	1.68411	1.49516979220611e-05	0.000435149	99.96	DOWN_C24_UP_eca2		AT1G51140.1	-0.5345	0.000806812	0.0121595	98.78	UP_C24_DOWN_eca2
AT1G68010.3	8.02765	1.49697530644376e-05	0.000435162	99.96	DOWN_C24_UP_eca2		AT3G28050.1	-0.541299	0.000810012	0.0121966	98.78	UP_C24_DOWN_eca2
AT1G48480.1	2.39247	1.50349695719428e-05	0.000436544	99.96	DOWN_C24_UP_eca2		AT1G80940.1	-0.639171	0.000813761	0.0122232	98.78	UP_C24_DOWN_eca2
AT1G29510.1	2.53199	1.51032805254873e-05	0.000437499	99.96	DOWN_C24_UP_eca2		AT3G59580.1	-1.21727	0.000819951	0.0123013	98.77	UP_C24_DOWN_eca2
AT3G14570.3	8.17352	1.50941752600963e-05	0.000437499	99.96	DOWN_C24_UP_eca2		AT4G27410.1	-2.39845	0.000827022	0.0123773	98.76	UP_C24_DOWN_eca2
AT3G30820.1	8.00686	1.53926881646745e-05	0.000443832	99.96	DOWN_C24_UP_eca2		AT1G80070.1	-0.360202	0.000837186	0.012484	98.75	UP_C24_DOWN_eca2
AT5G14120.1	1.15591	1.53644751005184e-05	0.000443832	99.96	DOWN_C24_UP_eca2		AT1G04300.1	-0.591287	0.000840904	0.0125244	98.75	UP_C24_DOWN_eca2
AT1G30360.1	0.751445	1.5412281312669e-05	0.000443849	99.96	DOWN_C24_UP_eca2		AT5G63850.1	-0.665962	0.000843625	0.0125497	98.75	UP_C24_DOWN_eca2
AT3G58620.1	1.79663	1.56040415269257e-05	0.000448326	99.96	DOWN_C24_UP_eca2		AT3G28760.2	-7.04826	0.000849898	0.0126355	98.74	UP_C24_DOWN_eca2
AT5G45840.1	1.32766	1.5737576967486e-05	0.000451637	99.95	DOWN_C24_UP_eca2		AT1G61660.2	-2.04787	0.000852705	0.0126588	98.73	UP_C24_DOWN_eca2
AT5G65390.1	3.24089	1.57701203023074e-05	0.000452046	99.95	DOWN_C24_UP_eca2		AT3G61210.1	-0.966413	0.000857983	0.0127174	98.73	UP_C24_DOWN_eca2
AT1G70760.1	0.718845	1.59825274441777e-05	0.000456355	99.95	DOWN_C24_UP_eca2		AT1G34320.1	-0.483866	0.000865416	0.0128045	98.72	UP_C24_DOWN_eca2
AT3G59350.3	2.44289	1.59943041820077e-05	0.000456355	99.95	DOWN_C24_UP_eca2		AT1G53780.4	-0.638584	0.000881813	0.0130038	98.7	UP_C24_DOWN_eca2
AT5G40890.1	1.31408	1.59849590151963e-05	0.000456355	99.95	DOWN_C24_UP_eca2		AT4G21570.2	-3.41822	0.000885459	0.0130386	98.7	UP_C24_DOWN_eca2
AT1G69160.1	0.847005	1.6048306950829e-05	0.000457367	99.95	DOWN_C24_UP_eca2		AT3G55880.2	-0.867105	0.000887843	0.0130659	98.69	UP_C24_DOWN_eca2
AT4G02630.1	0.780027	1.63359196707626e-05	0.000464493	99.95	DOWN_C24_UP_eca2		AT2G29490.1	-3.12583	0.000893745	0.0131372	98.69	UP_C24_DOWN_eca2
AT4G29760.2	8.01069	1.67249082922098e-05	0.000474461	99.95	DOWN_C24_UP_eca2		AT5G18310.4	-0.608982	0.000893318	0.0131372	98.69	UP_C24_DOWN_eca2
AT2G33620.3	7.98867	1.68910918500913e-05	0.000477408	99.95	DOWN_C24_UP_eca2		AT5G53120.1	-0.516316	0.000896541	0.0131704	98.68	UP_C24_DOWN_eca2
AT3G54220.1	0.892384	1.68781107851968e-05	0.000477408	99.95	DOWN_C24_UP_eca2		AT5G64310.1	-1.95766	0.000900499	0.0132129	98.68	UP_C24_DOWN_eca2
AT2G34620.1	1.25165	1.70671884274571e-05	0.000481408	99.95	DOWN_C24_UP_eca2		AT1G78070.1	-0.575626	0.000904261	0.0132523	98.67	UP_C24_DOWN_eca2
AT2G33170.1	1.24579	1.77399858797999e-05	0.000497545	99.95	DOWN_C24_UP_eca2		AT2G29140.1	-0.746034	0.000904135	0.0132523	98.67	UP_C24_DOWN_eca2
AT1G73110.1	0.749026	1.77631449496447e-05	0.00049763	99.95	DOWN_C24_UP_eca2		AT1G33970.4	-0.599299	0.000904892	0.0132537	98.67	UP_C24_DOWN_eca2
AT5G49740.1	0.592213	1.78047091404874e-05	0.000498229	99.95	DOWN_C24_UP_eca2		AT5G65840.1	-0.445578	0.000906683	0.0132642	98.67	UP_C24_DOWN_eca2
AT4G37300.1	0.632179	1.79881148287869e-05	0.000502792	99.95	DOWN_C24_UP_eca2		AT4G01390.1	-0.638681	0.000915691	0.0133722	98.66	UP_C24_DOWN_eca2
AT5G50915.1	4.43219	1.80244351365331e-05	0.000503238	99.95	DOWN_C24_UP_eca2		AT5G50360.1	-2.99525	0.000915379	0.0133722	98.66	UP_C24_DOWN_eca2
AT1G58290.1	1.01787	1.80737333284887e-05	0.000503976	99.95	DOWN_C24_UP_eca2		AT5G01520.1	-0.674622	0.000923826	0.0134592	98.65	UP_C24_DOWN_eca2
AT2G01760.1	1.39308	1.83321247216687e-05	0.000509722	99.95	DOWN_C24_UP_eca2		AT3G23910.1	-0.770354	0.00092652	0.0134683	98.65	UP_C24_DOWN_eca2
AT1G53300.1	0.695682	1.87202139645954e-05	0.000519728	99.95	DOWN_C24_UP_eca2		AT4G30830.1	-1.79684	0.000927177	0.0134683	98.65	UP_C24_DOWN_eca2
AT2G36880.1	0.525178	1.87524639913197e-05	0.000520039	99.95	DOWN_C24_UP_eca2		AT2G29420.1	-0.987455	0.000931644	0.0135253	98.65	UP_C24_DOWN_eca2
AT1G72240.1	1.83392	1.88568767283334e-05	0.000522348	99.95	DOWN_C24_UP_eca2		AT5G64250.2	-0.557966	0.000940357	0.0136197	98.64	UP_C24_DOWN_eca2
AT3G16140.1	0.420861	1.89342466843405e-05	0.000523904	99.95	DOWN_C24_UP_eca2		AT3G21780.1	-0.878137	0.000942783	0.0136469	98.64	UP_C24_DOWN_eca2
AT5G25460.1	1.64647	1.90654278170015e-05	0.000526944	99.95	DOWN_C24_UP_eca2		AT3G13030.1	-1.86335	0.000944081	0.0136577	98.63	UP_C24_DOWN_eca2
AT1G19835.6	0.822285	1.92217983444626e-05	0.00053008	99.95	DOWN_C24_UP_eca2		AT1G22930.1	-0.833423	0.000945614	0.0136639	98.63	UP_C24_DOWN_eca2
AT1G01540.2	0.695719	1.92976740798405e-05	0.000531579	99.95	DOWN_C24_UP_eca2		AT5G22290.1	-0.713278	0.000965176	0.013914	98.61	UP_C24_DOWN_eca2
AT1G75040.1	3.16856	1.94085497839844e-05	0.000534038	99.95	DOWN_C24_UP_eca2		AT5G18630.2	-0.823343	0.000987848	0.0142076	98.58	UP_C24_DOWN_eca2
AT3G06650.1	0.523075	1.95424664296125e-05	0.000537124	99.95	DOWN_C24_UP_eca2		AT5G58540.2	-2.41405	0.0010078	0.0144525	98.55	UP_C24_DOWN_eca2
AT4G34630.1	0.656761	1.98774055039278e-05	0.000544984	99.95	DOWN_C24_UP_eca2		AT3G14590.2	-2.74162	0.00101342	0.0145078	98.55	UP_C24_DOWN_eca2
AT1G19670.1	0.517242	1.99257229753574e-05	0.000545232	99.95	DOWN_C24_UP_eca2		AT5G18240.4	-1.38569	0.00102831	0.014704	98.53	UP_C24_DOWN_eca2
AT3G47460.1	8.22987	2.02693823861744e-05	0.000554022	99.94	DOWN_C24_UP_eca2		AT2G46660.1	-1.21915	0.00103547	0.0147978	98.52	UP_C24_DOWN_eca2
AT1G27360.2	0.911483	2.12110180887596e-05	0.000575937	99.94	DOWN_C24_UP_eca2		AT4G12750.1	-1.03105	0.00103909	0.0148324	98.52	UP_C24_DOWN_eca2
AT1G17600.1	1.86516	2.13431860266603e-05	0.00057889	99.94	DOWN_C24_UP_eca2		AT2G11810.1	-1.21574	0.00104274	0.0148673	98.51	UP_C24_DOWN_eca2
AT3G18050.1	1.24694	2.15575300421016e-05	0.000584063	99.94	DOWN_C24_UP_eca2		AT2G31970.1	-0.5544	0.00106423	0.0151387	98.49	UP_C24_DOWN_eca2
AT5G22640.1	1.01431	2.1775960244413e-05	0.000589334	99.94	DOWN_C24_UP_eca2		AT5G39520.1	-1.23236	0.00106767	0.0151789	98.48	UP_C24_DOWN_eca2
AT1G78180.1	1.08845	2.22903475767025e-05	0.000600624	99.94	DOWN_C24_UP_eca2		AT1G63840.1	-0.887343	0.001069	0.0151891	98.48	UP_C24_DOWN_eca2
AT5G23920.1	0.583061	2.22832887902767e-05	0.000600624	99.94	DOWN_C24_UP_eca2		AT1G13960.1	-0.618702	0.00107963	0.0153225	98.47	UP_C24_DOWN_eca2
AT4G34250.1	2.52763	2.23897644429342e-05	0.000602646	99.94	DOWN_C24_UP_eca2		AT2G46550.1	-0.579581	0.00108273	0.0153577	98.46	UP_C24_DOWN_eca2
AT1G07650.4	0.618817	2.26687408619619e-05	0.000607924	99.94	DOWN_C24_UP_eca2		AT5G58787.1	-0.66824	0.00109092	0.0154561	98.45	UP_C24_DOWN_eca2
AT2G32500.2	0.985503	2.27088979999087e-05	0.000607924	99.94	DOWN_C24_UP_eca2		AT1G73130.3	-1.32022	0.00110022	0.0155701	98.44	UP_C24_DOWN_eca2
AT2G41330.1	1.68337	2.27060171064918e-05	0.000607924	99.94	DOWN_C24_UP_eca2		AT5G18525.1	-0.579442	0.00110631	0.0156384	98.44	UP_C24_DOWN_eca2
AT4G34220.1	2.09698	2.26162171571872e-05	0.000607924	99.94	DOWN_C24_UP_eca2		AT1G27570.1	-1.19667	0.00111224	0.0156773	98.43	UP_C24_DOWN_eca2
AT4G26690.1	1.33483	2.29655187313989e-05	0.000614129	99.94	DOWN_C24_UP_eca2		AT1G76180.1	-0.496174	0.00111823	0.0157437	98.43	UP_C24_DOWN_eca2
AT3G13120.1	1.06035	2.38171034338122e-05	0.00063484	99.94	DOWN_C24_UP_eca2		AT3G12080.2	-6.99863	0.00112246	0.0157936	98.42	UP_C24_DOWN_eca2
AT1G53730.1	0.866298	2.41832517361129e-05	0.000643212	99.94	DOWN_C24_UP_eca2		AT1G01060.4	-0.341162	0.00112685	0.0158279	98.42	UP_C24_DOWN_eca2
AT4G22010.1	3.05616	2.43523587632565e-05	0.000647013	99.94	DOWN_C24_UP_eca2		AT5G64660.1	-1.1231	0.00113719	0.0159471	98.41	UP_C24_DOWN_eca2
AT3G56060.1	0.859276	2.46257356782037e-05	0.000652873	99.93	DOWN_C24_UP_eca2		AT3G50370.1	-0.370574	0.00114231	0.0160008	98.4	UP_C24_DOWN_eca2
AT4G28660.1	0.842339	2.46195333001368e-05	0.000652873	99.93	DOWN_C24_UP_eca2		AT2G41710.1	-0.737759	0.00114621	0.0160281	98.4	UP_C24_DOWN_eca2
AT5G10380.1	0.960174	2.5041118876132e-05	0.000663174	99.93	DOWN_C24_UP_eca2		AT3G19290.1	-0.470102	0.00114533	0.0160281	98.4	UP_C24_DOWN_eca2
AT5G17920.2	0.495642	2.5155317827758e-05	0.000664773	99.93	DOWN_C24_UP_eca2		AT5G10630.3	-1.9329	0.00114825	0.0160476	98.4	UP_C24_DOWN_eca2
AT1G76090.1	1.01598	2.53112166987008e-05	0.000667465	99.93	DOWN_C24_UP_eca2		AT4G15270.2	-4.36058	0.00115486	0.0161308	98.39	UP_C24_DOWN_eca2
AT1G78040.3	0.848497	2.58095267018203e-05	0.00067988	99.93	DOWN_C24_UP_eca2		AT5G47230.1	-1.88068	0.00119185	0.0166006	98.34	UP_C24_DOWN_eca2
AT1G03457.1	7.9446	2.68414901082656e-05	0.00070556	99.93	DOWN_C24_UP_eca2		AT5G60680.1	-1.99383	0.00120591	0.0167775	98.32	UP_C24_DOWN_eca2
AT1G52000.1	1.00311	2.68906637956815e-05	0.000706101	99.93	DOWN_C24_UP_eca2		AT5G58070.1	-0.402474	0.00121061	0.0168148	98.32	UP_C24_DOWN_eca2
AT2G36790.1	1.36156	2.69612783147667e-05	0.000707204	99.93	DOWN_C24_UP_eca2		AT5G62000.2	-0.435052	0.00121063	0.0168148	98.32	UP_C24_DOWN_eca2
AT1G21270.1	0.939712	2.71808886271515e-05	0.000711454	99.93	DOWN_C24_UP_eca2		AT3G19970.2	-0.693895	0.00121413	0.016835	98.32	UP_C24_DOWN_eca2
AT3G20390.1	0.606882	2.80409426157293e-05	0.000731641	99.93	DOWN_C24_UP_eca2		AT4G14030.2	-0.357769	0.00122204	0.0169162	98.31	UP_C24_DOWN_eca2
AT1G43815.2	7.8993	2.80945913914178e-05	0.000732267	99.93	DOWN_C24_UP_eca2		AT5G15190.1	-2.17649	0.00122583	0.0169591	98.3	UP_C24_DOWN_eca2
AT1G33240.2	1.27835	2.81918491287967e-05	0.000734028	99.93	DOWN_C24_UP_eca2		AT5G11930.1	-0.755204	0.00123651	0.0170591	98.29	UP_C24_DOWN_eca2
AT2G17780.10	7.94175	2.84222528226595e-05	0.000739248	99.93	DOWN_C24_UP_eca2		AT5G18630.1	-0.950297	0.00123991	0.0170869	98.29	UP_C24_DOWN_eca2
AT3G13340.3	8.29811	2.85501903091959e-05	0.000741795	99.93	DOWN_C24_UP_eca2		AT5G56270.1	-0.689682	0.00125286	0.0172462	98.28	UP_C24_DOWN_eca2
AT2G22170.1	2.36032	2.88286012032741e-05	0.000748241	99.93	DOWN_C24_UP_eca2		AT1G19680.1	-0.626236	0.00126352	0.0173447	98.27	UP_C24_DOWN_eca2
AT3G07340.1	1.92592	2.9273125489322e-05	0.000758186	99.92	DOWN_C24_UP_eca2		AT2G43500.8	-0.789141	0.00126294	0.0173447	98.27	UP_C24_DOWN_eca2
AT1G78995.1	0.791786	2.979951466637e-05	0.000768597	99.92	DOWN_C24_UP_eca2		AT1G45616.1	-1.34897	0.00126569	0.0173647	98.26	UP_C24_DOWN_eca2
AT1G01610.1	0.692357	2.98377169715499e-05	0.00076878	99.92	DOWN_C24_UP_eca2		AT4G12080.1	-1.18575	0.00130722	0.0178355	98.22	UP_C24_DOWN_eca2
AT3G10572.3	8.17576	3.08340391640546e-05	0.000791753	99.92	DOWN_C24_UP_eca2		AT3G52180.2	-0.806293	0.00131311	0.0178961	98.21	UP_C24_DOWN_eca2
AT5G64740.1	0.507162	3.08575230203398e-05	0.000791753	99.92	DOWN_C24_UP_eca2		AT5G58260.1	-0.619272	0.0013281	0.0180407	98.2	UP_C24_DOWN_eca2
AT5G45775.1	8.22407	3.08986462823029e-05	0.000791986	99.92	DOWN_C24_UP_eca2		AT3G62150.1	-0.780474	0.00133395	0.0180904	98.19	UP_C24_DOWN_eca2
AT3G59780.1	0.4197	3.14437647399714e-05	0.00080429	99.92	DOWN_C24_UP_eca2		AT1G28330.2	-1.29395	0.0013552	0.0183584	98.16	UP_C24_DOWN_eca2
AT5G12110.1	0.629865	3.15183603479253e-05	0.000805364	99.92	DOWN_C24_UP_eca2		AT5G08790.1	-0.852008	0.00136077	0.0184237	98.16	UP_C24_DOWN_eca2
AT4G18030.1	0.542427	3.18555620139279e-05	0.00081314	99.92	DOWN_C24_UP_eca2		AT1G43910.1	-0.911792	0.00138162	0.0186855	98.13	UP_C24_DOWN_eca2
AT3G49670.1	0.724584	3.21401541601136e-05	0.000819182	99.92	DOWN_C24_UP_eca2		AT1G65690.1	-1.57573	0.00138638	0.0187275	98.13	UP_C24_DOWN_eca2
AT5G24660.1	0.78913	3.21585987259626e-05	0.000819182	99.92	DOWN_C24_UP_eca2		AT4G12070.1	-0.532325	0.00139003	0.0187275	98.13	UP_C24_DOWN_eca2
AT5G22580.1	1.21007	3.25376888979425e-05	0.000827133	99.92	DOWN_C24_UP_eca2		AT4G35450.1	-0.515493	0.00138887	0.0187275	98.13	UP_C24_DOWN_eca2
AT2G39470.2	1.67733	3.27368018391617e-05	0.00083134	99.92	DOWN_C24_UP_eca2		AT5G07970.1	-0.804497	0.0013896	0.0187275	98.13	UP_C24_DOWN_eca2
AT5G67385.1	0.749393	3.27794562123934e-05	0.000831568	99.92	DOWN_C24_UP_eca2		AT1G80270.5	-6.90729	0.00140038	0.0188362	98.12	UP_C24_DOWN_eca2
AT4G30210.3	7.85876	3.3401029115935e-05	0.000844735	99.92	DOWN_C24_UP_eca2		AT1G79740.1	-1.92256	0.00140881	0.0189226	98.11	UP_C24_DOWN_eca2
AT1G10120.2	7.88283	3.36188589528587e-05	0.000849375	99.92	DOWN_C24_UP_eca2		AT5G54165.1	-2.64942	0.00141202	0.0189515	98.1	UP_C24_DOWN_eca2
AT5G06930.3	7.85982	3.36815630149338e-05	0.00085009	99.91	DOWN_C24_UP_eca2		AT4G40040.1	-0.367593	0.00142209	0.0190556	98.09	UP_C24_DOWN_eca2
AT3G26470.1	4.45016	3.38585072685403e-05	0.000853684	99.91	DOWN_C24_UP_eca2		AT4G34310.2	-1.15594	0.00145002	0.0193459	98.07	UP_C24_DOWN_eca2
AT5G01075.1	2.91524	3.51348684450098e-05	0.000882264	99.91	DOWN_C24_UP_eca2		AT2G36720.2	-0.984049	0.00147584	0.0196268	98.04	UP_C24_DOWN_eca2
AT2G43530.1	1.66789	3.51757093201583e-05	0.000882392	99.91	DOWN_C24_UP_eca2		AT4G12570.1	-0.585634	0.00147676	0.0196284	98.04	UP_C24_DOWN_eca2
AT3G19820.1	1.64646	3.53985446384186e-05	0.000886183	99.91	DOWN_C24_UP_eca2		AT2G40360.1	-0.737233	0.00148029	0.0196542	98.03	UP_C24_DOWN_eca2
AT3G51150.2	2.50226	3.55181957127403e-05	0.000888278	99.91	DOWN_C24_UP_eca2		AT5G47690.2	-0.788383	0.00149366	0.0198104	98.02	UP_C24_DOWN_eca2
AT1G51070.1	1.21062	3.57814112026371e-05	0.000893956	99.91	DOWN_C24_UP_eca2		AT2G27080.1	-2.61694	0.00150587	0.019951	98	UP_C24_DOWN_eca2
AT1G49750.1	1.16322	3.64179287674775e-05	0.00090894	99.91	DOWN_C24_UP_eca2		AT3G18035.1	-0.646617	0.00151715	0.0200681	97.99	UP_C24_DOWN_eca2
AT3G13560.3	1.87879	3.70745573157886e-05	0.000923463	99.91	DOWN_C24_UP_eca2		AT5G54920.1	-0.582394	0.00153207	0.0202546	97.97	UP_C24_DOWN_eca2
AT3G61710.3	7.92579	3.72437407477481e-05	0.000926743	99.91	DOWN_C24_UP_eca2		AT1G67856.1	-1.84855	0.001537	0.0202764	97.97	UP_C24_DOWN_eca2
AT5G15740.1	0.910751	3.8633893748422e-05	0.000960367	99.9	DOWN_C24_UP_eca2		AT2G46450.2	-2.07843	0.00153699	0.0202764	97.97	UP_C24_DOWN_eca2
AT1G74440.1	1.75937	3.95429217896196e-05	0.000981976	99.9	DOWN_C24_UP_eca2		AT5G11840.1	-0.560273	0.00155004	0.0204266	97.96	UP_C24_DOWN_eca2
AT2G28190.1	0.494392	3.95897885860028e-05	0.000982153	99.9	DOWN_C24_UP_eca2		AT1G55690.2	-1.68059	0.00156579	0.0205855	97.94	UP_C24_DOWN_eca2
AT5G55380.1	1.16155	4.03331910374583e-05	0.000996593	99.9	DOWN_C24_UP_eca2		AT3G27250.1	-1.35389	0.00156709	0.0205855	97.94	UP_C24_DOWN_eca2
AT2G37450.3	1.59419	4.10399234186576e-05	0.00101203	99.9	DOWN_C24_UP_eca2		AT3G01860.1	-0.684208	0.00157272	0.0206484	97.94	UP_C24_DOWN_eca2
AT2G39770.2	0.454063	4.16222652155713e-05	0.00102537	99.9	DOWN_C24_UP_eca2		AT1G26800.1	-1.40854	0.00158523	0.0207905	97.92	UP_C24_DOWN_eca2
AT4G19530.2	1.55969	4.25441075892085e-05	0.00104495	99.9	DOWN_C24_UP_eca2		AT1G74450.1	-1.15359	0.00159423	0.0208754	97.91	UP_C24_DOWN_eca2
AT2G01008.1	2.28334	4.35088126536497e-05	0.00106653	99.89	DOWN_C24_UP_eca2		AT3G15530.1	-0.671294	0.00160558	0.0210128	97.9	UP_C24_DOWN_eca2
AT5G10630.1	1.65002	4.37373413946027e-05	0.00107063	99.89	DOWN_C24_UP_eca2		AT1G42990.1	-0.918969	0.0016065	0.0210138	97.9	UP_C24_DOWN_eca2
AT3G63140.1	0.506395	4.39691636948106e-05	0.00107461	99.89	DOWN_C24_UP_eca2		AT1G04330.1	-1.82739	0.00161363	0.0210895	97.89	UP_C24_DOWN_eca2
AT3G27850.1	0.718775	4.47707558484854e-05	0.00109312	99.89	DOWN_C24_UP_eca2		AT1G19020.1	-1.44245	0.00161399	0.0210895	97.89	UP_C24_DOWN_eca2
AT4G32590.3	8.00659	4.60223887947267e-05	0.00112147	99.89	DOWN_C24_UP_eca2		AT2G21820.1	-1.74027	0.00161647	0.0211106	97.89	UP_C24_DOWN_eca2
AT1G14810.1	0.757964	4.73116922870245e-05	0.00114948	99.89	DOWN_C24_UP_eca2		AT5G61820.2	-1.21183	0.00161834	0.0211239	97.89	UP_C24_DOWN_eca2
AT3G15820.1	0.851047	4.74080828202949e-05	0.00114956	99.89	DOWN_C24_UP_eca2		AT1G13360.3	-0.611783	0.00161975	0.0211311	97.89	UP_C24_DOWN_eca2
AT3G62620.3	7.79517	4.7371331552415e-05	0.00114956	99.89	DOWN_C24_UP_eca2		AT2G28550.5	-0.733768	0.00163265	0.0212658	97.87	UP_C24_DOWN_eca2
AT1G71720.1	0.909602	4.82096073374407e-05	0.00116671	99.88	DOWN_C24_UP_eca2		AT1G05230.4	-1.14407	0.00163489	0.0212837	97.87	UP_C24_DOWN_eca2
AT3G27770.1	0.740169	4.84174918244999e-05	0.00117059	99.88	DOWN_C24_UP_eca2		AT2G06050.2	-1.33696	0.00164572	0.0213967	97.86	UP_C24_DOWN_eca2
AT3G54050.1	0.402878	4.85900225668096e-05	0.00117247	99.88	DOWN_C24_UP_eca2		AT4G20880.1	-0.726771	0.00166078	0.0215413	97.85	UP_C24_DOWN_eca2
AT5G49720.1	0.348653	4.85639934138964e-05	0.00117247	99.88	DOWN_C24_UP_eca2		AT3G61420.1	-0.641754	0.00169281	0.0218993	97.81	UP_C24_DOWN_eca2
AT4G01310.1	0.82114	4.90404531254111e-05	0.00118219	99.88	DOWN_C24_UP_eca2		AT2G02060.2	-2.52501	0.00169855	0.021962	97.8	UP_C24_DOWN_eca2
AT5G52882.1	1.31387	4.91066793278788e-05	0.00118263	99.88	DOWN_C24_UP_eca2		AT5G05010.2	-1.31589	0.00171087	0.0221097	97.79	UP_C24_DOWN_eca2
AT1G79640.3	7.77746	5.0272745038316e-05	0.00120953	99.88	DOWN_C24_UP_eca2		AT1G21590.1	-0.675089	0.00171847	0.0221732	97.78	UP_C24_DOWN_eca2
AT2G05520.4	0.806447	5.27184664599883e-05	0.00126468	99.87	DOWN_C24_UP_eca2		AT4G29820.1	-0.740277	0.00172679	0.0222689	97.77	UP_C24_DOWN_eca2
AT5G08260.1	0.961962	5.29929517925486e-05	0.00127003	99.87	DOWN_C24_UP_eca2		AT1G56460.1	-0.573574	0.00173139	0.0223166	97.77	UP_C24_DOWN_eca2
AT1G36922.2	5.1384	5.30814865057321e-05	0.00127092	99.87	DOWN_C24_UP_eca2		AT4G15280.1	-1.28836	0.00173986	0.0224141	97.76	UP_C24_DOWN_eca2
AT4G22540.1	5.1634	5.35219590834847e-05	0.00127899	99.87	DOWN_C24_UP_eca2		AT4G28710.1	-0.466463	0.00176296	0.0226174	97.74	UP_C24_DOWN_eca2
AT4G04640.1	0.509129	5.39971662936619e-05	0.00128785	99.87	DOWN_C24_UP_eca2		AT1G09480.2	-1.61147	0.0017695	0.0226894	97.73	UP_C24_DOWN_eca2
AT4G28755.1	0.59337	5.4759409126382e-05	0.00130352	99.87	DOWN_C24_UP_eca2		AT3G09020.1	-0.910828	0.00178108	0.0228262	97.72	UP_C24_DOWN_eca2
AT1G54820.1	1.78617	5.54049874684342e-05	0.00131635	99.87	DOWN_C24_UP_eca2		AT4G01870.1	-1.96324	0.00179319	0.0229575	97.7	UP_C24_DOWN_eca2
AT5G66570.1	0.55387	5.56450765409986e-05	0.00131951	99.87	DOWN_C24_UP_eca2		AT3G59950.4	-2.46924	0.00180279	0.0230326	97.7	UP_C24_DOWN_eca2
AT1G04240.1	1.03618	5.62609464537911e-05	0.00132902	99.87	DOWN_C24_UP_eca2		AT5G18130.1	-0.537331	0.00182128	0.0232568	97.67	UP_C24_DOWN_eca2
AT5G19760.1	0.408855	5.62573276771897e-05	0.00132902	99.87	DOWN_C24_UP_eca2		AT1G49450.1	-1.20384	0.0018373	0.0234371	97.66	UP_C24_DOWN_eca2
AT1G66430.1	1.84724	5.66756578082619e-05	0.00133626	99.87	DOWN_C24_UP_eca2		AT3G01830.1	-3.67675	0.00183824	0.0234371	97.66	UP_C24_DOWN_eca2
AT2G18940.1	0.862273	5.85188254085904e-05	0.00137709	99.86	DOWN_C24_UP_eca2		AT1G30755.6	-1.0281	0.00188563	0.0239178	97.61	UP_C24_DOWN_eca2
AT5G13630.1	0.496229	5.84763556238136e-05	0.00137709	99.86	DOWN_C24_UP_eca2		AT3G66654.1	-0.559295	0.00188821	0.0239383	97.61	UP_C24_DOWN_eca2
AT4G37450.1	2.75383	5.86825453167669e-05	0.00137963	99.86	DOWN_C24_UP_eca2		AT1G54100.1	-0.595199	0.00189762	0.023992	97.6	UP_C24_DOWN_eca2
AT1G51060.1	0.755323	5.89919296954376e-05	0.00138164	99.86	DOWN_C24_UP_eca2		AT2G13370.1	-1.00817	0.00189535	0.023992	97.6	UP_C24_DOWN_eca2
AT1G72645.1	1.12708	5.89888750799428e-05	0.00138164	99.86	DOWN_C24_UP_eca2		AT2G18750.3	-1.09896	0.00190854	0.0241095	97.59	UP_C24_DOWN_eca2
AT2G23690.1	1.56447	5.88932000683102e-05	0.00138164	99.86	DOWN_C24_UP_eca2		AT2G45510.1	-0.6211	0.00191298	0.0241514	97.58	UP_C24_DOWN_eca2
AT2G41940.1	1.06236	6.07169463076024e-05	0.00141801	99.86	DOWN_C24_UP_eca2		AT1G73700.1	-0.735983	0.00191714	0.0241687	97.58	UP_C24_DOWN_eca2
AT1G26560.1	1.35743	6.07762485865304e-05	0.00141806	99.86	DOWN_C24_UP_eca2		AT3G19770.2	-6.82197	0.00192649	0.0242618	97.57	UP_C24_DOWN_eca2
AT2G47930.1	1.99086	6.22299129033861e-05	0.00144787	99.86	DOWN_C24_UP_eca2		AT5G24620.4	-4.4579	0.00192647	0.0242618	97.57	UP_C24_DOWN_eca2
AT3G08030.1	3.05961	6.22914377468032e-05	0.00144789	99.86	DOWN_C24_UP_eca2		AT1G17170.1	-1.59326	0.00197101	0.0246966	97.53	UP_C24_DOWN_eca2
AT5G61410.1	0.414854	6.2347935891865e-05	0.00144789	99.86	DOWN_C24_UP_eca2		AT5G14640.1	-0.493735	0.00197772	0.0247681	97.52	UP_C24_DOWN_eca2
AT3G50560.1	1.24191	6.29036105060476e-05	0.00145942	99.85	DOWN_C24_UP_eca2		AT3G05510.1	-1.87141	0.00198245	0.0248148	97.52	UP_C24_DOWN_eca2
AT1G32940.1	2.93075	6.32182552429637e-05	0.00146397	99.85	DOWN_C24_UP_eca2		AT1G78460.1	-0.718404	0.00198952	0.0248907	97.51	UP_C24_DOWN_eca2
AT1G01430.1	0.7017	6.33972232484637e-05	0.00146537	99.85	DOWN_C24_UP_eca2		AT1G78080.1	-0.681325	0.00201056	0.025103	97.49	UP_C24_DOWN_eca2
AT5G18500.1	1.10185	6.418141826643e-05	0.00148211	99.85	DOWN_C24_UP_eca2		AT1G05520.1	-0.526654	0.00201377	0.0251293	97.49	UP_C24_DOWN_eca2
AT3G02110.1	1.39322	6.50287466131017e-05	0.00150028	99.85	DOWN_C24_UP_eca2		AT2G47900.1	-1.01747	0.00201918	0.0251598	97.48	UP_C24_DOWN_eca2
AT5G41520.2	7.91736	6.57878429097007e-05	0.00151496	99.85	DOWN_C24_UP_eca2		AT4G13030.1	-1.10031	0.00202188	0.025173	97.48	UP_C24_DOWN_eca2
AT5G60920.1	0.537619	6.87209910058073e-05	0.00157956	99.84	DOWN_C24_UP_eca2		AT3G01400.1	-0.53465	0.00202841	0.0252366	97.48	UP_C24_DOWN_eca2
AT2G22670.3	1.12194	6.94261725488288e-05	0.00159133	99.84	DOWN_C24_UP_eca2		AT5G58540.1	-2.52718	0.00203578	0.0252961	97.47	UP_C24_DOWN_eca2
AT5G49460.1	0.785214	6.95538768785969e-05	0.00159278	99.84	DOWN_C24_UP_eca2		AT5G35690.1	-0.506665	0.00204556	0.0253862	97.46	UP_C24_DOWN_eca2
AT1G14720.1	0.710672	7.05111637809148e-05	0.0016132	99.84	DOWN_C24_UP_eca2		AT1G33030.1	-1.69969	0.00205408	0.0254471	97.46	UP_C24_DOWN_eca2
AT2G37040.1	0.612652	7.08091773934214e-05	0.00161852	99.84	DOWN_C24_UP_eca2		AT5G66530.1	-4.4087	0.00205276	0.0254471	97.46	UP_C24_DOWN_eca2
AT1G55673.1	0.723358	7.19277324841582e-05	0.00164257	99.84	DOWN_C24_UP_eca2		AT2G48100.3	-4.19392	0.00208589	0.0257208	97.43	UP_C24_DOWN_eca2
AT3G45440.2	7.8526	7.30384125758304e-05	0.00166486	99.83	DOWN_C24_UP_eca2		AT3G49490.1	-0.405344	0.00208606	0.0257208	97.43	UP_C24_DOWN_eca2
AT4G15545.1	0.53953	7.45574507402709e-05	0.00169792	99.83	DOWN_C24_UP_eca2		AT2G22010.1	-0.451684	0.00208752	0.0257259	97.43	UP_C24_DOWN_eca2
AT2G46630.1	1.64691	7.5110536097959e-05	0.00170894	99.83	DOWN_C24_UP_eca2		AT4G04750.1	-0.800782	0.0020901	0.0257449	97.43	UP_C24_DOWN_eca2
AT3G22231.1	2.83106	7.67342615955816e-05	0.00174107	99.83	DOWN_C24_UP_eca2		AT3G13810.5	-9.76877	0.00209956	0.0258357	97.42	UP_C24_DOWN_eca2
AT5G09670.1	1.73692	7.73777216308919e-05	0.00175406	99.82	DOWN_C24_UP_eca2		AT1G63830.5	-1.86661	0.00210873	0.0259356	97.41	UP_C24_DOWN_eca2
AT1G27950.1	0.850304	7.74762479532178e-05	0.00175468	99.82	DOWN_C24_UP_eca2		AT1G09100.1	-0.529475	0.00211054	0.0259449	97.41	UP_C24_DOWN_eca2
AT5G07240.1	0.795	7.771821250854e-05	0.00175855	99.82	DOWN_C24_UP_eca2		AT1G69260.1	-1.52087	0.00213421	0.0261961	97.38	UP_C24_DOWN_eca2
AT1G70290.1	1.60065	8.10895790859555e-05	0.00182814	99.82	DOWN_C24_UP_eca2		AT4G14560.1	-0.692283	0.00214772	0.0263234	97.37	UP_C24_DOWN_eca2
AT4G29020.1	3.58453	8.19310413344593e-05	0.00184543	99.82	DOWN_C24_UP_eca2		AT4G01540.3	-6.79082	0.00215506	0.0264003	97.36	UP_C24_DOWN_eca2
AT2G25080.1	0.662868	8.21874838670473e-05	0.00184952	99.82	DOWN_C24_UP_eca2		AT5G22270.1	-1.06529	0.00216133	0.026464	97.35	UP_C24_DOWN_eca2
AT2G05070.1	0.518425	8.38220705984713e-05	0.0018807	99.81	DOWN_C24_UP_eca2		AT1G25560.1	-0.965234	0.00217194	0.0265808	97.34	UP_C24_DOWN_eca2
AT3G28200.1	0.947472	8.45322001654459e-05	0.00189299	99.81	DOWN_C24_UP_eca2		AT4G19880.1	-0.522737	0.0021883	0.0267148	97.33	UP_C24_DOWN_eca2
AT5G23210.2	1.0553	8.45788385361364e-05	0.00189299	99.81	DOWN_C24_UP_eca2		AT1G28360.1	-2.64815	0.00219791	0.0268056	97.32	UP_C24_DOWN_eca2
AT1G65190.1	0.408409	8.52833101205156e-05	0.00190422	99.81	DOWN_C24_UP_eca2		AT1G75380.4	-0.517492	0.0022022	0.0268447	97.32	UP_C24_DOWN_eca2
AT3G55800.1	0.569315	8.53118716303284e-05	0.00190422	99.81	DOWN_C24_UP_eca2		AT1G20693.1	-0.343654	0.00220529	0.0268691	97.31	UP_C24_DOWN_eca2
AT2G28470.4	7.76865	8.56660629676352e-05	0.00190868	99.81	DOWN_C24_UP_eca2		AT3G05937.1	-0.902796	0.00220641	0.0268695	97.31	UP_C24_DOWN_eca2
AT3G47650.1	0.620784	8.70065781487327e-05	0.00193505	99.81	DOWN_C24_UP_eca2		AT4G39420.2	-0.800507	0.00221069	0.0268951	97.31	UP_C24_DOWN_eca2
AT1G31420.2	0.564034	8.71178255331976e-05	0.00193579	99.81	DOWN_C24_UP_eca2		AT4G22240.1	-0.70495	0.00221201	0.0268979	97.31	UP_C24_DOWN_eca2
AT5G14610.6	7.70656	8.81286397852967e-05	0.00195649	99.8	DOWN_C24_UP_eca2		AT1G64900.1	-0.365185	0.00225691	0.027376	97.26	UP_C24_DOWN_eca2
AT4G34480.3	0.818312	8.88881843268298e-05	0.00197158	99.8	DOWN_C24_UP_eca2		AT3G28100.2	-1.08782	0.00225797	0.027376	97.26	UP_C24_DOWN_eca2
AT5G02120.1	0.514653	9.05360830995589e-05	0.00200587	99.8	DOWN_C24_UP_eca2		AT4G24990.1	-0.571045	0.00226247	0.027417	97.26	UP_C24_DOWN_eca2
AT3G20470.1	1.53146	9.08176285701962e-05	0.00200717	99.8	DOWN_C24_UP_eca2		AT5G24740.5	-1.07043	0.00226586	0.0274312	97.26	UP_C24_DOWN_eca2
AT3G52870.1	1.2194	9.16090074210509e-05	0.00201924	99.8	DOWN_C24_UP_eca2		AT2G03140.11	-0.676356	0.00226815	0.0274456	97.26	UP_C24_DOWN_eca2
AT5G46110.2	0.657299	9.15699301122953e-05	0.00201924	99.8	DOWN_C24_UP_eca2		AT2G01610.1	-2.77762	0.00228968	0.0276654	97.23	UP_C24_DOWN_eca2
AT5G24490.1	0.798067	9.26804253325986e-05	0.00203922	99.8	DOWN_C24_UP_eca2		AT2G46680.1	-1.1863	0.00231067	0.0278509	97.21	UP_C24_DOWN_eca2
AT5G41900.1	0.907975	9.26163566246278e-05	0.00203922	99.8	DOWN_C24_UP_eca2		AT1G54510.4	-2.50302	0.00231609	0.0279026	97.21	UP_C24_DOWN_eca2
AT1G07620.4	4.30025	9.61762577358935e-05	0.00211425	99.79	DOWN_C24_UP_eca2		AT2G33050.1	-0.540154	0.00235217	0.0282752	97.17	UP_C24_DOWN_eca2
AT1G23030.1	1.27905	9.64643830488267e-05	0.0021187	99.79	DOWN_C24_UP_eca2		AT1G04230.2	-1.48529	0.00242363	0.0290284	97.1	UP_C24_DOWN_eca2
AT1G12090.1	1.07261	9.72327605623327e-05	0.00213368	99.79	DOWN_C24_UP_eca2		AT3G23250.1	-4.61269	0.00243357	0.0291191	97.09	UP_C24_DOWN_eca2
AT1G04420.1	0.627013	9.73621926218057e-05	0.00213463	99.79	DOWN_C24_UP_eca2		AT3G12740.1	-0.396962	0.00245559	0.0293149	97.07	UP_C24_DOWN_eca2
AT5G02940.1	0.671675	9.77216911662183e-05	0.00214061	99.79	DOWN_C24_UP_eca2		AT3G14120.2	-0.995213	0.00245596	0.0293149	97.07	UP_C24_DOWN_eca2
AT3G54210.1	0.695332	9.80927295510141e-05	0.00214493	99.79	DOWN_C24_UP_eca2		AT4G25970.1	-0.416865	0.00250234	0.0297691	97.02	UP_C24_DOWN_eca2
AT3G62420.1	1.25186	9.83171414921558e-05	0.00214794	99.79	DOWN_C24_UP_eca2		AT3G53960.1	-0.658645	0.00250552	0.0297925	97.02	UP_C24_DOWN_eca2
AT5G53490.1	0.616004	9.85619570915035e-05	0.00215138	99.78	DOWN_C24_UP_eca2		AT3G21250.4	-0.695876	0.00250741	0.0297988	97.02	UP_C24_DOWN_eca2
AT3G02870.1	1.0063	9.88023847395176e-05	0.00215473	99.78	DOWN_C24_UP_eca2		AT2G29190.2	-1.03405	0.00252833	0.0299916	97	UP_C24_DOWN_eca2
AT3G06868.1	1.19595	9.91487131475907e-05	0.00216038	99.78	DOWN_C24_UP_eca2		AT1G08720.1	-0.616426	0.0025499	0.0302185	96.98	UP_C24_DOWN_eca2
AT4G24780.1	0.884724	9.97722904593875e-05	0.00217205	99.78	DOWN_C24_UP_eca2		AT2G05632.1	-2.57735	0.00255842	0.0302823	96.97	UP_C24_DOWN_eca2
AT5G55730.2	1.6838	0.000100348	0.00218074	99.78	DOWN_C24_UP_eca2		AT3G27670.1	-0.523806	0.00255882	0.0302823	96.97	UP_C24_DOWN_eca2
AT5G62220.1	0.647986	0.000100347	0.00218074	99.78	DOWN_C24_UP_eca2		AT4G19370.1	-0.834239	0.00255897	0.0302823	96.97	UP_C24_DOWN_eca2
AT4G39710.1	0.891156	0.000100659	0.00218557	99.78	DOWN_C24_UP_eca2		AT2G33730.1	-0.37116	0.0025667	0.0303503	96.96	UP_C24_DOWN_eca2
AT2G30150.1	1.37211	0.000102042	0.00220979	99.78	DOWN_C24_UP_eca2		AT2G32010.2	-1.67864	0.00258199	0.0304964	96.95	UP_C24_DOWN_eca2
AT4G33530.1	0.603336	0.000102393	0.00221544	99.78	DOWN_C24_UP_eca2		AT2G46690.1	-0.846029	0.00262974	0.0309567	96.9	UP_C24_DOWN_eca2
AT5G38130.1	1.98688	0.000102805	0.00222045	99.78	DOWN_C24_UP_eca2		AT2G43820.1	-1.1496	0.00265652	0.0312423	96.88	UP_C24_DOWN_eca2
AT1G72970.1	2.49987	0.000103354	0.00223037	99.78	DOWN_C24_UP_eca2		AT3G54680.1	-0.639088	0.00266295	0.031303	96.87	UP_C24_DOWN_eca2
AT2G20890.1	0.489921	0.000105262	0.00226363	99.77	DOWN_C24_UP_eca2		AT5G35320.1	-0.522518	0.00268166	0.0314534	96.85	UP_C24_DOWN_eca2
AT3G45970.1	3.26348	0.000107237	0.0023021	99.77	DOWN_C24_UP_eca2		AT5G50780.2	-0.898002	0.00268987	0.0314995	96.85	UP_C24_DOWN_eca2
AT5G63370.4	7.62346	0.000108798	0.00233359	99.77	DOWN_C24_UP_eca2		AT2G28550.2	-0.734436	0.00269241	0.0315144	96.85	UP_C24_DOWN_eca2
AT1G10120.1	1.25136	0.000109752	0.002352	99.76	DOWN_C24_UP_eca2		AT4G00930.1	-0.855014	0.00269376	0.0315152	96.85	UP_C24_DOWN_eca2
AT5G18500.2	7.6297	0.0001103	0.00236171	99.76	DOWN_C24_UP_eca2		AT1G08900.1	-0.492287	0.00269653	0.0315327	96.85	UP_C24_DOWN_eca2
AT5G06700.1	0.64713	0.000111077	0.00237607	99.76	DOWN_C24_UP_eca2		AT5G11110.1	-0.807323	0.00270928	0.0316518	96.83	UP_C24_DOWN_eca2
AT1G15980.1	0.670408	0.000111614	0.00238159	99.76	DOWN_C24_UP_eca2		AT3G01340.1	-0.47804	0.00273007	0.0318645	96.81	UP_C24_DOWN_eca2
AT1G74910.2	0.93438	0.000112686	0.00240032	99.76	DOWN_C24_UP_eca2		AT3G43230.1	-0.476157	0.00275051	0.0320729	96.79	UP_C24_DOWN_eca2
AT4G15510.1	1.2406	0.000113182	0.00240814	99.76	DOWN_C24_UP_eca2		AT3G47730.1	-0.46471	0.0027709	0.0322802	96.77	UP_C24_DOWN_eca2
AT5G66530.2	1.52611	0.000116314	0.00246695	99.75	DOWN_C24_UP_eca2		AT5G26240.1	-0.63055	0.00281382	0.0327493	96.73	UP_C24_DOWN_eca2
AT5G51820.1	0.604959	0.000116562	0.00247009	99.75	DOWN_C24_UP_eca2		AT1G06760.1	-0.502839	0.00281977	0.032803	96.72	UP_C24_DOWN_eca2
AT1G70985.1	1.27744	0.000117482	0.0024832	99.75	DOWN_C24_UP_eca2		AT1G23050.1	-1.43135	0.00282815	0.0328851	96.71	UP_C24_DOWN_eca2
AT4G00165.2	1.93404	0.000117464	0.0024832	99.75	DOWN_C24_UP_eca2		AT2G07680.6	-0.608692	0.00283183	0.0329124	96.71	UP_C24_DOWN_eca2
AT5G44390.1	1.51048	0.000120229	0.00252828	99.75	DOWN_C24_UP_eca2		AT2G26650.1	-0.744537	0.00283501	0.0329339	96.71	UP_C24_DOWN_eca2
AT4G14890.1	0.917896	0.000120448	0.00253073	99.75	DOWN_C24_UP_eca2		AT5G05980.1	-0.814586	0.00286151	0.0331792	96.68	UP_C24_DOWN_eca2
AT3G60630.1	0.880875	0.000121899	0.00255905	99.74	DOWN_C24_UP_eca2		AT4G01060.3	-0.898171	0.00288934	0.0334705	96.65	UP_C24_DOWN_eca2
AT5G48490.1	7.22865	0.000125164	0.0026187	99.74	DOWN_C24_UP_eca2		AT5G35330.1	-0.727426	0.00292958	0.0338573	96.61	UP_C24_DOWN_eca2
AT2G22795.1	1.66409	0.000125469	0.00262284	99.74	DOWN_C24_UP_eca2		AT5G27930.2	-0.585253	0.00294285	0.0339703	96.6	UP_C24_DOWN_eca2
AT1G68560.1	1.0734	0.000126417	0.00263821	99.74	DOWN_C24_UP_eca2		AT1G17550.2	-0.474901	0.00296832	0.0341787	96.58	UP_C24_DOWN_eca2
AT3G14930.3	1.08369	0.000126337	0.00263821	99.74	DOWN_C24_UP_eca2		AT5G65240.1	-0.686082	0.00296984	0.0341787	96.58	UP_C24_DOWN_eca2
AT2G24090.1	0.748755	0.000127375	0.00265372	99.73	DOWN_C24_UP_eca2		AT5G35930.2	-3.18803	0.00299868	0.0344305	96.56	UP_C24_DOWN_eca2
AT2G28605.1	0.746085	0.000127896	0.00266234	99.73	DOWN_C24_UP_eca2		AT4G23880.1	-0.70819	0.00303095	0.034762	96.52	UP_C24_DOWN_eca2
AT1G53230.1	0.683588	0.000128301	0.00266626	99.73	DOWN_C24_UP_eca2		AT4G31240.1	-1.42147	0.00307238	0.0351786	96.48	UP_C24_DOWN_eca2
AT4G24930.1	0.962332	0.000128993	0.00267614	99.73	DOWN_C24_UP_eca2		AT5G04980.2	-1.48652	0.00311254	0.0355338	96.45	UP_C24_DOWN_eca2
AT2G47450.1	0.439953	0.000131436	0.00271998	99.73	DOWN_C24_UP_eca2		AT4G15240.1	-0.6219	0.00311717	0.0355596	96.44	UP_C24_DOWN_eca2
AT3G51150.5	1.37028	0.000131345	0.00271998	99.73	DOWN_C24_UP_eca2		AT1G15750.4	-0.304462	0.00311936	0.0355682	96.44	UP_C24_DOWN_eca2
AT5G19390.1	0.657293	0.000131753	0.00272425	99.73	DOWN_C24_UP_eca2		AT1G50030.1	-0.383981	0.00314312	0.035806	96.42	UP_C24_DOWN_eca2
AT3G14930.2	0.756233	0.000135055	0.00278786	99.72	DOWN_C24_UP_eca2		AT1G14200.1	-2.07902	0.00314703	0.0358175	96.42	UP_C24_DOWN_eca2
AT5G61810.1	0.803051	0.000135301	0.00279061	99.72	DOWN_C24_UP_eca2		AT1G15780.1	-0.746755	0.0031553	0.0358952	96.41	UP_C24_DOWN_eca2
AT3G27960.1	1.68127	0.000135892	0.00280047	99.72	DOWN_C24_UP_eca2		AT1G79210.2	-1.1231	0.00321017	0.0363854	96.36	UP_C24_DOWN_eca2
AT3G49260.1	1.3775	0.00013613	0.00280266	99.72	DOWN_C24_UP_eca2		AT3G18230.1	-0.558008	0.0032613	0.0368972	96.31	UP_C24_DOWN_eca2
AT5G10340.1	2.61899	0.000137685	0.00283034	99.72	DOWN_C24_UP_eca2		AT3G24500.1	-1.21716	0.00331756	0.0373456	96.27	UP_C24_DOWN_eca2
AT1G67950.3	2.45263	0.000137989	0.00283422	99.72	DOWN_C24_UP_eca2		AT1G19380.1	-1.2695	0.0033343	0.0374342	96.26	UP_C24_DOWN_eca2
AT5G50740.1	3.88171	0.000138388	0.00284006	99.72	DOWN_C24_UP_eca2		AT3G14067.1	-0.53689	0.00334476	0.0375151	96.25	UP_C24_DOWN_eca2
AT5G46800.3	2.17703	0.000139813	0.00286218	99.71	DOWN_C24_UP_eca2		AT1G46768.1	-1.72103	0.00339153	0.037902	96.21	UP_C24_DOWN_eca2
AT1G70000.2	0.658094	0.000142013	0.00289962	99.71	DOWN_C24_UP_eca2		AT3G63000.1	-0.539719	0.0033996	0.0379751	96.2	UP_C24_DOWN_eca2
AT2G40540.2	0.8844	0.000142418	0.00290346	99.71	DOWN_C24_UP_eca2		AT4G02380.3	-0.640777	0.00342929	0.0382483	96.18	UP_C24_DOWN_eca2
AT2G03420.1	1.10383	0.000142876	0.0029104	99.71	DOWN_C24_UP_eca2		AT4G00630.2	-1.78773	0.00344419	0.038369	96.16	UP_C24_DOWN_eca2
AT2G29180.1	0.62838	0.000143977	0.00293041	99.71	DOWN_C24_UP_eca2		AT2G33580.1	-1.51036	0.00345356	0.038456	96.15	UP_C24_DOWN_eca2
AT1G29910.1	0.533188	0.000144155	0.00293163	99.71	DOWN_C24_UP_eca2		AT2G38610.2	-1.59339	0.00347616	0.038638	96.14	UP_C24_DOWN_eca2
AT2G36910.1	0.505821	0.000145558	0.00295773	99.7	DOWN_C24_UP_eca2		AT1G43850.2	-0.448996	0.00348271	0.0386934	96.13	UP_C24_DOWN_eca2
AT1G68400.1	1.70793	0.000148512	0.00301278	99.7	DOWN_C24_UP_eca2		AT4G01750.1	-1.06818	0.00353586	0.0391256	96.09	UP_C24_DOWN_eca2
AT1G15260.1	0.605769	0.000149491	0.00302274	99.7	DOWN_C24_UP_eca2		AT2G16595.1	-1.06805	0.00356236	0.0394012	96.06	UP_C24_DOWN_eca2
AT1G70830.1	1.21319	0.000150082	0.0030322	99.7	DOWN_C24_UP_eca2		AT4G23630.1	-0.269439	0.00358492	0.0396153	96.04	UP_C24_DOWN_eca2
AT1G16080.1	0.540869	0.000151892	0.00306626	99.69	DOWN_C24_UP_eca2		AT3G09600.7	-0.589453	0.00359506	0.0397096	96.03	UP_C24_DOWN_eca2
AT5G47770.1	0.712879	0.00015237	0.0030734	99.69	DOWN_C24_UP_eca2		AT4G01250.1	-1.81466	0.00360022	0.0397488	96.03	UP_C24_DOWN_eca2
AT2G23670.1	0.406745	0.000152982	0.00308323	99.69	DOWN_C24_UP_eca2		AT3G62260.3	-1.96996	0.00360229	0.0397539	96.02	UP_C24_DOWN_eca2
AT4G12720.3	1.42815	0.000154138	0.00310398	99.69	DOWN_C24_UP_eca2		AT3G06170.1	-0.354193	0.00366078	0.0403633	95.96	UP_C24_DOWN_eca2
AT3G04210.2	1.35726	0.000156675	0.00314739	99.69	DOWN_C24_UP_eca2		AT5G23680.1	-0.873353	0.00366726	0.0404167	95.96	UP_C24_DOWN_eca2
AT3G05490.1	0.943468	0.000156874	0.00314883	99.69	DOWN_C24_UP_eca2		AT1G11700.1	-0.457696	0.0036746	0.0404615	95.95	UP_C24_DOWN_eca2
AT4G00300.1	0.599845	0.00015732	0.00315522	99.68	DOWN_C24_UP_eca2		AT2G44080.1	-0.994678	0.0036881	0.040574	95.94	UP_C24_DOWN_eca2
AT2G32100.1	2.58367	0.000159823	0.00320282	99.68	DOWN_C24_UP_eca2		AT4G36400.2	-0.64771	0.00370045	0.0406556	95.93	UP_C24_DOWN_eca2
AT4G22755.1	3.96853	0.000160698	0.00321774	99.68	DOWN_C24_UP_eca2		AT3G04880.1	-0.46558	0.00371803	0.0408306	95.92	UP_C24_DOWN_eca2
AT1G22885.1	0.918299	0.000161376	0.00322869	99.68	DOWN_C24_UP_eca2		AT1G08820.2	-0.798707	0.00374743	0.0410804	95.89	UP_C24_DOWN_eca2
AT2G18300.2	1.42545	0.000162281	0.00324417	99.68	DOWN_C24_UP_eca2		AT1G18060.1	-0.427317	0.00379491	0.0415089	95.85	UP_C24_DOWN_eca2
AT4G23300.1	0.735912	0.000163193	0.00325977	99.67	DOWN_C24_UP_eca2		AT1G27130.1	-0.356717	0.00381183	0.0416486	95.84	UP_C24_DOWN_eca2
AT1G40390.1	4.83989	0.000163802	0.0032693	99.67	DOWN_C24_UP_eca2		AT5G03204.1	-4.49078	0.00381275	0.0416486	95.84	UP_C24_DOWN_eca2
AT4G34760.1	2.28317	0.000164348	0.00327754	99.67	DOWN_C24_UP_eca2		AT3G59140.1	-0.383824	0.00382704	0.0417494	95.83	UP_C24_DOWN_eca2
AT1G43790.1	1.43267	0.000164863	0.00328516	99.67	DOWN_C24_UP_eca2		AT3G12830.1	-1.57757	0.00384013	0.0418737	95.81	UP_C24_DOWN_eca2
AT5G40950.1	0.66781	0.000167059	0.0033257	99.67	DOWN_C24_UP_eca2		AT3G62900.3	-0.477053	0.00384742	0.0419347	95.81	UP_C24_DOWN_eca2
AT2G03750.1	0.907089	0.000171868	0.00340825	99.66	DOWN_C24_UP_eca2		AT2G25625.1	-0.957007	0.0038556	0.0419868	95.8	UP_C24_DOWN_eca2
AT3G56400.1	1.52435	0.000172197	0.00341204	99.66	DOWN_C24_UP_eca2		AT1G73500.1	-0.925067	0.00385927	0.0419988	95.8	UP_C24_DOWN_eca2
AT1G17060.1	2.64394	0.000172404	0.00341341	99.66	DOWN_C24_UP_eca2		AT1G33400.1	-1.04309	0.00386283	0.04201	95.8	UP_C24_DOWN_eca2
AT5G12900.1	1.52056	0.000172819	0.00341889	99.66	DOWN_C24_UP_eca2		AT4G02880.1	-0.543132	0.00391542	0.0425336	95.75	UP_C24_DOWN_eca2
AT1G78630.1	0.815651	0.000174171	0.00344288	99.66	DOWN_C24_UP_eca2		AT4G21980.1	-0.455274	0.00392172	0.0425754	95.74	UP_C24_DOWN_eca2
AT4G03280.1	0.435145	0.000175058	0.00345764	99.65	DOWN_C24_UP_eca2		AT1G73330.1	-0.884368	0.00392487	0.042591	95.74	UP_C24_DOWN_eca2
AT5G51110.2	0.458898	0.00017538	0.00346123	99.65	DOWN_C24_UP_eca2		AT4G31160.1	-0.499315	0.00393621	0.0426578	95.73	UP_C24_DOWN_eca2
AT5G14320.1	0.710542	0.000178599	0.00352194	99.65	DOWN_C24_UP_eca2		AT3G13080.5	-4.14114	0.00395479	0.0428403	95.72	UP_C24_DOWN_eca2
AT4G17460.1	1.28583	0.000181749	0.00357835	99.64	DOWN_C24_UP_eca2		AT5G04290.2	-0.498	0.00399854	0.0432011	95.68	UP_C24_DOWN_eca2
AT5G57030.1	0.673097	0.000182155	0.0035835	99.64	DOWN_C24_UP_eca2		AT4G33920.2	-2.51633	0.00401287	0.0433176	95.67	UP_C24_DOWN_eca2
AT3G19930.2	0.896969	0.000182535	0.00358812	99.64	DOWN_C24_UP_eca2		AT5G18310.2	-0.645321	0.00403375	0.0434481	95.66	UP_C24_DOWN_eca2
AT3G17640.1	1.47557	0.000184097	0.00361595	99.64	DOWN_C24_UP_eca2		AT4G15010.2	-1.92018	0.00403566	0.0434497	95.66	UP_C24_DOWN_eca2
AT4G01050.1	0.40546	0.000184375	0.00361853	99.64	DOWN_C24_UP_eca2		AT1G48430.1	-0.473428	0.00408278	0.0438163	95.62	UP_C24_DOWN_eca2
AT4G37250.1	1.47396	0.000187244	0.00366609	99.63	DOWN_C24_UP_eca2		AT3G26280.1	-0.404075	0.00409256	0.0438712	95.61	UP_C24_DOWN_eca2
AT1G52280.1	0.756798	0.000189582	0.00370893	99.63	DOWN_C24_UP_eca2		AT5G01400.3	-0.611675	0.00409699	0.0438996	95.61	UP_C24_DOWN_eca2
AT3G16850.1	0.496984	0.000189832	0.00371089	99.63	DOWN_C24_UP_eca2		AT2G35060.4	-0.567414	0.00410531	0.0439507	95.6	UP_C24_DOWN_eca2
AT5G44650.1	0.531971	0.000192505	0.00376016	99.62	DOWN_C24_UP_eca2		AT4G08760.1	-3.13264	0.00415076	0.0443343	95.57	UP_C24_DOWN_eca2
AT3G48730.1	0.631543	0.000193133	0.00376648	99.62	DOWN_C24_UP_eca2		AT5G43560.2	-0.424767	0.00415191	0.0443343	95.57	UP_C24_DOWN_eca2
AT5G17770.1	0.513323	0.000193437	0.00376918	99.62	DOWN_C24_UP_eca2		AT2G46270.3	-1.1376	0.00419862	0.044775	95.52	UP_C24_DOWN_eca2
AT3G51510.1	0.453249	0.000198453	0.00385846	99.61	DOWN_C24_UP_eca2		AT1G29030.1	-1.07618	0.00421815	0.0449639	95.5	UP_C24_DOWN_eca2
AT5G14060.2	0.761293	0.000198474	0.00385846	99.61	DOWN_C24_UP_eca2		AT1G70560.1	-0.782621	0.00426271	0.0453802	95.46	UP_C24_DOWN_eca2
AT3G59310.2	2.03486	0.000199907	0.00387658	99.61	DOWN_C24_UP_eca2		AT5G54960.1	-0.671273	0.00426185	0.0453802	95.46	UP_C24_DOWN_eca2
AT5G23820.1	2.84623	0.000200368	0.00387698	99.61	DOWN_C24_UP_eca2		AT1G23900.1	-0.431589	0.00426954	0.0454332	95.46	UP_C24_DOWN_eca2
AT5G66190.1	0.471955	0.000200223	0.00387698	99.61	DOWN_C24_UP_eca2		AT4G21910.2	-0.673108	0.00427251	0.0454454	95.46	UP_C24_DOWN_eca2
AT1G78230.1	0.909215	0.000201638	0.00389849	99.61	DOWN_C24_UP_eca2		AT1G76590.1	-1.31357	0.00428734	0.0455464	95.45	UP_C24_DOWN_eca2
AT3G29575.3	7.54566	0.000202262	0.00390445	99.61	DOWN_C24_UP_eca2		AT5G14780.1	-0.527273	0.00428754	0.0455464	95.45	UP_C24_DOWN_eca2
AT2G41090.1	1.01287	0.000203401	0.00391282	99.61	DOWN_C24_UP_eca2		AT1G53910.3	-0.484481	0.00432121	0.0458056	95.42	UP_C24_DOWN_eca2
AT2G46820.1	0.674176	0.000203413	0.00391282	99.61	DOWN_C24_UP_eca2		AT3G61900.1	-1.25222	0.00432442	0.0458199	95.42	UP_C24_DOWN_eca2
AT4G39510.1	1.32163	0.000203318	0.00391282	99.61	DOWN_C24_UP_eca2		AT3G08760.1	-0.820501	0.00436813	0.0462236	95.38	UP_C24_DOWN_eca2
AT5G25140.1	1.14808	0.000205595	0.0039472	99.61	DOWN_C24_UP_eca2		AT1G55680.1	-0.308217	0.00440595	0.046564	95.34	UP_C24_DOWN_eca2
AT1G14280.1	0.736163	0.000210738	0.00403951	99.6	DOWN_C24_UP_eca2		AT1G43640.1	-1.43953	0.00444001	0.0468379	95.32	UP_C24_DOWN_eca2
AT2G32690.4	4.79884	0.000210893	0.00403951	99.6	DOWN_C24_UP_eca2		AT5G03280.1	-0.325397	0.00443809	0.0468379	95.32	UP_C24_DOWN_eca2
AT1G26260.4	7.48012	0.000211191	0.00404207	99.6	DOWN_C24_UP_eca2		AT3G29035.1	-1.0072	0.00447476	0.0471501	95.28	UP_C24_DOWN_eca2
AT1G64510.1	0.910972	0.000211873	0.00405199	99.59	DOWN_C24_UP_eca2		AT2G19860.1	-0.373831	0.00450011	0.047377	95.26	UP_C24_DOWN_eca2
AT1G17360.1	0.506225	0.00021448	0.00409867	99.59	DOWN_C24_UP_eca2		AT4G29380.1	-0.771721	0.00450013	0.047377	95.26	UP_C24_DOWN_eca2
AT3G04290.1	4.07622	0.000217198	0.00414741	99.59	DOWN_C24_UP_eca2		AT1G22930.2	-0.496244	0.00450485	0.0474065	95.26	UP_C24_DOWN_eca2
AT3G50820.1	0.696195	0.000218313	0.00416548	99.58	DOWN_C24_UP_eca2		AT3G03440.1	-0.846441	0.004545	0.0477476	95.23	UP_C24_DOWN_eca2
AT2G04780.1	1.99091	0.000218933	0.00417409	99.58	DOWN_C24_UP_eca2		AT5G55970.3	-2.51145	0.00458968	0.0481148	95.19	UP_C24_DOWN_eca2
AT4G16140.1	2.22666	0.000219867	0.00418543	99.58	DOWN_C24_UP_eca2		AT5G17270.1	-0.571643	0.00465002	0.0486235	95.14	UP_C24_DOWN_eca2
AT2G29360.1	0.433114	0.000220476	0.0041938	99.58	DOWN_C24_UP_eca2		AT1G62040.1	-0.528635	0.00465575	0.0486628	95.13	UP_C24_DOWN_eca2
AT5G13360.2	1.40609	0.000220771	0.00419453	99.58	DOWN_C24_UP_eca2		AT5G42820.2	-0.514165	0.0046767	0.0488199	95.12	UP_C24_DOWN_eca2
AT5G24300.2	0.385995	0.000220854	0.00419453	99.58	DOWN_C24_UP_eca2		AT2G28910.1	-0.260886	0.0046821	0.0488556	95.11	UP_C24_DOWN_eca2
AT1G13050.2	7.47736	0.000222038	0.00421378	99.58	DOWN_C24_UP_eca2		AT2G22500.1	-1.31816	0.00478642	0.0496714	95.03	UP_C24_DOWN_eca2
AT2G33855.1	1.08632	0.000223067	0.00422681	99.58	DOWN_C24_UP_eca2
AT2G42380.3	7.49912	0.000222937	0.00422681	99.58	DOWN_C24_UP_eca2
AT2G13610.1	1.63425	0.00022488	0.00425139	99.57	DOWN_C24_UP_eca2
AT1G65930.1	0.755178	0.000225488	0.00425962	99.57	DOWN_C24_UP_eca2
AT5G62070.1	0.929709	0.000229913	0.00433005	99.57	DOWN_C24_UP_eca2
AT1G12990.1	0.720696	0.000231536	0.00435102	99.56	DOWN_C24_UP_eca2
AT1G18730.1	0.671302	0.000233909	0.00438518	99.56	DOWN_C24_UP_eca2
AT3G44450.1	0.529495	0.000235239	0.00440342	99.56	DOWN_C24_UP_eca2
AT2G01420.1	0.530933	0.000235611	0.00440478	99.56	DOWN_C24_UP_eca2
AT3G12145.1	1.72932	0.000236004	0.00440772	99.56	DOWN_C24_UP_eca2
AT1G04110.1	7.52055	0.000236863	0.00442044	99.56	DOWN_C24_UP_eca2
AT5G13650.1	0.379906	0.000237625	0.0044313	99.56	DOWN_C24_UP_eca2
AT5G58140.5	0.502952	0.000241409	0.00449508	99.55	DOWN_C24_UP_eca2
AT3G57070.1	0.7388	0.000241673	0.00449662	99.55	DOWN_C24_UP_eca2
AT3G60415.1	0.995791	0.000245859	0.00455391	99.54	DOWN_C24_UP_eca2
AT5G11160.1	1.91861	0.000245809	0.00455391	99.54	DOWN_C24_UP_eca2
AT2G45740.1	1.06384	0.00025274	0.00467086	99.53	DOWN_C24_UP_eca2
AT1G60800.2	0.733329	0.000253145	0.00467485	99.53	DOWN_C24_UP_eca2
AT4G38430.1	0.649054	0.00025347	0.00467736	99.53	DOWN_C24_UP_eca2
AT1G19920.1	0.451049	0.000256025	0.00471746	99.53	DOWN_C24_UP_eca2
AT5G63310.1	1.0654	0.000262081	0.0048147	99.52	DOWN_C24_UP_eca2
AT1G05630.2	1.05946	0.000262715	0.00482276	99.52	DOWN_C24_UP_eca2
AT2G16870.2	7.42995	0.000264718	0.00485592	99.51	DOWN_C24_UP_eca2
AT5G46800.2	3.58204	0.000265033	0.00485808	99.51	DOWN_C24_UP_eca2
AT2G01850.1	0.980864	0.000266445	0.00487673	99.51	DOWN_C24_UP_eca2
AT5G47840.1	0.453703	0.000266364	0.00487673	99.51	DOWN_C24_UP_eca2
AT1G67700.2	0.492769	0.000267847	0.00489515	99.51	DOWN_C24_UP_eca2
AT1G03630.2	0.580951	0.000268969	0.00491201	99.51	DOWN_C24_UP_eca2
AT1G11820.2	0.735695	0.000269671	0.00491757	99.51	DOWN_C24_UP_eca2
AT2G19880.1	1.49802	0.000272227	0.00495686	99.5	DOWN_C24_UP_eca2
AT1G67740.1	0.406898	0.000272515	0.00495845	99.5	DOWN_C24_UP_eca2
AT5G01790.1	0.625989	0.000279652	0.00508457	99.49	DOWN_C24_UP_eca2
AT3G23450.2	1.58739	0.00028124	0.00510593	99.49	DOWN_C24_UP_eca2
AT4G09430.1	3.41393	0.000283589	0.00513724	99.49	DOWN_C24_UP_eca2
AT4G39710.3	0.81626	0.000286549	0.00518706	99.48	DOWN_C24_UP_eca2
AT1G80380.2	0.557173	0.000291019	0.00525642	99.47	DOWN_C24_UP_eca2
AT1G76450.1	0.598294	0.00029684	0.00535373	99.46	DOWN_C24_UP_eca2
AT1G12240.1	0.999273	0.00029765	0.00536443	99.46	DOWN_C24_UP_eca2
AT1G21600.1	0.769713	0.00030014	0.00540241	99.46	DOWN_C24_UP_eca2
AT3G16230.2	7.40564	0.000300195	0.00540241	99.46	DOWN_C24_UP_eca2
AT4G01860.1	0.94564	0.000301672	0.00542505	99.46	DOWN_C24_UP_eca2
AT3G19820.3	7.44678	0.000302269	0.00543184	99.46	DOWN_C24_UP_eca2
AT2G47240.3	2.44003	0.000304322	0.00546078	99.45	DOWN_C24_UP_eca2
AT3G16690.3	1.68618	0.000304701	0.00546361	99.45	DOWN_C24_UP_eca2
AT1G29530.1	0.653261	0.000305708	0.00547769	99.45	DOWN_C24_UP_eca2
AT2G32500.1	1.08917	0.000308029	0.00551128	99.45	DOWN_C24_UP_eca2
AT4G09420.1	1.89014	0.000309734	0.00553546	99.45	DOWN_C24_UP_eca2
AT5G38980.1	0.556275	0.000310726	0.00554749	99.45	DOWN_C24_UP_eca2
AT1G49580.1	1.18585	0.000315629	0.00562689	99.44	DOWN_C24_UP_eca2
AT4G04610.1	0.960333	0.000320407	0.00570796	99.43	DOWN_C24_UP_eca2
AT4G00810.1	0.982579	0.000324478	0.00577215	99.42	DOWN_C24_UP_eca2
AT2G34510.1	1.16605	0.000325981	0.0057864	99.42	DOWN_C24_UP_eca2
AT3G14840.2	1.06694	0.000325678	0.0057864	99.42	DOWN_C24_UP_eca2
AT5G39080.1	1.2847	0.000326966	0.00579972	99.42	DOWN_C24_UP_eca2
AT4G12320.1	0.817794	0.000328857	0.00582908	99.42	DOWN_C24_UP_eca2
AT3G48420.1	0.572153	0.000329923	0.00583959	99.42	DOWN_C24_UP_eca2
AT1G26920.1	1.17701	0.000333412	0.00588869	99.41	DOWN_C24_UP_eca2
AT5G42680.2	1.16852	0.000334456	0.00590291	99.41	DOWN_C24_UP_eca2
AT1G65295.1	0.700398	0.000338009	0.00596136	99.4	DOWN_C24_UP_eca2
AT1G74960.2	0.444221	0.000338494	0.00596145	99.4	DOWN_C24_UP_eca2
AT5G02830.1	0.514911	0.000338496	0.00596145	99.4	DOWN_C24_UP_eca2
AT4G36220.1	0.388318	0.000339256	0.00597057	99.4	DOWN_C24_UP_eca2
AT1G11850.2	3.51884	0.000343247	0.00603222	99.4	DOWN_C24_UP_eca2
AT2G22610.1	7.37351	0.000346641	0.00607888	99.39	DOWN_C24_UP_eca2
ATCG00470.1	0.59163	0.000346309	0.00607888	99.39	DOWN_C24_UP_eca2
AT3G01810.3	3.1918	0.000347782	0.00609458	99.39	DOWN_C24_UP_eca2
AT5G42110.1	1.72635	0.000348551	0.00610372	99.39	DOWN_C24_UP_eca2
AT1G24150.1	1.38989	0.000350203	0.0061199	99.39	DOWN_C24_UP_eca2
AT1G31580.1	1.416	0.000350045	0.0061199	99.39	DOWN_C24_UP_eca2
AT2G46330.1	1.27267	0.000350218	0.0061199	99.39	DOWN_C24_UP_eca2
AT2G35390.2	0.52935	0.000353408	0.00616692	99.38	DOWN_C24_UP_eca2
ATCG00270.1	0.907879	0.000355235	0.00619443	99.38	DOWN_C24_UP_eca2
AT5G24630.3	7.38241	0.000361941	0.00630247	99.37	DOWN_C24_UP_eca2
AT5G51460.1	1.71991	0.000362252	0.00630344	99.37	DOWN_C24_UP_eca2
AT1G70210.1	1.7095	0.000364049	0.00633025	99.37	DOWN_C24_UP_eca2
AT1G78850.1	1.59141	0.00036432	0.0063305	99.37	DOWN_C24_UP_eca2
AT3G08940.2	0.484976	0.000367869	0.00638769	99.36	DOWN_C24_UP_eca2
AT5G20740.1	4.77934	0.000368921	0.00640145	99.36	DOWN_C24_UP_eca2
AT4G17600.1	0.591145	0.000372434	0.00645335	99.35	DOWN_C24_UP_eca2
AT4G18670.1	1.71097	0.000374732	0.00648861	99.35	DOWN_C24_UP_eca2
AT5G09660.4	0.610164	0.00037684	0.00651515	99.35	DOWN_C24_UP_eca2
AT1G65310.1	4.47255	0.000377715	0.00651743	99.35	DOWN_C24_UP_eca2
AT3G29180.2	0.79697	0.000383428	0.00660678	99.34	DOWN_C24_UP_eca2
AT4G35310.1	0.750858	0.000384158	0.00661475	99.34	DOWN_C24_UP_eca2
AT5G66530.4	1.27761	0.000384586	0.00661751	99.34	DOWN_C24_UP_eca2
ATCG00350.1	2.49968	0.000389548	0.00668427	99.33	DOWN_C24_UP_eca2
AT2G46780.1	1.73056	0.000391833	0.00671881	99.33	DOWN_C24_UP_eca2
AT1G69780.1	1.43692	0.00039866	0.00682337	99.32	DOWN_C24_UP_eca2
AT3G10940.1	1.18675	0.000399269	0.00682337	99.32	DOWN_C24_UP_eca2
AT5G50000.1	0.728645	0.000399311	0.00682337	99.32	DOWN_C24_UP_eca2
AT3G23410.1	0.758448	0.000399772	0.00682651	99.32	DOWN_C24_UP_eca2
AT5G21930.4	1.44853	0.000407362	0.00694653	99.31	DOWN_C24_UP_eca2
AT1G12110.1	0.535411	0.000419107	0.00713695	99.29	DOWN_C24_UP_eca2
AT1G62180.1	0.997539	0.000421347	0.00716522	99.28	DOWN_C24_UP_eca2
AT4G32410.1	0.413712	0.000421262	0.00716522	99.28	DOWN_C24_UP_eca2
AT4G25080.4	0.712334	0.000422131	0.00717362	99.28	DOWN_C24_UP_eca2
AT1G01970.1	0.687183	0.000434067	0.00736632	99.26	DOWN_C24_UP_eca2
AT3G13790.5	2.67343	0.000434599	0.00737028	99.26	DOWN_C24_UP_eca2
AT2G33450.1	0.74306	0.000436524	0.00739786	99.26	DOWN_C24_UP_eca2
AT1G64670.1	1.14177	0.000439993	0.00744642	99.26	DOWN_C24_UP_eca2
AT2G42900.1	2.67972	0.000445802	0.00752412	99.25	DOWN_C24_UP_eca2
AT4G33220.1	0.449521	0.00044779	0.00754737	99.25	DOWN_C24_UP_eca2
AT2G25840.3	1.5685	0.000449061	0.00756363	99.24	DOWN_C24_UP_eca2
AT2G38750.1	1.54639	0.000452535	0.00761695	99.24	DOWN_C24_UP_eca2
AT5G15050.1	0.921958	0.000455637	0.00765352	99.23	DOWN_C24_UP_eca2
AT4G35950.1	0.823759	0.00045696	0.00766532	99.23	DOWN_C24_UP_eca2
AT2G33800.1	0.767043	0.000458317	0.00768288	99.23	DOWN_C24_UP_eca2
AT1G75220.1	0.865645	0.000462755	0.00774675	99.23	DOWN_C24_UP_eca2
AT2G43340.1	0.892262	0.000472516	0.00789412	99.21	DOWN_C24_UP_eca2
AT2G42840.1	9.11399	0.000473638	0.00789685	99.21	DOWN_C24_UP_eca2
AT2G46910.1	0.600523	0.0004735	0.00789685	99.21	DOWN_C24_UP_eca2
AT5G45280.2	0.972531	0.00047307	0.00789685	99.21	DOWN_C24_UP_eca2
AT2G22670.1	0.763013	0.000477904	0.00795723	99.2	DOWN_C24_UP_eca2
AT3G49680.2	1.50428	0.000478854	0.00796232	99.2	DOWN_C24_UP_eca2
AT5G57700.4	2.64573	0.000488309	0.00810317	99.19	DOWN_C24_UP_eca2
AT5G35360.1	1.16468	0.000489469	0.00811697	99.19	DOWN_C24_UP_eca2
AT1G74790.1	0.791842	0.000491328	0.00813689	99.19	DOWN_C24_UP_eca2
AT1G75350.1	0.580851	0.000500354	0.00824766	99.18	DOWN_C24_UP_eca2
AT1G75310.2	0.663011	0.000500761	0.00824888	99.18	DOWN_C24_UP_eca2
AT1G14430.1	3.38504	0.000503033	0.00827868	99.17	DOWN_C24_UP_eca2
AT2G34810.1	1.209	0.000503744	0.00828145	99.17	DOWN_C24_UP_eca2
AT3G29240.1	0.554667	0.000504889	0.00829474	99.17	DOWN_C24_UP_eca2
AT1G22630.1	0.562273	0.000508036	0.00833537	99.17	DOWN_C24_UP_eca2
AT5G10550.1	0.588114	0.000508483	0.00833716	99.17	DOWN_C24_UP_eca2
AT1G50010.1	1.18334	0.000514002	0.00841649	99.16	DOWN_C24_UP_eca2
AT5G48300.1	0.334199	0.000513784	0.00841649	99.16	DOWN_C24_UP_eca2
AT2G21960.1	0.492258	0.000514995	0.00842715	99.16	DOWN_C24_UP_eca2
AT1G78370.1	1.20857	0.000518335	0.00847619	99.15	DOWN_C24_UP_eca2
AT5G22060.1	0.417629	0.000532429	0.00869516	99.13	DOWN_C24_UP_eca2
AT1G78060.1	0.740921	0.000534668	0.00871445	99.13	DOWN_C24_UP_eca2
AT2G40150.1	0.950735	0.000537872	0.00875513	99.12	DOWN_C24_UP_eca2
AT4G14360.1	0.530533	0.000540486	0.00879188	99.12	DOWN_C24_UP_eca2
AT1G67700.1	0.456724	0.000545347	0.00884185	99.12	DOWN_C24_UP_eca2
AT4G37240.1	5.20459	0.000545012	0.00884185	99.12	DOWN_C24_UP_eca2
AT5G10330.5	7.2616	0.000554851	0.00897827	99.1	DOWN_C24_UP_eca2
AT4G04220.1	1.87834	0.000557911	0.00902188	99.1	DOWN_C24_UP_eca2
AT5G39320.1	2.4361	0.000559316	0.00903868	99.1	DOWN_C24_UP_eca2
AT1G32080.1	0.511239	0.000560816	0.00905699	99.09	DOWN_C24_UP_eca2
AT5G09460.1	0.503864	0.000561971	0.00906381	99.09	DOWN_C24_UP_eca2
AT5G09660.2	0.52315	0.000566781	0.00912351	99.09	DOWN_C24_UP_eca2
AT4G37540.1	5.19341	0.000567448	0.0091283	99.09	DOWN_C24_UP_eca2
AT1G19450.1	0.766086	0.000569257	0.00915145	99.08	DOWN_C24_UP_eca2
AT2G37220.1	0.463245	0.000570102	0.00915312	99.08	DOWN_C24_UP_eca2
AT1G68440.1	1.13485	0.000573765	0.00919641	99.08	DOWN_C24_UP_eca2
AT3G02690.1	0.423873	0.000576536	0.00923243	99.08	DOWN_C24_UP_eca2
AT5G01410.2	0.549114	0.000579493	0.00926776	99.07	DOWN_C24_UP_eca2
AT4G34610.4	1.36857	0.000582922	0.00931657	99.07	DOWN_C24_UP_eca2
AT3G52150.2	1.06685	0.000584942	0.00934281	99.07	DOWN_C24_UP_eca2
AT4G15090.3	7.25838	0.00058732	0.00936869	99.06	DOWN_C24_UP_eca2
AT5G06260.3	7.25838	0.00058732	0.00936869	99.06	DOWN_C24_UP_eca2
AT1G69420.1	0.813987	0.000596216	0.00950446	99.05	DOWN_C24_UP_eca2
AT5G03120.2	2.4424	0.000602833	0.00959755	99.04	DOWN_C24_UP_eca2
AT5G42130.1	0.641351	0.000604522	0.00961824	99.04	DOWN_C24_UP_eca2
AT4G18760.1	2.00418	0.000620608	0.0098425	99.02	DOWN_C24_UP_eca2
AT2G35260.1	0.406772	0.000626788	0.00992776	99.01	DOWN_C24_UP_eca2
AT5G04430.1	0.549421	0.000629164	0.00995902	99	DOWN_C24_UP_eca2
AT5G42070.1	0.504677	0.000631009	0.00998181	99	DOWN_C24_UP_eca2
AT2G29310.1	1.1158	0.000633198	0.00999724	99	DOWN_C24_UP_eca2
AT3G14415.1	0.525335	0.000633182	0.00999724	99	DOWN_C24_UP_eca2
AT1G22280.3	7.23098	0.000635423	0.010026	99	DOWN_C24_UP_eca2
AT3G26570.2	0.616556	0.000636827	0.0100355	99	DOWN_C24_UP_eca2
AT3G46550.1	0.57292	0.00063684	0.0100355	99	DOWN_C24_UP_eca2
AT1G53875.1	0.819501	0.000639357	0.0100623	98.99	DOWN_C24_UP_eca2
AT4G16410.1	0.515745	0.000643836	0.0101199	98.99	DOWN_C24_UP_eca2
AT5G10480.1	0.76117	0.000647087	0.0101581	98.98	DOWN_C24_UP_eca2
AT1G07610.1	3.23482	0.000650173	0.0101892	98.98	DOWN_C24_UP_eca2
AT4G14880.1	0.75294	0.000650304	0.0101892	98.98	DOWN_C24_UP_eca2
AT3G12570.1	2.19734	0.000652589	0.0102185	98.98	DOWN_C24_UP_eca2
AT3G12345.1	0.494977	0.000665228	0.0104032	98.96	DOWN_C24_UP_eca2
AT3G05840.1	0.534588	0.000678074	0.0105774	98.94	DOWN_C24_UP_eca2
AT1G35230.1	3.77267	0.00068761	0.0107039	98.93	DOWN_C24_UP_eca2
AT1G70280.2	1.12491	0.000687921	0.0107039	98.93	DOWN_C24_UP_eca2
AT3G15030.4	1.44193	0.000690588	0.0107387	98.93	DOWN_C24_UP_eca2
AT3G08505.2	0.66308	0.000695632	0.0108035	98.92	DOWN_C24_UP_eca2
AT3G57330.2	1.07813	0.000701404	0.0108863	98.91	DOWN_C24_UP_eca2
AT3G16320.2	7.20472	0.000706618	0.0109466	98.91	DOWN_C24_UP_eca2
AT3G56950.2	7.20472	0.000706618	0.0109466	98.91	DOWN_C24_UP_eca2
AT5G66210.1	1.12451	0.000710188	0.010995	98.9	DOWN_C24_UP_eca2
AT3G22150.1	0.846202	0.00071452	0.0110344	98.9	DOWN_C24_UP_eca2
AT1G18000.1	0.962568	0.000715863	0.0110483	98.9	DOWN_C24_UP_eca2
AT1G17840.1	0.487846	0.00072687	0.0111902	98.88	DOWN_C24_UP_eca2
AT2G39180.1	1.17326	0.00072817	0.0112032	98.88	DOWN_C24_UP_eca2
AT5G60270.1	1.62835	0.00073465	0.0112959	98.87	DOWN_C24_UP_eca2
AT1G68010.1	0.49868	0.00074285	0.0114077	98.86	DOWN_C24_UP_eca2
AT3G03780.3	1.07757	0.000745657	0.0114438	98.86	DOWN_C24_UP_eca2
AT3G54690.1	0.71954	0.000747465	0.0114644	98.85	DOWN_C24_UP_eca2
AT3G45230.1	1.36526	0.000748549	0.0114739	98.85	DOWN_C24_UP_eca2
AT3G63160.1	1.60833	0.000758106	0.0115988	98.84	DOWN_C24_UP_eca2
AT2G37450.1	1.41114	0.000762309	0.0116559	98.83	DOWN_C24_UP_eca2
AT4G24275.1	2.72349	0.000770721	0.0117554	98.82	DOWN_C24_UP_eca2
AT5G10540.1	0.745805	0.000775149	0.0118011	98.82	DOWN_C24_UP_eca2
AT3G05220.1	0.799032	0.000784742	0.0119104	98.81	DOWN_C24_UP_eca2
AT3G21055.1	1.21613	0.000791163	0.0119858	98.8	DOWN_C24_UP_eca2
AT4G24830.1	0.906664	0.00079229	0.0119955	98.8	DOWN_C24_UP_eca2
AT2G44060.2	0.416143	0.000794323	0.0120189	98.8	DOWN_C24_UP_eca2
AT5G18030.1	1.85983	0.00079985	0.0120804	98.79	DOWN_C24_UP_eca2
AT2G28470.2	0.87062	0.000801724	0.0121013	98.79	DOWN_C24_UP_eca2
AT1G66190.1	1.42313	0.000802613	0.0121073	98.79	DOWN_C24_UP_eca2
AT2G35880.1	0.532539	0.000811574	0.0122052	98.78	DOWN_C24_UP_eca2
AT2G43560.1	0.481061	0.000811256	0.0122052	98.78	DOWN_C24_UP_eca2
AT5G08280.1	0.694226	0.000812217	0.0122075	98.78	DOWN_C24_UP_eca2
AT5G46520.1	0.579051	0.000815037	0.012235	98.78	DOWN_C24_UP_eca2
AT1G55840.2	0.678849	0.000821941	0.0123183	98.77	DOWN_C24_UP_eca2
AT3G04910.1	2.20318	0.000822083	0.0123183	98.77	DOWN_C24_UP_eca2
AT3G19930.1	1.08573	0.000824922	0.0123533	98.76	DOWN_C24_UP_eca2
AT3G48460.1	0.950532	0.00082931	0.012404	98.76	DOWN_C24_UP_eca2
AT1G64770.1	0.447552	0.00083004	0.0124074	98.76	DOWN_C24_UP_eca2
AT4G20780.1	1.21168	0.000833372	0.0124497	98.76	DOWN_C24_UP_eca2
AT5G13140.1	2.24871	0.000834848	0.0124642	98.75	DOWN_C24_UP_eca2
AT5G40610.1	0.888403	0.00083671	0.012484	98.75	DOWN_C24_UP_eca2
AT2G10940.1	5.30064	0.00083982	0.0125157	98.75	DOWN_C24_UP_eca2
AT3G57260.1	2.46119	0.000842851	0.0125458	98.75	DOWN_C24_UP_eca2
AT4G25780.1	1.46586	0.000851842	0.0126567	98.73	DOWN_C24_UP_eca2
AT1G14580.3	1.92815	0.000853005	0.0126588	98.73	DOWN_C24_UP_eca2
AT3G26060.2	1.60916	0.000854547	0.0126741	98.73	DOWN_C24_UP_eca2
AT1G61240.1	6.172	0.000861116	0.0127562	98.72	DOWN_C24_UP_eca2
AT5G59670.1	1.72802	0.000863916	0.01279	98.72	DOWN_C24_UP_eca2
AT1G70410.3	0.973546	0.000870977	0.0128714	98.71	DOWN_C24_UP_eca2
AT3G61870.2	0.873628	0.000870968	0.0128714	98.71	DOWN_C24_UP_eca2
AT4G16500.2	0.982379	0.000879146	0.0129844	98.7	DOWN_C24_UP_eca2
AT1G77490.2	0.822226	0.000879846	0.0129869	98.7	DOWN_C24_UP_eca2
AT1G67480.1	0.970163	0.00088204	0.0130038	98.7	DOWN_C24_UP_eca2
AT5G16030.4	1.17703	0.000882578	0.0130039	98.7	DOWN_C24_UP_eca2
AT3G23750.1	0.723009	0.000898868	0.0131967	98.68	DOWN_C24_UP_eca2
AT2G24600.1	1.48093	0.00090611	0.0132637	98.67	DOWN_C24_UP_eca2
AT3G08730.1	0.604574	0.000913539	0.0133566	98.66	DOWN_C24_UP_eca2
AT1G13560.3	2.24856	0.000918937	0.0133959	98.66	DOWN_C24_UP_eca2
AT2G46810.1	2.24818	0.000917876	0.0133959	98.66	DOWN_C24_UP_eca2
AT3G14240.1	1.38963	0.00091872	0.0133959	98.66	DOWN_C24_UP_eca2
AT1G22740.1	0.628569	0.000924535	0.0134616	98.65	DOWN_C24_UP_eca2
AT1G24330.2	2.01871	0.000925921	0.0134683	98.65	DOWN_C24_UP_eca2
AT5G52780.1	0.707088	0.000927011	0.0134683	98.65	DOWN_C24_UP_eca2
AT3G15356.1	1.62563	0.000933218	0.0135402	98.65	DOWN_C24_UP_eca2
AT5G20630.1	12.4162	0.000937783	0.0135984	98.64	DOWN_C24_UP_eca2
AT3G01440.1	0.770047	0.000939385	0.0136136	98.64	DOWN_C24_UP_eca2
AT5G56170.1	0.501087	0.000945177	0.0136639	98.63	DOWN_C24_UP_eca2
AT3G22235.2	2.10348	0.000954889	0.0137898	98.62	DOWN_C24_UP_eca2
AT3G05900.1	0.50339	0.000958891	0.0138395	98.62	DOWN_C24_UP_eca2
AT1G34750.2	1.60903	0.000959618	0.0138419	98.62	DOWN_C24_UP_eca2
AT3G58070.1	0.98023	0.000973594	0.0140271	98.6	DOWN_C24_UP_eca2
AT1G30690.2	0.617004	0.000974925	0.0140381	98.6	DOWN_C24_UP_eca2
AT1G02380.1	2.29737	0.000980935	0.0141164	98.59	DOWN_C24_UP_eca2
AT1G02360.1	2.15792	0.000989151	0.0142098	98.58	DOWN_C24_UP_eca2
AT1G16390.1	1.54774	0.000988996	0.0142098	98.58	DOWN_C24_UP_eca2
AT1G66940.1	0.946335	0.0010001	0.0143587	98.56	DOWN_C24_UP_eca2
AT1G50040.1	2.34866	0.00100665	0.0144444	98.56	DOWN_C24_UP_eca2
AT2G23200.1	0.700798	0.0010109	0.0144863	98.55	DOWN_C24_UP_eca2
AT2G44300.1	1.70766	0.00101132	0.0144863	98.55	DOWN_C24_UP_eca2
AT5G21930.3	1.24215	0.00102762	0.0147027	98.53	DOWN_C24_UP_eca2
AT1G11840.3	0.595391	0.00103882	0.0148324	98.52	DOWN_C24_UP_eca2
AT1G68780.1	1.10014	0.00104231	0.0148673	98.51	DOWN_C24_UP_eca2
AT2G31790.1	1.0509	0.00105472	0.0150295	98.5	DOWN_C24_UP_eca2
AT1G01790.2	1.2887	0.00105552	0.0150322	98.5	DOWN_C24_UP_eca2
AT3G51950.4	0.520773	0.00106258	0.0151241	98.49	DOWN_C24_UP_eca2
AT2G18890.2	5.21643	0.00107171	0.0152189	98.48	DOWN_C24_UP_eca2
AT5G62730.2	1.9535	0.00108872	0.0154339	98.46	DOWN_C24_UP_eca2
AT5G16400.1	0.539351	0.00109651	0.0155264	98.45	DOWN_C24_UP_eca2
AT3G18780.3	2.12437	0.00110182	0.0155838	98.44	DOWN_C24_UP_eca2
AT2G33530.1	0.642504	0.00110877	0.0156552	98.43	DOWN_C24_UP_eca2
AT4G02200.1	0.755698	0.00110855	0.0156552	98.43	DOWN_C24_UP_eca2
AT3G03990.1	0.801436	0.00110945	0.0156559	98.43	DOWN_C24_UP_eca2
AT1G50900.1	0.453173	0.00111053	0.0156621	98.43	DOWN_C24_UP_eca2
AT3G15520.1	1.43607	0.00111516	0.0157096	98.43	DOWN_C24_UP_eca2
AT4G14960.2	0.487634	0.00112305	0.0157936	98.42	DOWN_C24_UP_eca2
AT3G19680.1	1.53811	0.00112381	0.0157953	98.42	DOWN_C24_UP_eca2
AT2G47160.1	0.804242	0.00112805	0.0158279	98.42	DOWN_C24_UP_eca2
AT3G15480.1	0.665007	0.00112777	0.0158279	98.42	DOWN_C24_UP_eca2
AT3G54050.2	0.518512	0.00114171	0.0160008	98.4	DOWN_C24_UP_eca2
AT2G30860.1	0.925118	0.00114581	0.0160281	98.4	DOWN_C24_UP_eca2
AT5G16010.1	0.52195	0.00115765	0.0161607	98.38	DOWN_C24_UP_eca2
AT1G50460.2	3.06363	0.00117525	0.0163879	98.36	DOWN_C24_UP_eca2
AT5G43830.1	0.41136	0.00117492	0.0163879	98.36	DOWN_C24_UP_eca2
AT5G32450.1	0.45098	0.00118022	0.0164478	98.36	DOWN_C24_UP_eca2
AT4G36250.1	0.529595	0.00120401	0.0167604	98.32	DOWN_C24_UP_eca2
AT3G15570.1	1.23372	0.00120806	0.0167979	98.32	DOWN_C24_UP_eca2
AT1G72416.1	2.06265	0.00121209	0.0168166	98.32	DOWN_C24_UP_eca2
AT2G15970.1	0.526671	0.00121212	0.0168166	98.32	DOWN_C24_UP_eca2
AT3G14620.1	0.646914	0.00121602	0.0168518	98.31	DOWN_C24_UP_eca2
AT2G36000.2	0.829933	0.00121932	0.016888	98.31	DOWN_C24_UP_eca2
AT3G45850.2	0.988353	0.00122938	0.0169954	98.3	DOWN_C24_UP_eca2
AT4G27100.2	0.956856	0.00122983	0.0169954	98.3	DOWN_C24_UP_eca2
AT3G47430.1	0.453254	0.00123317	0.017032	98.3	DOWN_C24_UP_eca2
AT4G33625.1	0.666298	0.00123472	0.017044	98.3	DOWN_C24_UP_eca2
AT4G14680.1	1.06772	0.00123941	0.0170869	98.29	DOWN_C24_UP_eca2
AT2G34860.1	0.428268	0.00124087	0.0170906	98.29	DOWN_C24_UP_eca2
AT2G26280.3	0.791634	0.00125444	0.0172583	98.27	DOWN_C24_UP_eca2
AT3G43960.1	2.34145	0.00125519	0.017259	98.27	DOWN_C24_UP_eca2
AT1G35680.1	0.926347	0.00125659	0.0172686	98.27	DOWN_C24_UP_eca2
AT1G52342.1	0.943227	0.00127629	0.0174908	98.25	DOWN_C24_UP_eca2
AT5G21430.1	0.426075	0.00127574	0.0174908	98.25	DOWN_C24_UP_eca2
AT1G08550.2	0.651576	0.00127927	0.0175219	98.25	DOWN_C24_UP_eca2
AT3G02250.1	0.519806	0.00129208	0.0176875	98.23	DOWN_C24_UP_eca2
AT3G08740.1	0.933372	0.00129389	0.0177025	98.23	DOWN_C24_UP_eca2
AT4G12980.1	0.633555	0.00129679	0.0177323	98.23	DOWN_C24_UP_eca2
AT1G14670.1	0.493028	0.0012998	0.0177637	98.22	DOWN_C24_UP_eca2
AT3G24715.2	4.66107	0.00130067	0.0177657	98.22	DOWN_C24_UP_eca2
AT5G23280.1	0.548397	0.00130145	0.0177665	98.22	DOWN_C24_UP_eca2
AT5G42100.2	1.22613	0.00130966	0.017859	98.21	DOWN_C24_UP_eca2
AT2G31750.1	0.50263	0.00131695	0.0179385	98.21	DOWN_C24_UP_eca2
AT1G47530.1	0.353602	0.00132213	0.0179893	98.2	DOWN_C24_UP_eca2
ATCG00490.1	1.79417	0.0013218	0.0179893	98.2	DOWN_C24_UP_eca2
AT4G18253.1	2.32905	0.00132349	0.0179978	98.2	DOWN_C24_UP_eca2
AT2G14890.1	1.51934	0.00132794	0.0180407	98.2	DOWN_C24_UP_eca2
AT1G48240.1	0.844812	0.00132981	0.018054	98.19	DOWN_C24_UP_eca2
AT3G24530.1	0.935623	0.00133231	0.018078	98.19	DOWN_C24_UP_eca2
AT1G75710.1	1.30921	0.00133615	0.0181102	98.19	DOWN_C24_UP_eca2
AT2G21160.1	0.393167	0.00137404	0.0185932	98.14	DOWN_C24_UP_eca2
AT1G75680.1	0.663238	0.00138725	0.0187275	98.13	DOWN_C24_UP_eca2
AT2G48030.1	1.41936	0.00138818	0.0187275	98.13	DOWN_C24_UP_eca2
AT5G65360.1	1.75916	0.00138703	0.0187275	98.13	DOWN_C24_UP_eca2
AT5G66040.1	0.835947	0.00139669	0.018807	98.12	DOWN_C24_UP_eca2
AT5G22620.3	2.25119	0.00139971	0.0188362	98.12	DOWN_C24_UP_eca2
AT5G44530.1	0.682245	0.00140379	0.0188717	98.11	DOWN_C24_UP_eca2
AT5G15310.1	1.00875	0.00140911	0.0189226	98.11	DOWN_C24_UP_eca2
AT3G28860.1	0.422956	0.00141394	0.0189669	98.1	DOWN_C24_UP_eca2
AT5G67100.2	2.76705	0.00141946	0.0190307	98.1	DOWN_C24_UP_eca2
AT1G16260.2	1.47048	0.00142759	0.0191189	98.09	DOWN_C24_UP_eca2
AT3G56130.1	1.62243	0.00143158	0.0191515	98.08	DOWN_C24_UP_eca2
AT4G09040.1	0.740569	0.00143097	0.0191515	98.08	DOWN_C24_UP_eca2
AT4G32190.1	0.573777	0.00143242	0.0191524	98.08	DOWN_C24_UP_eca2
AT5G20720.1	0.606025	0.00143338	0.0191549	98.08	DOWN_C24_UP_eca2
AT1G15140.1	0.548947	0.00144343	0.0192686	98.07	DOWN_C24_UP_eca2
AT5G47870.1	1.26249	0.00144345	0.0192686	98.07	DOWN_C24_UP_eca2
AT1G69690.1	0.576342	0.0014549	0.0193895	98.06	DOWN_C24_UP_eca2
AT2G24270.1	0.46387	0.00145412	0.0193895	98.06	DOWN_C24_UP_eca2
AT3G13690.2	0.432375	0.00145564	0.0193895	98.06	DOWN_C24_UP_eca2
AT2G31610.1	0.571931	0.00146382	0.0194879	98.05	DOWN_C24_UP_eca2
AT1G08540.1	0.498696	0.00147246	0.0195924	98.04	DOWN_C24_UP_eca2
AT3G50685.1	0.466009	0.00147848	0.0196408	98.04	DOWN_C24_UP_eca2
AT1G70270.1	3.44732	0.00148944	0.0197651	98.02	DOWN_C24_UP_eca2
AT4G24350.1	0.781055	0.00149784	0.0198552	98.01	DOWN_C24_UP_eca2
AT2G43535.1	2.45623	0.00150781	0.019966	98	DOWN_C24_UP_eca2
AT3G21190.1	0.683398	0.00151428	0.0200409	98	DOWN_C24_UP_eca2
AT3G13060.1	1.30546	0.00153473	0.0202764	97.97	DOWN_C24_UP_eca2
AT4G37760.1	0.497748	0.00153622	0.0202764	97.97	DOWN_C24_UP_eca2
AT4G28190.1	3.10478	0.00154806	0.0204115	97.96	DOWN_C24_UP_eca2
AT1G04520.1	2.5057	0.00155159	0.0204361	97.96	DOWN_C24_UP_eca2
AT4G34190.1	0.499501	0.00155368	0.0204528	97.95	DOWN_C24_UP_eca2
AT1G43670.1	0.504455	0.0015641	0.020579	97.94	DOWN_C24_UP_eca2
AT2G36835.1	0.484427	0.00156628	0.0205855	97.94	DOWN_C24_UP_eca2
AT1G45474.1	0.534354	0.00157411	0.0206557	97.93	DOWN_C24_UP_eca2
AT5G42860.1	2.05216	0.00158665	0.0207982	97.92	DOWN_C24_UP_eca2
AT4G31700.1	0.801867	0.0015921	0.0208586	97.91	DOWN_C24_UP_eca2
AT1G18670.1	0.843081	0.00162637	0.0212063	97.88	DOWN_C24_UP_eca2
AT5G50530.1	0.870331	0.00163227	0.0212658	97.87	DOWN_C24_UP_eca2
AT1G58370.1	1.59098	0.00163584	0.0212848	97.87	DOWN_C24_UP_eca2
AT1G03830.1	5.99846	0.00164617	0.0213967	97.86	DOWN_C24_UP_eca2
AT2G32450.1	0.554563	0.00164839	0.0214143	97.86	DOWN_C24_UP_eca2
AT3G26710.1	0.612391	0.0016593	0.0215334	97.85	DOWN_C24_UP_eca2
AT3G56930.2	5.11541	0.00165878	0.0215334	97.85	DOWN_C24_UP_eca2
AT5G53460.1	1.2392	0.00166686	0.0216089	97.84	DOWN_C24_UP_eca2
AT3G48720.1	0.640394	0.00167258	0.0216716	97.83	DOWN_C24_UP_eca2
AT1G53440.1	0.623398	0.00167777	0.0217274	97.83	DOWN_C24_UP_eca2
AT5G17230.1	0.380898	0.0016894	0.0218666	97.81	DOWN_C24_UP_eca2
AT2G36870.1	0.958597	0.00171411	0.0221401	97.79	DOWN_C24_UP_eca2
AT5G46240.1	0.797606	0.0017181	0.0221732	97.78	DOWN_C24_UP_eca2
AT2G42300.1	0.801315	0.00174607	0.0224706	97.75	DOWN_C24_UP_eca2
AT5G09660.3	1.28293	0.00174524	0.0224706	97.75	DOWN_C24_UP_eca2
AT5G07020.1	0.457136	0.00174964	0.0224931	97.75	DOWN_C24_UP_eca2
AT5G18700.1	0.897745	0.0017488	0.0224931	97.75	DOWN_C24_UP_eca2
AT1G74910.1	0.473591	0.0017551	0.0225517	97.74	DOWN_C24_UP_eca2
AT5G12860.1	0.653624	0.00175822	0.02258	97.74	DOWN_C24_UP_eca2
AT2G25430.1	0.418182	0.001762	0.0226167	97.74	DOWN_C24_UP_eca2
AT2G34357.1	0.486368	0.0017882	0.0229055	97.71	DOWN_C24_UP_eca2
AT5G11000.1	1.03473	0.00179809	0.0230024	97.7	DOWN_C24_UP_eca2
AT5G22500.1	3.06094	0.00179856	0.0230024	97.7	DOWN_C24_UP_eca2
AT5G07370.2	0.662869	0.00179976	0.0230058	97.7	DOWN_C24_UP_eca2
AT2G42870.1	3.92296	0.00183286	0.0233926	97.66	DOWN_C24_UP_eca2
AT5G48900.1	1.72608	0.00184448	0.0235045	97.65	DOWN_C24_UP_eca2
AT1G56190.2	1.06155	0.00185368	0.0235955	97.64	DOWN_C24_UP_eca2
AT2G01140.1	0.522288	0.00185374	0.0235955	97.64	DOWN_C24_UP_eca2
AT2G40300.1	0.664584	0.00185449	0.0235955	97.64	DOWN_C24_UP_eca2
AT2G27810.1	0.709052	0.00186302	0.023692	97.63	DOWN_C24_UP_eca2
AT1G12800.1	0.404979	0.00186834	0.0237474	97.63	DOWN_C24_UP_eca2
AT4G25100.3	0.690767	0.00188033	0.0238874	97.61	DOWN_C24_UP_eca2
AT2G26020.1	3.81772	0.00188273	0.0238934	97.61	DOWN_C24_UP_eca2
AT5G23120.1	0.468702	0.00188182	0.0238934	97.61	DOWN_C24_UP_eca2
AT3G61130.1	0.525298	0.00189001	0.0239488	97.61	DOWN_C24_UP_eca2
AT1G59980.2	3.84764	0.00189717	0.023992	97.6	DOWN_C24_UP_eca2
AT1G62520.1	2.18523	0.00189827	0.023992	97.6	DOWN_C24_UP_eca2
AT5G42750.1	0.919862	0.00189788	0.023992	97.6	DOWN_C24_UP_eca2
AT3G02570.1	0.52603	0.00191381	0.0241514	97.58	DOWN_C24_UP_eca2
AT4G26070.2	0.988967	0.00191585	0.0241647	97.58	DOWN_C24_UP_eca2
AT1G70700.1	1.03977	0.00192987	0.0242796	97.57	DOWN_C24_UP_eca2
AT3G08680.2	1.28243	0.00192968	0.0242796	97.57	DOWN_C24_UP_eca2
AT1G77490.1	0.819481	0.00193297	0.0243062	97.57	DOWN_C24_UP_eca2
AT1G62180.2	0.883172	0.00194612	0.0244592	97.55	DOWN_C24_UP_eca2
AT1G45165.1	2.82693	0.00194993	0.0244946	97.55	DOWN_C24_UP_eca2
AT4G16890.3	0.519556	0.00195747	0.0245768	97.54	DOWN_C24_UP_eca2
AT3G48200.1	0.539845	0.00196044	0.0246016	97.54	DOWN_C24_UP_eca2
AT3G53750.1	0.700087	0.00196606	0.0246596	97.53	DOWN_C24_UP_eca2
AT2G23290.1	1.20701	0.00196845	0.024677	97.53	DOWN_C24_UP_eca2
AT4G19120.1	0.949868	0.00199545	0.0249522	97.5	DOWN_C24_UP_eca2
AT1G72180.1	0.543824	0.00200185	0.0250195	97.5	DOWN_C24_UP_eca2
AT1G09250.1	0.592426	0.00200974	0.025103	97.49	DOWN_C24_UP_eca2
AT1G27210.1	1.56556	0.0020147	0.0251293	97.49	DOWN_C24_UP_eca2
AT4G32340.1	1.04842	0.00201705	0.0251459	97.49	DOWN_C24_UP_eca2
AT5G28030.1	0.693381	0.00202227	0.025173	97.48	DOWN_C24_UP_eca2
AT5G64940.1	0.374558	0.00203213	0.0252702	97.47	DOWN_C24_UP_eca2
AT4G04890.1	1.20412	0.00203626	0.0252961	97.47	DOWN_C24_UP_eca2
AT5G12250.1	0.609982	0.00204406	0.0253803	97.46	DOWN_C24_UP_eca2
AT1G74970.1	0.670306	0.00204669	0.0253873	97.46	DOWN_C24_UP_eca2
AT3G04720.1	1.21878	0.00205459	0.0254471	97.46	DOWN_C24_UP_eca2
AT1G49975.1	0.665926	0.00205811	0.0254779	97.45	DOWN_C24_UP_eca2
AT5G48930.1	0.485776	0.00206464	0.0255459	97.45	DOWN_C24_UP_eca2
AT5G59870.1	2.31899	0.00207136	0.0256162	97.44	DOWN_C24_UP_eca2
AT2G38360.1	0.982026	0.00207317	0.0256258	97.44	DOWN_C24_UP_eca2
AT1G65480.1	3.2515	0.00207496	0.0256351	97.44	DOWN_C24_UP_eca2
AT1G69760.1	0.881995	0.00208084	0.0256949	97.43	DOWN_C24_UP_eca2
AT5G58670.1	0.898332	0.00208478	0.0257208	97.43	DOWN_C24_UP_eca2
AT1G18620.1	1.54942	0.00209262	0.0257631	97.42	DOWN_C24_UP_eca2
AT2G02100.1	2.06643	0.00212605	0.0261227	97.39	DOWN_C24_UP_eca2
AT1G69840.6	0.904938	0.00213283	0.0261929	97.38	DOWN_C24_UP_eca2
AT3G19480.1	0.698384	0.00213521	0.0261961	97.38	DOWN_C24_UP_eca2
AT1G52190.1	0.509782	0.00214475	0.0263001	97.37	DOWN_C24_UP_eca2
AT1G51100.1	0.863876	0.00217303	0.0265809	97.34	DOWN_C24_UP_eca2
AT1G31420.1	0.621936	0.00217476	0.0265888	97.34	DOWN_C24_UP_eca2
AT2G16630.1	1.15879	0.00218114	0.026641	97.34	DOWN_C24_UP_eca2
AT3G06750.1	0.846899	0.00218118	0.026641	97.34	DOWN_C24_UP_eca2
AT3G11210.1	1.50169	0.00219573	0.0267922	97.32	DOWN_C24_UP_eca2
AT5G61010.1	0.712984	0.0022096	0.0268951	97.31	DOWN_C24_UP_eca2
AT5G62720.1	2.18969	0.00221756	0.0269522	97.3	DOWN_C24_UP_eca2
AT5G18600.1	1.87205	0.00222327	0.0270083	97.3	DOWN_C24_UP_eca2
AT5G66200.1	0.700366	0.00224307	0.0272354	97.28	DOWN_C24_UP_eca2
AT5G19730.1	1.34709	0.00225778	0.027376	97.26	DOWN_C24_UP_eca2
AT5G43020.1	1.31062	0.0022646	0.0274294	97.26	DOWN_C24_UP_eca2
AT3G21870.1	0.726615	0.00226966	0.0274503	97.25	DOWN_C24_UP_eca2
AT5G56850.5	0.748046	0.00227783	0.0275356	97.25	DOWN_C24_UP_eca2
AT5G56850.3	1.10636	0.00229127	0.027671	97.23	DOWN_C24_UP_eca2
AT1G20560.2	1.44537	0.0022981	0.02774	97.23	DOWN_C24_UP_eca2
AT1G65230.1	0.475991	0.00230285	0.0277837	97.22	DOWN_C24_UP_eca2
AT2G26730.1	0.497566	0.00230737	0.0278247	97.22	DOWN_C24_UP_eca2
AT2G01290.1	0.688746	0.0023254	0.0280012	97.2	DOWN_C24_UP_eca2
ATCG00280.1	0.980407	0.0023405	0.0281693	97.18	DOWN_C24_UP_eca2
AT5G65890.5	1.25456	0.00234209	0.0281746	97.18	DOWN_C24_UP_eca2
AT1G19400.4	1.18145	0.00235274	0.0282752	97.17	DOWN_C24_UP_eca2
AT2G45400.4	4.70173	0.00237362	0.0285123	97.15	DOWN_C24_UP_eca2
AT1G65845.1	0.980485	0.00238903	0.0286603	97.13	DOWN_C24_UP_eca2
AT4G38660.2	3.68786	0.00238942	0.0286603	97.13	DOWN_C24_UP_eca2
AT5G59560.1	4.80518	0.00238904	0.0286603	97.13	DOWN_C24_UP_eca2
AT1G69523.1	0.829194	0.00241796	0.0289882	97.1	DOWN_C24_UP_eca2
AT4G20360.1	0.445941	0.00241911	0.0289882	97.1	DOWN_C24_UP_eca2
AT1G79850.1	0.513777	0.00242492	0.0290297	97.1	DOWN_C24_UP_eca2
AT1G66840.1	0.615328	0.00244034	0.029186	97.08	DOWN_C24_UP_eca2
AT2G33330.1	2.32078	0.00244425	0.0292186	97.08	DOWN_C24_UP_eca2
AT5G59290.2	0.554236	0.00245233	0.0293011	97.07	DOWN_C24_UP_eca2
AT5G03140.1	0.733458	0.00245705	0.0293149	97.07	DOWN_C24_UP_eca2
AT1G02335.1	1.16012	0.00246321	0.0293742	97.06	DOWN_C24_UP_eca2
AT3G12990.3	1.51819	0.00248394	0.0296072	97.04	DOWN_C24_UP_eca2
AT4G23730.2	1.81764	0.00249326	0.0297039	97.03	DOWN_C24_UP_eca2
AT3G53260.1	0.797647	0.00249537	0.0297148	97.03	DOWN_C24_UP_eca2
AT4G33580.3	0.661426	0.0025009	0.0297662	97.02	DOWN_C24_UP_eca2
AT5G55910.2	1.21731	0.00250846	0.0297988	97.02	DOWN_C24_UP_eca2
AT2G21530.1	0.495072	0.00251694	0.0298852	97.01	DOWN_C24_UP_eca2
AT1G73760.1	1.06995	0.00252621	0.0299808	97	DOWN_C24_UP_eca2
AT1G57860.1	0.612848	0.00253134	0.0300129	97	DOWN_C24_UP_eca2
AT1G02820.1	1.34173	0.00256717	0.0303503	96.96	DOWN_C24_UP_eca2
AT3G59110.1	0.82784	0.00257398	0.0304163	96.96	DOWN_C24_UP_eca2
AT3G02830.1	0.322052	0.00258599	0.0305144	96.95	DOWN_C24_UP_eca2
AT5G45930.1	0.849818	0.0025848	0.0305144	96.95	DOWN_C24_UP_eca2
AT5G23210.1	1.31342	0.00260691	0.0307466	96.93	DOWN_C24_UP_eca2
AT2G39870.1	1.07614	0.0026106	0.0307755	96.92	DOWN_C24_UP_eca2
AT2G39010.2	1.28964	0.00261616	0.0308263	96.92	DOWN_C24_UP_eca2
AT3G14420.2	0.350744	0.00262404	0.0309044	96.91	DOWN_C24_UP_eca2
AT3G08630.1	1.09079	0.00264142	0.0310795	96.89	DOWN_C24_UP_eca2
AT1G15180.1	0.588465	0.00267548	0.0314353	96.86	DOWN_C24_UP_eca2
AT2G27385.1	1.33355	0.00267985	0.0314534	96.85	DOWN_C24_UP_eca2
AT5G05365.1	1.68029	0.00268211	0.0314534	96.85	DOWN_C24_UP_eca2
AT5G63380.1	0.634237	0.00267927	0.0314534	96.85	DOWN_C24_UP_eca2
AT2G36990.1	0.411526	0.00268638	0.0314885	96.85	DOWN_C24_UP_eca2
AT5G02260.1	1.77647	0.00268929	0.0314995	96.85	DOWN_C24_UP_eca2
AT5G04430.2	0.652713	0.00270609	0.0316295	96.84	DOWN_C24_UP_eca2
AT1G70700.2	1.58002	0.00272051	0.0317681	96.82	DOWN_C24_UP_eca2
AT3G01490.1	0.708627	0.00274517	0.0320256	96.8	DOWN_C24_UP_eca2
AT5G49740.2	0.906559	0.00275317	0.0320887	96.79	DOWN_C24_UP_eca2
AT2G40490.1	0.590388	0.00281324	0.0327493	96.73	DOWN_C24_UP_eca2
AT5G53880.1	1.10798	0.00284771	0.0330658	96.69	DOWN_C24_UP_eca2
AT3G56200.1	0.795724	0.00285307	0.0331125	96.69	DOWN_C24_UP_eca2
AT2G34070.1	1.11434	0.0028582	0.0331564	96.68	DOWN_C24_UP_eca2
AT5G44680.1	1.3297	0.00288083	0.0333876	96.66	DOWN_C24_UP_eca2
AT2G41540.2	2.30453	0.00289658	0.0335387	96.65	DOWN_C24_UP_eca2
AT1G19940.1	2.76133	0.00290848	0.0336608	96.63	DOWN_C24_UP_eca2
AT1G30120.1	0.48762	0.00290991	0.0336615	96.63	DOWN_C24_UP_eca2
AT3G44890.1	0.756212	0.00292088	0.0337726	96.62	DOWN_C24_UP_eca2
AT1G29470.2	0.367942	0.00293637	0.0339199	96.61	DOWN_C24_UP_eca2
AT1G22910.2	1.32641	0.00294348	0.0339703	96.6	DOWN_C24_UP_eca2
AT5G06790.1	1.04671	0.00295439	0.0340803	96.59	DOWN_C24_UP_eca2
AT3G06130.1	1.04021	0.00295692	0.0340936	96.59	DOWN_C24_UP_eca2
AT1G05190.1	0.529132	0.00295877	0.034099	96.59	DOWN_C24_UP_eca2
AT5G14740.7	2.794	0.00296936	0.0341787	96.58	DOWN_C24_UP_eca2
AT5G55400.2	1.07606	0.00297518	0.0342243	96.58	DOWN_C24_UP_eca2
AT4G12830.1	0.623216	0.00297884	0.0342345	96.58	DOWN_C24_UP_eca2
AT5G20220.2	0.785027	0.00297812	0.0342345	96.58	DOWN_C24_UP_eca2
AT2G17240.1	0.764465	0.00298143	0.0342483	96.58	DOWN_C24_UP_eca2
AT4G11175.1	0.530376	0.00300085	0.0344394	96.56	DOWN_C24_UP_eca2
AT1G45207.3	1.80971	0.00303177	0.034762	96.52	DOWN_C24_UP_eca2
AT4G00020.1	1.73722	0.00305261	0.0349846	96.5	DOWN_C24_UP_eca2
AT5G22940.1	4.33905	0.00307214	0.0351786	96.48	DOWN_C24_UP_eca2
AT3G50240.3	1.73796	0.00308589	0.0353169	96.47	DOWN_C24_UP_eca2
AT1G33240.3	1.99913	0.00309537	0.0353926	96.46	DOWN_C24_UP_eca2
AT3G04140.1	0.434419	0.00309477	0.0353926	96.46	DOWN_C24_UP_eca2
AT2G41110.1	0.793115	0.00310225	0.0354549	96.45	DOWN_C24_UP_eca2
AT2G40820.4	4.25189	0.00311347	0.0355338	96.45	DOWN_C24_UP_eca2
AT3G11090.1	0.829009	0.00311214	0.0355338	96.45	DOWN_C24_UP_eca2
AT1G15710.1	0.752542	0.00312345	0.0355984	96.44	DOWN_C24_UP_eca2
AT1G48030.5	0.729908	0.00314647	0.0358175	96.42	DOWN_C24_UP_eca2
AT5G64130.1	0.523063	0.00316437	0.0359818	96.4	DOWN_C24_UP_eca2
AT5G24570.1	1.7196	0.00316634	0.0359877	96.4	DOWN_C24_UP_eca2
AT5G67390.1	0.83383	0.00317538	0.0360738	96.39	DOWN_C24_UP_eca2
AT1G48030.2	0.628928	0.00318534	0.0361703	96.38	DOWN_C24_UP_eca2
AT2G41680.1	0.468301	0.00319139	0.0362223	96.38	DOWN_C24_UP_eca2
AT2G34460.1	0.387887	0.00319316	0.0362258	96.38	DOWN_C24_UP_eca2
AT4G01680.1	1.46563	0.00319876	0.0362727	96.37	DOWN_C24_UP_eca2
AT5G36120.1	0.686728	0.00323988	0.0367053	96.33	DOWN_C24_UP_eca2
AT1G49740.1	0.697588	0.00324519	0.0367485	96.33	DOWN_C24_UP_eca2
AT3G19850.1	1.07426	0.00325169	0.0368053	96.32	DOWN_C24_UP_eca2
AT1G21060.1	0.895343	0.0032668	0.0369425	96.31	DOWN_C24_UP_eca2
AT3G49720.1	0.678255	0.00327334	0.0369939	96.3	DOWN_C24_UP_eca2
AT5G49360.1	1.29488	0.00327434	0.0369939	96.3	DOWN_C24_UP_eca2
AT3G14220.1	0.954062	0.00327667	0.0370034	96.3	DOWN_C24_UP_eca2
AT5G64290.1	0.550443	0.00328455	0.0370754	96.29	DOWN_C24_UP_eca2
AT3G44310.2	1.22331	0.00329218	0.0371445	96.29	DOWN_C24_UP_eca2
AT4G33630.1	0.325188	0.00330741	0.0372994	96.27	DOWN_C24_UP_eca2
AT4G14880.2	0.641604	0.00330938	0.0373045	96.27	DOWN_C24_UP_eca2
AT1G51110.1	0.409338	0.00331307	0.037329	96.27	DOWN_C24_UP_eca2
AT3G53990.1	0.607655	0.00331621	0.0373456	96.27	DOWN_C24_UP_eca2
AT5G36700.3	0.782278	0.0033204	0.0373605	96.26	DOWN_C24_UP_eca2
AT4G06534.1	3.11134	0.0033237	0.0373806	96.26	DOWN_C24_UP_eca2
AT5G16150.1	0.612656	0.0033267	0.0373974	96.26	DOWN_C24_UP_eca2
AT1G53310.2	0.431659	0.00333279	0.0374342	96.26	DOWN_C24_UP_eca2
AT4G29720.1	0.611187	0.00333452	0.0374342	96.26	DOWN_C24_UP_eca2
AT5G25130.1	1.49696	0.0033432	0.0375146	96.25	DOWN_C24_UP_eca2
AT2G27820.1	0.648051	0.00335908	0.0376585	96.23	DOWN_C24_UP_eca2
AT1G56330.1	0.425773	0.0033647	0.0377044	96.23	DOWN_C24_UP_eca2
AT2G05520.5	2.00357	0.00336787	0.0377127	96.23	DOWN_C24_UP_eca2
AT4G16120.1	1.32728	0.00336849	0.0377127	96.23	DOWN_C24_UP_eca2
AT5G55400.3	1.10899	0.00337301	0.0377463	96.23	DOWN_C24_UP_eca2
AT1G22690.3	1.89594	0.00337989	0.037789	96.22	DOWN_C24_UP_eca2
AT1G72640.4	0.864629	0.00337979	0.037789	96.22	DOWN_C24_UP_eca2
AT1G17220.1	0.40981	0.00341316	0.0381093	96.19	DOWN_C24_UP_eca2
AT3G10340.1	1.16552	0.00342052	0.0381741	96.18	DOWN_C24_UP_eca2
AT1G60270.2	1.98052	0.00343026	0.0382483	96.18	DOWN_C24_UP_eca2
AT2G18790.2	0.637926	0.00343498	0.0382837	96.17	DOWN_C24_UP_eca2
AT2G30010.1	0.954768	0.00346284	0.0385073	96.15	DOWN_C24_UP_eca2
AT5G43870.1	0.532324	0.00346244	0.0385073	96.15	DOWN_C24_UP_eca2
AT5G46660.1	4.94371	0.00345974	0.0385073	96.15	DOWN_C24_UP_eca2
AT1G22882.1	0.862282	0.00348505	0.0386992	96.13	DOWN_C24_UP_eca2
AT2G02130.1	0.665787	0.00348636	0.0386992	96.13	DOWN_C24_UP_eca2
AT1G67590.1	1.11437	0.00349386	0.0387651	96.12	DOWN_C24_UP_eca2
AT1G50280.1	0.580848	0.00351322	0.0389113	96.11	DOWN_C24_UP_eca2
AT3G05220.2	1.12301	0.00351064	0.0389113	96.11	DOWN_C24_UP_eca2
AT4G12030.5	0.964047	0.00350955	0.0389113	96.11	DOWN_C24_UP_eca2
AT4G24790.5	1.39509	0.00351334	0.0389113	96.11	DOWN_C24_UP_eca2
AT5G47190.1	0.790779	0.00351507	0.038913	96.11	DOWN_C24_UP_eca2
AT3G07320.1	2.32972	0.00358361	0.0396153	96.04	DOWN_C24_UP_eca2
AT3G06483.1	0.423564	0.00363518	0.040099	95.99	DOWN_C24_UP_eca2
AT5G06390.1	0.752065	0.00367167	0.0404473	95.96	DOWN_C24_UP_eca2
AT4G32260.1	0.349199	0.00368051	0.0405085	95.95	DOWN_C24_UP_eca2
AT5G61170.1	0.695788	0.00369258	0.0406053	95.94	DOWN_C24_UP_eca2
AT4G25830.1	2.01538	0.00369453	0.0406086	95.94	DOWN_C24_UP_eca2
AT1G53380.3	1.76273	0.00372116	0.0408468	95.92	DOWN_C24_UP_eca2
AT4G37080.1	1.17694	0.00372311	0.0408501	95.91	DOWN_C24_UP_eca2
AT3G53890.2	2.37138	0.00374108	0.041029	95.9	DOWN_C24_UP_eca2
AT1G03400.2	1.12916	0.00375691	0.041166	95.88	DOWN_C24_UP_eca2
AT1G71810.1	0.413532	0.00377469	0.0413426	95.87	DOWN_C24_UP_eca2
AT4G08810.1	0.441018	0.00378835	0.0414554	95.85	DOWN_C24_UP_eca2
AT4G26400.2	1.12004	0.00378711	0.0414554	95.85	DOWN_C24_UP_eca2
AT3G09820.1	0.528012	0.0038089	0.0416434	95.84	DOWN_C24_UP_eca2
AT2G20050.2	0.547618	0.00381617	0.0416676	95.83	DOWN_C24_UP_eca2
AT4G38092.1	2.05705	0.00382522	0.041748	95.83	DOWN_C24_UP_eca2
AT4G23740.2	0.874268	0.00385459	0.0419868	95.8	DOWN_C24_UP_eca2
AT3G46940.1	3.0927	0.0038601	0.0419988	95.8	DOWN_C24_UP_eca2
AT1G78300.1	0.418061	0.00386862	0.0420544	95.79	DOWN_C24_UP_eca2
AT5G33320.1	0.624313	0.00391614	0.0425336	95.75	DOWN_C24_UP_eca2
AT3G26700.3	1.21309	0.00392738	0.0425995	95.74	DOWN_C24_UP_eca2
AT5G52430.1	0.78286	0.00393597	0.0426578	95.73	DOWN_C24_UP_eca2
AT5G02480.1	0.329511	0.00396521	0.0429344	95.71	DOWN_C24_UP_eca2
AT2G01590.2	0.724489	0.00396732	0.0429385	95.71	DOWN_C24_UP_eca2
AT1G66820.1	0.666737	0.00397628	0.0430166	95.7	DOWN_C24_UP_eca2
AT1G15830.2	2.78399	0.00399277	0.0431761	95.68	DOWN_C24_UP_eca2
AT3G18080.1	0.7246	0.00399858	0.0432011	95.68	DOWN_C24_UP_eca2
AT3G01120.1	0.478797	0.00400117	0.0432102	95.68	DOWN_C24_UP_eca2
AT1G26570.1	1.46231	0.00401505	0.0433222	95.67	DOWN_C24_UP_eca2
AT1G63170.1	0.555375	0.00402337	0.0433877	95.66	DOWN_C24_UP_eca2
AT4G34710.1	0.500533	0.00402463	0.0433877	95.66	DOWN_C24_UP_eca2
AT3G07330.2	1.1559	0.00402776	0.0434025	95.66	DOWN_C24_UP_eca2
AT3G25660.1	0.72673	0.00404375	0.0435178	95.65	DOWN_C24_UP_eca2
AT5G54180.1	0.863669	0.0040546	0.0436156	95.64	DOWN_C24_UP_eca2
AT5G18430.1	2.26784	0.00406033	0.0436544	95.63	DOWN_C24_UP_eca2
AT5G44110.1	1.32176	0.00406174	0.0436544	95.63	DOWN_C24_UP_eca2
AT1G43560.1	0.569127	0.00406558	0.0436767	95.63	DOWN_C24_UP_eca2
AT5G15580.1	1.72631	0.00407915	0.0438034	95.62	DOWN_C24_UP_eca2
AT3G02410.1	4.28157	0.0040839	0.0438163	95.62	DOWN_C24_UP_eca2
AT1G04530.1	0.368495	0.00408772	0.0438383	95.62	DOWN_C24_UP_eca2
AT2G38170.1	0.673573	0.00410119	0.0439256	95.61	DOWN_C24_UP_eca2
AT2G18790.1	0.440697	0.00411617	0.0440478	95.6	DOWN_C24_UP_eca2
AT3G12620.2	2.05589	0.00412459	0.0441189	95.59	DOWN_C24_UP_eca2
AT3G22420.1	0.395362	0.0041417	0.0442827	95.57	DOWN_C24_UP_eca2
AT1G72640.1	0.835211	0.00414993	0.0443343	95.57	DOWN_C24_UP_eca2
AT1G05320.2	0.925985	0.00415787	0.0443695	95.56	DOWN_C24_UP_eca2
AT5G63810.1	1.06356	0.0041588	0.0443695	95.56	DOWN_C24_UP_eca2
AT4G34090.1	0.689682	0.00424006	0.0451779	95.48	DOWN_C24_UP_eca2
AT4G11010.1	0.385006	0.00428126	0.0455188	95.45	DOWN_C24_UP_eca2
AT2G01870.1	1.31319	0.00430029	0.0456453	95.44	DOWN_C24_UP_eca2
AT4G31000.2	1.53928	0.00430055	0.0456453	95.44	DOWN_C24_UP_eca2
AT5G07970.3	0.729051	0.00431237	0.0457511	95.42	DOWN_C24_UP_eca2
AT2G27420.1	2.28963	0.00431623	0.0457724	95.42	DOWN_C24_UP_eca2
AT2G38140.1	0.775622	0.00433092	0.0458691	95.41	DOWN_C24_UP_eca2
AT3G21670.1	0.463986	0.00434881	0.0460388	95.4	DOWN_C24_UP_eca2
AT2G33175.1	1.86035	0.00437516	0.0462782	95.37	DOWN_C24_UP_eca2
AT4G34200.1	0.473973	0.00440293	0.046552	95.34	DOWN_C24_UP_eca2
ATCG00020.1	0.679341	0.00442491	0.0467444	95.33	DOWN_C24_UP_eca2
AT1G75800.1	0.359133	0.00443046	0.046783	95.32	DOWN_C24_UP_eca2
AT1G61350.1	0.908278	0.00444216	0.0468379	95.32	DOWN_C24_UP_eca2
AT4G24510.1	0.739095	0.00444324	0.0468379	95.32	DOWN_C24_UP_eca2
AT2G41770.1	0.572282	0.00450802	0.0474196	95.26	DOWN_C24_UP_eca2
AT5G56850.8	0.754259	0.00453184	0.0476499	95.24	DOWN_C24_UP_eca2
AT5G36700.1	1.66667	0.00453803	0.0476946	95.23	DOWN_C24_UP_eca2
AT5G25265.1	0.456116	0.0045506	0.0477862	95.22	DOWN_C24_UP_eca2
AT5G06290.2	1.53114	0.00455752	0.0478385	95.22	DOWN_C24_UP_eca2
AT1G54740.1	1.25925	0.00456227	0.047868	95.21	DOWN_C24_UP_eca2
AT1G61740.1	0.353424	0.00458891	0.0481148	95.19	DOWN_C24_UP_eca2
AT1G12080.2	1.50348	0.00459735	0.0481614	95.18	DOWN_C24_UP_eca2
AT1G31910.1	0.398228	0.00459803	0.0481614	95.18	DOWN_C24_UP_eca2
AT3G46640.2	2.4609	0.00461595	0.0483286	95.17	DOWN_C24_UP_eca2
AT4G18740.2	4.19552	0.00463172	0.0484732	95.15	DOWN_C24_UP_eca2
AT4G36360.1	0.772851	0.00464988	0.0486235	95.14	DOWN_C24_UP_eca2
AT3G59310.1	0.728277	0.00466151	0.0487025	95.13	DOWN_C24_UP_eca2
AT1G64400.1	0.42693	0.00467412	0.0488135	95.12	DOWN_C24_UP_eca2
AT4G31040.1	0.485638	0.00469348	0.0489537	95.1	DOWN_C24_UP_eca2
AT4G34720.1	0.346938	0.00469558	0.0489548	95.1	DOWN_C24_UP_eca2
AT1G74300.1	0.924161	0.00470029	0.0489833	95.1	DOWN_C24_UP_eca2
AT1G11790.1	1.00557	0.00471557	0.0491219	95.09	DOWN_C24_UP_eca2
AT1G24100.1	0.994966	0.00472451	0.0491942	95.08	DOWN_C24_UP_eca2
AT1G22690.1	1.37534	0.00473803	0.0493142	95.07	DOWN_C24_UP_eca2
AT2G43510.1	1.05588	0.00474557	0.049372	95.06	DOWN_C24_UP_eca2
AT4G17810.1	1.01854	0.00475558	0.0494552	95.05	DOWN_C24_UP_eca2
AT4G21650.1	1.22676	0.00477008	0.0495851	95.04	DOWN_C24_UP_eca2
AT3G54500.5	0.319571	0.00477531	0.049611	95.04	DOWN_C24_UP_eca2
AT5G62100.4	2.2254	0.00477658	0.049611	95.04	DOWN_C24_UP_eca2
AT4G26520.4	0.699161	0.00478047	0.0496305	95.04	DOWN_C24_UP_eca2
AT1G64355.1	0.690183	0.00479905	0.0497816	95.02	DOWN_C24_UP_eca2
AT1G09200.1	1.96437	0.00480595	0.049831	95.02	DOWN_C24_UP_eca2
AT4G38970.1	0.371703	0.00480785	0.049831	95.02	DOWN_C24_UP_eca2
AT4G25570.1	0.506595	0.00482448	0.0499825	95	DOWN_C24_UP_eca2
AT3G06080.2	0.556799	0.00483003	0.050019	95	DOWN_C24_UP_eca2

## Sheet: DEGs_Col0_vs_bdg
Supplementary Data 1: Differentially expressed genes (DEGs) of bdg cutin mutant non-infected
up-regulated	log2FoldChange	pvalue	padj	confidence interval	DE		down-regulated	log2FoldChange	pvalue	padj	confidence interval	DE
AT1G69700.1	1.00017	0.0044325	0.0230266	97.7	DOWN_Col0_UP_bdg		AT4G27440.2	-15.2396	9.48271e-26	1.72346e-23	100	UP_Col0_DOWN_bdg
AT4G17730.1	1.00022	3.55551e-06	4.62766e-05	100	DOWN_Col0_UP_bdg		AT1G55490.1	-12.4545	0.000566925	0.00405729	99.59	UP_Col0_DOWN_bdg
AT2G05920.1	1.00089	7.72296e-11	2.43881e-09	100	DOWN_Col0_UP_bdg		AT3G58610.3	-12.3244	2.29538e-16	1.55342e-14	100	UP_Col0_DOWN_bdg
AT3G08930.1	1.00124	2.13681e-11	7.44582e-10	100	DOWN_Col0_UP_bdg		AT3G26180.2	-12.2006	2.57152e-16	1.71863e-14	100	UP_Col0_DOWN_bdg
AT2G24170.1	1.0023	0.00874304	0.0401227	95.99	DOWN_Col0_UP_bdg		AT5G37510.2	-12.1233	1.80506e-16	1.24254e-14	100	UP_Col0_DOWN_bdg
AT3G49910.1	1.00231	3.1845e-07	5.20713e-06	100	DOWN_Col0_UP_bdg		AT4G16740.4	-12.0562	1.03165e-15	6.35671e-14	100	UP_Col0_DOWN_bdg
AT3G46560.1	1.00291	0.00916933	0.0417077	95.83	DOWN_Col0_UP_bdg		AT2G43160.5	-11.5684	7.73214e-14	3.8528e-12	100	UP_Col0_DOWN_bdg
AT3G57220.1	1.0036	0.000146667	0.00125009	99.87	DOWN_Col0_UP_bdg		AT3G61050.1	-11.2635	5.39592e-13	2.38734e-11	100	UP_Col0_DOWN_bdg
AT3G43720.2	1.00405	0.0100364	0.0448443	95.52	DOWN_Col0_UP_bdg		AT3G13340.3	-11.2512	7.99324e-14	3.96725e-12	100	UP_Col0_DOWN_bdg
AT1G30440.1	1.00413	0.00042442	0.00315542	99.68	DOWN_Col0_UP_bdg		AT5G41670.2	-11.2458	5.31439e-14	2.7068e-12	100	UP_Col0_DOWN_bdg
AT1G10630.1	1.00435	2.65427e-07	4.42898e-06	100	DOWN_Col0_UP_bdg		AT3G13920.4	-11.1323	4.96149e-13	2.21062e-11	100	UP_Col0_DOWN_bdg
AT3G61150.1	1.00455	6.0387e-07	9.31353e-06	100	DOWN_Col0_UP_bdg		AT5G26667.3	-11.098	4.59236e-13	2.05703e-11	100	UP_Col0_DOWN_bdg
AT2G01950.1	1.00532	2.17722e-05	0.000231494	99.98	DOWN_Col0_UP_bdg		AT4G19520.2	-10.7836	7.59691e-10	2.02093e-08	100	UP_Col0_DOWN_bdg
AT1G07720.1	1.0055	5.20203e-08	9.95597e-07	100	DOWN_Col0_UP_bdg		AT1G30230.2	-10.7601	4.59e-10	1.27425e-08	100	UP_Col0_DOWN_bdg
AT5G08260.1	1.00673	1.1208e-10	3.43625e-09	100	DOWN_Col0_UP_bdg		AT5G44240.1	-10.7169	4.28168e-12	1.66412e-10	100	UP_Col0_DOWN_bdg
AT4G27230.1	1.0072	0.000484188	0.0035517	99.64	DOWN_Col0_UP_bdg		AT2G18300.3	-10.7065	1.8515e-11	6.49644e-10	100	UP_Col0_DOWN_bdg
AT5G20165.1	1.00743	0.00892949	0.0408223	95.92	DOWN_Col0_UP_bdg		AT5G40340.2	-10.6314	2.83867e-12	1.13113e-10	100	UP_Col0_DOWN_bdg
AT5G52650.1	1.00757	6.54638e-06	7.99715e-05	99.99	DOWN_Col0_UP_bdg		AT4G10970.4	-10.5549	1.08527e-11	3.92234e-10	100	UP_Col0_DOWN_bdg
AT3G29180.1	1.00774	0.00802043	0.0375014	96.25	DOWN_Col0_UP_bdg		AT1G36050.1	-10.5012	6.57569e-12	2.45742e-10	100	UP_Col0_DOWN_bdg
AT4G35440.1	1.00849	3.51144e-05	0.000353424	99.96	DOWN_Col0_UP_bdg		AT1G25390.2	-10.4865	6.9162e-12	2.57325e-10	100	UP_Col0_DOWN_bdg
AT2G23350.1	1.00852	3.24471e-05	0.000329892	99.97	DOWN_Col0_UP_bdg		AT5G23010.2	-10.1736	1.07297e-10	3.30165e-09	100	UP_Col0_DOWN_bdg
AT1G78150.1	1.01089	9.30572e-10	2.42361e-08	100	DOWN_Col0_UP_bdg		AT3G02780.2	-10.1652	2.18559e-09	5.35543e-08	100	UP_Col0_DOWN_bdg
AT5G61480.1	1.01187	3.6264e-05	0.00036398	99.96	DOWN_Col0_UP_bdg		AT1G30590.1	-10.1631	7.6999e-10	2.0433e-08	100	UP_Col0_DOWN_bdg
AT3G02110.1	1.01255	1.73379e-06	2.42394e-05	100	DOWN_Col0_UP_bdg		AT4G16990.3	-10.0194	8.64368e-10	2.27464e-08	100	UP_Col0_DOWN_bdg
AT5G60790.1	1.01272	6.65636e-06	8.10408e-05	99.99	DOWN_Col0_UP_bdg		AT1G16240.3	-10.008	8.27984e-10	2.1903e-08	100	UP_Col0_DOWN_bdg
AT2G44660.1	1.01341	0.00204745	0.0121963	98.78	DOWN_Col0_UP_bdg		AT5G24810.2	-9.97271	7.11888e-07	1.08667e-05	100	UP_Col0_DOWN_bdg
AT2G34300.1	1.01546	0.00936505	0.0424249	95.76	DOWN_Col0_UP_bdg		AT5G55100.12	-9.93659	1.52901e-09	3.84353e-08	100	UP_Col0_DOWN_bdg
AT5G13710.1	1.01629	4.26483e-05	0.000419231	99.96	DOWN_Col0_UP_bdg		AT5G26940.3	-9.72588	1.27953e-09	3.27174e-08	100	UP_Col0_DOWN_bdg
AT1G03590.1	1.01674	0.000618961	0.00437515	99.56	DOWN_Col0_UP_bdg		AT1G77460.2	-9.71684	3.45261e-08	6.81432e-07	100	UP_Col0_DOWN_bdg
AT3G60820.1	1.01763	2.15348e-08	4.3803e-07	100	DOWN_Col0_UP_bdg		AT1G11960.3	-9.69363	3.04358e-07	4.9961e-06	100	UP_Col0_DOWN_bdg
AT4G38510.2	1.01813	0.000276063	0.00217197	99.78	DOWN_Col0_UP_bdg		AT1G24490.2	-9.65753	1.73857e-09	4.35297e-08	100	UP_Col0_DOWN_bdg
AT1G17140.1	1.01896	0.00288194	0.0162152	98.38	DOWN_Col0_UP_bdg		AT1G53480.1	-9.65188	1.89483e-09	4.69403e-08	100	UP_Col0_DOWN_bdg
AT5G42090.1	1.01917	6.97954e-13	3.03484e-11	100	DOWN_Col0_UP_bdg		AT4G13800.8	-9.63169	6.15052e-09	1.39605e-07	100	UP_Col0_DOWN_bdg
AT4G24230.1	1.01942	0.00037337	0.00282239	99.72	DOWN_Col0_UP_bdg		AT5G24060.3	-9.60738	3.02401e-08	5.99181e-07	100	UP_Col0_DOWN_bdg
AT5G47550.1	1.01995	0.00566356	0.0282318	97.18	DOWN_Col0_UP_bdg		AT2G03890.2	-9.52733	3.71608e-08	7.2831e-07	100	UP_Col0_DOWN_bdg
AT1G32210.1	1.02194	8.07161e-06	9.61854e-05	99.99	DOWN_Col0_UP_bdg		AT1G29600.2	-9.49553	5.61463e-09	1.28248e-07	100	UP_Col0_DOWN_bdg
AT1G30330.1	1.02223	1.1697e-08	2.50426e-07	100	DOWN_Col0_UP_bdg		AT3G09360.3	-9.41652	7.21528e-09	1.60599e-07	100	UP_Col0_DOWN_bdg
AT4G35490.1	1.02273	2.83313e-05	0.000292853	99.97	DOWN_Col0_UP_bdg		AT4G32820.2	-9.39884	4.93296e-08	9.46252e-07	100	UP_Col0_DOWN_bdg
AT1G12110.1	1.02307	1.21292e-08	2.58148e-07	100	DOWN_Col0_UP_bdg		AT1G33290.3	-9.3895	3.63561e-07	5.85381e-06	100	UP_Col0_DOWN_bdg
AT4G17245.1	1.02409	0.000723186	0.00499722	99.5	DOWN_Col0_UP_bdg		AT1G50140.4	-9.38631	1.08862e-06	1.58787e-05	100	UP_Col0_DOWN_bdg
AT4G25230.2	1.02431	8.62395e-05	0.000781165	99.92	DOWN_Col0_UP_bdg		AT3G20440.1	-9.36839	1.2489e-08	2.64688e-07	100	UP_Col0_DOWN_bdg
AT2G33410.1	1.02431	6.44751e-08	1.21828e-06	100	DOWN_Col0_UP_bdg		AT5G37850.3	-9.30822	2.18219e-08	4.43513e-07	100	UP_Col0_DOWN_bdg
AT2G26910.1	1.02448	4.0051e-10	1.12423e-08	100	DOWN_Col0_UP_bdg		AT4G22530.2	-9.28597	4.00877e-08	7.82627e-07	100	UP_Col0_DOWN_bdg
ATCG00280.1	1.02494	0.000103514	0.000915643	99.91	DOWN_Col0_UP_bdg		AT5G21920.2	-9.16536	9.30601e-06	0.000108892	99.99	UP_Col0_DOWN_bdg
AT5G37510.1	1.02526	4.20031e-22	5.38642e-20	100	DOWN_Col0_UP_bdg		AT5G16660.2	-9.07867	9.46531e-07	1.40826e-05	100	UP_Col0_DOWN_bdg
AT2G28120.1	1.02568	0.00110385	0.00719656	99.28	DOWN_Col0_UP_bdg		AT1G67580.2	-9.07504	1.45233e-07	2.55681e-06	100	UP_Col0_DOWN_bdg
AT2G34430.1	1.02686	2.54415e-05	0.00026603	99.97	DOWN_Col0_UP_bdg		AT1G01390.2	-9.052	1.04056e-07	1.89392e-06	100	UP_Col0_DOWN_bdg
AT3G59540.1	1.02693	6.04225e-05	0.00057192	99.94	DOWN_Col0_UP_bdg		AT1G14453.1	-9.04166	9.63484e-08	1.76765e-06	100	UP_Col0_DOWN_bdg
AT4G35790.2	1.0272	7.02081e-08	1.31773e-06	100	DOWN_Col0_UP_bdg		AT3G12380.2	-9.01937	2.75843e-07	4.58277e-06	100	UP_Col0_DOWN_bdg
AT1G55360.1	1.02775	5.29496e-14	2.70235e-12	100	DOWN_Col0_UP_bdg		AT2G39650.2	-9.0171	1.03473e-05	0.000119636	99.99	UP_Col0_DOWN_bdg
AT1G74740.1	1.02923	0.00149775	0.00936809	99.06	DOWN_Col0_UP_bdg		AT4G19020.2	-9.01615	1.05687e-07	1.92223e-06	100	UP_Col0_DOWN_bdg
AT4G14960.2	1.0319	2.90149e-11	9.86545e-10	100	DOWN_Col0_UP_bdg		AT1G12760.2	-9.00736	3.49954e-07	5.66724e-06	100	UP_Col0_DOWN_bdg
AT4G00450.3	1.03286	3.33054e-05	0.000337638	99.97	DOWN_Col0_UP_bdg		AT1G55830.3	-8.96863	5.59715e-07	8.65896e-06	100	UP_Col0_DOWN_bdg
AT2G32800.1	1.03345	0.000198664	0.00162844	99.84	DOWN_Col0_UP_bdg		AT5G60410.5	-8.93482	7.00468e-09	1.56324e-07	100	UP_Col0_DOWN_bdg
AT5G51550.1	1.03404	9.28314e-06	0.000108675	99.99	DOWN_Col0_UP_bdg		AT5G66070.3	-8.93264	5.22862e-06	6.52621e-05	99.99	UP_Col0_DOWN_bdg
AT5G49460.1	1.03444	8.27312e-09	1.82536e-07	100	DOWN_Col0_UP_bdg		AT3G57750.2	-8.92795	7.83659e-07	1.18265e-05	100	UP_Col0_DOWN_bdg
AT1G30880.1	1.03531	1.40638e-09	3.56253e-08	100	DOWN_Col0_UP_bdg		AT5G05920.3	-8.87474	3.26078e-07	5.31633e-06	100	UP_Col0_DOWN_bdg
ATCG00670.1	1.03542	0.00206664	0.0122846	98.77	DOWN_Col0_UP_bdg		AT1G38065.1	-8.84271	2.31947e-07	3.93003e-06	100	UP_Col0_DOWN_bdg
AT1G67630.1	1.03559	0.0113638	0.0495829	95.04	DOWN_Col0_UP_bdg		AT1G73750.2	-8.82104	3.26181e-07	5.31633e-06	100	UP_Col0_DOWN_bdg
AT4G36670.1	1.03621	0.00171568	0.0105304	98.95	DOWN_Col0_UP_bdg		AT1G04570.1	-8.80027	4.83434e-07	7.59042e-06	100	UP_Col0_DOWN_bdg
AT5G47930.1	1.03659	1.46106e-12	6.07085e-11	100	DOWN_Col0_UP_bdg		AT5G09680.3	-8.75544	4.29738e-07	6.81511e-06	100	UP_Col0_DOWN_bdg
AT1G79160.1	1.03667	0.0013887	0.00877509	99.12	DOWN_Col0_UP_bdg		AT5G58300.3	-8.68653	1.40747e-06	2.00886e-05	100	UP_Col0_DOWN_bdg
AT1G23020.2	1.03809	0.000183973	0.00152434	99.85	DOWN_Col0_UP_bdg		AT5G64170.3	-8.68486	9.98699e-07	1.47286e-05	100	UP_Col0_DOWN_bdg
AT2G32380.1	1.03843	0.00572648	0.0285004	97.15	DOWN_Col0_UP_bdg		AT5G27860.2	-8.68003	6.43976e-07	9.88381e-06	100	UP_Col0_DOWN_bdg
AT2G29390.2	1.03871	0.000106375	0.000937992	99.91	DOWN_Col0_UP_bdg		AT5G11450.2	-8.66102	2.67243e-05	0.000277492	99.97	UP_Col0_DOWN_bdg
AT5G42720.1	1.03951	5.82374e-05	0.000553854	99.94	DOWN_Col0_UP_bdg		AT2G03060.1	-8.65875	7.20243e-07	1.0981e-05	100	UP_Col0_DOWN_bdg
AT1G10390.2	1.03952	2.43993e-05	0.000255767	99.97	DOWN_Col0_UP_bdg		AT5G20360.3	-8.59959	1.959e-06	2.71031e-05	100	UP_Col0_DOWN_bdg
AT1G80530.1	1.04019	7.80682e-05	0.000714061	99.93	DOWN_Col0_UP_bdg		AT2G47760.2	-8.59638	1.53141e-06	2.16982e-05	100	UP_Col0_DOWN_bdg
AT3G61310.1	1.04059	9.91199e-05	0.000882646	99.91	DOWN_Col0_UP_bdg		AT2G43500.4	-8.48888	2.1732e-05	0.000231212	99.98	UP_Col0_DOWN_bdg
AT4G38680.1	1.04163	5.62435e-06	6.96509e-05	99.99	DOWN_Col0_UP_bdg		AT4G32920.3	-8.4693	8.17248e-06	9.72956e-05	99.99	UP_Col0_DOWN_bdg
AT1G62510.1	1.04192	0.00155909	0.00970133	99.03	DOWN_Col0_UP_bdg		AT5G19470.1	-8.46818	2.21752e-09	5.4179e-08	100	UP_Col0_DOWN_bdg
AT4G02570.1	1.04347	2.95192e-07	4.87095e-06	100	DOWN_Col0_UP_bdg		AT1G60620.2	-8.45833	3.57087e-06	4.64526e-05	100	UP_Col0_DOWN_bdg
AT1G63110.1	1.04358	0.000330295	0.00253086	99.75	DOWN_Col0_UP_bdg		AT3G57660.1	-8.42925	5.30242e-06	6.60528e-05	99.99	UP_Col0_DOWN_bdg
AT2G24290.1	1.04388	0.00224427	0.0131787	98.68	DOWN_Col0_UP_bdg		AT1G06230.4	-8.39239	1.09772e-05	0.000126168	99.99	UP_Col0_DOWN_bdg
AT3G06868.1	1.04491	0.000556409	0.00399447	99.6	DOWN_Col0_UP_bdg		AT4G34410.1	-8.35632	1.63858e-18	1.46274e-16	100	UP_Col0_DOWN_bdg
AT1G70600.1	1.04531	2.68515e-06	3.59106e-05	100	DOWN_Col0_UP_bdg		AT2G35010.2	-8.31259	1.25025e-05	0.000141828	99.99	UP_Col0_DOWN_bdg
AT5G51980.1	1.04648	0.00130313	0.0083113	99.17	DOWN_Col0_UP_bdg		AT1G18090.2	-8.31185	1.82453e-05	0.000198677	99.98	UP_Col0_DOWN_bdg
AT5G10550.1	1.04763	3.13336e-05	0.000320348	99.97	DOWN_Col0_UP_bdg		AT2G37760.7	-8.2925	6.55411e-06	8.00273e-05	99.99	UP_Col0_DOWN_bdg
AT5G22440.1	1.04949	0.000287152	0.00224453	99.78	DOWN_Col0_UP_bdg		AT5G17710.1	-8.27004	1.87457e-05	0.000203687	99.98	UP_Col0_DOWN_bdg
AT3G03160.1	1.05053	2.06428e-05	0.000221349	99.98	DOWN_Col0_UP_bdg		AT5G59130.2	-8.26424	7.69427e-06	9.21233e-05	99.99	UP_Col0_DOWN_bdg
AT4G21750.2	1.05178	1.16347e-06	1.68634e-05	100	DOWN_Col0_UP_bdg		AT5G06530.2	-8.25008	8.48856e-06	0.000100396	99.99	UP_Col0_DOWN_bdg
AT1G57680.2	1.05315	0.00112018	0.00727859	99.27	DOWN_Col0_UP_bdg		AT1G74810.7	-8.24755	7.77201e-06	9.2922e-05	99.99	UP_Col0_DOWN_bdg
AT1G14670.1	1.05467	3.27175e-11	1.10206e-09	100	DOWN_Col0_UP_bdg		AT5G61640.2	-8.22282	1.29568e-05	0.000146521	99.99	UP_Col0_DOWN_bdg
AT5G44040.1	1.05539	0.00437058	0.0227751	97.72	DOWN_Col0_UP_bdg		AT1G09730.1	-8.13469	3.93783e-05	0.000391472	99.96	UP_Col0_DOWN_bdg
AT1G02110.1	1.0571	0.000321388	0.00247236	99.75	DOWN_Col0_UP_bdg		AT4G15233.6	-8.08773	7.07452e-05	0.000655386	99.93	UP_Col0_DOWN_bdg
AT5G10020.1	1.05813	0.000434814	0.00322889	99.68	DOWN_Col0_UP_bdg		AT5G19930.2	-8.07913	1.97782e-05	0.000213073	99.98	UP_Col0_DOWN_bdg
AT1G50420.1	1.05964	0.00155581	0.00968808	99.03	DOWN_Col0_UP_bdg		AT5G54650.2	-8.07504	3.31186e-05	0.000336149	99.97	UP_Col0_DOWN_bdg
AT1G79920.1	1.06001	2.98951e-12	1.18376e-10	100	DOWN_Col0_UP_bdg		AT2G32930.1	-8.05637	6.15137e-05	0.000581067	99.94	UP_Col0_DOWN_bdg
AT1G49410.1	1.06147	0.000505772	0.00369073	99.63	DOWN_Col0_UP_bdg		AT5G41360.2	-8.03959	7.15652e-05	0.000662253	99.93	UP_Col0_DOWN_bdg
AT3G28860.1	1.06224	7.52158e-06	9.02314e-05	99.99	DOWN_Col0_UP_bdg		AT3G01100.4	-8.03701	5.67876e-05	0.000541982	99.95	UP_Col0_DOWN_bdg
AT4G14420.1	1.06316	9.04738e-10	2.36609e-08	100	DOWN_Col0_UP_bdg		AT4G13800.7	-8.01828	4.23714e-05	0.000417158	99.96	UP_Col0_DOWN_bdg
AT4G33890.1	1.06448	0.000140723	0.00120511	99.88	DOWN_Col0_UP_bdg		AT2G30950.3	-7.9889	9.10677e-05	0.000820486	99.92	UP_Col0_DOWN_bdg
AT2G37080.1	1.06509	0.00527075	0.0265778	97.34	DOWN_Col0_UP_bdg		AT1G42430.2	-7.98624	7.94943e-05	0.000725005	99.93	UP_Col0_DOWN_bdg
AT2G25520.1	1.06552	7.59959e-10	2.02093e-08	100	DOWN_Col0_UP_bdg		AT3G15720.2	-7.97574	4.33321e-05	0.000424961	99.96	UP_Col0_DOWN_bdg
AT5G23740.1	1.06613	3.20962e-06	4.21017e-05	100	DOWN_Col0_UP_bdg		AT5G58720.2	-7.97309	7.00309e-05	0.000650438	99.93	UP_Col0_DOWN_bdg
AT3G08943.1	1.06829	1.12895e-06	1.64195e-05	100	DOWN_Col0_UP_bdg		AT5G51660.3	-7.94628	4.36329e-05	0.000427413	99.96	UP_Col0_DOWN_bdg
AT1G72680.1	1.06831	0.00771195	0.0363687	96.36	DOWN_Col0_UP_bdg		AT1G74300.2	-7.91904	0.000109637	0.000962583	99.9	UP_Col0_DOWN_bdg
AT4G27870.1	1.069	5.85446e-12	2.22074e-10	100	DOWN_Col0_UP_bdg		AT3G24320.2	-7.88842	5.45609e-05	0.000522705	99.95	UP_Col0_DOWN_bdg
AT1G47670.1	1.06926	0.000100254	0.00089055	99.91	DOWN_Col0_UP_bdg		AT2G23950.2	-7.84996	7.04698e-05	0.000653793	99.93	UP_Col0_DOWN_bdg
AT5G19780.1	1.06996	2.01773e-16	1.3814e-14	100	DOWN_Col0_UP_bdg		AT4G12020.6	-7.83686	8.99552e-05	0.000811041	99.92	UP_Col0_DOWN_bdg
AT3G52930.1	1.0702	1.47938e-12	6.13688e-11	100	DOWN_Col0_UP_bdg		AT2G40770.3	-7.82123	0.000186431	0.00154184	99.85	UP_Col0_DOWN_bdg
AT4G18100.1	1.07042	1.75135e-06	2.44443e-05	100	DOWN_Col0_UP_bdg		AT5G63370.6	-7.80045	0.000161804	0.00135893	99.86	UP_Col0_DOWN_bdg
AT2G47500.1	1.07222	7.97152e-06	9.50375e-05	99.99	DOWN_Col0_UP_bdg		AT1G01740.3	-7.76878	0.000153677	0.00130193	99.87	UP_Col0_DOWN_bdg
AT1G27460.1	1.07228	0.000402353	0.00300998	99.7	DOWN_Col0_UP_bdg		AT1G02950.3	-7.76055	0.000198957	0.00163031	99.84	UP_Col0_DOWN_bdg
AT5G01240.2	1.07246	3.44551e-05	0.000347619	99.97	DOWN_Col0_UP_bdg		AT1G72560.4	-7.66589	0.000213353	0.00173421	99.83	UP_Col0_DOWN_bdg
AT1G48480.1	1.07297	3.80103e-06	4.91179e-05	100	DOWN_Col0_UP_bdg		AT4G34060.5	-7.66534	0.000229951	0.00184831	99.82	UP_Col0_DOWN_bdg
AT1G51600.1	1.07438	0.00562914	0.0280946	97.19	DOWN_Col0_UP_bdg		AT1G61660.6	-7.64329	0.00026601	0.00210401	99.79	UP_Col0_DOWN_bdg
AT1G01910.2	1.07442	2.36805e-05	0.000249163	99.98	DOWN_Col0_UP_bdg		AT4G20380.6	-7.60951	0.000308764	0.00238833	99.76	UP_Col0_DOWN_bdg
AT3G56110.4	1.0751	1.52742e-06	2.16538e-05	100	DOWN_Col0_UP_bdg		AT5G66620.3	-7.60498	0.000214684	0.00174279	99.83	UP_Col0_DOWN_bdg
AT3G54680.1	1.07616	0.000593172	0.00421765	99.58	DOWN_Col0_UP_bdg		AT5G34930.1	-7.58485	0.000274769	0.00216246	99.78	UP_Col0_DOWN_bdg
AT5G13420.1	1.07825	2.42632e-10	7.13575e-09	100	DOWN_Col0_UP_bdg		AT3G14590.5	-7.5837	0.000252237	0.00200891	99.8	UP_Col0_DOWN_bdg
AT3G25717.1	1.07859	0.000750836	0.00515865	99.48	DOWN_Col0_UP_bdg		AT4G35080.2	-7.58141	0.000237274	0.00190173	99.81	UP_Col0_DOWN_bdg
AT5G42100.1	1.07868	2.45024e-08	4.94412e-07	100	DOWN_Col0_UP_bdg		AT3G17360.3	-7.53782	0.000324643	0.00249208	99.75	UP_Col0_DOWN_bdg
AT5G53400.1	1.07912	0.00160404	0.00993412	99.01	DOWN_Col0_UP_bdg		AT3G57320.2	-7.53782	0.000324643	0.00249208	99.75	UP_Col0_DOWN_bdg
AT2G30520.1	1.08099	7.16177e-15	4.05668e-13	100	DOWN_Col0_UP_bdg		AT5G54250.4	-7.53068	0.00037977	0.00286477	99.71	UP_Col0_DOWN_bdg
AT1G56580.1	1.08133	1.32375e-07	2.36005e-06	100	DOWN_Col0_UP_bdg		AT5G59980.3	-7.51372	0.000354371	0.00269897	99.73	UP_Col0_DOWN_bdg
AT2G42610.2	1.08191	0.0013368	0.00848743	99.15	DOWN_Col0_UP_bdg		AT3G54500.6	-7.49166	0.000477981	0.00351127	99.65	UP_Col0_DOWN_bdg
AT1G23030.1	1.08215	0.000204007	0.00166521	99.83	DOWN_Col0_UP_bdg		AT1G07390.5	-7.49043	0.000423488	0.00314942	99.69	UP_Col0_DOWN_bdg
AT5G50375.1	1.08356	5.60382e-05	0.000535234	99.95	DOWN_Col0_UP_bdg		AT5G61560.3	-7.49043	0.000423488	0.00314942	99.69	UP_Col0_DOWN_bdg
AT4G00360.1	1.08416	1.13106e-11	4.07432e-10	100	DOWN_Col0_UP_bdg		AT2G38460.5	-7.48675	0.000364488	0.00276519	99.72	UP_Col0_DOWN_bdg
AT4G25630.1	1.08449	0.000118399	0.00103391	99.9	DOWN_Col0_UP_bdg		AT1G03055.2	-7.46676	0.000516473	0.00375472	99.62	UP_Col0_DOWN_bdg
AT1G65295.1	1.08711	5.14496e-06	6.43769e-05	99.99	DOWN_Col0_UP_bdg		AT5G65440.8	-7.46114	0.000413699	0.00308298	99.69	UP_Col0_DOWN_bdg
AT5G05000.1	1.08851	0.00422993	0.0221519	97.78	DOWN_Col0_UP_bdg		AT5G06265.7	-7.41241	0.000509607	0.00371122	99.63	UP_Col0_DOWN_bdg
AT2G05520.1	1.08881	1.11438e-15	6.83315e-14	100	DOWN_Col0_UP_bdg		AT5G45500.6	-7.35863	0.000636721	0.00448313	99.55	UP_Col0_DOWN_bdg
AT1G58235.1	1.08928	2.07792e-05	0.000222246	99.98	DOWN_Col0_UP_bdg		AT1G71000.2	-7.35641	6.61539e-09	1.49085e-07	100	UP_Col0_DOWN_bdg
AT1G61740.1	1.08931	9.76599e-12	3.5499e-10	100	DOWN_Col0_UP_bdg		AT1G68010.2	-7.29829	0.00307162	0.0170722	98.29	UP_Col0_DOWN_bdg
AT2G37180.1	1.08961	0.0029628	0.0165963	98.34	DOWN_Col0_UP_bdg		AT1G09350.2	-7.22419	8.59737e-09	1.89195e-07	100	UP_Col0_DOWN_bdg
AT3G18190.1	1.08985	6.40874e-09	1.44816e-07	100	DOWN_Col0_UP_bdg		AT4G27654.1	-7.17066	8.47549e-10	2.23737e-08	100	UP_Col0_DOWN_bdg
AT2G44670.1	1.09002	9.98486e-07	1.47286e-05	100	DOWN_Col0_UP_bdg		AT4G13395.1	-7.02747	3.34161e-14	1.74781e-12	100	UP_Col0_DOWN_bdg
AT5G64220.2	1.09074	0.00819791	0.0381337	96.19	DOWN_Col0_UP_bdg		AT1G17160.2	-6.97991	2.99362e-08	5.93625e-07	100	UP_Col0_DOWN_bdg
AT5G59500.2	1.0924	7.00505e-06	8.47145e-05	99.99	DOWN_Col0_UP_bdg		AT4G29950.2	-6.97942	6.0797e-13	2.67581e-11	100	UP_Col0_DOWN_bdg
AT1G69740.3	1.09318	6.81333e-06	8.27923e-05	99.99	DOWN_Col0_UP_bdg		AT5G03210.1	-6.94401	6.02056e-13	2.65441e-11	100	UP_Col0_DOWN_bdg
AT1G66740.1	1.09464	0.000756686	0.0051946	99.48	DOWN_Col0_UP_bdg		AT4G16740.3	-6.94212	7.26106e-11	2.30447e-09	100	UP_Col0_DOWN_bdg
AT5G52180.1	1.09576	0.00304023	0.0169222	98.31	DOWN_Col0_UP_bdg		AT4G16740.2	-6.91254	1.17351e-13	5.69028e-12	100	UP_Col0_DOWN_bdg
AT5G18380.2	1.09603	9.50122e-09	2.06922e-07	100	DOWN_Col0_UP_bdg		AT1G76650.1	-6.89471	5.49408e-07	8.54693e-06	100	UP_Col0_DOWN_bdg
AT2G34480.1	1.09719	8.38957e-08	1.55499e-06	100	DOWN_Col0_UP_bdg		AT5G21960.1	-6.86855	1.25334e-06	1.80726e-05	100	UP_Col0_DOWN_bdg
AT3G58500.1	1.09934	2.73436e-14	1.44818e-12	100	DOWN_Col0_UP_bdg		AT5G25980.3	-6.85214	0.00767082	0.036222	96.38	UP_Col0_DOWN_bdg
AT5G25610.1	1.09961	1.47549e-07	2.59036e-06	100	DOWN_Col0_UP_bdg		AT5G35100.2	-6.81679	1.88446e-12	7.70342e-11	100	UP_Col0_DOWN_bdg
AT5G27770.1	1.10012	4.49655e-06	5.70549e-05	99.99	DOWN_Col0_UP_bdg		AT4G16740.1	-6.69805	2.28303e-46	1.37324e-43	100	UP_Col0_DOWN_bdg
AT2G27710.1	1.10017	1.03223e-07	1.88012e-06	100	DOWN_Col0_UP_bdg		AT2G26500.3	-6.60725	3.31405e-102	1.19604e-98	100	UP_Col0_DOWN_bdg
AT1G49730.1	1.10037	0.00183797	0.0111563	98.88	DOWN_Col0_UP_bdg		AT2G30740.11	-6.603	0.000401795	0.00300846	99.7	UP_Col0_DOWN_bdg
AT1G04000.1	1.10041	0.00155412	0.0096799	99.03	DOWN_Col0_UP_bdg		AT4G04955.2	-6.53575	3.62298e-07	5.83721e-06	100	UP_Col0_DOWN_bdg
AT1G63670.3	1.10203	0.00923061	0.0419427	95.81	DOWN_Col0_UP_bdg		AT3G16785.3	-6.39134	2.78715e-06	3.70978e-05	100	UP_Col0_DOWN_bdg
AT5G45775.2	1.10248	1.65262e-11	5.83919e-10	100	DOWN_Col0_UP_bdg		AT2G26150.4	-6.31197	1.52738e-05	0.000169684	99.98	UP_Col0_DOWN_bdg
AT1G35580.1	1.10328	6.22169e-07	9.56656e-06	100	DOWN_Col0_UP_bdg		AT4G04740.7	-6.2527	8.28674e-08	1.53706e-06	100	UP_Col0_DOWN_bdg
AT2G21520.3	1.10404	0.00107767	0.0070513	99.29	DOWN_Col0_UP_bdg		AT1G08060.3	-6.22908	8.02478e-09	1.77211e-07	100	UP_Col0_DOWN_bdg
AT1G11303.1	1.10491	0.0101698	0.045291	95.47	DOWN_Col0_UP_bdg		AT1G01470.1	-6.0829	5.16514e-165	4.34957e-161	100	UP_Col0_DOWN_bdg
AT2G47510.2	1.10568	0.00473191	0.0243665	97.56	DOWN_Col0_UP_bdg		AT1G76530.1	-6.03384	0.0017272	0.0105883	98.94	UP_Col0_DOWN_bdg
AT2G41820.1	1.10618	0.000285581	0.00223432	99.78	DOWN_Col0_UP_bdg		AT5G12840.5	-6.00607	4.8714e-05	0.000472423	99.95	UP_Col0_DOWN_bdg
AT3G49790.1	1.10641	0.000166073	0.001392	99.86	DOWN_Col0_UP_bdg		AT1G74930.1	-5.88725	6.10578e-33	1.71389e-30	100	UP_Col0_DOWN_bdg
AT5G46290.1	1.10677	5.36729e-10	1.46588e-08	100	DOWN_Col0_UP_bdg		AT3G52050.2	-5.85874	0.00049979	0.00365341	99.63	UP_Col0_DOWN_bdg
AT1G72370.1	1.10763	3.52158e-08	6.93959e-07	100	DOWN_Col0_UP_bdg		AT4G25470.1	-5.85158	4.69702e-20	4.9442e-18	100	UP_Col0_DOWN_bdg
AT1G12000.1	1.10772	4.0118e-08	7.82627e-07	100	DOWN_Col0_UP_bdg		AT2G24210.1	-5.84536	2.08368e-12	8.46302e-11	100	UP_Col0_DOWN_bdg
AT3G53750.1	1.10808	0.000186448	0.00154184	99.85	DOWN_Col0_UP_bdg		AT3G16360.2	-5.83402	4.43952e-11	1.46226e-09	100	UP_Col0_DOWN_bdg
AT3G49940.1	1.10811	1.25736e-06	1.81202e-05	100	DOWN_Col0_UP_bdg		AT4G24380.3	-5.75743	2.83203e-10	8.26161e-09	100	UP_Col0_DOWN_bdg
AT2G30930.1	1.1094	1.00873e-07	1.8413e-06	100	DOWN_Col0_UP_bdg		AT4G33467.1	-5.73865	0.00383119	0.0204322	97.96	UP_Col0_DOWN_bdg
AT1G22780.1	1.10986	1.17375e-09	3.01346e-08	100	DOWN_Col0_UP_bdg		AT5G24770.2	-5.71644	3.24499e-05	0.000329892	99.97	UP_Col0_DOWN_bdg
AT5G20600.1	1.11037	0.000298277	0.00231858	99.77	DOWN_Col0_UP_bdg		AT1G12610.1	-5.70831	5.99588e-07	9.2588e-06	100	UP_Col0_DOWN_bdg
AT2G28950.1	1.11196	2.45928e-08	4.9584e-07	100	DOWN_Col0_UP_bdg		AT1G12460.2	-5.68897	3.45901e-06	4.52303e-05	100	UP_Col0_DOWN_bdg
AT5G43970.1	1.11264	5.28137e-05	0.000508474	99.95	DOWN_Col0_UP_bdg		AT2G27500.2	-5.67522	5.10464e-05	0.000493149	99.95	UP_Col0_DOWN_bdg
AT2G46800.1	1.11349	0.000225141	0.00181543	99.82	DOWN_Col0_UP_bdg		AT3G04640.3	-5.66739	0.000283214	0.00221718	99.78	UP_Col0_DOWN_bdg
AT4G23820.1	1.11504	0.000106233	0.000937066	99.91	DOWN_Col0_UP_bdg		AT1G30135.1	-5.60727	1.74716e-06	2.43994e-05	100	UP_Col0_DOWN_bdg
AT5G40890.1	1.11649	6.98273e-06	8.4485e-05	99.99	DOWN_Col0_UP_bdg		AT3G59710.3	-5.53648	8.56409e-05	0.000776857	99.92	UP_Col0_DOWN_bdg
AT2G24270.3	1.11658	0.000160711	0.00135154	99.86	DOWN_Col0_UP_bdg		AT1G67090.2	-5.4649	2.78007e-08	5.53888e-07	100	UP_Col0_DOWN_bdg
AT4G31985.1	1.11671	6.75178e-08	1.27291e-06	100	DOWN_Col0_UP_bdg		AT5G44430.1	-5.45303	1.98348e-11	6.94024e-10	100	UP_Col0_DOWN_bdg
AT1G09570.4	1.11755	2.31891e-09	5.6438e-08	100	DOWN_Col0_UP_bdg		AT5G45630.1	-5.43434	6.955e-05	0.000646684	99.94	UP_Col0_DOWN_bdg
AT1G62790.1	1.11801	3.55907e-05	0.000357791	99.96	DOWN_Col0_UP_bdg		AT1G28370.2	-5.43429	0.00231524	0.0135357	98.65	UP_Col0_DOWN_bdg
AT1G25150.2	1.12124	0.00821254	0.0381876	96.18	DOWN_Col0_UP_bdg		AT3G49340.1	-5.42787	1.31159e-05	0.000147989	99.99	UP_Col0_DOWN_bdg
AT1G61790.2	1.12193	1.54616e-13	7.39785e-12	100	DOWN_Col0_UP_bdg		AT1G50460.3	-5.40429	6.89325e-05	0.000641888	99.94	UP_Col0_DOWN_bdg
AT1G78040.3	1.12314	9.61804e-16	5.9554e-14	100	DOWN_Col0_UP_bdg		AT3G02840.1	-5.2968	4.94061e-05	0.000478583	99.95	UP_Col0_DOWN_bdg
AT1G68780.1	1.12348	0.00185402	0.0112229	98.88	DOWN_Col0_UP_bdg		AT1G17380.3	-5.27782	7.07036e-05	0.000655386	99.93	UP_Col0_DOWN_bdg
AT1G03230.1	1.12398	1.20845e-08	2.57411e-07	100	DOWN_Col0_UP_bdg		AT1G19640.1	-5.21176	8.09165e-11	2.53308e-09	100	UP_Col0_DOWN_bdg
AT2G25730.3	1.12478	4.64538e-05	0.000453113	99.95	DOWN_Col0_UP_bdg		AT1G70640.1	-5.16172	1.41574e-96	3.97398e-93	100	UP_Col0_DOWN_bdg
AT1G14290.1	1.12526	5.81389e-05	0.000553206	99.94	DOWN_Col0_UP_bdg		AT2G26150.1	-5.08029	0.00211013	0.0125019	98.75	UP_Col0_DOWN_bdg
AT1G16520.1	1.12599	0.000658544	0.0046162	99.54	DOWN_Col0_UP_bdg		AT3G61190.1	-5.06957	3.54377e-10	1.00704e-08	100	UP_Col0_DOWN_bdg
AT2G23780.2	1.12677	0.00780457	0.0366891	96.33	DOWN_Col0_UP_bdg		AT2G16990.2	-4.96871	3.49134e-06	4.55588e-05	100	UP_Col0_DOWN_bdg
AT4G16500.2	1.12715	3.12975e-05	0.000320109	99.97	DOWN_Col0_UP_bdg		AT5G05410.1	-4.95371	4.85365e-20	5.08787e-18	100	UP_Col0_DOWN_bdg
AT2G47510.1	1.12756	6.88558e-06	8.34903e-05	99.99	DOWN_Col0_UP_bdg		AT4G24390.1	-4.94859	0.000243482	0.00194408	99.81	UP_Col0_DOWN_bdg
AT2G43680.4	1.12927	7.13791e-12	2.64019e-10	100	DOWN_Col0_UP_bdg		AT1G59860.1	-4.92676	1.46668e-09	3.70898e-08	100	UP_Col0_DOWN_bdg
AT3G24830.1	1.12935	1.16428e-07	2.10244e-06	100	DOWN_Col0_UP_bdg		AT3G28670.3	-4.91542	0.00051487	0.00374522	99.63	UP_Col0_DOWN_bdg
AT3G15980.3	1.1301	0.00362888	0.0195389	98.05	DOWN_Col0_UP_bdg		AT5G22380.1	-4.90855	9.68923e-05	0.000864638	99.91	UP_Col0_DOWN_bdg
AT4G16660.2	1.13025	0.0018479	0.0111978	98.88	DOWN_Col0_UP_bdg		AT3G29000.1	-4.89736	4.1747e-09	9.77437e-08	100	UP_Col0_DOWN_bdg
AT1G78970.1	1.13124	0.00325126	0.0178985	98.21	DOWN_Col0_UP_bdg		AT1G61890.3	-4.85264	3.24284e-11	1.09378e-09	100	UP_Col0_DOWN_bdg
AT5G67385.1	1.13267	0.00205366	0.0122247	98.78	DOWN_Col0_UP_bdg		AT2G34600.1	-4.85147	1.29197e-17	1.03288e-15	100	UP_Col0_DOWN_bdg
AT3G14240.1	1.13276	8.25859e-06	9.81821e-05	99.99	DOWN_Col0_UP_bdg		AT1G17145.2	-4.83613	0.000635454	0.00447546	99.55	UP_Col0_DOWN_bdg
AT5G21105.1	1.13293	1.13677e-06	1.65237e-05	100	DOWN_Col0_UP_bdg		AT1G27730.1	-4.82981	2.12759e-06	2.92116e-05	100	UP_Col0_DOWN_bdg
AT1G04800.1	1.13297	0.000517979	0.00376379	99.62	DOWN_Col0_UP_bdg		AT3G10300.2	-4.81539	3.08515e-06	4.06574e-05	100	UP_Col0_DOWN_bdg
AT3G23740.1	1.1335	0.00962327	0.0433356	95.67	DOWN_Col0_UP_bdg		AT3G49530.2	-4.80627	0.00115576	0.0074798	99.25	UP_Col0_DOWN_bdg
AT1G15930.2	1.13482	2.44335e-06	3.29558e-05	100	DOWN_Col0_UP_bdg		AT1G50745.1	-4.80351	1.97464e-06	2.72449e-05	100	UP_Col0_DOWN_bdg
AT1G18080.1	1.13509	1.05414e-10	3.24776e-09	100	DOWN_Col0_UP_bdg		AT4G24570.1	-4.79077	1.12768e-15	6.89793e-14	100	UP_Col0_DOWN_bdg
AT5G46700.1	1.13571	0.000320669	0.00246833	99.75	DOWN_Col0_UP_bdg		AT2G16990.5	-4.7654	0.00208576	0.012375	98.76	UP_Col0_DOWN_bdg
AT2G27710.2	1.13612	0.0068294	0.0328944	96.71	DOWN_Col0_UP_bdg		AT3G48640.2	-4.74996	0.00361224	0.0194783	98.05	UP_Col0_DOWN_bdg
AT5G59850.1	1.13668	3.06082e-09	7.28113e-08	100	DOWN_Col0_UP_bdg		AT3G59350.4	-4.73724	0.00180446	0.0109873	98.9	UP_Col0_DOWN_bdg
AT5G12050.1	1.13737	0.0081608	0.038003	96.2	DOWN_Col0_UP_bdg		AT1G20510.3	-4.73199	9.49725e-17	6.87476e-15	100	UP_Col0_DOWN_bdg
AT3G13062.1	1.13813	1.04601e-05	0.000120719	99.99	DOWN_Col0_UP_bdg		AT3G44260.1	-4.72729	1.68092e-08	3.46089e-07	100	UP_Col0_DOWN_bdg
AT3G62290.1	1.13919	2.42003e-24	3.91905e-22	100	DOWN_Col0_UP_bdg		AT4G15210.1	-4.70329	1.14311e-06	1.65967e-05	100	UP_Col0_DOWN_bdg
AT2G32720.1	1.13923	0.00103992	0.0068273	99.32	DOWN_Col0_UP_bdg		AT2G32160.4	-4.69068	4.06344e-17	3.09201e-15	100	UP_Col0_DOWN_bdg
AT1G52190.1	1.13924	4.97634e-06	6.25459e-05	99.99	DOWN_Col0_UP_bdg		AT5G04340.1	-4.68642	9.83497e-11	3.05234e-09	100	UP_Col0_DOWN_bdg
AT2G25210.1	1.13945	0.000467562	0.00344374	99.66	DOWN_Col0_UP_bdg		AT1G19210.1	-4.6531	1.43472e-06	2.04545e-05	100	UP_Col0_DOWN_bdg
AT5G58160.1	1.13949	0.000787108	0.0053641	99.46	DOWN_Col0_UP_bdg		AT5G28237.1	-4.64289	3.62952e-09	8.55341e-08	100	UP_Col0_DOWN_bdg
AT3G23430.1	1.14103	0.000686152	0.00477134	99.52	DOWN_Col0_UP_bdg		AT3G04640.2	-4.64218	1.15589e-08	2.47679e-07	100	UP_Col0_DOWN_bdg
AT1G20430.1	1.14152	9.51319e-05	0.00085224	99.91	DOWN_Col0_UP_bdg		AT5G17350.1	-4.64086	0.000108262	0.00095197	99.9	UP_Col0_DOWN_bdg
AT1G09200.1	1.14195	2.24579e-07	3.80774e-06	100	DOWN_Col0_UP_bdg		AT3G46370.1	-4.6011	8.33788e-06	9.89384e-05	99.99	UP_Col0_DOWN_bdg
AT5G27670.1	1.14362	2.47045e-06	3.32858e-05	100	DOWN_Col0_UP_bdg		AT3G46230.1	-4.59416	0.000172061	0.00143411	99.86	UP_Col0_DOWN_bdg
AT1G78850.1	1.14435	4.16836e-27	8.56141e-25	100	DOWN_Col0_UP_bdg		AT1G76650.3	-4.56891	1.21732e-07	2.1904e-06	100	UP_Col0_DOWN_bdg
AT1G32170.1	1.14439	0.000921075	0.00615097	99.38	DOWN_Col0_UP_bdg		AT4G29780.1	-4.5558	7.80125e-07	1.17873e-05	100	UP_Col0_DOWN_bdg
AT5G60460.2	1.14498	0.00403714	0.0213279	97.87	DOWN_Col0_UP_bdg		AT3G03480.1	-4.5514	4.51695e-10	1.25535e-08	100	UP_Col0_DOWN_bdg
AT5G11490.1	1.14564	5.85001e-05	0.000555597	99.94	DOWN_Col0_UP_bdg		AT3G11440.4	-4.54849	0.00347318	0.0188654	98.11	UP_Col0_DOWN_bdg
AT4G26690.1	1.1467	3.08223e-07	5.05298e-06	100	DOWN_Col0_UP_bdg		AT1G54050.2	-4.54768	0.00291045	0.0163465	98.37	UP_Col0_DOWN_bdg
AT2G35120.1	1.14684	0.0002823	0.00221277	99.78	DOWN_Col0_UP_bdg		AT1G66540.1	-4.54103	0.00207282	0.0123069	98.77	UP_Col0_DOWN_bdg
AT1G70490.2	1.14705	9.21578e-05	0.000829125	99.92	DOWN_Col0_UP_bdg		AT5G63130.1	-4.51744	0.00600791	0.0296383	97.04	UP_Col0_DOWN_bdg
AT3G04630.1	1.14709	0.00154679	0.00964374	99.04	DOWN_Col0_UP_bdg		AT1G54220.2	-4.49189	0.00239613	0.0139385	98.61	UP_Col0_DOWN_bdg
AT3G20250.2	1.14756	0.00111312	0.00724199	99.28	DOWN_Col0_UP_bdg		AT2G04170.2	-4.48508	0.00330984	0.0181538	98.18	UP_Col0_DOWN_bdg
AT5G59010.1	1.14757	0.00626534	0.0306568	96.93	DOWN_Col0_UP_bdg		AT5G17310.6	-4.48475	0.00186143	0.0112528	98.87	UP_Col0_DOWN_bdg
AT3G08520.1	1.14917	0.0112201	0.0490657	95.09	DOWN_Col0_UP_bdg		AT4G25100.1	-4.47756	0.00390817	0.0207638	97.92	UP_Col0_DOWN_bdg
AT5G24030.1	1.15035	0.0101332	0.0451614	95.48	DOWN_Col0_UP_bdg		AT5G44420.1	-4.47414	3.86818e-10	1.09431e-08	100	UP_Col0_DOWN_bdg
AT2G42290.1	1.15078	0.00711349	0.034055	96.59	DOWN_Col0_UP_bdg		AT5G47240.2	-4.4703	1.42456e-07	2.51582e-06	100	UP_Col0_DOWN_bdg
AT3G43960.1	1.15287	0.00644536	0.0313857	96.86	DOWN_Col0_UP_bdg		AT3G22275.1	-4.41211	0.00976785	0.0438616	95.61	UP_Col0_DOWN_bdg
AT1G79090.2	1.153	0.00572791	0.0285019	97.15	DOWN_Col0_UP_bdg		AT1G10600.4	-4.41186	0.00424955	0.0222408	97.78	UP_Col0_DOWN_bdg
AT3G07110.1	1.15323	8.19699e-06	9.75415e-05	99.99	DOWN_Col0_UP_bdg		AT4G29740.3	-4.39639	0.00309977	0.017192	98.28	UP_Col0_DOWN_bdg
AT1G05960.1	1.15492	0.00668906	0.0323479	96.77	DOWN_Col0_UP_bdg		AT4G18960.1	-4.3899	0.00163961	0.0101226	98.99	UP_Col0_DOWN_bdg
AT5G19290.1	1.15525	1.49554e-07	2.62373e-06	100	DOWN_Col0_UP_bdg		AT3G56720.1	-4.37797	0.00342571	0.0186666	98.13	UP_Col0_DOWN_bdg
ATCG00440.1	1.15624	0.000472464	0.00347579	99.65	DOWN_Col0_UP_bdg		AT4G17490.1	-4.35831	8.52267e-15	4.75533e-13	100	UP_Col0_DOWN_bdg
AT2G21210.1	1.15937	0.00345443	0.0187878	98.12	DOWN_Col0_UP_bdg		AT1G09350.1	-4.35272	2.67975e-30	6.57268e-28	100	UP_Col0_DOWN_bdg
AT3G45930.1	1.16053	0.00288806	0.0162424	98.38	DOWN_Col0_UP_bdg		AT1G69720.1	-4.32382	6.01691e-07	9.28559e-06	100	UP_Col0_DOWN_bdg
AT4G16140.1	1.16087	0.00775195	0.0364824	96.35	DOWN_Col0_UP_bdg		AT3G50800.1	-4.30796	2.19034e-06	2.99592e-05	100	UP_Col0_DOWN_bdg
AT3G27190.1	1.16218	0.0074151	0.0352148	96.48	DOWN_Col0_UP_bdg		AT1G07135.1	-4.28226	6.53399e-20	6.76509e-18	100	UP_Col0_DOWN_bdg
AT5G66440.1	1.16335	0.00811898	0.0378501	96.21	DOWN_Col0_UP_bdg		AT4G25100.2	-4.27245	9.91406e-70	1.47329e-66	100	UP_Col0_DOWN_bdg
AT4G34200.1	1.16352	2.62086e-12	1.0493e-10	100	DOWN_Col0_UP_bdg		AT3G24500.2	-4.26168	0.00927773	0.0421304	95.79	UP_Col0_DOWN_bdg
AT2G21050.1	1.16556	4.27219e-05	0.000419628	99.96	DOWN_Col0_UP_bdg		AT3G57530.2	-4.2134	1.27502e-07	2.27961e-06	100	UP_Col0_DOWN_bdg
AT5G19130.2	1.16707	0.00575014	0.0285956	97.14	DOWN_Col0_UP_bdg		AT2G14560.4	-4.20596	2.44186e-07	4.11807e-06	100	UP_Col0_DOWN_bdg
AT4G31700.1	1.17192	1.54667e-07	2.70404e-06	100	DOWN_Col0_UP_bdg		AT1G18300.1	-4.18415	3.04239e-11	1.03029e-09	100	UP_Col0_DOWN_bdg
AT3G49670.1	1.17205	1.34344e-05	0.000150975	99.98	DOWN_Col0_UP_bdg		AT2G17840.2	-4.17688	3.2383e-15	1.88067e-13	100	UP_Col0_DOWN_bdg
AT5G13100.1	1.17228	0.00358903	0.019378	98.06	DOWN_Col0_UP_bdg		AT5G59820.1	-4.16695	2.29983e-08	4.66298e-07	100	UP_Col0_DOWN_bdg
AT1G07890.3	1.17233	2.24636e-21	2.57954e-19	100	DOWN_Col0_UP_bdg		AT2G32150.2	-4.12649	5.15579e-12	1.97649e-10	100	UP_Col0_DOWN_bdg
AT2G17630.1	1.17332	0.00368586	0.0197656	98.02	DOWN_Col0_UP_bdg		AT1G66060.1	-4.12447	4.01682e-15	2.32213e-13	100	UP_Col0_DOWN_bdg
AT2G20670.1	1.17337	0.00804124	0.0375779	96.24	DOWN_Col0_UP_bdg		AT1G06820.3	-4.0994	0.00759389	0.0359192	96.41	UP_Col0_DOWN_bdg
AT4G28050.1	1.17426	0.000129981	0.00112417	99.89	DOWN_Col0_UP_bdg		AT4G16590.1	-4.06745	1.89652e-05	0.000205541	99.98	UP_Col0_DOWN_bdg
AT5G37630.1	1.17496	0.00205122	0.012213	98.78	DOWN_Col0_UP_bdg		AT1G19180.2	-4.05929	3.97375e-10	1.11792e-08	100	UP_Col0_DOWN_bdg
AT1G14210.1	1.17605	5.61925e-05	0.000536505	99.95	DOWN_Col0_UP_bdg		AT5G50800.1	-4.04519	9.87362e-14	4.84344e-12	100	UP_Col0_DOWN_bdg
AT1G34020.1	1.17768	0.00120866	0.00777703	99.22	DOWN_Col0_UP_bdg		AT1G73540.1	-4.03796	4.93021e-12	1.90156e-10	100	UP_Col0_DOWN_bdg
AT5G46110.1	1.17791	4.31646e-13	1.94379e-11	100	DOWN_Col0_UP_bdg		AT5G56840.1	-4.02703	0.00038964	0.00292699	99.71	UP_Col0_DOWN_bdg
AT2G36960.1	1.17942	0.00405924	0.0214119	97.86	DOWN_Col0_UP_bdg		AT3G19580.2	-4.0215	1.27452e-05	0.000144257	99.99	UP_Col0_DOWN_bdg
AT4G04940.1	1.17983	0.00208672	0.0123777	98.76	DOWN_Col0_UP_bdg		AT5G13190.2	-4.01096	0.0010457	0.00686348	99.31	UP_Col0_DOWN_bdg
AT1G73460.2	1.18065	0.00472305	0.0243259	97.57	DOWN_Col0_UP_bdg		AT4G25480.1	-4.00733	4.2945e-85	7.74942e-82	100	UP_Col0_DOWN_bdg
AT5G36910.1	1.18118	0.00303384	0.0169005	98.31	DOWN_Col0_UP_bdg		AT2G44840.1	-3.99821	8.49265e-05	0.000770653	99.92	UP_Col0_DOWN_bdg
AT2G01420.1	1.18234	1.50728e-08	3.14698e-07	100	DOWN_Col0_UP_bdg		AT1G61470.1	-3.97245	3.25284e-06	4.26448e-05	100	UP_Col0_DOWN_bdg
AT5G19770.1	1.18278	5.339e-19	5.05165e-17	100	DOWN_Col0_UP_bdg		AT4G27280.1	-3.96178	7.71027e-11	2.43786e-09	100	UP_Col0_DOWN_bdg
AT5G20060.1	1.18425	4.16732e-06	5.32249e-05	99.99	DOWN_Col0_UP_bdg		AT1G20510.2	-3.95735	8.39155e-14	4.14054e-12	100	UP_Col0_DOWN_bdg
AT5G65010.1	1.18456	4.69939e-06	5.94794e-05	99.99	DOWN_Col0_UP_bdg		AT3G23400.4	-3.95243	0.00217319	0.0128214	98.72	UP_Col0_DOWN_bdg
AT2G24150.1	1.18474	8.97061e-05	0.000809373	99.92	DOWN_Col0_UP_bdg		AT2G05100.2	-3.94842	4.44996e-08	8.59475e-07	100	UP_Col0_DOWN_bdg
AT3G57410.7	1.1849	0.000114571	0.00100222	99.9	DOWN_Col0_UP_bdg		AT4G23180.2	-3.9483	3.74546e-11	1.24995e-09	100	UP_Col0_DOWN_bdg
AT3G56930.1	1.18517	0.00317759	0.0175696	98.24	DOWN_Col0_UP_bdg		AT4G11280.1	-3.92652	1.09262e-11	3.94327e-10	100	UP_Col0_DOWN_bdg
AT5G42020.1	1.18517	3.51575e-19	3.36433e-17	100	DOWN_Col0_UP_bdg		AT1G80840.1	-3.91209	1.10885e-07	2.01097e-06	100	UP_Col0_DOWN_bdg
AT4G20940.1	1.18613	0.000454181	0.00335693	99.66	DOWN_Col0_UP_bdg		AT5G66210.6	-3.82348	0.000103152	0.000913403	99.91	UP_Col0_DOWN_bdg
AT2G37190.1	1.18678	7.73037e-07	1.16871e-05	100	DOWN_Col0_UP_bdg		AT1G21550.1	-3.82205	8.3599e-09	1.84129e-07	100	UP_Col0_DOWN_bdg
AT1G60140.5	1.18848	1.27077e-07	2.27362e-06	100	DOWN_Col0_UP_bdg		AT5G14420.3	-3.81311	0.00276508	0.0156799	98.43	UP_Col0_DOWN_bdg
AT3G12700.1	1.18892	1.01508e-06	1.49179e-05	100	DOWN_Col0_UP_bdg		AT3G53990.2	-3.80198	8.71006e-08	1.6085e-06	100	UP_Col0_DOWN_bdg
AT1G43190.1	1.19068	1.37597e-07	2.44452e-06	100	DOWN_Col0_UP_bdg		AT4G29670.2	-3.7838	1.35543e-08	2.8464e-07	100	UP_Col0_DOWN_bdg
AT2G16440.1	1.19173	0.00199001	0.0118991	98.81	DOWN_Col0_UP_bdg		AT4G27657.1	-3.77368	2.35096e-07	3.97805e-06	100	UP_Col0_DOWN_bdg
AT4G34138.1	1.19243	2.17638e-06	2.97844e-05	100	DOWN_Col0_UP_bdg		AT2G25625.1	-3.76579	0.00195108	0.0117079	98.83	UP_Col0_DOWN_bdg
AT2G41840.1	1.1927	9.55471e-09	2.07907e-07	100	DOWN_Col0_UP_bdg		AT3G25180.1	-3.76168	0.000372212	0.00281533	99.72	UP_Col0_DOWN_bdg
AT3G01810.1	1.19362	0.00906744	0.0413411	95.87	DOWN_Col0_UP_bdg		AT2G40100.1	-3.75955	4.62136e-34	1.44135e-31	100	UP_Col0_DOWN_bdg
AT3G02080.1	1.19425	1.19385e-08	2.54732e-07	100	DOWN_Col0_UP_bdg		AT1G72920.1	-3.75611	6.03136e-10	1.63217e-08	100	UP_Col0_DOWN_bdg
AT5G54640.1	1.19534	3.88483e-05	0.000386707	99.96	DOWN_Col0_UP_bdg		AT1G02820.1	-3.75165	2.75742e-09	6.60917e-08	100	UP_Col0_DOWN_bdg
AT1G27540.3	1.19575	0.00524998	0.0264889	97.35	DOWN_Col0_UP_bdg		AT4G27652.1	-3.74432	3.9363e-07	6.29783e-06	100	UP_Col0_DOWN_bdg
AT2G28800.2	1.19591	0.00144255	0.00906318	99.09	DOWN_Col0_UP_bdg		AT1G78150.3	-3.7399	1.4807e-05	0.000165006	99.98	UP_Col0_DOWN_bdg
AT1G75900.1	1.19614	1.00749e-11	3.64646e-10	100	DOWN_Col0_UP_bdg		AT5G42380.1	-3.73835	0.00367762	0.0197256	98.03	UP_Col0_DOWN_bdg
AT2G36305.1	1.19663	0.0108955	0.0478452	95.22	DOWN_Col0_UP_bdg		AT4G24380.2	-3.73791	1.10423e-05	0.000126859	99.99	UP_Col0_DOWN_bdg
AT5G23340.1	1.19718	3.36288e-05	0.000340234	99.97	DOWN_Col0_UP_bdg		AT2G32160.2	-3.70723	4.34818e-07	6.89135e-06	100	UP_Col0_DOWN_bdg
AT1G35580.2	1.19931	1.39218e-08	2.91631e-07	100	DOWN_Col0_UP_bdg		AT4G21570.2	-3.70582	6.50903e-12	2.43973e-10	100	UP_Col0_DOWN_bdg
AT5G25460.1	1.19944	5.42898e-05	0.000520898	99.95	DOWN_Col0_UP_bdg		AT2G41100.2	-3.67995	6.59552e-06	8.04552e-05	99.99	UP_Col0_DOWN_bdg
AT1G53520.1	1.20356	0.0017048	0.0104738	98.95	DOWN_Col0_UP_bdg		AT4G36950.1	-3.66608	0.000597921	0.00424783	99.58	UP_Col0_DOWN_bdg
AT3G53460.1	1.20429	3.41894e-14	1.78456e-12	100	DOWN_Col0_UP_bdg		AT3G15840.4	-3.65765	0.000173785	0.001448	99.86	UP_Col0_DOWN_bdg
AT3G48930.1	1.20439	2.02076e-09	4.99026e-08	100	DOWN_Col0_UP_bdg		AT4G20360.2	-3.65729	0.00567025	0.028254	97.17	UP_Col0_DOWN_bdg
AT2G44040.1	1.20465	9.64892e-08	1.76895e-06	100	DOWN_Col0_UP_bdg		AT4G22950.1	-3.65344	0.000653855	0.00459046	99.54	UP_Col0_DOWN_bdg
AT5G44370.1	1.20771	0.000791619	0.00539193	99.46	DOWN_Col0_UP_bdg		AT1G22690.3	-3.63933	0.0036564	0.0196494	98.04	UP_Col0_DOWN_bdg
AT3G55560.1	1.20828	0.00456522	0.0236189	97.64	DOWN_Col0_UP_bdg		AT1G54217.3	-3.63276	3.35249e-05	0.000339591	99.97	UP_Col0_DOWN_bdg
AT2G16510.1	1.21072	7.07124e-17	5.20818e-15	100	DOWN_Col0_UP_bdg		AT1G73325.1	-3.62921	5.8318e-05	0.000554076	99.94	UP_Col0_DOWN_bdg
AT1G22900.1	1.21178	0.00327185	0.0179845	98.2	DOWN_Col0_UP_bdg		AT5G61600.1	-3.60932	2.61573e-09	6.30545e-08	100	UP_Col0_DOWN_bdg
AT1G19910.1	1.213	3.05702e-24	4.91907e-22	100	DOWN_Col0_UP_bdg		AT2G15020.1	-3.60643	6.47124e-05	0.000606658	99.94	UP_Col0_DOWN_bdg
AT4G30160.1	1.21369	0.000103268	0.000914104	99.91	DOWN_Col0_UP_bdg		AT2G29650.4	-3.59797	3.59205e-17	2.76664e-15	100	UP_Col0_DOWN_bdg
AT5G48230.2	1.21421	7.0995e-12	2.63369e-10	100	DOWN_Col0_UP_bdg		AT3G55580.1	-3.58828	6.49989e-07	9.97006e-06	100	UP_Col0_DOWN_bdg
AT5G39320.1	1.21422	3.11157e-10	8.98372e-09	100	DOWN_Col0_UP_bdg		AT1G28490.3	-3.58003	2.07639e-05	0.00022218	99.98	UP_Col0_DOWN_bdg
AT4G27840.1	1.21423	0.000867832	0.00584018	99.42	DOWN_Col0_UP_bdg		AT4G29610.1	-3.57956	1.24598e-41	6.29541e-39	100	UP_Col0_DOWN_bdg
AT5G20950.1	1.21476	6.14897e-10	1.65963e-08	100	DOWN_Col0_UP_bdg		AT5G66070.2	-3.5775	0.00103339	0.00678813	99.32	UP_Col0_DOWN_bdg
AT1G30230.1	1.21595	1.79381e-26	3.51295e-24	100	DOWN_Col0_UP_bdg		AT5G55570.1	-3.56484	0.000571638	0.0040887	99.59	UP_Col0_DOWN_bdg
AT1G59540.1	1.2171	0.00647319	0.0314955	96.85	DOWN_Col0_UP_bdg		AT3G44860.1	-3.53034	1.21043e-05	0.000137682	99.99	UP_Col0_DOWN_bdg
AT1G49430.1	1.21824	4.17361e-06	5.32783e-05	99.99	DOWN_Col0_UP_bdg		AT1G73600.2	-3.52541	2.96088e-170	3.74003e-166	100	UP_Col0_DOWN_bdg
AT4G35080.1	1.21843	7.56869e-07	1.14633e-05	100	DOWN_Col0_UP_bdg		AT2G41100.7	-3.52374	7.13432e-06	8.60937e-05	99.99	UP_Col0_DOWN_bdg
AT1G12845.1	1.21845	0.00158171	0.00981546	99.02	DOWN_Col0_UP_bdg		AT1G71000.1	-3.51382	0.000132566	0.00114457	99.89	UP_Col0_DOWN_bdg
AT1G50500.1	1.21879	0.00344963	0.0187657	98.12	DOWN_Col0_UP_bdg		AT4G34240.4	-3.49797	5.90306e-15	3.36635e-13	100	UP_Col0_DOWN_bdg
AT1G69770.1	1.21896	1.37227e-05	0.00015401	99.98	DOWN_Col0_UP_bdg		AT2G18210.1	-3.496	1.04112e-05	0.00012021	99.99	UP_Col0_DOWN_bdg
AT5G51770.1	1.21947	0.005044	0.0256237	97.44	DOWN_Col0_UP_bdg		AT1G66090.1	-3.49162	5.31144e-06	6.61325e-05	99.99	UP_Col0_DOWN_bdg
AT3G47380.1	1.22075	0.00516458	0.0261783	97.38	DOWN_Col0_UP_bdg		AT5G65140.3	-3.48745	0.00106921	0.00700791	99.3	UP_Col0_DOWN_bdg
AT4G22130.1	1.22186	0.000402516	0.00301029	99.7	DOWN_Col0_UP_bdg		AT1G68590.2	-3.47887	5.56635e-32	1.48024e-29	100	UP_Col0_DOWN_bdg
AT2G31960.1	1.22327	0.000157502	0.00132898	99.87	DOWN_Col0_UP_bdg		AT2G29090.2	-3.47083	5.08084e-06	6.37325e-05	99.99	UP_Col0_DOWN_bdg
AT5G27850.2	1.22516	8.52695e-15	4.75533e-13	100	DOWN_Col0_UP_bdg		AT5G58370.1	-3.4572	0.00128909	0.00823	99.18	UP_Col0_DOWN_bdg
AT4G18910.1	1.22519	4.60489e-05	0.000449337	99.96	DOWN_Col0_UP_bdg		AT1G33970.2	-3.445	1.1412e-12	4.8327e-11	100	UP_Col0_DOWN_bdg
AT4G23870.1	1.22719	0.00143462	0.00902324	99.1	DOWN_Col0_UP_bdg		AT5G45820.1	-3.43943	2.90574e-16	1.92671e-14	100	UP_Col0_DOWN_bdg
AT3G18740.1	1.22775	6.86846e-12	2.56245e-10	100	DOWN_Col0_UP_bdg		AT2G02570.4	-3.43941	0.00254598	0.0146461	98.54	UP_Col0_DOWN_bdg
AT1G33050.1	1.22843	1.54778e-06	2.19056e-05	100	DOWN_Col0_UP_bdg		AT5G46710.2	-3.425	1.63108e-07	2.8418e-06	100	UP_Col0_DOWN_bdg
AT4G24680.3	1.22859	0.000277738	0.0021825	99.78	DOWN_Col0_UP_bdg		AT4G25490.1	-3.41185	3.14632e-10	9.05302e-09	100	UP_Col0_DOWN_bdg
AT3G11490.1	1.22964	0.00304041	0.0169222	98.31	DOWN_Col0_UP_bdg		AT5G22250.1	-3.4088	4.32008e-08	8.37591e-07	100	UP_Col0_DOWN_bdg
AT2G27970.1	1.22994	0.00363753	0.0195729	98.04	DOWN_Col0_UP_bdg		AT3G49680.2	-3.40654	2.18415e-10	6.48393e-09	100	UP_Col0_DOWN_bdg
AT3G27770.1	1.22997	9.72426e-10	2.52481e-08	100	DOWN_Col0_UP_bdg		AT1G66500.1	-3.4007	1.00946e-06	1.48613e-05	100	UP_Col0_DOWN_bdg
AT1G05810.2	1.23201	0.00366369	0.0196718	98.03	DOWN_Col0_UP_bdg		AT4G19430.1	-3.38511	0.00237527	0.013836	98.62	UP_Col0_DOWN_bdg
AT3G62060.1	1.23222	0.00591665	0.0292796	97.07	DOWN_Col0_UP_bdg		AT5G43620.1	-3.38133	1.31256e-06	1.88511e-05	100	UP_Col0_DOWN_bdg
AT1G31830.1	1.23261	0.000222865	0.0018011	99.82	DOWN_Col0_UP_bdg		AT5G10695.1	-3.38102	3.15414e-07	5.16417e-06	100	UP_Col0_DOWN_bdg
AT2G31865.1	1.23303	0.0110895	0.048579	95.14	DOWN_Col0_UP_bdg		AT4G33467.2	-3.37962	9.1359e-10	2.38676e-08	100	UP_Col0_DOWN_bdg
AT4G37590.1	1.23411	3.82962e-08	7.4882e-07	100	DOWN_Col0_UP_bdg		AT1G53160.2	-3.37767	6.33849e-05	0.000595941	99.94	UP_Col0_DOWN_bdg
AT1G68530.1	1.23433	7.98005e-28	1.75304e-25	100	DOWN_Col0_UP_bdg		AT2G40000.1	-3.3577	3.48362e-05	0.000351044	99.96	UP_Col0_DOWN_bdg
AT5G22780.1	1.23532	1.78465e-07	3.07542e-06	100	DOWN_Col0_UP_bdg		AT4G36010.2	-3.33592	3.55283e-41	1.66213e-38	100	UP_Col0_DOWN_bdg
AT5G45460.1	1.23542	0.00622639	0.0305102	96.95	DOWN_Col0_UP_bdg		AT1G64360.1	-3.3331	4.36016e-11	1.43988e-09	100	UP_Col0_DOWN_bdg
AT5G63140.1	1.23555	0.00157186	0.00976871	99.02	DOWN_Col0_UP_bdg		AT1G65480.1	-3.33217	0.00531918	0.026806	97.32	UP_Col0_DOWN_bdg
AT1G25230.1	1.23564	6.17173e-05	0.000582647	99.94	DOWN_Col0_UP_bdg		AT5G47230.1	-3.3307	2.90982e-07	4.80463e-06	100	UP_Col0_DOWN_bdg
AT1G30820.1	1.23672	6.40846e-11	2.05714e-09	100	DOWN_Col0_UP_bdg		AT1G73350.1	-3.32261	0.00190498	0.0114721	98.85	UP_Col0_DOWN_bdg
AT1G03870.1	1.23728	1.26521e-05	0.000143332	99.99	DOWN_Col0_UP_bdg		AT5G54490.1	-3.32213	0.000894693	0.00600495	99.4	UP_Col0_DOWN_bdg
AT1G72230.1	1.23939	0.00987085	0.0442297	95.58	DOWN_Col0_UP_bdg		AT1G52220.2	-3.31186	0.00122883	0.00789321	99.21	UP_Col0_DOWN_bdg
AT4G28780.1	1.23963	0.000277747	0.0021825	99.78	DOWN_Col0_UP_bdg		AT2G26190.2	-3.3067	6.22255e-05	0.000586568	99.94	UP_Col0_DOWN_bdg
AT1G36050.2	1.23997	6.21084e-10	1.67276e-08	100	DOWN_Col0_UP_bdg		AT5G35170.2	-3.29336	1.67042e-11	5.89384e-10	100	UP_Col0_DOWN_bdg
AT3G16640.1	1.24084	2.18516e-22	2.89047e-20	100	DOWN_Col0_UP_bdg		AT3G44450.1	-3.26643	5.83907e-12	2.21823e-10	100	UP_Col0_DOWN_bdg
AT2G27720.1	1.24125	9.70071e-09	2.10721e-07	100	DOWN_Col0_UP_bdg		AT1G60190.1	-3.26052	0.000253602	0.00201723	99.8	UP_Col0_DOWN_bdg
AT1G75500.1	1.24271	1.53564e-08	3.19827e-07	100	DOWN_Col0_UP_bdg		AT4G04020.1	-3.25595	8.12066e-67	1.02576e-63	100	UP_Col0_DOWN_bdg
AT1G75630.1	1.24273	1.50787e-14	8.20977e-13	100	DOWN_Col0_UP_bdg		AT5G26770.6	-3.25237	0.000658313	0.00461586	99.54	UP_Col0_DOWN_bdg
AT2G29050.1	1.24343	0.00820499	0.0381596	96.18	DOWN_Col0_UP_bdg		AT2G32340.1	-3.25234	0.000120903	0.00105432	99.89	UP_Col0_DOWN_bdg
AT2G22680.1	1.24396	0.0112104	0.0490321	95.1	DOWN_Col0_UP_bdg		AT1G35210.1	-3.24673	2.88732e-05	0.000297602	99.97	UP_Col0_DOWN_bdg
AT1G23800.1	1.2449	0.000806295	0.00548155	99.45	DOWN_Col0_UP_bdg		AT1G32900.1	-3.24209	4.82761e-08	9.27451e-07	100	UP_Col0_DOWN_bdg
AT2G13370.1	1.24518	0.000563639	0.00403835	99.6	DOWN_Col0_UP_bdg		AT2G27310.1	-3.22262	4.52108e-16	2.93614e-14	100	UP_Col0_DOWN_bdg
AT5G18960.2	1.24605	0.000582725	0.00415389	99.58	DOWN_Col0_UP_bdg		AT5G64130.3	-3.22047	0.00819441	0.0381279	96.19	UP_Col0_DOWN_bdg
AT2G43160.3	1.24799	7.25613e-05	0.000670734	99.93	DOWN_Col0_UP_bdg		AT2G41710.4	-3.2201	0.000286847	0.00224284	99.78	UP_Col0_DOWN_bdg
AT4G21750.1	1.24924	0.000611099	0.00433414	99.57	DOWN_Col0_UP_bdg		AT3G28890.2	-3.21947	1.08035e-05	0.000124398	99.99	UP_Col0_DOWN_bdg
AT5G05860.1	1.25139	0.00673953	0.0325484	96.75	DOWN_Col0_UP_bdg		AT1G20960.2	-3.21028	1.89153e-05	0.000205177	99.98	UP_Col0_DOWN_bdg
AT1G69295.2	1.25143	0.000475685	0.00349745	99.65	DOWN_Col0_UP_bdg		AT1G16410.2	-3.21024	1.3438e-38	5.38864e-36	100	UP_Col0_DOWN_bdg
AT1G08010.1	1.25172	0.00617508	0.0303268	96.97	DOWN_Col0_UP_bdg		AT5G52390.1	-3.2097	0.000139085	0.0011927	99.88	UP_Col0_DOWN_bdg
AT3G28900.1	1.25275	7.80618e-06	9.32423e-05	99.99	DOWN_Col0_UP_bdg		AT3G50260.1	-3.19488	7.42916e-10	1.98187e-08	100	UP_Col0_DOWN_bdg
AT1G55190.1	1.25289	0.000158538	0.00133683	99.87	DOWN_Col0_UP_bdg		AT3G44550.2	-3.18825	0.00243826	0.0141539	98.58	UP_Col0_DOWN_bdg
AT1G13220.3	1.2534	0.009909	0.0443535	95.56	DOWN_Col0_UP_bdg		AT3G26850.2	-3.17774	0.00591081	0.0292564	97.07	UP_Col0_DOWN_bdg
AT4G22730.1	1.25351	7.72566e-05	0.000708176	99.93	DOWN_Col0_UP_bdg		AT1G09950.1	-3.17719	0.000210158	0.00170999	99.83	UP_Col0_DOWN_bdg
AT4G24610.1	1.2538	0.00855204	0.039418	96.06	DOWN_Col0_UP_bdg		AT5G59680.1	-3.17616	0.000204402	0.0016679	99.83	UP_Col0_DOWN_bdg
AT5G22880.1	1.25411	6.94531e-05	0.000646259	99.94	DOWN_Col0_UP_bdg		AT1G32920.1	-3.17609	1.15425e-12	4.87623e-11	100	UP_Col0_DOWN_bdg
AT5G61130.1	1.25431	6.44547e-06	7.89297e-05	99.99	DOWN_Col0_UP_bdg		AT1G72520.1	-3.17292	2.68625e-17	2.10754e-15	100	UP_Col0_DOWN_bdg
AT5G45950.1	1.25663	0.000201412	0.00164936	99.84	DOWN_Col0_UP_bdg		AT5G47220.1	-3.16168	1.34828e-14	7.3567e-13	100	UP_Col0_DOWN_bdg
AT4G15760.1	1.25714	2.48598e-09	6.00414e-08	100	DOWN_Col0_UP_bdg		AT1G56650.1	-3.16138	1.1416e-05	0.000130736	99.99	UP_Col0_DOWN_bdg
AT3G11510.1	1.25807	2.03949e-11	7.12636e-10	100	DOWN_Col0_UP_bdg		AT2G27690.1	-3.14008	1.50727e-07	2.64066e-06	100	UP_Col0_DOWN_bdg
AT2G32280.1	1.25863	0.00727655	0.0347172	96.53	DOWN_Col0_UP_bdg		AT2G29500.1	-3.14001	6.84752e-07	1.04778e-05	100	UP_Col0_DOWN_bdg
AT3G15450.1	1.25947	4.82671e-17	3.62909e-15	100	DOWN_Col0_UP_bdg		AT4G19520.5	-3.13716	5.3904e-13	2.38734e-11	100	UP_Col0_DOWN_bdg
AT4G38160.1	1.26256	0.000135392	0.00116499	99.88	DOWN_Col0_UP_bdg		AT3G54500.5	-3.13317	7.92022e-08	1.47776e-06	100	UP_Col0_DOWN_bdg
AT1G54200.1	1.26269	0.000154797	0.0013101	99.87	DOWN_Col0_UP_bdg		AT1G07400.1	-3.12598	0.00245695	0.014246	98.58	UP_Col0_DOWN_bdg
AT1G02340.1	1.264	4.6308e-07	7.29806e-06	100	DOWN_Col0_UP_bdg		AT5G17000.2	-3.12189	0.00166913	0.0102822	98.97	UP_Col0_DOWN_bdg
AT3G11940.2	1.2647	2.6354e-09	6.34076e-08	100	DOWN_Col0_UP_bdg		AT2G22540.2	-3.11953	2.51464e-06	3.38271e-05	100	UP_Col0_DOWN_bdg
AT5G13140.1	1.26531	6.83972e-05	0.000637608	99.94	DOWN_Col0_UP_bdg		AT1G33720.3	-3.11491	5.82508e-05	0.000553854	99.94	UP_Col0_DOWN_bdg
AT1G07090.1	1.26628	1.26442e-05	0.000143307	99.99	DOWN_Col0_UP_bdg		AT5G65300.1	-3.1113	3.0776e-05	0.000315542	99.97	UP_Col0_DOWN_bdg
AT2G29420.1	1.26804	5.28138e-05	0.000508474	99.95	DOWN_Col0_UP_bdg		AT3G28080.5	-3.10997	0.000930457	0.00620706	99.38	UP_Col0_DOWN_bdg
AT4G12420.1	1.26852	2.37344e-05	0.000249522	99.98	DOWN_Col0_UP_bdg		AT1G74950.2	-3.07587	0.000215051	0.00174521	99.83	UP_Col0_DOWN_bdg
AT2G23130.1	1.26889	0.000174939	0.00145665	99.85	DOWN_Col0_UP_bdg		AT1G19020.1	-3.07539	2.41312e-05	0.000253183	99.97	UP_Col0_DOWN_bdg
AT5G02870.1	1.27137	6.52813e-12	2.44326e-10	100	DOWN_Col0_UP_bdg		AT1G28480.1	-3.07163	8.32289e-05	0.000756879	99.92	UP_Col0_DOWN_bdg
AT5G64410.1	1.27517	4.06925e-11	1.3491e-09	100	DOWN_Col0_UP_bdg		AT2G29670.2	-3.07024	2.16354e-14	1.158e-12	100	UP_Col0_DOWN_bdg
AT5G48480.1	1.27613	4.51641e-10	1.25535e-08	100	DOWN_Col0_UP_bdg		AT5G22545.1	-3.06896	0.00350264	0.019005	98.1	UP_Col0_DOWN_bdg
AT4G02060.1	1.27621	0.0029916	0.0167038	98.33	DOWN_Col0_UP_bdg		AT2G20560.1	-3.06214	0.00026282	0.00208465	99.79	UP_Col0_DOWN_bdg
AT2G42610.1	1.27676	0.00290459	0.0163242	98.37	DOWN_Col0_UP_bdg		AT4G34215.1	-3.05897	0.000449432	0.00332377	99.67	UP_Col0_DOWN_bdg
AT2G29730.1	1.27769	0.00204887	0.0122019	98.78	DOWN_Col0_UP_bdg		AT2G39240.2	-3.05189	0.00430412	0.0224984	97.75	UP_Col0_DOWN_bdg
AT5G52920.1	1.2783	3.19516e-20	3.39157e-18	100	DOWN_Col0_UP_bdg		AT2G30020.1	-3.05026	3.88975e-06	5.0085e-05	99.99	UP_Col0_DOWN_bdg
AT5G14030.1	1.27839	6.91519e-09	1.54737e-07	100	DOWN_Col0_UP_bdg		AT1G32640.1	-3.04572	1.59003e-23	2.33541e-21	100	UP_Col0_DOWN_bdg
AT5G54145.1	1.27856	0.00497453	0.0253523	97.46	DOWN_Col0_UP_bdg		AT1G72450.2	-3.0388	4.06353e-13	1.83973e-11	100	UP_Col0_DOWN_bdg
AT1G09750.1	1.27887	0.0001415	0.00121053	99.88	DOWN_Col0_UP_bdg		AT1G70700.2	-3.03857	7.35241e-16	4.60903e-14	100	UP_Col0_DOWN_bdg
AT5G56040.2	1.27922	1.12432e-06	1.63616e-05	100	DOWN_Col0_UP_bdg		AT2G41800.1	-3.03203	0.000231519	0.00185974	99.81	UP_Col0_DOWN_bdg
AT3G53760.1	1.28067	0.000271229	0.00213926	99.79	DOWN_Col0_UP_bdg		AT3G09540.2	-3.02794	5.06644e-10	1.39123e-08	100	UP_Col0_DOWN_bdg
AT4G39860.2	1.28083	0.00158271	0.00981838	99.02	DOWN_Col0_UP_bdg		AT1G19180.3	-3.02428	1.33317e-20	1.44549e-18	100	UP_Col0_DOWN_bdg
AT5G61000.1	1.28152	0.00696949	0.0334798	96.65	DOWN_Col0_UP_bdg		AT1G76960.1	-3.004	1.4767e-13	7.09238e-12	100	UP_Col0_DOWN_bdg
AT5G15200.1	1.28189	2.46139e-12	9.88586e-11	100	DOWN_Col0_UP_bdg		AT2G41480.1	-3.00381	0.000101776	0.000902481	99.91	UP_Col0_DOWN_bdg
AT2G37040.1	1.28207	4.60813e-11	1.51385e-09	100	DOWN_Col0_UP_bdg		AT3G02920.2	-3.00181	0.00155731	0.00969475	99.03	UP_Col0_DOWN_bdg
AT5G56030.1	1.28276	1.69012e-06	2.37209e-05	100	DOWN_Col0_UP_bdg		AT1G25275.3	-2.99261	3.6748e-06	4.76085e-05	100	UP_Col0_DOWN_bdg
AT3G26520.1	1.28347	1.27426e-06	1.83533e-05	100	DOWN_Col0_UP_bdg		AT3G10930.1	-2.99211	0.00362029	0.0195051	98.05	UP_Col0_DOWN_bdg
AT3G10610.1	1.28609	0.00184779	0.0111978	98.88	DOWN_Col0_UP_bdg		AT1G80120.1	-2.9818	2.62655e-08	5.24542e-07	100	UP_Col0_DOWN_bdg
AT1G61900.1	1.28706	1.49181e-09	3.76499e-08	100	DOWN_Col0_UP_bdg		AT1G66400.1	-2.97956	0.00124716	0.00800075	99.2	UP_Col0_DOWN_bdg
AT4G21650.1	1.28723	3.91755e-11	1.30051e-09	100	DOWN_Col0_UP_bdg		AT1G70700.3	-2.97729	3.41377e-19	3.29168e-17	100	UP_Col0_DOWN_bdg
AT1G37130.1	1.29038	1.15975e-29	2.76403e-27	100	DOWN_Col0_UP_bdg		AT2G43090.2	-2.97404	0.000278812	0.00219019	99.78	UP_Col0_DOWN_bdg
AT4G02050.2	1.29283	8.84725e-07	1.32332e-05	100	DOWN_Col0_UP_bdg		AT5G24470.1	-2.97253	3.49656e-59	3.27161e-56	100	UP_Col0_DOWN_bdg
AT4G39200.1	1.29355	5.47627e-12	2.08984e-10	100	DOWN_Col0_UP_bdg		AT4G32900.4	-2.96879	0.00704976	0.0338075	96.62	UP_Col0_DOWN_bdg
AT5G26742.2	1.29555	0.000128671	0.00111475	99.89	DOWN_Col0_UP_bdg		AT5G60410.4	-2.96284	1.31764e-06	1.89134e-05	100	UP_Col0_DOWN_bdg
AT5G07940.1	1.2967	6.95459e-05	0.000646684	99.94	DOWN_Col0_UP_bdg		AT1G66160.1	-2.95841	3.73861e-05	0.00037361	99.96	UP_Col0_DOWN_bdg
AT4G17460.1	1.29685	0.00100016	0.00661443	99.34	DOWN_Col0_UP_bdg		AT5G37770.2	-2.95686	4.19518e-10	1.17238e-08	100	UP_Col0_DOWN_bdg
AT1G08500.1	1.29891	0.00910615	0.0414945	95.85	DOWN_Col0_UP_bdg		AT1G53885.1	-2.94995	2.28131e-13	1.0653e-11	100	UP_Col0_DOWN_bdg
AT5G22650.2	1.30033	0.00365111	0.0196345	98.04	DOWN_Col0_UP_bdg		AT1G53903.1	-2.94995	2.28131e-13	1.0653e-11	100	UP_Col0_DOWN_bdg
AT5G18700.1	1.30206	2.92554e-05	0.000301419	99.97	DOWN_Col0_UP_bdg		AT4G12030.3	-2.94548	0.000910041	0.00609501	99.39	UP_Col0_DOWN_bdg
AT1G73590.1	1.30233	0.00301702	0.0168291	98.32	DOWN_Col0_UP_bdg		AT3G55980.1	-2.94142	1.91099e-08	3.91861e-07	100	UP_Col0_DOWN_bdg
AT2G01860.1	1.30265	4.5055e-05	0.000440318	99.96	DOWN_Col0_UP_bdg		AT3G46000.3	-2.94026	1.30776e-09	3.3338e-08	100	UP_Col0_DOWN_bdg
AT5G58530.1	1.30328	0.00398799	0.021108	97.89	DOWN_Col0_UP_bdg		AT1G56240.1	-2.93478	0.00963485	0.0433723	95.66	UP_Col0_DOWN_bdg
AT5G65430.1	1.30363	2.37475e-14	1.26568e-12	100	DOWN_Col0_UP_bdg		AT3G19010.2	-2.93351	2.48853e-10	7.3102e-09	100	UP_Col0_DOWN_bdg
AT1G22400.1	1.30472	0.00360677	0.0194613	98.05	DOWN_Col0_UP_bdg		AT1G20030.2	-2.93286	1.18484e-42	6.36865e-40	100	UP_Col0_DOWN_bdg
AT3G09200.1	1.30474	2.30413e-10	6.80094e-09	100	DOWN_Col0_UP_bdg		AT2G26560.1	-2.93081	1.08698e-13	5.29101e-12	100	UP_Col0_DOWN_bdg
AT4G16120.1	1.30478	4.77606e-08	9.18246e-07	100	DOWN_Col0_UP_bdg		AT2G25710.6	-2.92715	0.00494094	0.0252117	97.48	UP_Col0_DOWN_bdg
AT3G02560.1	1.30653	1.66102e-08	3.4255e-07	100	DOWN_Col0_UP_bdg		AT5G18100.2	-2.9248	0.00127941	0.00818054	99.18	UP_Col0_DOWN_bdg
AT4G00430.1	1.30799	2.49418e-08	5.02075e-07	100	DOWN_Col0_UP_bdg		AT3G19580.1	-2.92203	3.45661e-07	5.60489e-06	100	UP_Col0_DOWN_bdg
AT5G02540.1	1.30834	0.00206966	0.0122949	98.77	DOWN_Col0_UP_bdg		AT2G26200.2	-2.91785	6.47641e-09	1.46084e-07	100	UP_Col0_DOWN_bdg
AT5G23400.1	1.30851	0.00193491	0.0116219	98.84	DOWN_Col0_UP_bdg		AT2G13650.5	-2.91361	0.00227763	0.0133317	98.67	UP_Col0_DOWN_bdg
AT1G54100.2	1.30924	0.00433384	0.0226257	97.74	DOWN_Col0_UP_bdg		AT1G03055.1	-2.9083	1.64268e-07	2.85806e-06	100	UP_Col0_DOWN_bdg
AT1G14920.1	1.30988	7.12158e-12	2.63801e-10	100	DOWN_Col0_UP_bdg		AT1G72930.2	-2.90445	1.57694e-06	2.22685e-05	100	UP_Col0_DOWN_bdg
AT3G55130.1	1.31029	3.35015e-17	2.58822e-15	100	DOWN_Col0_UP_bdg		AT4G33110.2	-2.90376	2.93061e-10	8.50012e-09	100	UP_Col0_DOWN_bdg
ATCG01110.1	1.31189	0.00242005	0.0140644	98.59	DOWN_Col0_UP_bdg		AT1G73040.1	-2.90366	0.00191004	0.0114971	98.85	UP_Col0_DOWN_bdg
AT4G20980.1	1.31412	4.40946e-08	8.52305e-07	100	DOWN_Col0_UP_bdg		AT3G47550.1	-2.90068	3.15186e-07	5.16377e-06	100	UP_Col0_DOWN_bdg
AT2G47160.1	1.31498	0.000303741	0.00235597	99.76	DOWN_Col0_UP_bdg		AT3G26790.1	-2.89996	0.0103236	0.0457731	95.42	UP_Col0_DOWN_bdg
AT2G25640.1	1.32048	0.00228326	0.0133585	98.66	DOWN_Col0_UP_bdg		AT2G38470.1	-2.89794	5.8666e-10	1.59363e-08	100	UP_Col0_DOWN_bdg
AT2G16660.1	1.32175	0.000387895	0.00291562	99.71	DOWN_Col0_UP_bdg		AT3G57680.3	-2.889	0.000237664	0.00190365	99.81	UP_Col0_DOWN_bdg
AT2G01490.1	1.32188	1.5046e-09	3.79348e-08	100	DOWN_Col0_UP_bdg		AT5G62520.1	-2.88289	0.00782677	0.0367728	96.32	UP_Col0_DOWN_bdg
AT1G71400.1	1.322	0.00345597	0.0187921	98.12	DOWN_Col0_UP_bdg		AT2G02390.4	-2.88239	6.34282e-10	1.70648e-08	100	UP_Col0_DOWN_bdg
AT3G50140.1	1.32223	0.00625389	0.0306127	96.94	DOWN_Col0_UP_bdg		AT1G70700.1	-2.88176	6.64962e-18	5.54699e-16	100	UP_Col0_DOWN_bdg
AT1G19350.3	1.32246	0.00990694	0.0443521	95.56	DOWN_Col0_UP_bdg		AT3G28340.1	-2.87328	0.000114963	0.0010053	99.9	UP_Col0_DOWN_bdg
AT3G54420.1	1.32337	0.00975175	0.0438127	95.62	DOWN_Col0_UP_bdg		AT1G09500.3	-2.87038	0.00958382	0.0431964	95.68	UP_Col0_DOWN_bdg
AT3G07990.1	1.32356	2.4279e-06	3.28256e-05	100	DOWN_Col0_UP_bdg		AT3G22235.1	-2.86723	4.50584e-48	2.91874e-45	100	UP_Col0_DOWN_bdg
AT3G47460.2	1.32476	0.0101964	0.0453906	95.46	DOWN_Col0_UP_bdg		AT5G41750.2	-2.86623	6.7104e-05	0.000626941	99.94	UP_Col0_DOWN_bdg
AT5G59690.1	1.32496	2.84805e-13	1.30819e-11	100	DOWN_Col0_UP_bdg		AT2G32140.1	-2.86243	0.00405123	0.0213756	97.86	UP_Col0_DOWN_bdg
AT1G04120.1	1.3254	1.49958e-05	0.000166963	99.98	DOWN_Col0_UP_bdg		AT2G24850.1	-2.85887	1.36159e-08	2.85697e-07	100	UP_Col0_DOWN_bdg
AT2G13820.1	1.32672	0.00400702	0.021191	97.88	DOWN_Col0_UP_bdg		AT3G10185.1	-2.85611	1.12551e-05	0.000129185	99.99	UP_Col0_DOWN_bdg
AT3G16570.1	1.32788	6.96105e-09	1.55488e-07	100	DOWN_Col0_UP_bdg		AT4G00670.1	-2.85593	0.000320336	0.00246803	99.75	UP_Col0_DOWN_bdg
AT3G50530.1	1.32992	2.37176e-05	0.000249449	99.98	DOWN_Col0_UP_bdg		AT1G73700.1	-2.85109	0.0015845	0.00982553	99.02	UP_Col0_DOWN_bdg
AT1G02180.1	1.3304	0.00691522	0.0332574	96.67	DOWN_Col0_UP_bdg		AT2G28840.2	-2.84268	4.19897e-31	1.0715e-28	100	UP_Col0_DOWN_bdg
AT3G02040.1	1.33166	0.00137102	0.00867639	99.13	DOWN_Col0_UP_bdg		AT4G17500.1	-2.82753	5.34791e-08	1.02042e-06	100	UP_Col0_DOWN_bdg
AT1G18210.1	1.33181	0.00126541	0.00809935	99.19	DOWN_Col0_UP_bdg		AT1G13650.2	-2.826	0.00248184	0.0143672	98.56	UP_Col0_DOWN_bdg
AT1G76490.1	1.33195	1.85801e-10	5.54834e-09	100	DOWN_Col0_UP_bdg		AT5G41140.2	-2.81861	2.26198e-05	0.000239298	99.98	UP_Col0_DOWN_bdg
AT3G50900.1	1.33201	0.00375546	0.0200919	97.99	DOWN_Col0_UP_bdg		AT3G59350.6	-2.8161	0.000769923	0.00527394	99.47	UP_Col0_DOWN_bdg
AT2G04780.1	1.33202	1.38688e-12	5.79119e-11	100	DOWN_Col0_UP_bdg		AT2G41640.1	-2.81074	0.000323043	0.00248206	99.75	UP_Col0_DOWN_bdg
AT5G67360.1	1.33467	3.36163e-12	1.32076e-10	100	DOWN_Col0_UP_bdg		AT1G20620.5	-2.80935	9.00608e-17	6.55679e-15	100	UP_Col0_DOWN_bdg
AT4G30850.1	1.33511	0.00555593	0.0277774	97.22	DOWN_Col0_UP_bdg		AT3G52720.1	-2.80471	1.24382e-07	2.2333e-06	100	UP_Col0_DOWN_bdg
AT5G38690.2	1.33736	0.00265401	0.0151693	98.48	DOWN_Col0_UP_bdg		AT2G17040.1	-2.79988	0.000371313	0.00280959	99.72	UP_Col0_DOWN_bdg
AT5G64570.1	1.33748	8.31252e-11	2.59579e-09	100	DOWN_Col0_UP_bdg		AT4G08870.1	-2.79874	3.12521e-21	3.5564e-19	100	UP_Col0_DOWN_bdg
AT1G06410.3	1.33836	0.000744316	0.00512501	99.49	DOWN_Col0_UP_bdg		AT2G42760.1	-2.79726	4.48937e-10	1.25044e-08	100	UP_Col0_DOWN_bdg
AT5G64080.1	1.33979	0.000127966	0.00110978	99.89	DOWN_Col0_UP_bdg		AT4G33490.1	-2.79401	2.55608e-08	5.129e-07	100	UP_Col0_DOWN_bdg
AT5G35740.1	1.34094	0.000532093	0.00384944	99.62	DOWN_Col0_UP_bdg		AT1G56660.2	-2.79112	1.8178e-05	0.0001982	99.98	UP_Col0_DOWN_bdg
AT1G23860.1	1.34237	3.30992e-05	0.000336087	99.97	DOWN_Col0_UP_bdg		AT5G47240.1	-2.79082	3.12613e-49	2.0783e-46	100	UP_Col0_DOWN_bdg
AT3G53740.2	1.34292	8.3889e-11	2.6164e-09	100	DOWN_Col0_UP_bdg		AT2G28500.1	-2.78835	1.3351e-05	0.000150238	99.98	UP_Col0_DOWN_bdg
AT5G26850.1	1.34309	5.79619e-10	1.5766e-08	100	DOWN_Col0_UP_bdg		AT1G76600.1	-2.77202	1.47139e-05	0.000164198	99.98	UP_Col0_DOWN_bdg
AT2G47240.4	1.3448	0.00199617	0.0119218	98.81	DOWN_Col0_UP_bdg		AT5G46830.1	-2.7614	0.00284709	0.0160513	98.39	UP_Col0_DOWN_bdg
AT5G65410.1	1.34543	7.88101e-05	0.000719804	99.93	DOWN_Col0_UP_bdg		AT1G05575.1	-2.75616	0.000210064	0.00170999	99.83	UP_Col0_DOWN_bdg
AT1G72820.1	1.34551	3.00184e-07	4.94365e-06	100	DOWN_Col0_UP_bdg		AT3G09540.3	-2.75292	0.000916772	0.00612872	99.39	UP_Col0_DOWN_bdg
AT3G02820.1	1.34692	0.00660146	0.0319917	96.8	DOWN_Col0_UP_bdg		AT5G52320.2	-2.75061	3.18822e-05	0.000324905	99.97	UP_Col0_DOWN_bdg
AT4G24390.2	1.34754	2.42893e-06	3.28256e-05	100	DOWN_Col0_UP_bdg		AT2G30040.1	-2.74553	2.87106e-07	4.74684e-06	100	UP_Col0_DOWN_bdg
AT1G04020.1	1.34927	0.000360454	0.00273869	99.73	DOWN_Col0_UP_bdg		AT1G80130.1	-2.7403	3.16825e-05	0.000323131	99.97	UP_Col0_DOWN_bdg
AT3G22142.1	1.34964	1.69722e-05	0.00018634	99.98	DOWN_Col0_UP_bdg		AT5G27420.1	-2.72984	0.000226646	0.00182698	99.82	UP_Col0_DOWN_bdg
AT1G49240.1	1.35055	1.7163e-23	2.49189e-21	100	DOWN_Col0_UP_bdg		AT1G09240.1	-2.72723	5.15367e-15	2.95903e-13	100	UP_Col0_DOWN_bdg
AT1G61790.1	1.35115	7.2811e-06	8.76334e-05	99.99	DOWN_Col0_UP_bdg		AT3G15840.3	-2.7203	2.39179e-06	3.24336e-05	100	UP_Col0_DOWN_bdg
AT5G55530.1	1.35132	0.00021017	0.00170999	99.83	DOWN_Col0_UP_bdg		AT3G04030.2	-2.71272	0.0013951	0.00880892	99.12	UP_Col0_DOWN_bdg
AT2G35620.2	1.35333	2.95e-06	3.90596e-05	100	DOWN_Col0_UP_bdg		AT4G23600.3	-2.70514	5.34023e-43	2.93283e-40	100	UP_Col0_DOWN_bdg
AT5G10820.1	1.35452	0.000533167	0.00385511	99.61	DOWN_Col0_UP_bdg		AT4G24450.1	-2.705	2.66575e-10	7.79454e-09	100	UP_Col0_DOWN_bdg
AT1G11545.1	1.35453	0.00146827	0.00920646	99.08	DOWN_Col0_UP_bdg		AT5G38710.2	-2.7011	3.80603e-06	4.91573e-05	100	UP_Col0_DOWN_bdg
AT1G13980.2	1.35621	0.000313914	0.00242372	99.76	DOWN_Col0_UP_bdg		AT1G17380.1	-2.69955	0.00372907	0.0199592	98	UP_Col0_DOWN_bdg
AT3G07510.1	1.35829	0.0051369	0.0260485	97.4	DOWN_Col0_UP_bdg		AT1G13930.3	-2.69324	0.000962269	0.00639395	99.36	UP_Col0_DOWN_bdg
AT3G19820.2	1.3586	7.4083e-09	1.6475e-07	100	DOWN_Col0_UP_bdg		AT3G44400.5	-2.6846	0.00184061	0.0111616	98.88	UP_Col0_DOWN_bdg
AT2G39705.1	1.36128	0.00770658	0.0363501	96.36	DOWN_Col0_UP_bdg		AT4G32590.3	-2.68273	6.1063e-32	1.60691e-29	100	UP_Col0_DOWN_bdg
AT5G62410.1	1.36132	2.65326e-05	0.000275727	99.97	DOWN_Col0_UP_bdg		AT2G14560.2	-2.68132	7.10202e-16	4.47427e-14	100	UP_Col0_DOWN_bdg
ATCG00380.1	1.36142	0.011068	0.04852	95.15	DOWN_Col0_UP_bdg		AT2G22990.2	-2.67736	0.000120414	0.00105042	99.89	UP_Col0_DOWN_bdg
AT5G66560.1	1.36296	0.0025173	0.0145293	98.55	DOWN_Col0_UP_bdg		AT5G02940.2	-2.66241	1.28213e-21	1.5351e-19	100	UP_Col0_DOWN_bdg
AT5G27700.1	1.36332	5.01146e-17	3.75681e-15	100	DOWN_Col0_UP_bdg		AT3G15750.1	-2.66131	3.75662e-05	0.000375259	99.96	UP_Col0_DOWN_bdg
AT3G30180.1	1.36403	0.00222712	0.0130968	98.69	DOWN_Col0_UP_bdg		AT2G24600.4	-2.66124	0.000151962	0.00128869	99.87	UP_Col0_DOWN_bdg
AT5G10330.2	1.3642	0.00771578	0.0363799	96.36	DOWN_Col0_UP_bdg		AT4G08870.2	-2.65947	4.1989e-05	0.000414101	99.96	UP_Col0_DOWN_bdg
AT3G23050.1	1.36458	3.16919e-16	2.0959e-14	100	DOWN_Col0_UP_bdg		AT3G55760.2	-2.65825	1.2206e-07	2.19474e-06	100	UP_Col0_DOWN_bdg
AT2G10940.2	1.36526	0.00202413	0.0120688	98.79	DOWN_Col0_UP_bdg		AT2G16365.6	-2.65779	2.5253e-07	4.23617e-06	100	UP_Col0_DOWN_bdg
AT5G16150.1	1.36528	6.20297e-19	5.7825e-17	100	DOWN_Col0_UP_bdg		AT1G65490.3	-2.65648	0.00187556	0.0113246	98.87	UP_Col0_DOWN_bdg
AT5G49430.1	1.36619	0.0106358	0.046876	95.31	DOWN_Col0_UP_bdg		AT1G14150.2	-2.64558	1.72345e-18	1.5277e-16	100	UP_Col0_DOWN_bdg
AT2G13610.1	1.36622	0.000196255	0.00161288	99.84	DOWN_Col0_UP_bdg		AT2G47870.1	-2.6442	0.000117577	0.00102745	99.9	UP_Col0_DOWN_bdg
AT1G10020.1	1.36644	0.000268021	0.00211792	99.79	DOWN_Col0_UP_bdg		AT5G52050.1	-2.64225	0.000102607	0.000908888	99.91	UP_Col0_DOWN_bdg
AT1G45165.1	1.36711	0.00100675	0.00664967	99.34	DOWN_Col0_UP_bdg		AT3G55940.1	-2.64005	1.22606e-08	2.60723e-07	100	UP_Col0_DOWN_bdg
AT1G23090.1	1.36722	0.00138198	0.008737	99.13	DOWN_Col0_UP_bdg		AT3G52400.1	-2.63898	6.68342e-05	0.000624651	99.94	UP_Col0_DOWN_bdg
AT3G54750.1	1.36754	0.00146998	0.00921494	99.08	DOWN_Col0_UP_bdg		AT1G43770.2	-2.63748	0.00381559	0.0203619	97.96	UP_Col0_DOWN_bdg
AT3G14430.1	1.36796	0.00827207	0.0383853	96.16	DOWN_Col0_UP_bdg		AT5G11150.2	-2.63434	0.00944643	0.0427149	95.73	UP_Col0_DOWN_bdg
AT4G02100.1	1.36853	0.000516439	0.00375472	99.62	DOWN_Col0_UP_bdg		AT1G61660.5	-2.63035	0.000575704	0.0041108	99.59	UP_Col0_DOWN_bdg
AT3G17840.1	1.36862	2.11095e-05	0.000225302	99.98	DOWN_Col0_UP_bdg		AT5G20830.1	-2.62989	1.91739e-05	0.000207462	99.98	UP_Col0_DOWN_bdg
AT5G15350.1	1.37016	2.66294e-07	4.44051e-06	100	DOWN_Col0_UP_bdg		AT4G28560.1	-2.61689	0.00326387	0.0179523	98.2	UP_Col0_DOWN_bdg
AT5G60210.6	1.37255	0.000402225	0.00300998	99.7	DOWN_Col0_UP_bdg		AT1G11170.6	-2.60476	5.44354e-05	0.000522096	99.95	UP_Col0_DOWN_bdg
AT1G79820.1	1.37311	0.00263372	0.0150772	98.49	DOWN_Col0_UP_bdg		AT2G30860.2	-2.60455	3.7657e-13	1.70795e-11	100	UP_Col0_DOWN_bdg
AT1G67730.1	1.3733	1.62708e-16	1.12926e-14	100	DOWN_Col0_UP_bdg		AT2G47620.2	-2.60305	0.00730329	0.0347922	96.52	UP_Col0_DOWN_bdg
AT4G08980.1	1.37336	0.00044088	0.0032653	99.67	DOWN_Col0_UP_bdg		AT1G13450.4	-2.60114	2.70549e-06	3.61633e-05	100	UP_Col0_DOWN_bdg
AT3G16857.1	1.37348	0.00566943	0.028254	97.17	DOWN_Col0_UP_bdg		AT2G26695.1	-2.59851	2.07581e-05	0.00022218	99.98	UP_Col0_DOWN_bdg
AT4G27450.1	1.37381	1.0106e-07	1.84338e-06	100	DOWN_Col0_UP_bdg		AT5G56850.8	-2.59753	3.50934e-07	5.67666e-06	100	UP_Col0_DOWN_bdg
AT1G01120.1	1.37389	1.52227e-09	3.8342e-08	100	DOWN_Col0_UP_bdg		AT1G73480.1	-2.5973	1.81922e-15	1.08393e-13	100	UP_Col0_DOWN_bdg
AT4G37250.1	1.37462	1.0585e-09	2.73705e-08	100	DOWN_Col0_UP_bdg		AT1G69840.3	-2.5955	0.0019532	0.011715	98.83	UP_Col0_DOWN_bdg
AT5G28490.1	1.37684	9.19054e-06	0.00010774	99.99	DOWN_Col0_UP_bdg		AT3G13740.2	-2.59225	3.0602e-06	4.03917e-05	100	UP_Col0_DOWN_bdg
AT2G32060.1	1.37836	2.59108e-06	3.47628e-05	100	DOWN_Col0_UP_bdg		AT4G21760.2	-2.59068	0.000171688	0.00143147	99.86	UP_Col0_DOWN_bdg
AT1G68020.2	1.37881	5.24559e-06	6.54417e-05	99.99	DOWN_Col0_UP_bdg		AT4G37670.1	-2.59022	0.00290519	0.0163242	98.37	UP_Col0_DOWN_bdg
AT1G55330.1	1.382	0.00115287	0.00746602	99.25	DOWN_Col0_UP_bdg		AT1G10770.1	-2.58941	2.18784e-05	0.000232331	99.98	UP_Col0_DOWN_bdg
AT2G29570.1	1.38299	2.16702e-05	0.000230701	99.98	DOWN_Col0_UP_bdg		AT1G53870.3	-2.58656	5.1434e-06	6.43769e-05	99.99	UP_Col0_DOWN_bdg
AT4G12690.1	1.38434	0.00937607	0.0424646	95.75	DOWN_Col0_UP_bdg		AT1G53890.4	-2.58656	5.1434e-06	6.43769e-05	99.99	UP_Col0_DOWN_bdg
AT5G57590.1	1.38446	0.0016349	0.0101009	98.99	DOWN_Col0_UP_bdg		AT2G21380.2	-2.58029	0.0086622	0.0398385	96.02	UP_Col0_DOWN_bdg
AT3G16950.1	1.38484	2.43089e-09	5.88235e-08	100	DOWN_Col0_UP_bdg		AT1G72910.1	-2.57159	7.57819e-09	1.68084e-07	100	UP_Col0_DOWN_bdg
AT1G02640.1	1.38934	3.70042e-05	0.000370379	99.96	DOWN_Col0_UP_bdg		AT4G06746.1	-2.56663	1.0446e-09	2.70664e-08	100	UP_Col0_DOWN_bdg
AT4G38840.1	1.39126	0.00294114	0.0165079	98.35	DOWN_Col0_UP_bdg		AT4G15540.2	-2.55892	1.62778e-14	8.8057e-13	100	UP_Col0_DOWN_bdg
AT2G07715.1	1.39147	0.00463142	0.0239369	97.61	DOWN_Col0_UP_bdg		AT5G14200.3	-2.55707	0.00451043	0.023369	97.66	UP_Col0_DOWN_bdg
AT5G08020.1	1.39255	0.0104635	0.0462534	95.37	DOWN_Col0_UP_bdg		AT2G01180.2	-2.55541	0.00325207	0.0178985	98.21	UP_Col0_DOWN_bdg
AT4G36180.1	1.39393	2.79766e-07	4.63762e-06	100	DOWN_Col0_UP_bdg		AT3G45860.1	-2.55098	9.99481e-12	3.62265e-10	100	UP_Col0_DOWN_bdg
AT3G06700.2	1.39477	0.00343605	0.018712	98.13	DOWN_Col0_UP_bdg		AT5G52750.1	-2.54959	0.0001494	0.00127123	99.87	UP_Col0_DOWN_bdg
AT2G38120.1	1.39596	1.9763e-12	8.05278e-11	100	DOWN_Col0_UP_bdg		AT2G46400.1	-2.54892	0.00185703	0.0112369	98.88	UP_Col0_DOWN_bdg
AT3G25890.1	1.39743	1.13367e-09	2.91947e-08	100	DOWN_Col0_UP_bdg		AT5G58260.2	-2.54487	2.90254e-07	4.79574e-06	100	UP_Col0_DOWN_bdg
AT1G73680.1	1.39921	0.000564291	0.00404165	99.6	DOWN_Col0_UP_bdg		AT5G24155.3	-2.54362	7.40089e-06	8.8948e-05	99.99	UP_Col0_DOWN_bdg
AT5G57130.1	1.39962	4.15104e-06	5.30634e-05	99.99	DOWN_Col0_UP_bdg		AT1G63770.2	-2.54297	0.00015065	0.00127971	99.87	UP_Col0_DOWN_bdg
AT3G50740.1	1.40104	1.88792e-05	0.000204873	99.98	DOWN_Col0_UP_bdg		AT4G12290.2	-2.53826	1.0992e-25	1.95556e-23	100	UP_Col0_DOWN_bdg
AT5G44340.1	1.40121	1.13761e-23	1.72093e-21	100	DOWN_Col0_UP_bdg		AT2G35340.1	-2.53337	0.0002399	0.00192095	99.81	UP_Col0_DOWN_bdg
AT3G13120.1	1.40287	1.33936e-08	2.81968e-07	100	DOWN_Col0_UP_bdg		AT4G01450.1	-2.52794	5.33469e-05	0.000512629	99.95	UP_Col0_DOWN_bdg
AT3G11690.1	1.40367	0.000328019	0.00251418	99.75	DOWN_Col0_UP_bdg		AT4G13410.2	-2.52779	6.28392e-05	0.000591691	99.94	UP_Col0_DOWN_bdg
AT1G68400.1	1.40522	7.29366e-07	1.11e-05	100	DOWN_Col0_UP_bdg		AT4G12030.4	-2.51723	0.000587334	0.00417849	99.58	UP_Col0_DOWN_bdg
AT3G56480.1	1.40573	6.83368e-09	1.53321e-07	100	DOWN_Col0_UP_bdg		AT2G06050.3	-2.51698	4.23982e-38	1.62289e-35	100	UP_Col0_DOWN_bdg
AT3G54630.1	1.40575	0.00808349	0.0377346	96.23	DOWN_Col0_UP_bdg		AT1G53870.2	-2.51487	2.42862e-11	8.35887e-10	100	UP_Col0_DOWN_bdg
AT2G38540.1	1.40621	6.04836e-07	9.32274e-06	100	DOWN_Col0_UP_bdg		AT1G72450.1	-2.5052	1.1523e-20	1.25476e-18	100	UP_Col0_DOWN_bdg
AT5G43020.1	1.40705	0.000522492	0.00378758	99.62	DOWN_Col0_UP_bdg		AT4G24380.1	-2.50436	0.000486799	0.00356877	99.64	UP_Col0_DOWN_bdg
AT1G49340.2	1.40724	7.39025e-07	1.12087e-05	100	DOWN_Col0_UP_bdg		AT5G57630.2	-2.5027	1.44033e-07	2.53922e-06	100	UP_Col0_DOWN_bdg
AT3G07800.1	1.40831	8.31822e-07	1.24862e-05	100	DOWN_Col0_UP_bdg		AT2G28550.6	-2.50156	7.83627e-07	1.18265e-05	100	UP_Col0_DOWN_bdg
AT1G23205.1	1.40997	0.00320997	0.0177254	98.23	DOWN_Col0_UP_bdg		AT5G58770.1	-2.49965	3.65161e-09	8.59745e-08	100	UP_Col0_DOWN_bdg
AT4G13180.1	1.41088	9.35927e-05	0.000839643	99.92	DOWN_Col0_UP_bdg		AT5G62360.1	-2.49953	1.9442e-46	1.22791e-43	100	UP_Col0_DOWN_bdg
AT2G28350.1	1.41255	0.000213601	0.00173567	99.83	DOWN_Col0_UP_bdg		AT5G05600.2	-2.49882	0.00103063	0.00677864	99.32	UP_Col0_DOWN_bdg
AT5G10200.1	1.41506	9.53836e-05	0.000853587	99.91	DOWN_Col0_UP_bdg		AT1G21350.4	-2.4976	0.00757396	0.0358498	96.42	UP_Col0_DOWN_bdg
AT3G52110.3	1.416	0.00823396	0.038245	96.18	DOWN_Col0_UP_bdg		AT4G13345.3	-2.49696	9.53471e-05	0.000853563	99.91	UP_Col0_DOWN_bdg
AT1G26190.1	1.41691	0.00355157	0.0192457	98.08	DOWN_Col0_UP_bdg		AT2G27080.1	-2.49563	9.82171e-05	0.000875841	99.91	UP_Col0_DOWN_bdg
AT5G59870.1	1.41751	5.16742e-08	9.89724e-07	100	DOWN_Col0_UP_bdg		AT1G51090.1	-2.4949	9.35221e-40	3.93775e-37	100	UP_Col0_DOWN_bdg
AT2G45540.2	1.41828	0.00323357	0.0178284	98.22	DOWN_Col0_UP_bdg		AT1G24140.1	-2.4923	0.00181582	0.0110431	98.9	UP_Col0_DOWN_bdg
AT1G22300.1	1.42051	2.4068e-27	5.06691e-25	100	DOWN_Col0_UP_bdg		AT3G04030.3	-2.4908	0.00941702	0.0426272	95.74	UP_Col0_DOWN_bdg
AT2G45960.1	1.42101	1.87891e-12	7.69317e-11	100	DOWN_Col0_UP_bdg		AT1G75020.2	-2.48981	0.00475999	0.0244862	97.55	UP_Col0_DOWN_bdg
AT5G47620.2	1.42207	0.000454682	0.00335965	99.66	DOWN_Col0_UP_bdg		AT3G45140.2	-2.48908	7.47895e-08	1.40164e-06	100	UP_Col0_DOWN_bdg
AT5G47560.1	1.42242	3.91485e-22	5.04596e-20	100	DOWN_Col0_UP_bdg		AT1G80315.1	-2.48876	5.73752e-05	0.00054697	99.95	UP_Col0_DOWN_bdg
AT3G57060.3	1.42388	0.00132097	0.00839961	99.16	DOWN_Col0_UP_bdg		AT4G25500.8	-2.4878	0.000128121	0.00111075	99.89	UP_Col0_DOWN_bdg
AT2G36570.1	1.42444	1.35036e-07	2.4024e-06	100	DOWN_Col0_UP_bdg		AT2G28550.5	-2.48764	9.12086e-06	0.000107017	99.99	UP_Col0_DOWN_bdg
AT5G16000.1	1.42538	4.35582e-05	0.000426888	99.96	DOWN_Col0_UP_bdg		AT5G45110.2	-2.48712	0.00706918	0.0338749	96.61	UP_Col0_DOWN_bdg
AT3G24495.1	1.42655	0.00839951	0.0388354	96.12	DOWN_Col0_UP_bdg		AT5G41750.1	-2.48641	0.000168455	0.00140963	99.86	UP_Col0_DOWN_bdg
AT1G19835.1	1.42786	0.00127681	0.00816612	99.18	DOWN_Col0_UP_bdg		AT3G52180.2	-2.48561	0.00109715	0.00716023	99.28	UP_Col0_DOWN_bdg
AT4G18670.1	1.42828	5.52192e-07	8.56355e-06	100	DOWN_Col0_UP_bdg		AT1G64760.2	-2.48289	5.4951e-07	8.54693e-06	100	UP_Col0_DOWN_bdg
AT5G49450.1	1.42989	0.00093798	0.00625065	99.37	DOWN_Col0_UP_bdg		AT5G45340.1	-2.482	0.000568864	0.00407001	99.59	UP_Col0_DOWN_bdg
AT4G06744.1	1.43077	0.00620914	0.0304704	96.95	DOWN_Col0_UP_bdg		AT1G13470.1	-2.47808	1.40225e-06	2.00255e-05	100	UP_Col0_DOWN_bdg
AT1G07770.3	1.43142	3.27016e-10	9.38795e-09	100	DOWN_Col0_UP_bdg		AT3G16510.1	-2.47463	0.000354136	0.00269799	99.73	UP_Col0_DOWN_bdg
AT1G69420.1	1.43261	2.84194e-05	0.000293524	99.97	DOWN_Col0_UP_bdg		AT1G17420.1	-2.4743	1.54942e-13	7.39943e-12	100	UP_Col0_DOWN_bdg
AT5G03355.1	1.43417	0.000284835	0.00222918	99.78	DOWN_Col0_UP_bdg		AT1G04300.5	-2.47133	0.00366613	0.0196766	98.03	UP_Col0_DOWN_bdg
AT4G29360.1	1.43505	7.65088e-05	0.000702086	99.93	DOWN_Col0_UP_bdg		AT5G19240.1	-2.46845	1.26868e-07	2.27148e-06	100	UP_Col0_DOWN_bdg
AT1G14890.1	1.4354	3.81485e-05	0.000380175	99.96	DOWN_Col0_UP_bdg		AT4G34060.1	-2.46555	0.00294934	0.0165429	98.35	UP_Col0_DOWN_bdg
AT2G05990.2	1.43546	5.90053e-06	7.27501e-05	99.99	DOWN_Col0_UP_bdg		AT3G52050.1	-2.46032	6.12475e-05	0.000578861	99.94	UP_Col0_DOWN_bdg
AT2G44090.1	1.4381	9.08561e-05	0.000818872	99.92	DOWN_Col0_UP_bdg		AT1G78450.1	-2.45571	7.98604e-22	9.88977e-20	100	UP_Col0_DOWN_bdg
AT1G09570.1	1.43826	0.000928912	0.00619839	99.38	DOWN_Col0_UP_bdg		AT5G53050.3	-2.45424	5.86004e-15	3.34937e-13	100	UP_Col0_DOWN_bdg
AT2G03890.1	1.43973	2.64267e-09	6.35222e-08	100	DOWN_Col0_UP_bdg		AT1G67865.2	-2.45407	8.95623e-21	9.79486e-19	100	UP_Col0_DOWN_bdg
AT2G27385.1	1.44091	2.21359e-12	8.96185e-11	100	DOWN_Col0_UP_bdg		AT1G65790.1	-2.45332	4.20857e-12	1.64076e-10	100	UP_Col0_DOWN_bdg
AT3G13510.1	1.44097	3.57531e-06	4.64864e-05	100	DOWN_Col0_UP_bdg		AT5G10410.1	-2.4454	2.57351e-11	8.83351e-10	100	UP_Col0_DOWN_bdg
AT5G22930.1	1.44405	0.00618913	0.030384	96.96	DOWN_Col0_UP_bdg		AT3G54460.2	-2.44493	9.13237e-09	1.99577e-07	100	UP_Col0_DOWN_bdg
AT1G31770.1	1.44421	1.96862e-06	2.71767e-05	100	DOWN_Col0_UP_bdg		AT5G23490.2	-2.44083	0.0110703	0.04852	95.15	UP_Col0_DOWN_bdg
AT1G29890.3	1.44498	3.63489e-06	4.7164e-05	100	DOWN_Col0_UP_bdg		AT2G39920.4	-2.43583	5.80799e-18	4.87466e-16	100	UP_Col0_DOWN_bdg
AT5G25350.1	1.44638	2.30688e-15	1.35848e-13	100	DOWN_Col0_UP_bdg		AT5G18550.3	-2.43094	0.000661573	0.00463229	99.54	UP_Col0_DOWN_bdg
AT4G25835.1	1.44795	7.83523e-05	0.000715882	99.93	DOWN_Col0_UP_bdg		AT4G25433.1	-2.42711	0.00975378	0.043814	95.62	UP_Col0_DOWN_bdg
AT1G17840.1	1.44798	1.12842e-17	9.10773e-16	100	DOWN_Col0_UP_bdg		AT3G62750.6	-2.42629	1.66609e-12	6.87753e-11	100	UP_Col0_DOWN_bdg
AT2G36050.1	1.44939	0.000241337	0.00193123	99.81	DOWN_Col0_UP_bdg		AT2G23010.1	-2.42194	9.28608e-08	1.70987e-06	100	UP_Col0_DOWN_bdg
AT3G48410.1	1.45019	0.00193262	0.0116109	98.84	DOWN_Col0_UP_bdg		AT3G51450.1	-2.42126	1.72142e-18	1.5277e-16	100	UP_Col0_DOWN_bdg
AT2G23300.1	1.45068	0.00647005	0.0314877	96.85	DOWN_Col0_UP_bdg		AT4G11900.6	-2.42084	0.00108503	0.00709215	99.29	UP_Col0_DOWN_bdg
AT3G15820.1	1.45129	6.62361e-09	1.49137e-07	100	DOWN_Col0_UP_bdg		AT4G31800.3	-2.42021	0.000316298	0.0024384	99.76	UP_Col0_DOWN_bdg
AT2G34070.1	1.45197	3.93131e-05	0.000391011	99.96	DOWN_Col0_UP_bdg		AT5G28630.1	-2.41855	0.000299336	0.00232395	99.77	UP_Col0_DOWN_bdg
AT4G24820.1	1.45204	1.20492e-13	5.82026e-12	100	DOWN_Col0_UP_bdg		AT5G15550.3	-2.41544	0.0042837	0.022401	97.76	UP_Col0_DOWN_bdg
AT2G40205.1	1.4522	0.000940423	0.00626197	99.37	DOWN_Col0_UP_bdg		AT1G14250.1	-2.41524	0.000437288	0.00324631	99.68	UP_Col0_DOWN_bdg
AT1G04820.1	1.45242	5.78674e-15	3.31498e-13	100	DOWN_Col0_UP_bdg		AT1G10095.2	-2.40309	0.00899867	0.0410497	95.9	UP_Col0_DOWN_bdg
AT4G34881.1	1.45248	1.19033e-21	1.43882e-19	100	DOWN_Col0_UP_bdg		AT5G54940.3	-2.40231	7.77503e-08	1.45389e-06	100	UP_Col0_DOWN_bdg
AT1G11260.1	1.45299	6.54369e-19	6.07769e-17	100	DOWN_Col0_UP_bdg		AT4G01080.1	-2.39736	1.03749e-15	6.37716e-14	100	UP_Col0_DOWN_bdg
AT3G11210.1	1.45318	0.00149975	0.00937592	99.06	DOWN_Col0_UP_bdg		AT2G39920.2	-2.39674	1.54609e-14	8.39977e-13	100	UP_Col0_DOWN_bdg
AT4G20440.4	1.45356	1.67555e-08	3.45264e-07	100	DOWN_Col0_UP_bdg		AT5G38410.2	-2.39668	4.28424e-13	1.93273e-11	100	UP_Col0_DOWN_bdg
AT1G07820.1	1.45371	2.06293e-08	4.21307e-07	100	DOWN_Col0_UP_bdg		AT2G32390.3	-2.3905	3.1058e-05	0.000318174	99.97	UP_Col0_DOWN_bdg
AT3G54820.1	1.45417	9.28075e-05	0.000834673	99.92	DOWN_Col0_UP_bdg		AT2G45660.2	-2.38992	3.48342e-06	4.55024e-05	100	UP_Col0_DOWN_bdg
AT1G50630.1	1.45513	0.000241939	0.00193482	99.81	DOWN_Col0_UP_bdg		AT4G23990.1	-2.38677	0.00758221	0.0358707	96.41	UP_Col0_DOWN_bdg
AT2G47900.1	1.45588	1.66671e-06	2.34314e-05	100	DOWN_Col0_UP_bdg		AT1G62710.1	-2.3852	6.94889e-06	8.41159e-05	99.99	UP_Col0_DOWN_bdg
AT4G22120.4	1.45722	0.00178598	0.0108984	98.91	DOWN_Col0_UP_bdg		AT5G44565.1	-2.38425	0.00142291	0.00895984	99.1	UP_Col0_DOWN_bdg
AT5G10480.1	1.46312	3.91512e-16	2.58244e-14	100	DOWN_Col0_UP_bdg		AT3G59350.5	-2.38231	0.00469983	0.0242239	97.58	UP_Col0_DOWN_bdg
AT2G38090.1	1.46317	0.00294708	0.0165375	98.35	DOWN_Col0_UP_bdg		AT5G11610.3	-2.36891	8.20845e-11	2.56646e-09	100	UP_Col0_DOWN_bdg
AT3G24660.1	1.46517	0.000759559	0.00521291	99.48	DOWN_Col0_UP_bdg		AT3G25780.1	-2.36486	0.00160242	0.00992692	99.01	UP_Col0_DOWN_bdg
AT1G51200.2	1.4677	0.00493452	0.0252074	97.48	DOWN_Col0_UP_bdg		AT4G32330.4	-2.36363	1.93625e-05	0.000208952	99.98	UP_Col0_DOWN_bdg
AT4G38060.3	1.46803	0.000518019	0.00376379	99.62	DOWN_Col0_UP_bdg		AT4G05400.3	-2.36101	0.000193861	0.00159373	99.84	UP_Col0_DOWN_bdg
AT4G30860.1	1.46888	0.00714549	0.0341693	96.58	DOWN_Col0_UP_bdg		AT5G57630.1	-2.35911	8.99347e-29	2.06547e-26	100	UP_Col0_DOWN_bdg
AT3G23150.1	1.46928	0.00681224	0.0328305	96.72	DOWN_Col0_UP_bdg		AT5G66650.1	-2.35543	0.00373447	0.0199839	98	UP_Col0_DOWN_bdg
AT5G62670.1	1.47005	1.3878e-07	2.46207e-06	100	DOWN_Col0_UP_bdg		AT1G64065.1	-2.33843	0.00369951	0.0198262	98.02	UP_Col0_DOWN_bdg
AT4G37540.1	1.47343	0.000387506	0.00291356	99.71	DOWN_Col0_UP_bdg		AT2G23610.2	-2.33307	1.49676e-07	2.62405e-06	100	UP_Col0_DOWN_bdg
AT4G28240.1	1.47387	1.43746e-10	4.34905e-09	100	DOWN_Col0_UP_bdg		AT3G56710.1	-2.3326	8.29499e-16	5.17423e-14	100	UP_Col0_DOWN_bdg
AT3G14610.1	1.4741	0.00916377	0.04169	95.83	DOWN_Col0_UP_bdg		AT4G32030.2	-2.33255	0.00578812	0.0287506	97.12	UP_Col0_DOWN_bdg
AT4G32730.5	1.47453	0.00285292	0.0160806	98.39	DOWN_Col0_UP_bdg		AT2G44710.2	-2.33027	0.000785806	0.00535679	99.46	UP_Col0_DOWN_bdg
AT3G04630.2	1.47487	0.000699989	0.00485819	99.51	DOWN_Col0_UP_bdg		AT3G46370.2	-2.3268	0.00292071	0.0163969	98.36	UP_Col0_DOWN_bdg
AT1G28330.6	1.47582	0.00578777	0.0287506	97.12	DOWN_Col0_UP_bdg		AT4G33760.2	-2.32486	0.00644364	0.0313834	96.86	UP_Col0_DOWN_bdg
AT1G29980.1	1.47705	4.71132e-06	5.96004e-05	99.99	DOWN_Col0_UP_bdg		AT1G70420.1	-2.32311	1.75756e-21	2.06517e-19	100	UP_Col0_DOWN_bdg
AT3G13560.2	1.47728	0.00367676	0.0197252	98.03	DOWN_Col0_UP_bdg		AT3G59950.4	-2.32139	0.00447056	0.0231909	97.68	UP_Col0_DOWN_bdg
AT2G30700.2	1.47749	0.00139655	0.00881587	99.12	DOWN_Col0_UP_bdg		AT3G12730.2	-2.31934	0.000196527	0.00161354	99.84	UP_Col0_DOWN_bdg
AT5G65360.1	1.48021	2.18965e-10	6.49261e-09	100	DOWN_Col0_UP_bdg		AT5G24210.2	-2.31663	0.00727156	0.0346999	96.53	UP_Col0_DOWN_bdg
AT3G51950.3	1.48357	0.000509118	0.00370872	99.63	DOWN_Col0_UP_bdg		AT2G30330.2	-2.3158	0.00928086	0.0421304	95.79	UP_Col0_DOWN_bdg
AT5G48760.1	1.4873	5.55199e-05	0.000531044	99.95	DOWN_Col0_UP_bdg		AT2G06050.2	-2.31465	4.92283e-13	2.19727e-11	100	UP_Col0_DOWN_bdg
AT3G53850.1	1.48767	0.000509977	0.00371284	99.63	DOWN_Col0_UP_bdg		AT1G78410.1	-2.31068	0.000703282	0.00487569	99.51	UP_Col0_DOWN_bdg
AT4G39510.1	1.48969	0.00831016	0.038514	96.15	DOWN_Col0_UP_bdg		AT4G31800.2	-2.30913	9.30154e-09	2.02923e-07	100	UP_Col0_DOWN_bdg
AT5G13060.1	1.49163	0.00347742	0.018879	98.11	DOWN_Col0_UP_bdg		AT1G76130.1	-2.30903	3.26744e-10	9.38795e-09	100	UP_Col0_DOWN_bdg
AT5G55390.3	1.4918	0.00435678	0.022722	97.73	DOWN_Col0_UP_bdg		AT3G50930.1	-2.30807	0.00206121	0.0122581	98.77	UP_Col0_DOWN_bdg
AT2G33830.2	1.49411	1.24728e-26	2.4811e-24	100	DOWN_Col0_UP_bdg		AT2G23590.1	-2.30626	0.00325505	0.0179077	98.21	UP_Col0_DOWN_bdg
AT1G31710.1	1.4963	2.03245e-09	5.01423e-08	100	DOWN_Col0_UP_bdg		AT2G37460.1	-2.30259	2.79681e-17	2.18749e-15	100	UP_Col0_DOWN_bdg
AT4G29140.1	1.50267	0.000224033	0.00180765	99.82	DOWN_Col0_UP_bdg		AT3G16800.2	-2.30185	0.000131693	0.00113856	99.89	UP_Col0_DOWN_bdg
AT5G56010.1	1.50367	4.51493e-08	8.70028e-07	100	DOWN_Col0_UP_bdg		AT3G48280.1	-2.29445	2.14285e-07	3.64791e-06	100	UP_Col0_DOWN_bdg
AT1G01900.1	1.5051	1.33381e-06	1.91345e-05	100	DOWN_Col0_UP_bdg		AT1G57590.1	-2.29211	1.60711e-18	1.43973e-16	100	UP_Col0_DOWN_bdg
AT3G07540.1	1.50704	7.91673e-13	3.41881e-11	100	DOWN_Col0_UP_bdg		AT4G32770.1	-2.29021	1.27467e-19	1.26902e-17	100	UP_Col0_DOWN_bdg
AT1G28330.4	1.50738	2.3044e-10	6.80094e-09	100	DOWN_Col0_UP_bdg		AT2G29960.1	-2.28846	0.00301785	0.01683	98.32	UP_Col0_DOWN_bdg
AT2G19580.1	1.50747	0.00252072	0.0145381	98.55	DOWN_Col0_UP_bdg		AT3G51660.1	-2.28844	3.79265e-20	4.00894e-18	100	UP_Col0_DOWN_bdg
AT5G50915.1	1.50749	0.00276583	0.0156807	98.43	DOWN_Col0_UP_bdg		AT2G41430.3	-2.28653	8.34163e-17	6.126e-15	100	UP_Col0_DOWN_bdg
AT5G61170.1	1.50766	1.84626e-09	4.58624e-08	100	DOWN_Col0_UP_bdg		AT3G62010.2	-2.28004	6.92235e-06	8.3875e-05	99.99	UP_Col0_DOWN_bdg
AT1G48630.1	1.50917	1.26891e-14	6.9537e-13	100	DOWN_Col0_UP_bdg		AT5G23810.4	-2.27689	0.00196913	0.011791	98.82	UP_Col0_DOWN_bdg
AT1G33440.1	1.51139	0.00576799	0.0286675	97.13	DOWN_Col0_UP_bdg		AT4G21660.2	-2.27534	0.00399397	0.0211308	97.89	UP_Col0_DOWN_bdg
AT5G62700.1	1.51145	7.89693e-21	8.67392e-19	100	DOWN_Col0_UP_bdg		AT1G20840.2	-2.27169	0.00612574	0.0301324	96.99	UP_Col0_DOWN_bdg
AT1G74030.1	1.51286	6.18884e-06	7.61191e-05	99.99	DOWN_Col0_UP_bdg		AT2G35620.4	-2.27079	1.42708e-05	0.000159736	99.98	UP_Col0_DOWN_bdg
AT5G42110.1	1.51313	0.00284068	0.0160224	98.4	DOWN_Col0_UP_bdg		AT5G22620.3	-2.26587	9.15317e-07	1.36584e-05	100	UP_Col0_DOWN_bdg
AT1G02920.1	1.51399	0.00501437	0.0254988	97.45	DOWN_Col0_UP_bdg		AT3G28370.4	-2.26207	0.00751769	0.0356055	96.44	UP_Col0_DOWN_bdg
AT1G24530.1	1.51785	9.51754e-05	0.000852327	99.91	DOWN_Col0_UP_bdg		AT1G32928.1	-2.26181	0.00402226	0.0212671	97.87	UP_Col0_DOWN_bdg
AT5G55480.1	1.51794	5.95953e-08	1.12945e-06	100	DOWN_Col0_UP_bdg		AT1G24147.1	-2.26067	7.59812e-14	3.80102e-12	100	UP_Col0_DOWN_bdg
AT1G64660.1	1.52212	2.74459e-06	3.66086e-05	100	DOWN_Col0_UP_bdg		AT3G56290.1	-2.25988	2.16608e-10	6.44542e-09	100	UP_Col0_DOWN_bdg
AT1G67330.1	1.52217	1.6764e-05	0.000184616	99.98	DOWN_Col0_UP_bdg		AT2G38780.4	-2.25954	0.000720741	0.00498169	99.5	UP_Col0_DOWN_bdg
AT1G70940.1	1.52258	8.86978e-17	6.47622e-15	100	DOWN_Col0_UP_bdg		AT3G50060.1	-2.2577	0.000970118	0.00643306	99.36	UP_Col0_DOWN_bdg
AT4G25830.1	1.52601	0.000188386	0.00155581	99.84	DOWN_Col0_UP_bdg		AT5G58310.1	-2.2554	1.08375e-40	4.97797e-38	100	UP_Col0_DOWN_bdg
AT2G33370.1	1.52759	5.14042e-18	4.34323e-16	100	DOWN_Col0_UP_bdg		AT2G16365.2	-2.25347	5.50635e-69	7.72816e-66	100	UP_Col0_DOWN_bdg
AT3G59890.1	1.5301	0.00329534	0.0180939	98.19	DOWN_Col0_UP_bdg		AT3G09560.1	-2.25295	0.000121538	0.00105877	99.89	UP_Col0_DOWN_bdg
AT5G38110.1	1.53196	0.000718882	0.00497157	99.5	DOWN_Col0_UP_bdg		AT2G32160.3	-2.25226	0.000540596	0.00389777	99.61	UP_Col0_DOWN_bdg
AT5G41800.1	1.53488	1.18789e-06	1.71779e-05	100	DOWN_Col0_UP_bdg		AT5G57560.1	-2.2498	0.00141769	0.00892924	99.11	UP_Col0_DOWN_bdg
AT5G44560.1	1.53708	0.00136618	0.00865007	99.13	DOWN_Col0_UP_bdg		AT3G55880.3	-2.24745	0.00236976	0.0138134	98.62	UP_Col0_DOWN_bdg
AT1G23890.1	1.538	0.00560435	0.0279918	97.2	DOWN_Col0_UP_bdg		AT1G22570.2	-2.24268	0.000315193	0.00243211	99.76	UP_Col0_DOWN_bdg
AT1G69780.1	1.53946	6.49108e-06	7.93728e-05	99.99	DOWN_Col0_UP_bdg		AT1G23710.1	-2.24234	0.000647254	0.00454842	99.55	UP_Col0_DOWN_bdg
AT3G50890.1	1.54033	0.00549473	0.0274987	97.25	DOWN_Col0_UP_bdg		AT4G23270.1	-2.23756	1.79983e-12	7.41748e-11	100	UP_Col0_DOWN_bdg
AT1G29310.1	1.5424	6.58302e-13	2.87728e-11	100	DOWN_Col0_UP_bdg		AT1G25550.2	-2.23537	1.19382e-08	2.54732e-07	100	UP_Col0_DOWN_bdg
AT3G13980.1	1.546	6.30093e-06	7.73847e-05	99.99	DOWN_Col0_UP_bdg		AT2G22190.2	-2.23369	0.00127972	0.00818054	99.18	UP_Col0_DOWN_bdg
ATCG00270.1	1.54605	1.0272e-10	3.17628e-09	100	DOWN_Col0_UP_bdg		AT3G28840.1	-2.23174	0.00131293	0.00836112	99.16	UP_Col0_DOWN_bdg
AT3G50070.1	1.54651	3.37205e-05	0.000341025	99.97	DOWN_Col0_UP_bdg		AT4G18950.2	-2.22776	0.000191827	0.00157854	99.84	UP_Col0_DOWN_bdg
AT1G59740.1	1.5509	1.45135e-06	2.06682e-05	100	DOWN_Col0_UP_bdg		AT1G02450.1	-2.22307	3.75204e-09	8.81747e-08	100	UP_Col0_DOWN_bdg
AT1G01610.1	1.55116	5.07151e-12	1.94714e-10	100	DOWN_Col0_UP_bdg		AT3G46620.1	-2.22047	0.000290449	0.00226609	99.77	UP_Col0_DOWN_bdg
AT4G11080.1	1.55206	0.00202207	0.0120594	98.79	DOWN_Col0_UP_bdg		AT2G01350.2	-2.21588	0.000309095	0.00239016	99.76	UP_Col0_DOWN_bdg
AT2G37380.1	1.55243	0.00329474	0.0180939	98.19	DOWN_Col0_UP_bdg		AT1G07180.1	-2.21337	3.43411e-09	8.12321e-08	100	UP_Col0_DOWN_bdg
AT2G26640.1	1.55445	3.70593e-08	7.26885e-07	100	DOWN_Col0_UP_bdg		AT1G61340.1	-2.2123	0.00450934	0.0233681	97.66	UP_Col0_DOWN_bdg
AT1G04520.1	1.55664	0.000346763	0.00264821	99.74	DOWN_Col0_UP_bdg		AT3G52180.1	-2.21081	2.03278e-26	3.9469e-24	100	UP_Col0_DOWN_bdg
AT5G59970.2	1.56023	0.00884849	0.0405403	95.95	DOWN_Col0_UP_bdg		AT2G40130.1	-2.21075	3.08485e-06	4.06574e-05	100	UP_Col0_DOWN_bdg
AT5G57800.1	1.56308	1.39359e-15	8.42256e-14	100	DOWN_Col0_UP_bdg		AT2G38780.6	-2.20758	0.00624556	0.0305927	96.94	UP_Col0_DOWN_bdg
AT1G63180.1	1.56416	0.000563636	0.00403835	99.6	DOWN_Col0_UP_bdg		AT1G31750.1	-2.20723	0.00248106	0.014366	98.56	UP_Col0_DOWN_bdg
AT1G01620.1	1.5651	1.05516e-09	2.73119e-08	100	DOWN_Col0_UP_bdg		AT5G35480.1	-2.20321	9.10021e-17	6.60628e-15	100	UP_Col0_DOWN_bdg
AT5G51590.1	1.56624	0.00301853	0.0168301	98.32	DOWN_Col0_UP_bdg		AT5G24150.1	-2.20254	4.65305e-13	2.08053e-11	100	UP_Col0_DOWN_bdg
AT1G61180.1	1.56845	3.21423e-05	0.000327029	99.97	DOWN_Col0_UP_bdg		AT2G21385.2	-2.20202	5.71431e-33	1.62633e-30	100	UP_Col0_DOWN_bdg
AT5G20740.1	1.56936	0.00045511	0.00336084	99.66	DOWN_Col0_UP_bdg		AT3G07650.3	-2.20088	1.23488e-17	9.90375e-16	100	UP_Col0_DOWN_bdg
AT3G48350.1	1.56977	0.00120079	0.0077308	99.23	DOWN_Col0_UP_bdg		AT3G57450.1	-2.19917	4.43162e-05	0.00043377	99.96	UP_Col0_DOWN_bdg
AT3G47350.1	1.5718	2.75792e-16	1.83351e-14	100	DOWN_Col0_UP_bdg		AT1G74450.1	-2.19841	7.83512e-05	0.000715882	99.93	UP_Col0_DOWN_bdg
AT3G46320.1	1.57257	1.84311e-06	2.56684e-05	100	DOWN_Col0_UP_bdg		AT3G12580.1	-2.19709	0.00359338	0.0193973	98.06	UP_Col0_DOWN_bdg
AT5G56100.1	1.57417	0.000257534	0.00204658	99.8	DOWN_Col0_UP_bdg		AT4G23810.1	-2.19604	0.00269675	0.015358	98.46	UP_Col0_DOWN_bdg
AT1G66050.1	1.57543	0.0111954	0.0489747	95.1	DOWN_Col0_UP_bdg		AT3G25760.1	-2.19494	4.5608e-22	5.81917e-20	100	UP_Col0_DOWN_bdg
AT5G65460.4	1.58063	7.22753e-06	8.71036e-05	99.99	DOWN_Col0_UP_bdg		AT5G06320.1	-2.1945	1.99579e-07	3.41597e-06	100	UP_Col0_DOWN_bdg
AT4G21070.1	1.58208	0.00224507	0.0131787	98.68	DOWN_Col0_UP_bdg		AT1G10900.3	-2.19404	0.00721878	0.0345002	96.55	UP_Col0_DOWN_bdg
AT1G48490.1	1.58237	0.00313862	0.0173846	98.26	DOWN_Col0_UP_bdg		AT3G57540.1	-2.18154	7.5998e-05	0.000697905	99.93	UP_Col0_DOWN_bdg
AT2G33170.1	1.5829	2.06636e-09	5.08334e-08	100	DOWN_Col0_UP_bdg		AT1G61660.2	-2.18095	0.00165366	0.0101993	98.98	UP_Col0_DOWN_bdg
AT3G44590.1	1.58467	3.60132e-06	4.68005e-05	100	DOWN_Col0_UP_bdg		AT2G26530.1	-2.17812	3.27279e-09	7.75614e-08	100	UP_Col0_DOWN_bdg
AT1G79410.1	1.58503	2.34207e-10	6.90404e-09	100	DOWN_Col0_UP_bdg		AT1G24070.2	-2.17735	8.99487e-05	0.000811041	99.92	UP_Col0_DOWN_bdg
AT2G01420.3	1.58566	0.000190995	0.00157221	99.84	DOWN_Col0_UP_bdg		AT4G22890.5	-2.17688	4.40061e-26	8.29646e-24	100	UP_Col0_DOWN_bdg
AT3G61160.1	1.58803	0.000615109	0.00435402	99.56	DOWN_Col0_UP_bdg		AT2G32390.2	-2.17597	2.97974e-11	1.01179e-09	100	UP_Col0_DOWN_bdg
AT5G01810.1	1.58808	0.00651453	0.0316372	96.84	DOWN_Col0_UP_bdg		AT1G62250.2	-2.17485	0.000218399	0.00177006	99.82	UP_Col0_DOWN_bdg
AT2G37420.1	1.58846	0.000165372	0.00138659	99.86	DOWN_Col0_UP_bdg		AT4G11570.1	-2.17369	4.2438e-08	8.24067e-07	100	UP_Col0_DOWN_bdg
AT5G07030.1	1.59312	2.29973e-16	1.55342e-14	100	DOWN_Col0_UP_bdg		AT1G09070.1	-2.17216	7.97713e-08	1.48509e-06	100	UP_Col0_DOWN_bdg
AT3G04670.1	1.59419	2.74842e-08	5.48014e-07	100	DOWN_Col0_UP_bdg		AT3G04210.1	-2.17086	1.03084e-21	1.26418e-19	100	UP_Col0_DOWN_bdg
AT1G28580.1	1.59823	1.05439e-12	4.50577e-11	100	DOWN_Col0_UP_bdg		AT3G28130.6	-2.16631	7.04564e-05	0.000653793	99.93	UP_Col0_DOWN_bdg
AT5G38650.1	1.59845	0.000203969	0.00166521	99.83	DOWN_Col0_UP_bdg		AT2G32290.1	-2.16281	1.18481e-24	1.98224e-22	100	UP_Col0_DOWN_bdg
AT5G60460.1	1.59872	0.00119671	0.00771043	99.23	DOWN_Col0_UP_bdg		AT1G15125.2	-2.16026	0.000878882	0.00590668	99.41	UP_Col0_DOWN_bdg
AT4G01720.1	1.5989	0.00020239	0.0016563	99.83	DOWN_Col0_UP_bdg		AT1G72900.1	-2.15852	0.000373931	0.00282579	99.72	UP_Col0_DOWN_bdg
AT2G47440.1	1.59945	7.76873e-06	9.2922e-05	99.99	DOWN_Col0_UP_bdg		AT4G21380.2	-2.15595	1.36247e-06	1.95014e-05	100	UP_Col0_DOWN_bdg
AT5G18380.1	1.59986	1.54217e-11	5.47958e-10	100	DOWN_Col0_UP_bdg		AT3G51750.1	-2.15391	5.84783e-06	7.21356e-05	99.99	UP_Col0_DOWN_bdg
AT3G56370.1	1.60039	9.32591e-08	1.71346e-06	100	DOWN_Col0_UP_bdg		AT4G16680.1	-2.1522	0.0105655	0.0466556	95.33	UP_Col0_DOWN_bdg
AT1G17060.1	1.60144	0.00354298	0.0192032	98.08	DOWN_Col0_UP_bdg		AT1G21130.2	-2.14967	1.25495e-08	2.65526e-07	100	UP_Col0_DOWN_bdg
AT1G49630.5	1.60953	0.00593841	0.029347	97.07	DOWN_Col0_UP_bdg		AT4G19120.3	-2.14923	4.20068e-09	9.8261e-08	100	UP_Col0_DOWN_bdg
AT3G19100.1	1.60992	3.88152e-17	2.9625e-15	100	DOWN_Col0_UP_bdg		AT1G45191.4	-2.14802	8.68124e-06	0.00010234	99.99	UP_Col0_DOWN_bdg
AT1G13640.1	1.61316	3.66777e-11	1.22565e-09	100	DOWN_Col0_UP_bdg		AT1G28610.2	-2.14419	3.65027e-08	7.1764e-07	100	UP_Col0_DOWN_bdg
AT1G57680.1	1.61376	1.01242e-17	8.27727e-16	100	DOWN_Col0_UP_bdg		AT5G22300.1	-2.14415	0.00217028	0.0128087	98.72	UP_Col0_DOWN_bdg
AT5G01890.1	1.61378	5.54055e-11	1.79911e-09	100	DOWN_Col0_UP_bdg		AT3G54500.1	-2.14355	1.28978e-12	5.40361e-11	100	UP_Col0_DOWN_bdg
ATCG01100.1	1.6151	0.00042067	0.00313123	99.69	DOWN_Col0_UP_bdg		AT5G28910.2	-2.13988	9.51816e-06	0.000111066	99.99	UP_Col0_DOWN_bdg
AT3G05330.1	1.61558	0.000167999	0.00140721	99.86	DOWN_Col0_UP_bdg		AT3G01960.1	-2.13927	2.04828e-09	5.04837e-08	100	UP_Col0_DOWN_bdg
AT2G16270.1	1.61696	0.000686051	0.00477134	99.52	DOWN_Col0_UP_bdg		AT3G26512.1	-2.13694	1.20598e-07	2.17154e-06	100	UP_Col0_DOWN_bdg
AT2G43680.1	1.61795	1.72599e-06	2.41572e-05	100	DOWN_Col0_UP_bdg		AT1G25422.1	-2.13114	0.000731213	0.00504441	99.5	UP_Col0_DOWN_bdg
AT4G14300.1	1.61838	4.9126e-09	1.13651e-07	100	DOWN_Col0_UP_bdg		AT5G50100.1	-2.12731	9.13209e-15	5.08159e-13	100	UP_Col0_DOWN_bdg
AT2G43150.1	1.62012	8.24154e-13	3.54695e-11	100	DOWN_Col0_UP_bdg		AT1G20510.1	-2.1232	6.11006e-29	1.41613e-26	100	UP_Col0_DOWN_bdg
AT3G51720.1	1.6205	0.000296185	0.00230515	99.77	DOWN_Col0_UP_bdg		AT5G42900.2	-2.12249	0.00658354	0.0319171	96.81	UP_Col0_DOWN_bdg
AT5G62090.3	1.62074	0.00436969	0.0227751	97.72	DOWN_Col0_UP_bdg		AT5G42250.1	-2.11973	1.15698e-25	2.04397e-23	100	UP_Col0_DOWN_bdg
AT1G72730.1	1.62658	1.8127e-05	0.000197815	99.98	DOWN_Col0_UP_bdg		AT1G17147.1	-2.11609	0.000157048	0.00132559	99.87	UP_Col0_DOWN_bdg
AT1G78260.1	1.62703	0.00223965	0.0131613	98.68	DOWN_Col0_UP_bdg		AT1G01560.2	-2.11575	0.000247584	0.00197434	99.8	UP_Col0_DOWN_bdg
AT3G06290.2	1.62806	0.000821473	0.00557124	99.44	DOWN_Col0_UP_bdg		AT4G33630.3	-2.11368	7.95435e-05	0.000725193	99.93	UP_Col0_DOWN_bdg
AT5G05940.1	1.62923	0.00270345	0.0153842	98.46	DOWN_Col0_UP_bdg		AT4G35300.4	-2.11315	6.32828e-06	7.76829e-05	99.99	UP_Col0_DOWN_bdg
AT5G61440.1	1.63303	3.76005e-11	1.25317e-09	100	DOWN_Col0_UP_bdg		AT1G61430.6	-2.11133	0.00177315	0.0108305	98.92	UP_Col0_DOWN_bdg
AT4G33420.2	1.63484	0.00848481	0.039151	96.08	DOWN_Col0_UP_bdg		AT4G14910.2	-2.10891	0.000763197	0.00523504	99.48	UP_Col0_DOWN_bdg
AT4G01870.1	1.63607	3.45e-10	9.82609e-09	100	DOWN_Col0_UP_bdg		AT1G16730.1	-2.10707	0.000333192	0.00254997	99.75	UP_Col0_DOWN_bdg
AT3G46845.1	1.63736	0.00183121	0.0111233	98.89	DOWN_Col0_UP_bdg		AT2G23840.1	-2.10643	5.40896e-22	6.79834e-20	100	UP_Col0_DOWN_bdg
AT3G12610.1	1.63804	5.25775e-10	1.44063e-08	100	DOWN_Col0_UP_bdg		AT4G18440.1	-2.10417	1.84471e-13	8.71084e-12	100	UP_Col0_DOWN_bdg
AT2G42870.1	1.63827	0.003174	0.0175536	98.24	DOWN_Col0_UP_bdg		AT4G19170.1	-2.10272	8.90541e-33	2.44541e-30	100	UP_Col0_DOWN_bdg
AT2G38870.1	1.6412	4.20117e-05	0.000414101	99.96	DOWN_Col0_UP_bdg		AT2G29670.1	-2.102	8.07928e-24	1.24455e-21	100	UP_Col0_DOWN_bdg
AT1G24470.1	1.64279	0.000371343	0.00280959	99.72	DOWN_Col0_UP_bdg		AT1G58280.1	-2.09991	1.43575e-06	2.04576e-05	100	UP_Col0_DOWN_bdg
AT5G39570.1	1.64452	0.000601813	0.00427188	99.57	DOWN_Col0_UP_bdg		AT1G73750.1	-2.09443	4.56618e-12	1.76925e-10	100	UP_Col0_DOWN_bdg
AT1G77760.1	1.64594	7.51411e-15	4.24673e-13	100	DOWN_Col0_UP_bdg		AT2G30170.2	-2.09375	0.000138243	0.00118629	99.88	UP_Col0_DOWN_bdg
AT2G46765.1	1.64652	0.000894643	0.00600495	99.4	DOWN_Col0_UP_bdg		AT3G27610.2	-2.09285	0.00331794	0.0181785	98.18	UP_Col0_DOWN_bdg
AT5G25590.1	1.64726	0.000214551	0.00174227	99.83	DOWN_Col0_UP_bdg		AT2G05940.1	-2.09144	8.73674e-07	1.30834e-05	100	UP_Col0_DOWN_bdg
AT5G60450.1	1.6474	1.00032e-06	1.4738e-05	100	DOWN_Col0_UP_bdg		AT2G03390.2	-2.08859	6.69141e-16	4.22613e-14	100	UP_Col0_DOWN_bdg
AT5G51750.1	1.64748	1.72482e-10	5.16281e-09	100	DOWN_Col0_UP_bdg		AT4G14680.2	-2.08359	0.00656452	0.0318371	96.82	UP_Col0_DOWN_bdg
AT3G10190.1	1.65243	0.00267292	0.0152567	98.47	DOWN_Col0_UP_bdg		AT3G51895.1	-2.08097	4.38243e-25	7.5831e-23	100	UP_Col0_DOWN_bdg
AT4G34160.1	1.65475	2.45585e-07	4.13339e-06	100	DOWN_Col0_UP_bdg		AT1G13650.1	-2.08047	5.2273e-05	0.000504036	99.95	UP_Col0_DOWN_bdg
AT4G38660.1	1.65623	2.13834e-06	2.93432e-05	100	DOWN_Col0_UP_bdg		AT1G61520.3	-2.07672	6.47891e-97	2.04596e-93	100	UP_Col0_DOWN_bdg
AT3G46490.1	1.65848	0.000189124	0.00156087	99.84	DOWN_Col0_UP_bdg		AT1G55310.3	-2.07656	0.000322405	0.00247867	99.75	UP_Col0_DOWN_bdg
AT1G70830.1	1.65937	1.71176e-23	2.49189e-21	100	DOWN_Col0_UP_bdg		AT1G52870.1	-2.07456	2.50976e-06	3.37794e-05	100	UP_Col0_DOWN_bdg
AT1G07370.1	1.66501	5.21331e-06	6.51355e-05	99.99	DOWN_Col0_UP_bdg		AT2G21320.1	-2.07293	0.000140433	0.00120386	99.88	UP_Col0_DOWN_bdg
AT5G17860.1	1.66627	0.00286005	0.0161137	98.39	DOWN_Col0_UP_bdg		AT1G19670.1	-2.07198	5.45172e-09	1.2532e-07	100	UP_Col0_DOWN_bdg
AT3G17820.1	1.66675	1.32649e-15	8.07214e-14	100	DOWN_Col0_UP_bdg		AT3G52180.4	-2.06728	5.11075e-08	9.79611e-07	100	UP_Col0_DOWN_bdg
AT5G50200.1	1.66753	0.000229338	0.00184456	99.82	DOWN_Col0_UP_bdg		AT4G16990.19	-2.06684	4.35432e-14	2.24956e-12	100	UP_Col0_DOWN_bdg
AT4G35040.1	1.67043	0.00303637	0.0169072	98.31	DOWN_Col0_UP_bdg		AT4G31780.1	-2.0653	0.000156607	0.00132232	99.87	UP_Col0_DOWN_bdg
AT4G35770.1	1.67051	0.000134629	0.00115961	99.88	DOWN_Col0_UP_bdg		AT3G01510.2	-2.06496	3.50283e-19	3.36433e-17	100	UP_Col0_DOWN_bdg
AT3G16400.2	1.67277	3.11012e-30	7.55491e-28	100	DOWN_Col0_UP_bdg		AT2G01890.1	-2.06104	0.000367054	0.00278131	99.72	UP_Col0_DOWN_bdg
AT1G76540.1	1.67331	9.36573e-07	1.39426e-05	100	DOWN_Col0_UP_bdg		AT4G36500.1	-2.06045	6.5693e-11	2.10076e-09	100	UP_Col0_DOWN_bdg
AT1G24460.1	1.67435	0.00421257	0.0220772	97.79	DOWN_Col0_UP_bdg		AT4G11160.3	-2.06036	0.00395257	0.0209513	97.9	UP_Col0_DOWN_bdg
AT4G37750.1	1.67588	1.6918e-05	0.000185907	99.98	DOWN_Col0_UP_bdg		AT4G39260.2	-2.05819	5.72947e-33	1.62633e-30	100	UP_Col0_DOWN_bdg
AT1G43170.2	1.67656	6.90935e-13	3.0095e-11	100	DOWN_Col0_UP_bdg		AT2G15042.1	-2.05558	6.93854e-07	1.06043e-05	100	UP_Col0_DOWN_bdg
AT3G02230.1	1.67964	1.33369e-24	2.20216e-22	100	DOWN_Col0_UP_bdg		AT2G39650.1	-2.05202	0.00298804	0.0166956	98.33	UP_Col0_DOWN_bdg
AT4G03190.1	1.68168	1.71138e-09	4.2934e-08	100	DOWN_Col0_UP_bdg		AT5G35490.1	-2.04969	4.69756e-08	9.03843e-07	100	UP_Col0_DOWN_bdg
AT2G41330.1	1.68214	0.00084111	0.00568154	99.43	DOWN_Col0_UP_bdg		AT2G39420.1	-2.04505	9.51235e-07	1.41359e-05	100	UP_Col0_DOWN_bdg
AT2G37630.1	1.68232	1.77509e-11	6.23701e-10	100	DOWN_Col0_UP_bdg		AT5G67180.1	-2.04019	3.0343e-05	0.000311355	99.97	UP_Col0_DOWN_bdg
AT1G28660.1	1.68235	2.3908e-11	8.23994e-10	100	DOWN_Col0_UP_bdg		AT1G80810.2	-2.03964	0.0106743	0.0470207	95.3	UP_Col0_DOWN_bdg
AT1G07200.2	1.68496	3.92668e-07	6.28642e-06	100	DOWN_Col0_UP_bdg		AT4G08290.2	-2.03578	0.00434768	0.0226886	97.73	UP_Col0_DOWN_bdg
AT4G34530.1	1.6856	0.00727964	0.0347204	96.53	DOWN_Col0_UP_bdg		AT1G10560.1	-2.03559	0.00224535	0.0131787	98.68	UP_Col0_DOWN_bdg
AT3G13920.1	1.6863	1.02057e-41	5.26179e-39	100	DOWN_Col0_UP_bdg		AT4G31870.1	-2.03221	1.14023e-06	1.65645e-05	100	UP_Col0_DOWN_bdg
AT4G01910.1	1.68647	0.00389237	0.0206929	97.93	DOWN_Col0_UP_bdg		AT3G05936.2	-2.03141	0.00246735	0.0142997	98.57	UP_Col0_DOWN_bdg
AT5G57480.1	1.68813	0.00618051	0.0303476	96.97	DOWN_Col0_UP_bdg		AT1G54040.3	-2.03101	0.00324618	0.0178823	98.21	UP_Col0_DOWN_bdg
AT5G35160.1	1.68869	0.00675924	0.0326186	96.74	DOWN_Col0_UP_bdg		AT5G56980.1	-2.0304	6.35295e-13	2.78636e-11	100	UP_Col0_DOWN_bdg
AT1G33470.3	1.69189	0.00432106	0.0225777	97.74	DOWN_Col0_UP_bdg		AT1G78070.1	-2.02845	2.59623e-22	3.41608e-20	100	UP_Col0_DOWN_bdg
AT3G48360.3	1.69203	6.06912e-14	3.06037e-12	100	DOWN_Col0_UP_bdg		AT4G24740.10	-2.02363	0.000170708	0.00142518	99.86	UP_Col0_DOWN_bdg
AT4G02330.1	1.69671	0.010372	0.0459617	95.4	DOWN_Col0_UP_bdg		AT5G28030.1	-2.02176	6.40838e-05	0.00060184	99.94	UP_Col0_DOWN_bdg
AT4G00820.1	1.69707	0.000963379	0.00639964	99.36	DOWN_Col0_UP_bdg		AT3G20870.3	-2.01898	0.00442075	0.0229797	97.7	UP_Col0_DOWN_bdg
AT4G37450.1	1.69911	6.51829e-17	4.81496e-15	100	DOWN_Col0_UP_bdg		AT2G16890.2	-2.01796	3.28845e-05	0.000334041	99.97	UP_Col0_DOWN_bdg
AT3G15430.1	1.69975	0.00773225	0.036443	96.36	DOWN_Col0_UP_bdg		AT5G23010.3	-2.01624	1.89522e-09	4.69403e-08	100	UP_Col0_DOWN_bdg
AT1G15570.1	1.70003	8.31241e-06	9.87289e-05	99.99	DOWN_Col0_UP_bdg		AT2G29170.1	-2.01529	1.43967e-07	2.53922e-06	100	UP_Col0_DOWN_bdg
AT3G43300.3	1.70441	2.86708e-10	8.34458e-09	100	DOWN_Col0_UP_bdg		AT3G15353.2	-2.01167	3.52073e-07	5.69061e-06	100	UP_Col0_DOWN_bdg
AT1G16270.1	1.7064	0.00378614	0.0202219	97.98	DOWN_Col0_UP_bdg		AT1G63720.1	-2.01091	0.00149044	0.00932926	99.07	UP_Col0_DOWN_bdg
ATCG01010.1	1.70736	0.000617924	0.00436905	99.56	DOWN_Col0_UP_bdg		AT1G15790.1	-2.00953	0.000128413	0.0011129	99.89	UP_Col0_DOWN_bdg
AT3G20670.1	1.70756	3.73723e-07	6.00596e-06	100	DOWN_Col0_UP_bdg		AT5G05600.1	-2.00497	1.42506e-07	2.51582e-06	100	UP_Col0_DOWN_bdg
AT2G01150.1	1.70971	0.000168343	0.00140916	99.86	DOWN_Col0_UP_bdg		AT1G62850.4	-2.00357	4.29947e-06	5.47192e-05	99.99	UP_Col0_DOWN_bdg
AT2G01150.3	1.70971	0.000168343	0.00140916	99.86	DOWN_Col0_UP_bdg		AT3G58720.4	-2.00026	0.00137739	0.00871012	99.13	UP_Col0_DOWN_bdg
AT2G37640.2	1.71113	0.0013749	0.0086966	99.13	DOWN_Col0_UP_bdg		AT1G74070.2	-1.99983	0.0052319	0.02644	97.36	UP_Col0_DOWN_bdg
AT5G48610.3	1.71142	0.00101078	0.00667418	99.33	DOWN_Col0_UP_bdg		AT4G26640.6	-1.9992	8.06283e-05	0.000734817	99.93	UP_Col0_DOWN_bdg
AT3G05020.1	1.71193	4.06098e-15	2.34229e-13	100	DOWN_Col0_UP_bdg		AT2G23000.2	-1.99791	0.000254017	0.0020199	99.8	UP_Col0_DOWN_bdg
AT3G53210.1	1.71475	0.00504037	0.0256104	97.44	DOWN_Col0_UP_bdg		AT5G54930.2	-1.99773	0.00923553	0.041956	95.8	UP_Col0_DOWN_bdg
AT2G30490.1	1.71559	2.32782e-13	1.08502e-11	100	DOWN_Col0_UP_bdg		AT1G06820.2	-1.99765	0.00347434	0.0188676	98.11	UP_Col0_DOWN_bdg
AT5G09440.1	1.71747	1.1884e-05	0.00013548	99.99	DOWN_Col0_UP_bdg		AT4G23140.2	-1.99653	0.000583739	0.00415994	99.58	UP_Col0_DOWN_bdg
AT2G46780.1	1.71749	0.00114468	0.00741679	99.26	DOWN_Col0_UP_bdg		AT3G19010.1	-1.99644	0.00110523	0.00720322	99.28	UP_Col0_DOWN_bdg
AT4G26960.1	1.71785	0.00165551	0.0102082	98.98	DOWN_Col0_UP_bdg		AT1G65450.1	-1.99533	0.00162125	0.0100337	99	UP_Col0_DOWN_bdg
AT1G66920.2	1.72008	0.00872075	0.0400495	96	DOWN_Col0_UP_bdg		AT3G27690.1	-1.99512	1.31883e-16	9.20376e-15	100	UP_Col0_DOWN_bdg
AT2G43820.1	1.72303	3.00792e-11	1.01999e-09	100	DOWN_Col0_UP_bdg		AT3G55760.3	-1.99422	8.3745e-14	4.14054e-12	100	UP_Col0_DOWN_bdg
AT3G08650.2	1.72437	1.56206e-08	3.24259e-07	100	DOWN_Col0_UP_bdg		AT5G46710.1	-1.99332	1.73792e-07	3.00513e-06	100	UP_Col0_DOWN_bdg
AT2G01210.1	1.72535	0.00272975	0.015504	98.45	DOWN_Col0_UP_bdg		AT5G19210.1	-1.99187	0.00213629	0.0126332	98.74	UP_Col0_DOWN_bdg
AT4G28190.1	1.72801	0.00101294	0.00668668	99.33	DOWN_Col0_UP_bdg		AT2G22500.1	-1.99086	0.000170672	0.00142518	99.86	UP_Col0_DOWN_bdg
AT2G37120.1	1.72934	2.60953e-08	5.22381e-07	100	DOWN_Col0_UP_bdg		AT5G17450.1	-1.99071	5.21846e-06	6.51675e-05	99.99	UP_Col0_DOWN_bdg
AT5G43460.2	1.72982	1.45994e-17	1.15982e-15	100	DOWN_Col0_UP_bdg		AT5G62020.1	-1.99013	0.0110404	0.048414	95.16	UP_Col0_DOWN_bdg
AT1G30600.1	1.73257	1.95563e-05	0.000210863	99.98	DOWN_Col0_UP_bdg		AT1G78070.2	-1.98971	1.98794e-05	0.000214072	99.98	UP_Col0_DOWN_bdg
AT2G23170.1	1.73715	9.61722e-05	0.000859731	99.91	DOWN_Col0_UP_bdg		AT4G27310.1	-1.98945	1.39473e-06	1.99293e-05	100	UP_Col0_DOWN_bdg
AT4G24510.1	1.74007	2.08509e-19	2.0338e-17	100	DOWN_Col0_UP_bdg		AT1G14200.1	-1.98901	0.00038103	0.00287256	99.71	UP_Col0_DOWN_bdg
AT1G63220.1	1.74053	0.000347917	0.00265542	99.73	DOWN_Col0_UP_bdg		AT3G08840.12	-1.98419	0.0100677	0.0449523	95.5	UP_Col0_DOWN_bdg
AT2G26250.1	1.74305	2.27905e-42	1.19949e-39	100	DOWN_Col0_UP_bdg		AT1G10890.4	-1.98418	3.96499e-06	5.0924e-05	99.99	UP_Col0_DOWN_bdg
AT5G13590.5	1.74403	0.00200068	0.0119459	98.81	DOWN_Col0_UP_bdg		AT2G39250.2	-1.98412	0.00972817	0.04373	95.63	UP_Col0_DOWN_bdg
AT3G07510.2	1.74633	0.010324	0.0457731	95.42	DOWN_Col0_UP_bdg		AT4G21440.1	-1.98402	0.000100089	0.000889707	99.91	UP_Col0_DOWN_bdg
AT4G30470.1	1.75431	6.95531e-08	1.30738e-06	100	DOWN_Col0_UP_bdg		AT4G33980.1	-1.98286	1.03538e-22	1.42157e-20	100	UP_Col0_DOWN_bdg
AT2G38860.3	1.75813	0.00480709	0.0246882	97.53	DOWN_Col0_UP_bdg		AT2G28550.3	-1.9781	5.69864e-06	7.04673e-05	99.99	UP_Col0_DOWN_bdg
AT1G17860.1	1.75932	1.96043e-06	2.7104e-05	100	DOWN_Col0_UP_bdg		AT5G05840.1	-1.97537	0.00166957	0.0102824	98.97	UP_Col0_DOWN_bdg
AT1G62640.1	1.76014	2.54393e-07	4.26175e-06	100	DOWN_Col0_UP_bdg		AT3G28880.1	-1.9732	0.000873864	0.00587764	99.41	UP_Col0_DOWN_bdg
AT1G20930.1	1.76201	0.000560404	0.00401859	99.6	DOWN_Col0_UP_bdg		AT3G51100.3	-1.96991	0.000502822	0.00367239	99.63	UP_Col0_DOWN_bdg
AT5G67200.1	1.76635	1.44095e-05	0.000161146	99.98	DOWN_Col0_UP_bdg		AT5G44190.1	-1.96706	1.84846e-18	1.62709e-16	100	UP_Col0_DOWN_bdg
AT3G61490.3	1.76827	9.68168e-05	0.000864269	99.91	DOWN_Col0_UP_bdg		AT1G65150.1	-1.96372	0.00535172	0.0269324	97.31	UP_Col0_DOWN_bdg
AT1G34760.1	1.77776	0.0108798	0.0477846	95.22	DOWN_Col0_UP_bdg		AT4G23260.1	-1.96238	5.64573e-17	4.19495e-15	100	UP_Col0_DOWN_bdg
AT5G57760.1	1.77851	0.0109388	0.0480244	95.2	DOWN_Col0_UP_bdg		AT3G23170.1	-1.96127	0.000507354	0.00369801	99.63	UP_Col0_DOWN_bdg
AT1G58270.1	1.77915	5.63001e-22	7.04114e-20	100	DOWN_Col0_UP_bdg		AT2G29320.2	-1.95782	0.0060657	0.0298768	97.01	UP_Col0_DOWN_bdg
AT3G53530.1	1.77924	8.26818e-06	9.82498e-05	99.99	DOWN_Col0_UP_bdg		AT2G37240.1	-1.955	4.89982e-16	3.17396e-14	100	UP_Col0_DOWN_bdg
AT5G48360.1	1.78153	5.34584e-10	1.46319e-08	100	DOWN_Col0_UP_bdg		AT5G59550.1	-1.95488	0.000180005	0.00149293	99.85	UP_Col0_DOWN_bdg
AT1G16610.6	1.78325	0.00947155	0.0427928	95.72	DOWN_Col0_UP_bdg		AT2G26010.1	-1.95296	0.000466147	0.00343432	99.66	UP_Col0_DOWN_bdg
AT5G27540.2	1.7888	2.29025e-05	0.000241985	99.98	DOWN_Col0_UP_bdg		AT1G33720.4	-1.95291	2.11856e-06	2.91034e-05	100	UP_Col0_DOWN_bdg
AT3G20960.1	1.789	0.00691299	0.0332574	96.67	DOWN_Col0_UP_bdg		AT3G28370.3	-1.95188	9.94385e-06	0.0001155	99.99	UP_Col0_DOWN_bdg
AT5G06930.3	1.78919	0.000113579	0.000993888	99.9	DOWN_Col0_UP_bdg		AT1G72940.1	-1.95161	0.00199481	0.0119208	98.81	UP_Col0_DOWN_bdg
AT4G16450.1	1.78956	1.22779e-10	3.74608e-09	100	DOWN_Col0_UP_bdg		AT1G63830.4	-1.95084	0.00651032	0.0316228	96.84	UP_Col0_DOWN_bdg
AT2G46780.2	1.78991	0.00100681	0.00664967	99.34	DOWN_Col0_UP_bdg		AT3G15840.2	-1.95018	6.46475e-06	7.91274e-05	99.99	UP_Col0_DOWN_bdg
AT2G27510.1	1.79084	2.08213e-09	5.11681e-08	100	DOWN_Col0_UP_bdg		AT5G54730.2	-1.94917	0.00267643	0.0152733	98.47	UP_Col0_DOWN_bdg
AT4G31570.3	1.7962	0.00096787	0.00642103	99.36	DOWN_Col0_UP_bdg		AT2G15390.2	-1.94845	0.0049985	0.0254386	97.46	UP_Col0_DOWN_bdg
AT5G43060.1	1.79761	5.6631e-20	5.91186e-18	100	DOWN_Col0_UP_bdg		AT2G42540.1	-1.94795	2.23134e-54	1.70819e-51	100	UP_Col0_DOWN_bdg
AT1G02205.3	1.79854	2.09671e-05	0.000223971	99.98	DOWN_Col0_UP_bdg		AT3G61880.1	-1.94581	0.000286472	0.0022406	99.78	UP_Col0_DOWN_bdg
AT3G25980.1	1.79974	0.000650951	0.00457313	99.54	DOWN_Col0_UP_bdg		AT5G64240.1	-1.9399	2.22069e-05	0.000235423	99.98	UP_Col0_DOWN_bdg
AT3G05470.1	1.80219	0.000374862	0.00283028	99.72	DOWN_Col0_UP_bdg		AT1G56300.2	-1.93973	0.000522766	0.00378848	99.62	UP_Col0_DOWN_bdg
AT2G43800.1	1.80614	8.40515e-11	2.61824e-09	100	DOWN_Col0_UP_bdg		AT4G18380.2	-1.93959	0.00692219	0.0332842	96.67	UP_Col0_DOWN_bdg
AT4G33400.1	1.8065	8.5881e-06	0.000101479	99.99	DOWN_Col0_UP_bdg		AT3G52720.4	-1.93676	2.31159e-16	1.55727e-14	100	UP_Col0_DOWN_bdg
AT1G62030.1	1.80841	1.82353e-05	0.000198654	99.98	DOWN_Col0_UP_bdg		AT2G38640.1	-1.93476	1.77688e-05	0.000194327	99.98	UP_Col0_DOWN_bdg
AT5G04950.1	1.80872	3.14323e-12	1.23881e-10	100	DOWN_Col0_UP_bdg		AT3G52750.3	-1.93455	1.41073e-05	0.000158046	99.98	UP_Col0_DOWN_bdg
AT1G07770.2	1.81084	2.53794e-11	8.72328e-10	100	DOWN_Col0_UP_bdg		AT5G57630.3	-1.93375	1.57363e-24	2.56481e-22	100	UP_Col0_DOWN_bdg
AT2G45720.1	1.81109	0.00470133	0.0242239	97.58	DOWN_Col0_UP_bdg		AT4G21215.2	-1.92908	9.49678e-20	9.63523e-18	100	UP_Col0_DOWN_bdg
AT4G14440.1	1.81158	1.94317e-14	1.04231e-12	100	DOWN_Col0_UP_bdg		AT3G19960.3	-1.92673	0.00307583	0.0170854	98.29	UP_Col0_DOWN_bdg
AT5G41900.1	1.81162	3.01019e-05	0.000309258	99.97	DOWN_Col0_UP_bdg		AT1G52290.2	-1.92509	9.03607e-06	0.000106127	99.99	UP_Col0_DOWN_bdg
AT3G12030.1	1.81302	0.000505659	0.00369073	99.63	DOWN_Col0_UP_bdg		AT1G50460.2	-1.92135	0.000471787	0.00347182	99.65	UP_Col0_DOWN_bdg
AT3G06030.1	1.81309	0.00073653	0.00507555	99.49	DOWN_Col0_UP_bdg		AT5G49740.2	-1.92029	4.79726e-05	0.000466487	99.95	UP_Col0_DOWN_bdg
AT5G47610.1	1.81374	0.00226064	0.0132507	98.67	DOWN_Col0_UP_bdg		AT5G47455.6	-1.91874	0.00187896	0.0113425	98.87	UP_Col0_DOWN_bdg
AT4G33150.3	1.81492	2.86579e-05	0.000295504	99.97	DOWN_Col0_UP_bdg		AT1G20020.2	-1.91871	1.17694e-11	4.21745e-10	100	UP_Col0_DOWN_bdg
AT1G02500.2	1.81619	1.40796e-15	8.48911e-14	100	DOWN_Col0_UP_bdg		AT3G06500.1	-1.91705	1.53742e-27	3.31965e-25	100	UP_Col0_DOWN_bdg
AT3G49500.5	1.81836	5.0335e-05	0.000487022	99.95	DOWN_Col0_UP_bdg		AT5G59730.1	-1.9153	4.0078e-16	2.62984e-14	100	UP_Col0_DOWN_bdg
AT5G16150.3	1.81975	6.79546e-09	1.52599e-07	100	DOWN_Col0_UP_bdg		AT2G26340.2	-1.91134	0.000361037	0.0027423	99.73	UP_Col0_DOWN_bdg
AT1G44900.1	1.82066	0.00497355	0.0253523	97.46	DOWN_Col0_UP_bdg		AT1G71360.2	-1.90951	0.00483526	0.0248027	97.52	UP_Col0_DOWN_bdg
AT3G09440.4	1.8218	0.0039376	0.0208807	97.91	DOWN_Col0_UP_bdg		AT2G36220.1	-1.90832	0.000131824	0.00113856	99.89	UP_Col0_DOWN_bdg
AT3G12110.1	1.82385	4.35624e-05	0.000426888	99.96	DOWN_Col0_UP_bdg		AT2G38300.1	-1.90807	0.000690064	0.00479589	99.52	UP_Col0_DOWN_bdg
AT1G16930.2	1.82972	0.00491631	0.0251317	97.49	DOWN_Col0_UP_bdg		AT4G30110.1	-1.90742	0.000627912	0.00442851	99.56	UP_Col0_DOWN_bdg
AT3G55360.1	1.8311	6.70996e-22	8.35043e-20	100	DOWN_Col0_UP_bdg		AT5G59780.1	-1.90552	0.000276159	0.00217204	99.78	UP_Col0_DOWN_bdg
AT1G65845.1	1.83195	1.24724e-06	1.80052e-05	100	DOWN_Col0_UP_bdg		AT2G25735.1	-1.90531	0.00330208	0.0181152	98.19	UP_Col0_DOWN_bdg
AT3G13520.1	1.83408	1.61675e-06	2.2767e-05	100	DOWN_Col0_UP_bdg		AT5G41700.2	-1.90483	0.00469572	0.0242239	97.58	UP_Col0_DOWN_bdg
AT5G59970.1	1.83741	8.78121e-05	0.00079427	99.92	DOWN_Col0_UP_bdg		AT5G54660.1	-1.90262	5.643e-07	8.72455e-06	100	UP_Col0_DOWN_bdg
AT4G34790.1	1.83797	0.00736655	0.0350209	96.5	DOWN_Col0_UP_bdg		AT5G26220.1	-1.89801	2.67837e-05	0.000277993	99.97	UP_Col0_DOWN_bdg
AT3G25100.1	1.83905	0.00316791	0.0175352	98.25	DOWN_Col0_UP_bdg		AT5G08760.1	-1.89494	4.65861e-09	1.08533e-07	100	UP_Col0_DOWN_bdg
AT3G19210.1	1.84101	0.00465287	0.0240232	97.6	DOWN_Col0_UP_bdg		AT1G65490.1	-1.89336	7.59665e-05	0.00069787	99.93	UP_Col0_DOWN_bdg
AT1G72970.1	1.84222	3.81121e-17	2.91766e-15	100	DOWN_Col0_UP_bdg		AT5G43150.1	-1.89182	1.01828e-08	2.20435e-07	100	UP_Col0_DOWN_bdg
AT1G66760.2	1.84253	0.0025288	0.0145723	98.54	DOWN_Col0_UP_bdg		AT5G02810.2	-1.88937	4.6174e-11	1.51493e-09	100	UP_Col0_DOWN_bdg
AT1G53070.1	1.84709	1.84177e-09	4.5796e-08	100	DOWN_Col0_UP_bdg		AT4G38510.5	-1.88907	0.00546409	0.0273725	97.26	UP_Col0_DOWN_bdg
AT3G09440.3	1.84828	1.95751e-09	4.83881e-08	100	DOWN_Col0_UP_bdg		AT4G04450.1	-1.88895	0.000332523	0.00254561	99.75	UP_Col0_DOWN_bdg
AT1G60390.1	1.84994	0.00314253	0.0174024	98.26	DOWN_Col0_UP_bdg		AT1G20823.1	-1.88476	0.000258691	0.00205448	99.79	UP_Col0_DOWN_bdg
AT3G16370.1	1.84996	8.38744e-14	4.14054e-12	100	DOWN_Col0_UP_bdg		AT3G28080.8	-1.88392	1.35838e-07	2.41498e-06	100	UP_Col0_DOWN_bdg
AT4G38400.1	1.85265	9.61093e-07	1.42572e-05	100	DOWN_Col0_UP_bdg		AT1G58200.1	-1.88357	1.00618e-08	2.1819e-07	100	UP_Col0_DOWN_bdg
AT2G41170.1	1.85312	3.02978e-05	0.000311017	99.97	DOWN_Col0_UP_bdg		AT5G55460.1	-1.88356	1.128e-05	0.000129412	99.99	UP_Col0_DOWN_bdg
AT5G49160.1	1.85429	2.20275e-09	5.39226e-08	100	DOWN_Col0_UP_bdg		AT2G41100.4	-1.88332	0.00178514	0.0108958	98.91	UP_Col0_DOWN_bdg
AT3G15550.1	1.85576	4.05451e-06	5.19418e-05	99.99	DOWN_Col0_UP_bdg		AT5G14200.2	-1.88287	1.2067e-23	1.81457e-21	100	UP_Col0_DOWN_bdg
AT3G23830.1	1.85884	0.00365793	0.0196534	98.03	DOWN_Col0_UP_bdg		AT4G23140.1	-1.88173	0.0107016	0.0471069	95.29	UP_Col0_DOWN_bdg
AT3G56130.1	1.86027	3.28645e-18	2.80492e-16	100	DOWN_Col0_UP_bdg		AT3G25570.1	-1.88129	3.99831e-06	5.12738e-05	99.99	UP_Col0_DOWN_bdg
AT3G55110.1	1.86036	0.00649644	0.0315797	96.84	DOWN_Col0_UP_bdg		AT1G13990.1	-1.87993	7.94268e-09	1.75552e-07	100	UP_Col0_DOWN_bdg
AT2G47930.1	1.86072	6.31018e-05	0.000593943	99.94	DOWN_Col0_UP_bdg		AT1G19270.1	-1.87952	1.46763e-06	2.08765e-05	100	UP_Col0_DOWN_bdg
AT2G33060.1	1.86154	3.39237e-08	6.70066e-07	100	DOWN_Col0_UP_bdg		AT5G20830.3	-1.87913	4.00117e-10	1.12423e-08	100	UP_Col0_DOWN_bdg
AT5G10430.1	1.86236	1.15511e-14	6.3715e-13	100	DOWN_Col0_UP_bdg		AT5G22390.1	-1.87416	1.54734e-10	4.65917e-09	100	UP_Col0_DOWN_bdg
AT3G06530.4	1.86458	1.51014e-08	3.15034e-07	100	DOWN_Col0_UP_bdg		AT5G39790.3	-1.8727	2.24095e-06	3.06183e-05	100	UP_Col0_DOWN_bdg
AT5G03150.1	1.86501	7.73952e-06	9.26212e-05	99.99	DOWN_Col0_UP_bdg		AT5G46290.2	-1.86631	0.00727997	0.0347204	96.53	UP_Col0_DOWN_bdg
AT5G27550.1	1.86887	0.00167495	0.0103105	98.97	DOWN_Col0_UP_bdg		AT3G61210.1	-1.86513	7.1931e-32	1.8734e-29	100	UP_Col0_DOWN_bdg
AT3G52170.2	1.87095	0.00622692	0.0305102	96.95	DOWN_Col0_UP_bdg		AT3G12640.2	-1.86505	2.35712e-05	0.000248117	99.98	UP_Col0_DOWN_bdg
AT3G23450.3	1.87302	1.8826e-06	2.61176e-05	100	DOWN_Col0_UP_bdg		AT4G24350.4	-1.86358	0.00150418	0.00939745	99.06	UP_Col0_DOWN_bdg
AT3G23450.4	1.87302	1.8826e-06	2.61176e-05	100	DOWN_Col0_UP_bdg		AT3G01060.1	-1.86275	3.18285e-22	4.14476e-20	100	UP_Col0_DOWN_bdg
AT1G13700.3	1.87459	0.00276952	0.0156946	98.43	DOWN_Col0_UP_bdg		AT1G19380.1	-1.85955	0.00445454	0.0231244	97.69	UP_Col0_DOWN_bdg
AT2G36830.1	1.87527	5.63488e-12	2.14389e-10	100	DOWN_Col0_UP_bdg		AT1G79550.1	-1.8571	2.14955e-06	2.9465e-05	100	UP_Col0_DOWN_bdg
AT4G13940.1	1.87897	7.14675e-54	5.31024e-51	100	DOWN_Col0_UP_bdg		AT1G28610.1	-1.85244	0.00525765	0.0265223	97.35	UP_Col0_DOWN_bdg
AT4G15000.1	1.88198	1.12892e-12	4.79326e-11	100	DOWN_Col0_UP_bdg		AT4G37400.1	-1.85228	2.67305e-06	3.57676e-05	100	UP_Col0_DOWN_bdg
AT1G68330.1	1.88267	0.00162411	0.010049	99	DOWN_Col0_UP_bdg		AT4G01390.1	-1.85132	0.00624716	0.0305927	96.94	UP_Col0_DOWN_bdg
AT5G51560.1	1.88294	3.28175e-11	1.10395e-09	100	DOWN_Col0_UP_bdg		AT3G04500.3	-1.85131	0.0102049	0.0454203	95.46	UP_Col0_DOWN_bdg
AT5G49360.1	1.88733	8.90247e-37	3.08087e-34	100	DOWN_Col0_UP_bdg		AT3G55880.2	-1.84645	1.4072e-09	3.56253e-08	100	UP_Col0_DOWN_bdg
AT4G22010.1	1.88758	3.31926e-10	9.49653e-09	100	DOWN_Col0_UP_bdg		AT5G57110.1	-1.84586	6.47171e-11	2.07481e-09	100	UP_Col0_DOWN_bdg
AT4G32830.1	1.88817	1.54536e-05	0.000171456	99.98	DOWN_Col0_UP_bdg		AT3G48070.2	-1.84381	9.16746e-07	1.36716e-05	100	UP_Col0_DOWN_bdg
AT1G51800.1	1.88847	0.000770306	0.00527394	99.47	DOWN_Col0_UP_bdg		AT1G72416.2	-1.84284	6.88689e-09	1.54241e-07	100	UP_Col0_DOWN_bdg
AT5G07280.1	1.89246	0.00617452	0.0303268	96.97	DOWN_Col0_UP_bdg		AT4G03450.1	-1.84249	0.00672495	0.0324966	96.75	UP_Col0_DOWN_bdg
AT5G63650.1	1.89264	0.000640947	0.00450912	99.55	DOWN_Col0_UP_bdg		AT1G62850.2	-1.84236	2.48254e-07	4.17275e-06	100	UP_Col0_DOWN_bdg
AT4G14750.1	1.89488	0.000558716	0.00400762	99.6	DOWN_Col0_UP_bdg		AT2G47180.1	-1.84157	5.9278e-05	0.00056214	99.94	UP_Col0_DOWN_bdg
AT4G25260.1	1.89876	3.72534e-08	7.2956e-07	100	DOWN_Col0_UP_bdg		AT3G23550.1	-1.84106	0.00177625	0.0108468	98.92	UP_Col0_DOWN_bdg
AT2G06850.1	1.9021	6.16612e-11	1.992e-09	100	DOWN_Col0_UP_bdg		AT2G41010.1	-1.84059	0.00679852	0.0327831	96.72	UP_Col0_DOWN_bdg
AT3G22240.1	1.90215	0.01029	0.0456704	95.43	DOWN_Col0_UP_bdg		AT1G06620.2	-1.84049	0.00659746	0.0319784	96.8	UP_Col0_DOWN_bdg
AT2G28620.3	1.90301	0.000898809	0.00602916	99.4	DOWN_Col0_UP_bdg		AT4G34150.1	-1.83994	2.18172e-05	0.000231875	99.98	UP_Col0_DOWN_bdg
AT2G40820.4	1.90501	0.00344074	0.0187335	98.13	DOWN_Col0_UP_bdg		AT1G68600.1	-1.83568	4.55824e-17	3.44775e-15	100	UP_Col0_DOWN_bdg
AT1G10850.1	1.9053	5.94631e-10	1.61355e-08	100	DOWN_Col0_UP_bdg		AT3G01810.2	-1.83537	0.00331393	0.0181677	98.18	UP_Col0_DOWN_bdg
AT1G03457.3	1.90563	0.0077054	0.0363501	96.36	DOWN_Col0_UP_bdg		AT5G17650.1	-1.83221	6.13974e-11	1.98602e-09	100	UP_Col0_DOWN_bdg
AT4G33790.1	1.90669	0.00699599	0.0335943	96.64	DOWN_Col0_UP_bdg		AT2G22190.1	-1.83044	3.00527e-07	4.94606e-06	100	UP_Col0_DOWN_bdg
AT1G01100.1	1.90744	1.34708e-09	3.43056e-08	100	DOWN_Col0_UP_bdg		AT4G34240.2	-1.8296	0.000336099	0.00257143	99.74	UP_Col0_DOWN_bdg
AT2G47110.1	1.90744	9.10925e-24	1.39471e-21	100	DOWN_Col0_UP_bdg		AT4G16880.1	-1.82693	1.83683e-12	7.53309e-11	100	UP_Col0_DOWN_bdg
AT3G59220.1	1.90892	0.00318792	0.017619	98.24	DOWN_Col0_UP_bdg		AT1G76570.1	-1.82618	5.55789e-09	1.27219e-07	100	UP_Col0_DOWN_bdg
AT3G27060.1	1.90897	2.50224e-12	1.0034e-10	100	DOWN_Col0_UP_bdg		AT3G55240.1	-1.82238	2.3189e-08	4.69786e-07	100	UP_Col0_DOWN_bdg
AT4G14770.1	1.91352	0.00253151	0.0145813	98.54	DOWN_Col0_UP_bdg		AT3G24929.3	-1.8215	0.00104674	0.0068685	99.31	UP_Col0_DOWN_bdg
AT1G01620.2	1.91544	7.43026e-09	1.65093e-07	100	DOWN_Col0_UP_bdg		AT3G15760.1	-1.82058	0.00054411	0.00391657	99.61	UP_Col0_DOWN_bdg
AT3G32980.1	1.91797	0.000124152	0.00107967	99.89	DOWN_Col0_UP_bdg		AT4G19840.1	-1.82032	4.63166e-59	4.17892e-56	100	UP_Col0_DOWN_bdg
AT5G65925.1	1.92089	0.000766966	0.00525518	99.47	DOWN_Col0_UP_bdg		AT1G01390.1	-1.81588	0.000269244	0.0021256	99.79	UP_Col0_DOWN_bdg
AT3G48360.2	1.92112	4.10977e-08	7.99886e-07	100	DOWN_Col0_UP_bdg		AT5G48880.3	-1.81561	4.21384e-06	5.37647e-05	99.99	UP_Col0_DOWN_bdg
AT4G00440.1	1.92256	0.000770761	0.00527546	99.47	DOWN_Col0_UP_bdg		AT4G31780.3	-1.81269	0.00102694	0.00675613	99.32	UP_Col0_DOWN_bdg
AT1G33410.2	1.92527	0.00491765	0.0251334	97.49	DOWN_Col0_UP_bdg		AT3G01500.1	-1.80976	4.43049e-58	3.85957e-55	100	UP_Col0_DOWN_bdg
AT3G50410.1	1.92529	0.00615117	0.0302388	96.98	DOWN_Col0_UP_bdg		AT4G17090.1	-1.80946	1.02513e-61	1.07908e-58	100	UP_Col0_DOWN_bdg
AT5G20630.1	1.92543	1.12964e-08	2.42465e-07	100	DOWN_Col0_UP_bdg		AT5G17530.4	-1.8058	0.000241781	0.00193417	99.81	UP_Col0_DOWN_bdg
AT2G42570.1	1.92741	6.66891e-08	1.25823e-06	100	DOWN_Col0_UP_bdg		AT2G32870.2	-1.8057	0.000196945	0.00161592	99.84	UP_Col0_DOWN_bdg
AT1G63610.2	1.92747	0.00439898	0.0228818	97.71	DOWN_Col0_UP_bdg		AT2G31040.1	-1.80264	1.62865e-21	1.92264e-19	100	UP_Col0_DOWN_bdg
AT1G48750.1	1.92941	6.2823e-05	0.000591691	99.94	DOWN_Col0_UP_bdg		AT1G20450.1	-1.8009	4.69427e-24	7.45857e-22	100	UP_Col0_DOWN_bdg
AT3G25730.1	1.93011	0.00330188	0.0181152	98.19	DOWN_Col0_UP_bdg		AT5G66470.2	-1.80029	6.65085e-06	8.10408e-05	99.99	UP_Col0_DOWN_bdg
AT5G56220.1	1.93278	0.000298668	0.00232019	99.77	DOWN_Col0_UP_bdg		AT2G02450.2	-1.79924	3.11982e-12	1.23343e-10	100	UP_Col0_DOWN_bdg
AT3G21240.1	1.93364	5.31858e-06	6.61888e-05	99.99	DOWN_Col0_UP_bdg		AT4G29740.2	-1.79702	2.6701e-07	4.44952e-06	100	UP_Col0_DOWN_bdg
ATCG00170.1	1.93511	7.43085e-05	0.00068488	99.93	DOWN_Col0_UP_bdg		AT3G61920.1	-1.79255	0.00110545	0.00720322	99.28	UP_Col0_DOWN_bdg
AT1G28390.2	1.93723	0.0111226	0.0486987	95.13	DOWN_Col0_UP_bdg		AT1G24148.2	-1.79232	0.000206314	0.00168187	99.83	UP_Col0_DOWN_bdg
AT5G01910.1	1.93994	0.0114936	0.049985	95	DOWN_Col0_UP_bdg		AT4G33985.1	-1.79185	0.000779738	0.00532105	99.47	UP_Col0_DOWN_bdg
AT2G31160.1	1.94032	0.00677604	0.0326935	96.73	DOWN_Col0_UP_bdg		AT3G44990.1	-1.79014	6.06476e-09	1.37782e-07	100	UP_Col0_DOWN_bdg
AT3G53380.1	1.9404	3.56423e-05	0.000358167	99.96	DOWN_Col0_UP_bdg		AT4G22890.4	-1.78929	0.000686835	0.00477477	99.52	UP_Col0_DOWN_bdg
AT1G64170.1	1.94292	1.45957e-05	0.000163083	99.98	DOWN_Col0_UP_bdg		AT1G78600.2	-1.78902	5.31559e-05	0.000511378	99.95	UP_Col0_DOWN_bdg
AT2G44830.2	1.94331	5.08174e-07	7.94922e-06	100	DOWN_Col0_UP_bdg		AT3G28270.2	-1.78619	2.6383e-05	0.000274399	99.97	UP_Col0_DOWN_bdg
AT2G05990.1	1.94637	2.03768e-30	5.04685e-28	100	DOWN_Col0_UP_bdg		AT5G42650.1	-1.78556	7.55543e-93	1.89706e-89	100	UP_Col0_DOWN_bdg
AT5G67270.1	1.94726	2.24243e-05	0.000237429	99.98	DOWN_Col0_UP_bdg		AT3G27930.3	-1.78528	0.000410637	0.00306229	99.69	UP_Col0_DOWN_bdg
AT5G10390.1	1.95109	1.0335e-06	1.51534e-05	100	DOWN_Col0_UP_bdg		AT5G41740.3	-1.78477	0.00336995	0.0184227	98.16	UP_Col0_DOWN_bdg
AT1G04280.1	1.95315	3.86346e-11	1.28594e-09	100	DOWN_Col0_UP_bdg		AT3G25770.1	-1.78415	4.81454e-46	2.8286e-43	100	UP_Col0_DOWN_bdg
AT1G07570.1	1.96412	0.00385908	0.0205593	97.94	DOWN_Col0_UP_bdg		AT1G03740.2	-1.78335	0.00190012	0.0114483	98.86	UP_Col0_DOWN_bdg
AT1G21310.1	1.96582	6.8873e-06	8.34903e-05	99.99	DOWN_Col0_UP_bdg		AT5G54940.2	-1.78104	2.5554e-07	4.27814e-06	100	UP_Col0_DOWN_bdg
AT1G50490.1	1.96602	4.11759e-10	1.15324e-08	100	DOWN_Col0_UP_bdg		AT4G03260.4	-1.77896	0.00176682	0.0108049	98.92	UP_Col0_DOWN_bdg
AT4G30190.1	1.96692	5.87366e-31	1.48386e-28	100	DOWN_Col0_UP_bdg		AT1G64370.1	-1.77687	1.43887e-22	1.95432e-20	100	UP_Col0_DOWN_bdg
AT1G65500.1	1.96697	0.000203913	0.00166521	99.83	DOWN_Col0_UP_bdg		AT4G23040.1	-1.77668	2.89171e-11	9.84544e-10	100	UP_Col0_DOWN_bdg
AT2G43340.1	1.96813	3.98313e-05	0.000395159	99.96	DOWN_Col0_UP_bdg		AT5G58200.2	-1.77591	4.69441e-10	1.30038e-08	100	UP_Col0_DOWN_bdg
AT4G21820.2	1.96904	0.00606361	0.0298723	97.01	DOWN_Col0_UP_bdg		AT1G12750.3	-1.77569	0.000528393	0.00382597	99.62	UP_Col0_DOWN_bdg
AT5G49440.1	1.97179	2.3294e-31	6.00486e-29	100	DOWN_Col0_UP_bdg		AT1G08060.2	-1.77265	0.00521277	0.026375	97.36	UP_Col0_DOWN_bdg
AT4G37770.1	1.97417	0.00113084	0.00734027	99.27	DOWN_Col0_UP_bdg		AT3G53270.7	-1.77146	0.00436	0.0227341	97.73	UP_Col0_DOWN_bdg
AT5G22770.4	1.97764	0.0040276	0.0212864	97.87	DOWN_Col0_UP_bdg		AT3G45140.1	-1.77064	3.25093e-24	5.19799e-22	100	UP_Col0_DOWN_bdg
AT3G18000.1	1.97833	6.44759e-15	3.66859e-13	100	DOWN_Col0_UP_bdg		AT4G17230.2	-1.76979	2.02478e-07	3.458e-06	100	UP_Col0_DOWN_bdg
AT1G49200.1	1.98041	0.0026828	0.0152992	98.47	DOWN_Col0_UP_bdg		AT3G05030.4	-1.76911	0.00648507	0.0315365	96.85	UP_Col0_DOWN_bdg
AT1G62480.1	1.98913	1.21774e-11	4.35746e-10	100	DOWN_Col0_UP_bdg		AT4G08390.3	-1.76851	8.16237e-08	1.51511e-06	100	UP_Col0_DOWN_bdg
AT3G46940.1	1.98963	9.88291e-11	3.06346e-09	100	DOWN_Col0_UP_bdg		AT5G46240.1	-1.76842	1.17649e-16	8.30212e-15	100	UP_Col0_DOWN_bdg
AT3G22120.1	1.99028	4.53268e-18	3.84259e-16	100	DOWN_Col0_UP_bdg		AT4G35090.1	-1.76703	1.28686e-24	2.13881e-22	100	UP_Col0_DOWN_bdg
AT3G05890.1	1.99071	0.0010804	0.00706551	99.29	DOWN_Col0_UP_bdg		AT2G22860.1	-1.76593	0.00140065	0.00883514	99.12	UP_Col0_DOWN_bdg
AT2G37770.2	1.9933	0.00253948	0.0146172	98.54	DOWN_Col0_UP_bdg		AT1G76590.1	-1.76385	5.35221e-24	8.4508e-22	100	UP_Col0_DOWN_bdg
AT5G48230.1	1.9935	0.00863029	0.0397135	96.03	DOWN_Col0_UP_bdg		AT4G26700.7	-1.7631	0.00034268	0.0026194	99.74	UP_Col0_DOWN_bdg
AT4G31890.1	1.99641	0.00694894	0.0333874	96.66	DOWN_Col0_UP_bdg		AT3G58070.1	-1.76254	0.00180446	0.0109873	98.9	UP_Col0_DOWN_bdg
AT5G10400.1	1.99705	7.21012e-11	2.29119e-09	100	DOWN_Col0_UP_bdg		AT4G17970.1	-1.76129	3.68042e-05	0.000368523	99.96	UP_Col0_DOWN_bdg
AT5G66052.1	2.00291	1.66369e-27	3.56184e-25	100	DOWN_Col0_UP_bdg		AT5G67140.1	-1.76004	0.00730493	0.0347934	96.52	UP_Col0_DOWN_bdg
AT1G22360.2	2.00444	3.46843e-11	1.16365e-09	100	DOWN_Col0_UP_bdg		AT1G24070.1	-1.75977	0.00309864	0.017192	98.28	UP_Col0_DOWN_bdg
AT4G18020.2	2.00527	0.00802693	0.0375179	96.25	DOWN_Col0_UP_bdg		AT4G21380.1	-1.75869	1.08728e-10	3.34161e-09	100	UP_Col0_DOWN_bdg
AT5G07810.1	2.00797	0.00173553	0.0106264	98.94	DOWN_Col0_UP_bdg		AT5G67030.1	-1.75742	3.19915e-60	3.23281e-57	100	UP_Col0_DOWN_bdg
AT1G02690.1	2.00935	0.000437931	0.00324918	99.68	DOWN_Col0_UP_bdg		AT3G62550.1	-1.75698	1.66448e-29	3.92989e-27	100	UP_Col0_DOWN_bdg
AT3G14190.1	2.01003	0.00166171	0.010244	98.98	DOWN_Col0_UP_bdg		AT1G66330.1	-1.75566	4.74335e-10	1.30963e-08	100	UP_Col0_DOWN_bdg
AT5G41060.1	2.01273	0.000111756	0.000978948	99.9	DOWN_Col0_UP_bdg		AT1G65800.2	-1.75295	4.54456e-09	1.06108e-07	100	UP_Col0_DOWN_bdg
AT1G50010.1	2.01545	2.08225e-19	2.0338e-17	100	DOWN_Col0_UP_bdg		AT2G29340.3	-1.75212	0.00309608	0.0171828	98.28	UP_Col0_DOWN_bdg
AT4G27730.1	2.01684	1.47018e-05	0.000164196	99.98	DOWN_Col0_UP_bdg		AT4G28350.1	-1.75113	0.00357961	0.0193587	98.06	UP_Col0_DOWN_bdg
AT2G37640.1	2.01698	9.9619e-18	8.17102e-16	100	DOWN_Col0_UP_bdg		AT5G17450.2	-1.74608	0.00279143	0.0157904	98.42	UP_Col0_DOWN_bdg
AT2G25270.1	2.017	1.63514e-08	3.38041e-07	100	DOWN_Col0_UP_bdg		AT1G75380.2	-1.74432	0.0048733	0.0249674	97.5	UP_Col0_DOWN_bdg
AT3G51740.1	2.01807	2.40228e-15	1.41137e-13	100	DOWN_Col0_UP_bdg		AT1G27630.6	-1.74431	0.000272578	0.00214791	99.79	UP_Col0_DOWN_bdg
AT3G22125.1	2.02167	3.32316e-10	9.49695e-09	100	DOWN_Col0_UP_bdg		AT1G64970.1	-1.74216	1.17633e-09	3.01702e-08	100	UP_Col0_DOWN_bdg
AT1G77690.1	2.02584	1.24266e-09	3.18391e-08	100	DOWN_Col0_UP_bdg		AT2G05100.1	-1.74178	1.81593e-23	2.62147e-21	100	UP_Col0_DOWN_bdg
AT3G22600.1	2.02906	0.000121066	0.00105502	99.89	DOWN_Col0_UP_bdg		AT4G18975.3	-1.73856	1.31232e-05	0.000148005	99.99	UP_Col0_DOWN_bdg
AT5G39190.1	2.03211	0.000190834	0.0015719	99.84	DOWN_Col0_UP_bdg		AT2G04039.1	-1.7372	1.03004e-25	1.85253e-23	100	UP_Col0_DOWN_bdg
AT3G12710.1	2.03303	1.83315e-05	0.00019953	99.98	DOWN_Col0_UP_bdg		AT2G02020.1	-1.73553	1.19597e-05	0.000136221	99.99	UP_Col0_DOWN_bdg
AT4G09420.1	2.03464	1.51119e-06	2.14599e-05	100	DOWN_Col0_UP_bdg		AT5G38710.1	-1.73427	0.00825304	0.0383125	96.17	UP_Col0_DOWN_bdg
AT5G15230.1	2.03475	4.70573e-10	1.30209e-08	100	DOWN_Col0_UP_bdg		AT3G06190.5	-1.73187	0.00743857	0.0353035	96.47	UP_Col0_DOWN_bdg
AT5G23860.1	2.03676	4.22738e-13	1.91049e-11	100	DOWN_Col0_UP_bdg		AT5G40240.1	-1.72992	4.85767e-06	6.12822e-05	99.99	UP_Col0_DOWN_bdg
AT4G24275.1	2.03689	0.000604701	0.00428996	99.57	DOWN_Col0_UP_bdg		AT2G27500.1	-1.72975	9.43197e-05	0.000845564	99.92	UP_Col0_DOWN_bdg
AT2G28630.1	2.04002	4.97493e-09	1.14988e-07	100	DOWN_Col0_UP_bdg		AT3G59080.1	-1.72956	0.00221632	0.0130454	98.7	UP_Col0_DOWN_bdg
AT2G32590.1	2.04323	0.000594955	0.00422794	99.58	DOWN_Col0_UP_bdg		AT3G61220.2	-1.7267	0.00185944	0.0112461	98.88	UP_Col0_DOWN_bdg
AT5G66920.1	2.04507	5.09049e-14	2.60854e-12	100	DOWN_Col0_UP_bdg		AT1G69890.1	-1.7266	1.13243e-07	2.04933e-06	100	UP_Col0_DOWN_bdg
AT2G13550.2	2.04683	0.00780622	0.03669	96.33	DOWN_Col0_UP_bdg		AT4G24010.1	-1.7248	0.00120042	0.00773035	99.23	UP_Col0_DOWN_bdg
AT1G20610.1	2.04824	0.000153553	0.00130131	99.87	DOWN_Col0_UP_bdg		AT1G06430.3	-1.72456	4.10683e-14	2.13041e-12	100	UP_Col0_DOWN_bdg
AT2G43160.1	2.04828	3.72477e-13	1.69242e-11	100	DOWN_Col0_UP_bdg		AT3G14470.2	-1.72316	0.00445499	0.0231244	97.69	UP_Col0_DOWN_bdg
AT3G53190.1	2.04997	3.09047e-09	7.34473e-08	100	DOWN_Col0_UP_bdg		AT1G03740.1	-1.72303	2.37705e-09	5.75757e-08	100	UP_Col0_DOWN_bdg
AT2G22610.3	2.05422	0.0011635	0.00752139	99.25	DOWN_Col0_UP_bdg		AT5G13200.1	-1.72141	1.68006e-06	2.35927e-05	100	UP_Col0_DOWN_bdg
AT2G41550.1	2.05874	0.00309938	0.017192	98.28	DOWN_Col0_UP_bdg		AT2G03530.2	-1.72133	0.00887451	0.0406301	95.94	UP_Col0_DOWN_bdg
AT3G52630.1	2.06048	0.00372331	0.0199326	98.01	DOWN_Col0_UP_bdg		AT1G18740.1	-1.7207	0.000295209	0.00229897	99.77	UP_Col0_DOWN_bdg
AT5G47800.2	2.06171	0.00556164	0.0278005	97.22	DOWN_Col0_UP_bdg		AT2G42540.2	-1.72049	7.90884e-26	1.44783e-23	100	UP_Col0_DOWN_bdg
AT3G16460.1	2.06187	7.07577e-11	2.25171e-09	100	DOWN_Col0_UP_bdg		AT4G14020.1	-1.71964	3.86334e-06	4.98211e-05	100	UP_Col0_DOWN_bdg
AT4G21270.1	2.06296	0.000148317	0.00126329	99.87	DOWN_Col0_UP_bdg		AT4G30110.2	-1.71891	2.6203e-08	5.24122e-07	100	UP_Col0_DOWN_bdg
AT2G44300.1	2.0695	2.64933e-07	4.42366e-06	100	DOWN_Col0_UP_bdg		AT5G20140.2	-1.71845	9.27703e-09	2.02563e-07	100	UP_Col0_DOWN_bdg
AT1G23870.1	2.07054	6.28135e-16	4.01736e-14	100	DOWN_Col0_UP_bdg		AT2G42530.1	-1.71758	6.5054e-63	7.47027e-60	100	UP_Col0_DOWN_bdg
AT3G11600.1	2.07151	7.50058e-05	0.000690299	99.93	DOWN_Col0_UP_bdg		AT4G17470.1	-1.71721	0.00605468	0.0298423	97.02	UP_Col0_DOWN_bdg
AT1G21740.1	2.07306	0.00143476	0.00902324	99.1	DOWN_Col0_UP_bdg		AT1G11210.1	-1.71714	2.83142e-08	5.6323e-07	100	UP_Col0_DOWN_bdg
AT3G15990.1	2.07669	0.0103594	0.0459139	95.41	DOWN_Col0_UP_bdg		AT2G40750.1	-1.7169	2.60398e-23	3.73774e-21	100	UP_Col0_DOWN_bdg
AT1G10780.1	2.07957	0.0048849	0.025015	97.5	DOWN_Col0_UP_bdg		AT1G67970.1	-1.71655	4.17292e-10	1.16745e-08	100	UP_Col0_DOWN_bdg
AT5G02500.1	2.08074	4.40868e-35	1.46548e-32	100	DOWN_Col0_UP_bdg		AT5G48880.2	-1.71522	0.00889619	0.0407072	95.93	UP_Col0_DOWN_bdg
AT3G62570.1	2.08203	0.00180068	0.0109747	98.9	DOWN_Col0_UP_bdg		AT1G32860.1	-1.71481	2.57072e-14	1.36437e-12	100	UP_Col0_DOWN_bdg
AT3G06080.1	2.08579	0.00822266	0.0382136	96.18	DOWN_Col0_UP_bdg		AT4G38530.1	-1.71314	0.00910516	0.0414945	95.85	UP_Col0_DOWN_bdg
AT5G25490.1	2.09837	0.00647883	0.0315123	96.85	DOWN_Col0_UP_bdg		AT1G72120.1	-1.71091	2.56339e-05	0.000267709	99.97	UP_Col0_DOWN_bdg
AT5G62550.1	2.09931	2.06926e-08	4.2226e-07	100	DOWN_Col0_UP_bdg		AT1G12880.1	-1.71047	0.00268727	0.0153165	98.47	UP_Col0_DOWN_bdg
AT5G15780.1	2.09941	1.32156e-05	0.000148848	99.99	DOWN_Col0_UP_bdg		AT1G24145.1	-1.71027	0.00518056	0.0262383	97.38	UP_Col0_DOWN_bdg
AT4G23800.1	2.10201	1.64632e-15	9.90262e-14	100	DOWN_Col0_UP_bdg		AT2G41120.1	-1.7086	3.43041e-09	8.12207e-08	100	UP_Col0_DOWN_bdg
AT1G44110.1	2.10223	2.04467e-05	0.000219619	99.98	DOWN_Col0_UP_bdg		AT2G40140.2	-1.70804	0.00116128	0.00750891	99.25	UP_Col0_DOWN_bdg
AT1G02205.4	2.10376	8.91031e-09	1.95062e-07	100	DOWN_Col0_UP_bdg		AT2G02450.1	-1.70434	0.000179008	0.00148661	99.85	UP_Col0_DOWN_bdg
AT2G45050.1	2.10721	0.00257522	0.0147926	98.52	DOWN_Col0_UP_bdg		AT1G69900.1	-1.70228	0.010286	0.0456656	95.43	UP_Col0_DOWN_bdg
AT1G57820.3	2.10913	3.5289e-06	4.60013e-05	100	DOWN_Col0_UP_bdg		AT5G46490.2	-1.7019	0.00672455	0.0324966	96.75	UP_Col0_DOWN_bdg
AT4G05190.2	2.11034	9.34105e-05	0.000838604	99.92	DOWN_Col0_UP_bdg		AT2G27030.3	-1.7004	9.90109e-11	3.06533e-09	100	UP_Col0_DOWN_bdg
AT5G15510.1	2.11135	0.000178714	0.00148466	99.85	DOWN_Col0_UP_bdg		AT1G64900.1	-1.69872	2.61771e-22	3.42649e-20	100	UP_Col0_DOWN_bdg
AT3G57860.1	2.11412	0.00726324	0.0346795	96.53	DOWN_Col0_UP_bdg		AT3G57470.4	-1.69717	2.39882e-16	1.61174e-14	100	UP_Col0_DOWN_bdg
AT2G47000.5	2.11456	3.87149e-06	4.98753e-05	100	DOWN_Col0_UP_bdg		AT1G70820.1	-1.69605	2.58385e-44	1.45058e-41	100	UP_Col0_DOWN_bdg
AT5G50335.1	2.11479	0.00338662	0.0184907	98.15	DOWN_Col0_UP_bdg		AT5G49470.7	-1.6956	0.00342624	0.0186666	98.13	UP_Col0_DOWN_bdg
AT3G11520.1	2.11482	0.00844175	0.0389879	96.1	DOWN_Col0_UP_bdg		AT4G27820.3	-1.69516	5.1378e-05	0.000495784	99.95	UP_Col0_DOWN_bdg
AT4G19810.2	2.11784	0.000100894	0.000895288	99.91	DOWN_Col0_UP_bdg		AT1G14880.1	-1.6949	2.66763e-05	0.000277106	99.97	UP_Col0_DOWN_bdg
AT3G20260.1	2.11784	5.51649e-05	0.00052789	99.95	DOWN_Col0_UP_bdg		AT1G22870.2	-1.69485	0.00376066	0.0201155	97.99	UP_Col0_DOWN_bdg
ATCG00040.1	2.12042	0.000145055	0.00123801	99.88	DOWN_Col0_UP_bdg		AT4G23270.3	-1.69462	1.65661e-12	6.84957e-11	100	UP_Col0_DOWN_bdg
AT4G18970.1	2.12332	5.27055e-07	8.22929e-06	100	DOWN_Col0_UP_bdg		AT5G50950.4	-1.69383	1.77157e-16	1.22282e-14	100	UP_Col0_DOWN_bdg
AT2G02870.1	2.12353	0.000496761	0.00363548	99.64	DOWN_Col0_UP_bdg		AT5G18640.3	-1.6901	2.0981e-05	0.000224024	99.98	UP_Col0_DOWN_bdg
AT2G38810.4	2.12452	0.00395776	0.020974	97.9	DOWN_Col0_UP_bdg		AT4G19120.1	-1.68809	5.04695e-37	1.79579e-34	100	UP_Col0_DOWN_bdg
AT4G39070.1	2.12463	0.00189897	0.0114441	98.86	DOWN_Col0_UP_bdg		AT4G36530.1	-1.68647	3.07965e-05	0.000315624	99.97	UP_Col0_DOWN_bdg
AT2G03590.2	2.12632	0.00279028	0.0157874	98.42	DOWN_Col0_UP_bdg		AT1G33970.3	-1.68537	0.00478848	0.0246027	97.54	UP_Col0_DOWN_bdg
AT5G14610.2	2.12695	0.00909737	0.04147	95.85	DOWN_Col0_UP_bdg		AT4G23430.4	-1.68378	2.43202e-06	3.28381e-05	100	UP_Col0_DOWN_bdg
AT2G33560.1	2.13538	0.00783316	0.0367892	96.32	DOWN_Col0_UP_bdg		AT1G23740.1	-1.68243	1.58662e-56	1.3361e-53	100	UP_Col0_DOWN_bdg
AT5G07440.1	2.1376	1.14203e-12	4.8327e-11	100	DOWN_Col0_UP_bdg		AT4G30460.1	-1.68172	0.00499754	0.0254386	97.46	UP_Col0_DOWN_bdg
AT5G26850.2	2.14235	9.86879e-06	0.000114786	99.99	DOWN_Col0_UP_bdg		AT1G45201.2	-1.68079	0.00897562	0.0409742	95.9	UP_Col0_DOWN_bdg
AT2G26520.1	2.14572	0.00545576	0.0273429	97.27	DOWN_Col0_UP_bdg		AT1G70810.1	-1.6796	1.29669e-09	3.30992e-08	100	UP_Col0_DOWN_bdg
AT2G46280.1	2.14691	1.6727e-05	0.000184449	99.98	DOWN_Col0_UP_bdg		AT2G21370.3	-1.67866	0.0110848	0.0485666	95.14	UP_Col0_DOWN_bdg
AT1G07650.2	2.1481	7.76927e-05	0.000711634	99.93	DOWN_Col0_UP_bdg		AT2G01650.3	-1.67624	0.00522065	0.026399	97.36	UP_Col0_DOWN_bdg
AT4G15830.1	2.1506	4.95261e-06	6.23097e-05	99.99	DOWN_Col0_UP_bdg		AT4G26530.3	-1.67567	5.1033e-11	1.66785e-09	100	UP_Col0_DOWN_bdg
AT5G05510.1	2.1537	0.00967131	0.0435209	95.65	DOWN_Col0_UP_bdg		AT2G26190.3	-1.67497	4.32809e-05	0.000424623	99.96	UP_Col0_DOWN_bdg
AT2G29660.1	2.15463	0.000655707	0.00459887	99.54	DOWN_Col0_UP_bdg		AT1G63940.4	-1.67343	2.18747e-07	3.71384e-06	100	UP_Col0_DOWN_bdg
AT5G60930.3	2.15857	1.5921e-08	3.30223e-07	100	DOWN_Col0_UP_bdg		AT5G16030.3	-1.67295	0.00607827	0.0299328	97.01	UP_Col0_DOWN_bdg
AT1G29195.1	2.15919	0.00164107	0.0101291	98.99	DOWN_Col0_UP_bdg		AT2G38465.1	-1.67288	1.01262e-08	2.19398e-07	100	UP_Col0_DOWN_bdg
AT2G31730.1	2.15995	0.00917723	0.0417361	95.83	DOWN_Col0_UP_bdg		AT1G47710.1	-1.67213	1.37418e-05	0.000154156	99.98	UP_Col0_DOWN_bdg
AT1G50240.3	2.1723	5.41332e-06	6.73015e-05	99.99	DOWN_Col0_UP_bdg		AT2G27920.2	-1.67068	6.93841e-06	8.40293e-05	99.99	UP_Col0_DOWN_bdg
AT3G23290.2	2.17317	6.34435e-11	2.04175e-09	100	DOWN_Col0_UP_bdg		AT5G22860.1	-1.66923	6.19127e-07	9.52558e-06	100	UP_Col0_DOWN_bdg
AT1G21520.1	2.1732	1.25997e-16	8.81732e-15	100	DOWN_Col0_UP_bdg		AT5G03720.2	-1.66672	1.43624e-05	0.00016069	99.98	UP_Col0_DOWN_bdg
AT5G46050.1	2.17437	0.000581828	0.00415101	99.58	DOWN_Col0_UP_bdg		AT2G42190.2	-1.66629	0.00582145	0.028882	97.11	UP_Col0_DOWN_bdg
AT5G39660.3	2.1746	0.00565125	0.0281815	97.18	DOWN_Col0_UP_bdg		AT1G54040.1	-1.6657	0.000843444	0.00569578	99.43	UP_Col0_DOWN_bdg
AT4G14150.1	2.17537	0.00521659	0.0263837	97.36	DOWN_Col0_UP_bdg		AT5G46600.1	-1.66543	2.27707e-10	6.73601e-09	100	UP_Col0_DOWN_bdg
AT3G50570.1	2.17826	0.00378391	0.0202142	97.98	DOWN_Col0_UP_bdg		AT4G35490.2	-1.66508	1.58883e-07	2.77392e-06	100	UP_Col0_DOWN_bdg
AT3G05900.1	2.18363	3.69962e-08	7.26212e-07	100	DOWN_Col0_UP_bdg		AT3G03440.1	-1.66306	0.000575647	0.0041108	99.59	UP_Col0_DOWN_bdg
AT2G29550.1	2.18472	1.92723e-19	1.89446e-17	100	DOWN_Col0_UP_bdg		AT3G56400.1	-1.66186	7.97632e-11	2.50318e-09	100	UP_Col0_DOWN_bdg
AT1G06660.1	2.18592	0.00184431	0.0111814	98.88	DOWN_Col0_UP_bdg		AT5G54960.1	-1.6615	2.56982e-13	1.19122e-11	100	UP_Col0_DOWN_bdg
AT4G13540.1	2.18875	0.00873137	0.0400837	95.99	DOWN_Col0_UP_bdg		AT4G31990.3	-1.66099	0.000755685	0.00518915	99.48	UP_Col0_DOWN_bdg
AT2G45970.1	2.18896	7.37642e-20	7.54456e-18	100	DOWN_Col0_UP_bdg		AT1G80980.1	-1.66089	0.00842196	0.0389179	96.11	UP_Col0_DOWN_bdg
AT5G28840.2	2.1938	8.48215e-05	0.000769977	99.92	DOWN_Col0_UP_bdg		AT3G13480.2	-1.65861	0.000343984	0.00262857	99.74	UP_Col0_DOWN_bdg
AT3G51930.1	2.19445	0.00408936	0.0215273	97.85	DOWN_Col0_UP_bdg		AT3G10940.1	-1.65823	3.23864e-34	1.02272e-31	100	UP_Col0_DOWN_bdg
AT5G17330.1	2.19885	0.00118415	0.00763724	99.24	DOWN_Col0_UP_bdg		AT2G47890.2	-1.65821	1.27591e-19	1.26902e-17	100	UP_Col0_DOWN_bdg
AT3G27360.1	2.19907	4.39437e-08	8.50037e-07	100	DOWN_Col0_UP_bdg		AT4G35290.1	-1.65797	0.00678813	0.0327393	96.73	UP_Col0_DOWN_bdg
AT1G08230.2	2.19937	0.0103057	0.0457159	95.43	DOWN_Col0_UP_bdg		AT5G53550.1	-1.6555	0.000629953	0.00444167	99.56	UP_Col0_DOWN_bdg
AT4G01730.1	2.19965	0.0018011	0.0109747	98.9	DOWN_Col0_UP_bdg		AT1G76955.1	-1.65415	7.46438e-11	2.36306e-09	100	UP_Col0_DOWN_bdg
AT5G53460.2	2.20009	2.07163e-15	1.22566e-13	100	DOWN_Col0_UP_bdg		AT2G40460.1	-1.65328	2.83058e-11	9.67644e-10	100	UP_Col0_DOWN_bdg
AT1G22890.1	2.20354	1.16897e-09	3.00425e-08	100	DOWN_Col0_UP_bdg		AT5G44290.4	-1.65309	2.85244e-12	1.13482e-10	100	UP_Col0_DOWN_bdg
AT4G34131.1	2.21107	0.00045914	0.00338664	99.66	DOWN_Col0_UP_bdg		AT1G51700.1	-1.65037	0.000190781	0.0015719	99.84	UP_Col0_DOWN_bdg
AT1G75240.1	2.21121	2.77527e-10	8.10538e-09	100	DOWN_Col0_UP_bdg		AT4G24900.1	-1.64796	0.00298483	0.0166827	98.33	UP_Col0_DOWN_bdg
AT1G65985.1	2.21384	0.00951264	0.0429199	95.71	DOWN_Col0_UP_bdg		AT5G43930.3	-1.64744	0.00871773	0.0400429	96	UP_Col0_DOWN_bdg
AT5G14230.1	2.21399	3.67203e-06	4.7597e-05	100	DOWN_Col0_UP_bdg		AT2G36895.1	-1.64719	1.05625e-06	1.54601e-05	100	UP_Col0_DOWN_bdg
AT5G17160.1	2.21465	1.02041e-09	2.64668e-08	100	DOWN_Col0_UP_bdg		AT1G51610.1	-1.64583	6.50665e-34	2.0046e-31	100	UP_Col0_DOWN_bdg
AT4G05190.1	2.2167	0.0069153	0.0332574	96.67	DOWN_Col0_UP_bdg		AT2G47890.3	-1.64556	1.82913e-09	4.55265e-08	100	UP_Col0_DOWN_bdg
AT4G03210.1	2.21779	2.52456e-16	1.69172e-14	100	DOWN_Col0_UP_bdg		AT1G48970.2	-1.64231	0.000659896	0.0046244	99.54	UP_Col0_DOWN_bdg
AT5G24740.3	2.22136	0.00073974	0.00509628	99.49	DOWN_Col0_UP_bdg		AT2G33580.1	-1.64226	0.00267978	0.0152855	98.47	UP_Col0_DOWN_bdg
AT4G09160.1	2.22688	1.0238e-05	0.000118643	99.99	DOWN_Col0_UP_bdg		AT1G54410.1	-1.64104	2.54133e-82	4.01261e-79	100	UP_Col0_DOWN_bdg
AT3G20810.4	2.23012	4.87567e-06	6.14334e-05	99.99	DOWN_Col0_UP_bdg		AT1G23130.1	-1.63736	1.16655e-17	9.38552e-16	100	UP_Col0_DOWN_bdg
AT1G70710.1	2.2302	1.05417e-10	3.24776e-09	100	DOWN_Col0_UP_bdg		AT4G18810.2	-1.63591	2.35758e-12	9.49912e-11	100	UP_Col0_DOWN_bdg
AT5G05180.1	2.23065	3.48788e-05	0.000351333	99.96	DOWN_Col0_UP_bdg		AT1G11310.2	-1.63527	4.39073e-07	6.95442e-06	100	UP_Col0_DOWN_bdg
AT3G02600.3	2.23097	0.00383702	0.020459	97.95	DOWN_Col0_UP_bdg		AT1G19960.1	-1.63474	1.18528e-19	1.19133e-17	100	UP_Col0_DOWN_bdg
AT2G36200.1	2.23144	3.01981e-09	7.21756e-08	100	DOWN_Col0_UP_bdg		AT1G70820.2	-1.63093	0.000465137	0.00342787	99.66	UP_Col0_DOWN_bdg
AT1G27950.1	2.23168	5.1382e-21	5.76918e-19	100	DOWN_Col0_UP_bdg		AT5G51620.4	-1.63087	0.00736869	0.0350245	96.5	UP_Col0_DOWN_bdg
AT3G56020.1	2.2338	5.31089e-17	3.9695e-15	100	DOWN_Col0_UP_bdg		AT5G22620.2	-1.62901	6.29705e-13	2.76665e-11	100	UP_Col0_DOWN_bdg
AT2G42110.1	2.23578	0.00859168	0.0395574	96.04	DOWN_Col0_UP_bdg		AT3G58830.2	-1.62739	0.00295088	0.0165478	98.35	UP_Col0_DOWN_bdg
AT3G26760.1	2.23822	0.00733526	0.034905	96.51	DOWN_Col0_UP_bdg		AT5G45840.1	-1.6268	0.00377339	0.0201701	97.98	UP_Col0_DOWN_bdg
AT1G20920.5	2.24807	0.00544489	0.0273033	97.27	DOWN_Col0_UP_bdg		AT4G12610.2	-1.62675	1.10146e-06	1.60474e-05	100	UP_Col0_DOWN_bdg
AT2G43610.1	2.25106	0.0112961	0.0493383	95.07	DOWN_Col0_UP_bdg		AT1G34340.1	-1.62632	2.97707e-13	1.36497e-11	100	UP_Col0_DOWN_bdg
AT3G16620.1	2.25371	3.22318e-07	5.26696e-06	100	DOWN_Col0_UP_bdg		AT2G24550.1	-1.62507	0.000856263	0.00576967	99.42	UP_Col0_DOWN_bdg
AT5G24390.1	2.25792	0.00234552	0.0136911	98.63	DOWN_Col0_UP_bdg		AT3G56880.1	-1.62437	3.20149e-05	0.000325995	99.97	UP_Col0_DOWN_bdg
AT5G55730.1	2.26378	0.000228216	0.00183729	99.82	DOWN_Col0_UP_bdg		AT5G02940.1	-1.62433	8.13714e-12	2.98358e-10	100	UP_Col0_DOWN_bdg
AT5G28640.1	2.27109	0.00103146	0.00678235	99.32	DOWN_Col0_UP_bdg		AT1G15950.3	-1.62424	0.000732674	0.00505311	99.49	UP_Col0_DOWN_bdg
AT4G39630.1	2.27392	0.00648784	0.0315439	96.85	DOWN_Col0_UP_bdg		AT3G04870.3	-1.62146	0.000161195	0.00135426	99.86	UP_Col0_DOWN_bdg
AT3G04400.2	2.2751	4.23625e-28	9.38776e-26	100	DOWN_Col0_UP_bdg		AT2G06050.1	-1.61753	1.02089e-07	1.8608e-06	100	UP_Col0_DOWN_bdg
AT1G04280.2	2.27831	0.00199553	0.0119208	98.81	DOWN_Col0_UP_bdg		AT5G54610.1	-1.61749	2.98533e-10	8.64468e-09	100	UP_Col0_DOWN_bdg
AT4G32460.2	2.28255	1.14918e-09	2.95639e-08	100	DOWN_Col0_UP_bdg		AT5G23870.3	-1.61467	2.1842e-05	0.000232041	99.98	UP_Col0_DOWN_bdg
AT1G10740.1	2.28414	3.4123e-05	0.00034482	99.97	DOWN_Col0_UP_bdg		AT3G45260.2	-1.61405	0.000724325	0.00500236	99.5	UP_Col0_DOWN_bdg
AT3G02550.1	2.28662	8.67285e-06	0.000102289	99.99	DOWN_Col0_UP_bdg		AT4G23600.1	-1.61376	5.94449e-21	6.58665e-19	100	UP_Col0_DOWN_bdg
AT2G36400.1	2.30477	1.44577e-12	6.02713e-11	100	DOWN_Col0_UP_bdg		AT5G04220.1	-1.61291	0.000582716	0.00415389	99.58	UP_Col0_DOWN_bdg
AT4G13370.1	2.30591	0.000249544	0.00198809	99.8	DOWN_Col0_UP_bdg		AT4G00970.2	-1.61273	0.00647414	0.0314955	96.85	UP_Col0_DOWN_bdg
ATMG00830.1	2.30702	0.000310411	0.00239887	99.76	DOWN_Col0_UP_bdg		AT1G75000.1	-1.61238	0.00774188	0.0364553	96.35	UP_Col0_DOWN_bdg
AT1G26770.2	2.31124	3.37551e-10	9.62477e-09	100	DOWN_Col0_UP_bdg		AT2G43550.1	-1.61086	7.94192e-08	1.47962e-06	100	UP_Col0_DOWN_bdg
AT2G16850.1	2.31207	1.88522e-05	0.000204668	99.98	DOWN_Col0_UP_bdg		AT3G01080.2	-1.60928	0.000287488	0.00224646	99.78	UP_Col0_DOWN_bdg
AT4G39330.1	2.31293	9.97854e-25	1.69187e-22	100	DOWN_Col0_UP_bdg		AT5G53850.4	-1.60776	0.0059248	0.0293084	97.07	UP_Col0_DOWN_bdg
AT3G15630.1	2.31482	7.91825e-24	1.22723e-21	100	DOWN_Col0_UP_bdg		AT3G26060.2	-1.60611	8.75773e-17	6.41294e-15	100	UP_Col0_DOWN_bdg
AT1G29280.1	2.31561	0.000594465	0.00422565	99.58	DOWN_Col0_UP_bdg		AT5G40760.2	-1.60527	7.37956e-07	1.12037e-05	100	UP_Col0_DOWN_bdg
AT1G74790.1	2.32492	3.72661e-22	4.82796e-20	100	DOWN_Col0_UP_bdg		AT3G11020.1	-1.60382	0.000118995	0.00103876	99.9	UP_Col0_DOWN_bdg
AT2G19800.1	2.32524	0.000683963	0.00475996	99.52	DOWN_Col0_UP_bdg		AT5G14970.1	-1.60284	1.00647e-37	3.79501e-35	100	UP_Col0_DOWN_bdg
AT4G34250.1	2.3265	4.84352e-14	2.4921e-12	100	DOWN_Col0_UP_bdg		AT1G75300.1	-1.59938	0.00134233	0.00851401	99.15	UP_Col0_DOWN_bdg
AT5G02750.1	2.33145	0.00228216	0.0133552	98.66	DOWN_Col0_UP_bdg		AT5G58980.1	-1.59615	0.000119214	0.00104031	99.9	UP_Col0_DOWN_bdg
AT2G40010.1	2.33241	2.40771e-07	4.07135e-06	100	DOWN_Col0_UP_bdg		AT1G69523.1	-1.59497	1.2752e-08	2.6936e-07	100	UP_Col0_DOWN_bdg
AT5G40450.1	2.33276	2.43908e-07	4.11612e-06	100	DOWN_Col0_UP_bdg		AT4G10360.3	-1.594	0.00738576	0.0350924	96.49	UP_Col0_DOWN_bdg
AT2G25000.1	2.33749	2.20715e-09	5.39779e-08	100	DOWN_Col0_UP_bdg		AT1G66980.2	-1.59356	0.000836936	0.00565637	99.43	UP_Col0_DOWN_bdg
AT1G52750.1	2.34126	0.000397879	0.00298445	99.7	DOWN_Col0_UP_bdg		AT1G13390.1	-1.59297	3.58236e-05	0.000359845	99.96	UP_Col0_DOWN_bdg
AT3G51290.3	2.34223	3.41315e-07	5.53798e-06	100	DOWN_Col0_UP_bdg		AT1G29120.8	-1.59187	0.00236652	0.0137977	98.62	UP_Col0_DOWN_bdg
AT3G53980.1	2.34793	0.000923144	0.00616153	99.38	DOWN_Col0_UP_bdg		AT2G16600.2	-1.59038	1.82714e-12	7.50552e-11	100	UP_Col0_DOWN_bdg
AT5G47700.2	2.35042	1.05418e-17	8.56329e-16	100	DOWN_Col0_UP_bdg		AT3G01500.3	-1.58993	6.09728e-39	2.48445e-36	100	UP_Col0_DOWN_bdg
AT5G56580.1	2.35727	0.000151192	0.0012826	99.87	DOWN_Col0_UP_bdg		AT2G15970.2	-1.58505	6.04714e-16	3.88725e-14	100	UP_Col0_DOWN_bdg
AT1G72670.1	2.3594	0.00202789	0.0120884	98.79	DOWN_Col0_UP_bdg		AT3G17800.1	-1.58294	5.62779e-06	6.96594e-05	99.99	UP_Col0_DOWN_bdg
AT4G03210.2	2.36055	2.05825e-13	9.64704e-12	100	DOWN_Col0_UP_bdg		AT5G46780.2	-1.58188	0.00034501	0.00263562	99.74	UP_Col0_DOWN_bdg
AT1G02850.3	2.36815	0.00140306	0.00884808	99.12	DOWN_Col0_UP_bdg		AT2G15890.2	-1.57906	9.90598e-05	0.000882422	99.91	UP_Col0_DOWN_bdg
AT1G25450.1	2.36987	2.87194e-15	1.67561e-13	100	DOWN_Col0_UP_bdg		AT5G51720.1	-1.57833	5.14225e-09	1.1853e-07	100	UP_Col0_DOWN_bdg
AT3G54180.1	2.37127	0.000299047	0.00232242	99.77	DOWN_Col0_UP_bdg		AT1G74458.1	-1.57782	0.00590483	0.0292326	97.08	UP_Col0_DOWN_bdg
AT4G20320.2	2.37303	6.7505e-07	1.03356e-05	100	DOWN_Col0_UP_bdg		AT1G65860.1	-1.57709	4.03161e-16	2.63862e-14	100	UP_Col0_DOWN_bdg
AT4G31000.1	2.3734	0.000158767	0.00133831	99.87	DOWN_Col0_UP_bdg		AT4G13640.2	-1.57619	0.00799773	0.0374161	96.26	UP_Col0_DOWN_bdg
AT3G20898.1	2.37412	0.00734778	0.0349514	96.5	DOWN_Col0_UP_bdg		AT4G18880.1	-1.57609	0.00125214	0.00802456	99.2	UP_Col0_DOWN_bdg
AT2G19190.1	2.37505	8.42919e-05	0.000765444	99.92	DOWN_Col0_UP_bdg		AT5G57565.6	-1.57607	0.000868276	0.00584161	99.42	UP_Col0_DOWN_bdg
AT3G20150.1	2.37536	2.23893e-05	0.000237158	99.98	DOWN_Col0_UP_bdg		AT5G59050.1	-1.57581	2.47374e-05	0.000259204	99.97	UP_Col0_DOWN_bdg
AT1G47210.2	2.37719	4.77591e-07	7.50802e-06	100	DOWN_Col0_UP_bdg		AT5G04490.2	-1.57439	0.0051788	0.0262346	97.38	UP_Col0_DOWN_bdg
AT3G14990.1	2.38001	3.7696e-12	1.47646e-10	100	DOWN_Col0_UP_bdg		AT1G10970.1	-1.57431	0.00948506	0.04282	95.72	UP_Col0_DOWN_bdg
AT3G19050.1	2.38151	1.31449e-08	2.76963e-07	100	DOWN_Col0_UP_bdg		AT4G14560.1	-1.57254	2.25705e-05	0.000238877	99.98	UP_Col0_DOWN_bdg
AT4G38210.1	2.3818	2.27413e-06	3.10044e-05	100	DOWN_Col0_UP_bdg		AT4G16008.1	-1.57071	8.06771e-11	2.52872e-09	100	UP_Col0_DOWN_bdg
AT1G36940.1	2.38322	0.00281807	0.0159161	98.41	DOWN_Col0_UP_bdg		AT5G60100.1	-1.57044	9.95391e-06	0.00011553	99.99	UP_Col0_DOWN_bdg
AT4G14310.1	2.3877	1.44132e-10	4.35552e-09	100	DOWN_Col0_UP_bdg		AT4G28025.2	-1.56914	0.00547549	0.0274133	97.26	UP_Col0_DOWN_bdg
AT1G10550.1	2.38878	0.0105739	0.0466764	95.33	DOWN_Col0_UP_bdg		AT1G75380.4	-1.56822	6.48245e-11	2.07562e-09	100	UP_Col0_DOWN_bdg
AT4G14746.1	2.39413	1.37327e-11	4.90707e-10	100	DOWN_Col0_UP_bdg		AT5G38520.2	-1.56529	6.59642e-11	2.10677e-09	100	UP_Col0_DOWN_bdg
AT4G20440.3	2.39847	0.00602459	0.0297148	97.03	DOWN_Col0_UP_bdg		AT3G50840.1	-1.56362	0.0043772	0.0228049	97.72	UP_Col0_DOWN_bdg
AT1G10640.1	2.39859	1.55045e-06	2.19311e-05	100	DOWN_Col0_UP_bdg		AT4G11840.2	-1.5636	3.09247e-06	4.07326e-05	100	UP_Col0_DOWN_bdg
AT2G28570.1	2.40234	0.000160934	0.00135297	99.86	DOWN_Col0_UP_bdg		AT5G50450.1	-1.56288	2.65192e-12	1.06005e-10	100	UP_Col0_DOWN_bdg
AT3G13650.1	2.40597	0.000193654	0.00159254	99.84	DOWN_Col0_UP_bdg		AT5G18130.2	-1.56266	0.0114662	0.0499172	95.01	UP_Col0_DOWN_bdg
AT1G76090.1	2.40655	2.64811e-08	5.2843e-07	100	DOWN_Col0_UP_bdg		AT5G58670.1	-1.56084	1.30242e-21	1.55203e-19	100	UP_Col0_DOWN_bdg
AT5G37010.1	2.41072	2.47842e-05	0.000259587	99.97	DOWN_Col0_UP_bdg		AT3G19440.1	-1.56051	0.00432631	0.0225957	97.74	UP_Col0_DOWN_bdg
AT5G23910.1	2.41147	0.00369221	0.0197955	98.02	DOWN_Col0_UP_bdg		AT2G03640.5	-1.56035	0.00393548	0.0208782	97.91	UP_Col0_DOWN_bdg
AT5G42840.1	2.41209	0.00188274	0.0113626	98.86	DOWN_Col0_UP_bdg		AT5G23240.1	-1.56025	5.5716e-35	1.82799e-32	100	UP_Col0_DOWN_bdg
AT5G47330.1	2.42123	5.56595e-11	1.80504e-09	100	DOWN_Col0_UP_bdg		AT3G05660.1	-1.55835	2.76095e-07	4.58277e-06	100	UP_Col0_DOWN_bdg
AT3G53650.1	2.42407	0.000131739	0.00113856	99.89	DOWN_Col0_UP_bdg		AT2G39850.1	-1.55741	4.65875e-21	5.2542e-19	100	UP_Col0_DOWN_bdg
AT3G13175.1	2.42873	3.42613e-05	0.000346079	99.97	DOWN_Col0_UP_bdg		AT1G67870.1	-1.55732	3.91746e-29	9.16358e-27	100	UP_Col0_DOWN_bdg
AT3G54560.1	2.42947	1.31152e-08	2.76569e-07	100	DOWN_Col0_UP_bdg		AT1G13210.1	-1.55701	5.30416e-08	1.01284e-06	100	UP_Col0_DOWN_bdg
AT4G35100.2	2.43495	1.00446e-13	4.91777e-12	100	DOWN_Col0_UP_bdg		AT1G10900.1	-1.55374	4.50756e-14	2.32397e-12	100	UP_Col0_DOWN_bdg
AT1G50040.1	2.44934	0.000772673	0.00528426	99.47	DOWN_Col0_UP_bdg		AT1G71030.1	-1.55249	1.0812e-21	1.3132e-19	100	UP_Col0_DOWN_bdg
AT3G23890.1	2.44988	2.59235e-13	1.19946e-11	100	DOWN_Col0_UP_bdg		AT4G26070.5	-1.55033	0.00964918	0.043429	95.66	UP_Col0_DOWN_bdg
AT2G14890.1	2.45197	4.01771e-28	9.1441e-26	100	DOWN_Col0_UP_bdg		AT2G47060.5	-1.5492	0.000627528	0.00442704	99.56	UP_Col0_DOWN_bdg
AT3G10340.1	2.45349	3.20504e-05	0.000326225	99.97	DOWN_Col0_UP_bdg		AT5G42940.2	-1.54872	0.00336472	0.0184029	98.16	UP_Col0_DOWN_bdg
AT1G11850.1	2.46554	1.31962e-05	0.000148722	99.99	DOWN_Col0_UP_bdg		AT5G61670.2	-1.54836	4.72474e-11	1.54613e-09	100	UP_Col0_DOWN_bdg
AT2G03090.1	2.46915	1.31985e-05	0.000148722	99.99	DOWN_Col0_UP_bdg		AT2G36680.2	-1.54782	0.00641862	0.0312796	96.87	UP_Col0_DOWN_bdg
AT1G02850.1	2.46932	7.48929e-05	0.000689511	99.93	DOWN_Col0_UP_bdg		AT4G26555.2	-1.54771	0.00360773	0.0194623	98.05	UP_Col0_DOWN_bdg
AT5G44910.1	2.47199	0.000774187	0.00529032	99.47	DOWN_Col0_UP_bdg		AT4G15490.1	-1.54761	1.25096e-12	5.25842e-11	100	UP_Col0_DOWN_bdg
AT3G16330.1	2.47464	0.00421391	0.0220772	97.79	DOWN_Col0_UP_bdg		AT2G40410.1	-1.54743	0.000504435	0.00368311	99.63	UP_Col0_DOWN_bdg
AT4G30290.1	2.47882	0.000136116	0.00117042	99.88	DOWN_Col0_UP_bdg		AT1G04950.3	-1.54736	0.00948902	0.0428272	95.72	UP_Col0_DOWN_bdg
AT5G15840.2	2.48371	0.0102732	0.0456327	95.44	DOWN_Col0_UP_bdg		AT3G22740.1	-1.54615	0.000242406	0.00193795	99.81	UP_Col0_DOWN_bdg
AT1G28010.1	2.48951	1.72362e-07	2.98246e-06	100	DOWN_Col0_UP_bdg		AT4G10120.2	-1.54461	2.5235e-05	0.000264089	99.97	UP_Col0_DOWN_bdg
AT1G12460.1	2.49231	1.55074e-05	0.000171977	99.98	DOWN_Col0_UP_bdg		AT3G09540.1	-1.54455	8.75662e-16	5.44873e-14	100	UP_Col0_DOWN_bdg
AT4G37410.1	2.49293	8.78333e-06	0.000103447	99.99	DOWN_Col0_UP_bdg		AT3G21950.1	-1.54255	6.70364e-06	8.14986e-05	99.99	UP_Col0_DOWN_bdg
AT1G28390.1	2.50102	0.00131336	0.00836176	99.16	DOWN_Col0_UP_bdg		AT1G07280.1	-1.54206	4.22372e-26	8.02284e-24	100	UP_Col0_DOWN_bdg
AT3G45060.1	2.5019	0.00255727	0.0147062	98.53	DOWN_Col0_UP_bdg		AT3G14420.3	-1.54009	2.93498e-56	2.39182e-53	100	UP_Col0_DOWN_bdg
AT5G01740.1	2.50733	0.00315754	0.0174817	98.25	DOWN_Col0_UP_bdg		AT1G78870.3	-1.53857	0.00238195	0.0138716	98.61	UP_Col0_DOWN_bdg
AT1G09450.1	2.50867	0.00143328	0.00901844	99.1	DOWN_Col0_UP_bdg		AT4G25640.3	-1.53757	3.1355e-05	0.000320437	99.97	UP_Col0_DOWN_bdg
AT2G44120.2	2.51121	1.34664e-12	5.63246e-11	100	DOWN_Col0_UP_bdg		AT3G26960.1	-1.53156	0.000253282	0.00201532	99.8	UP_Col0_DOWN_bdg
AT3G54710.1	2.51194	0.00182934	0.0111146	98.89	DOWN_Col0_UP_bdg		AT5G63780.1	-1.53042	2.63386e-40	1.16143e-37	100	UP_Col0_DOWN_bdg
AT4G38062.1	2.51251	0.000281344	0.00220732	99.78	DOWN_Col0_UP_bdg		AT1G62250.3	-1.53038	2.76415e-05	0.000286426	99.97	UP_Col0_DOWN_bdg
AT1G14900.1	2.51324	5.65171e-14	2.86131e-12	100	DOWN_Col0_UP_bdg		AT1G57990.1	-1.5298	0.00391664	0.0207957	97.92	UP_Col0_DOWN_bdg
AT5G06150.1	2.51401	2.35674e-11	8.13364e-10	100	DOWN_Col0_UP_bdg		AT1G23200.1	-1.52799	0.00265879	0.015187	98.48	UP_Col0_DOWN_bdg
AT1G15670.1	2.52361	0.000106605	0.000939364	99.91	DOWN_Col0_UP_bdg		AT4G11900.7	-1.52765	3.01265e-06	3.98058e-05	100	UP_Col0_DOWN_bdg
AT4G37520.1	2.52389	1.74764e-09	4.36714e-08	100	DOWN_Col0_UP_bdg		AT3G55760.1	-1.52728	6.50134e-10	1.74541e-08	100	UP_Col0_DOWN_bdg
AT1G21200.1	2.53963	0.00616874	0.0303074	96.97	DOWN_Col0_UP_bdg		AT1G70800.1	-1.52687	0.000690966	0.00480085	99.52	UP_Col0_DOWN_bdg
AT3G58650.1	2.5464	1.89344e-06	2.62536e-05	100	DOWN_Col0_UP_bdg		AT3G17040.2	-1.52588	5.36841e-05	0.000515674	99.95	UP_Col0_DOWN_bdg
AT3G54400.1	2.54654	1.85022e-25	3.24599e-23	100	DOWN_Col0_UP_bdg		AT3G53970.2	-1.52502	0.00363288	0.0195544	98.04	UP_Col0_DOWN_bdg
AT4G03100.1	2.54783	1.40736e-09	3.56253e-08	100	DOWN_Col0_UP_bdg		AT4G12320.1	-1.52417	1.03395e-25	1.85253e-23	100	UP_Col0_DOWN_bdg
AT4G17240.1	2.55852	1.04387e-06	1.52966e-05	100	DOWN_Col0_UP_bdg		AT5G50950.1	-1.52128	0.00654799	0.0317691	96.82	UP_Col0_DOWN_bdg
AT4G35920.2	2.55902	0.00413535	0.0217106	97.83	DOWN_Col0_UP_bdg		AT1G48260.1	-1.52112	0.00826974	0.038383	96.16	UP_Col0_DOWN_bdg
AT3G48060.3	2.56639	0.00883937	0.0405059	95.95	DOWN_Col0_UP_bdg		AT1G19270.2	-1.51927	2.60049e-07	4.35074e-06	100	UP_Col0_DOWN_bdg
AT1G33790.2	2.56678	0.00637689	0.0311095	96.89	DOWN_Col0_UP_bdg		AT1G74210.1	-1.51886	2.34914e-06	3.19066e-05	100	UP_Col0_DOWN_bdg
AT5G58210.1	2.5674	0.0025596	0.0147162	98.53	DOWN_Col0_UP_bdg		AT5G17880.1	-1.51852	0.00495361	0.025261	97.47	UP_Col0_DOWN_bdg
AT2G18050.1	2.56969	3.95486e-06	5.08198e-05	99.99	DOWN_Col0_UP_bdg		AT5G24660.1	-1.51825	0.000543846	0.00391657	99.61	UP_Col0_DOWN_bdg
AT3G10270.1	2.57304	2.05136e-05	0.000220244	99.98	DOWN_Col0_UP_bdg		AT4G01600.1	-1.51737	0.00835485	0.0386745	96.13	UP_Col0_DOWN_bdg
AT2G33793.1	2.57447	0.0033929	0.0185129	98.15	DOWN_Col0_UP_bdg		AT3G06070.1	-1.5162	6.60844e-08	1.24775e-06	100	UP_Col0_DOWN_bdg
AT2G45210.1	2.57598	0.00342329	0.0186626	98.13	DOWN_Col0_UP_bdg		AT4G14400.3	-1.51523	8.69993e-09	1.90952e-07	100	UP_Col0_DOWN_bdg
AT1G02360.1	2.58078	2.77426e-06	3.69458e-05	100	DOWN_Col0_UP_bdg		AT1G63530.1	-1.51521	0.00543432	0.0272558	97.27	UP_Col0_DOWN_bdg
AT1G27020.1	2.58417	6.58732e-06	8.0394e-05	99.99	DOWN_Col0_UP_bdg		AT2G13800.4	-1.51198	0.000398145	0.00298555	99.7	UP_Col0_DOWN_bdg
AT1G26770.1	2.5856	2.26729e-06	3.09396e-05	100	DOWN_Col0_UP_bdg		AT4G39260.1	-1.51041	3.28601e-26	6.28897e-24	100	UP_Col0_DOWN_bdg
AT5G05240.1	2.58617	0.000673105	0.00469482	99.53	DOWN_Col0_UP_bdg		AT2G41430.4	-1.51023	0.000108785	0.000955909	99.9	UP_Col0_DOWN_bdg
AT2G26760.1	2.5866	3.18369e-07	5.20713e-06	100	DOWN_Col0_UP_bdg		AT2G21650.1	-1.50998	0.000770329	0.00527394	99.47	UP_Col0_DOWN_bdg
AT1G08900.2	2.59732	2.24553e-07	3.80774e-06	100	DOWN_Col0_UP_bdg		AT4G03410.1	-1.50714	5.39373e-12	2.06145e-10	100	UP_Col0_DOWN_bdg
AT5G61070.1	2.59835	0.00463442	0.0239426	97.61	DOWN_Col0_UP_bdg		AT1G43620.6	-1.50617	0.00307173	0.0170722	98.29	UP_Col0_DOWN_bdg
AT3G28740.1	2.60281	6.74561e-10	1.80142e-08	100	DOWN_Col0_UP_bdg		AT1G70580.3	-1.50365	4.44208e-26	8.31261e-24	100	UP_Col0_DOWN_bdg
AT5G27000.1	2.60894	0.000185509	0.00153606	99.85	DOWN_Col0_UP_bdg		AT3G53710.2	-1.50253	0.00118721	0.00765503	99.23	UP_Col0_DOWN_bdg
AT4G35730.1	2.60965	5.55952e-09	1.27219e-07	100	DOWN_Col0_UP_bdg		AT1G33970.1	-1.50218	7.77491e-11	2.4491e-09	100	UP_Col0_DOWN_bdg
AT4G19380.1	2.61202	0.00127005	0.00812489	99.19	DOWN_Col0_UP_bdg		AT4G33920.1	-1.50202	5.45033e-05	0.000522549	99.95	UP_Col0_DOWN_bdg
AT1G02205.1	2.61442	3.15317e-06	4.14457e-05	100	DOWN_Col0_UP_bdg		AT1G51110.1	-1.50138	1.4075e-19	1.38897e-17	100	UP_Col0_DOWN_bdg
AT1G16630.1	2.62453	8.93025e-06	0.000104981	99.99	DOWN_Col0_UP_bdg		AT1G51805.2	-1.49977	5.21143e-21	5.8255e-19	100	UP_Col0_DOWN_bdg
AT3G26744.2	2.62455	3.07429e-08	6.08189e-07	100	DOWN_Col0_UP_bdg		AT1G02300.1	-1.49949	1.56624e-05	0.000173543	99.98	UP_Col0_DOWN_bdg
AT2G27710.3	2.62786	0.000338064	0.0025849	99.74	DOWN_Col0_UP_bdg		AT5G59670.1	-1.49841	5.49767e-07	8.54693e-06	100	UP_Col0_DOWN_bdg
AT3G25900.1	2.62948	8.81238e-06	0.000103741	99.99	DOWN_Col0_UP_bdg		AT3G63110.1	-1.49661	3.33015e-05	0.000337638	99.97	UP_Col0_DOWN_bdg
AT4G21620.1	2.63314	5.62517e-68	7.4794e-65	100	DOWN_Col0_UP_bdg		AT2G33380.1	-1.49488	3.20975e-06	4.21017e-05	100	UP_Col0_DOWN_bdg
AT3G52480.1	2.6349	1.59792e-06	2.25143e-05	100	DOWN_Col0_UP_bdg		AT1G53875.1	-1.49147	0.0026855	0.0153112	98.47	UP_Col0_DOWN_bdg
AT3G51230.1	2.63813	0.00496949	0.0253369	97.47	DOWN_Col0_UP_bdg		AT5G36700.2	-1.48949	6.96564e-15	3.95445e-13	100	UP_Col0_DOWN_bdg
AT5G62890.3	2.63895	1.76314e-16	1.22033e-14	100	DOWN_Col0_UP_bdg		AT2G32880.2	-1.48829	0.006824	0.0328809	96.71	UP_Col0_DOWN_bdg
AT5G16410.1	2.63902	0.000552978	0.00397323	99.6	DOWN_Col0_UP_bdg		AT1G03730.1	-1.4874	0.00396282	0.0209912	97.9	UP_Col0_DOWN_bdg
AT3G20810.3	2.64638	1.49602e-21	1.77437e-19	100	DOWN_Col0_UP_bdg		AT1G72416.4	-1.48715	0.000520569	0.00377907	99.62	UP_Col0_DOWN_bdg
AT3G21420.1	2.64658	0.00478574	0.0245936	97.54	DOWN_Col0_UP_bdg		AT1G76580.1	-1.48636	1.0033e-12	4.29599e-11	100	UP_Col0_DOWN_bdg
AT1G75780.1	2.64695	1.18836e-19	1.19133e-17	100	DOWN_Col0_UP_bdg		AT2G46100.1	-1.485	1.9095e-13	8.99992e-12	100	UP_Col0_DOWN_bdg
AT3G44050.1	2.64754	2.13153e-08	4.33914e-07	100	DOWN_Col0_UP_bdg		AT1G62560.1	-1.48088	1.74835e-15	1.04665e-13	100	UP_Col0_DOWN_bdg
AT1G14350.2	2.65041	0.000829253	0.00561345	99.44	DOWN_Col0_UP_bdg		AT5G49900.2	-1.48016	4.50367e-06	5.71166e-05	99.99	UP_Col0_DOWN_bdg
AT4G35620.1	2.65144	0.000781238	0.00532984	99.47	DOWN_Col0_UP_bdg		AT4G26860.1	-1.47954	2.26071e-11	7.82361e-10	100	UP_Col0_DOWN_bdg
AT2G47240.3	2.65551	5.92242e-05	0.000561841	99.94	DOWN_Col0_UP_bdg		AT4G15440.1	-1.47947	4.81713e-05	0.000468238	99.95	UP_Col0_DOWN_bdg
AT2G27402.2	2.65553	3.35607e-05	0.000339817	99.97	DOWN_Col0_UP_bdg		AT4G01883.1	-1.47854	2.15301e-12	8.73059e-11	100	UP_Col0_DOWN_bdg
AT4G00480.1	2.65736	0.000773408	0.00528642	99.47	DOWN_Col0_UP_bdg		AT5G55050.1	-1.47854	2.96125e-08	5.87668e-07	100	UP_Col0_DOWN_bdg
AT2G44190.1	2.65944	0.000861159	0.00579991	99.42	DOWN_Col0_UP_bdg		AT2G15270.2	-1.47747	0.0113063	0.0493661	95.06	UP_Col0_DOWN_bdg
AT1G52030.1	2.6601	8.61654e-07	1.29263e-05	100	DOWN_Col0_UP_bdg		AT4G00355.3	-1.47715	0.00205626	0.0122373	98.78	UP_Col0_DOWN_bdg
AT5G55520.2	2.66301	1.77573e-07	3.06213e-06	100	DOWN_Col0_UP_bdg		AT5G24210.1	-1.47697	2.49553e-05	0.000261271	99.97	UP_Col0_DOWN_bdg
ATCG00330.1	2.66348	2.24266e-18	1.96043e-16	100	DOWN_Col0_UP_bdg		AT4G35480.1	-1.47629	6.59444e-10	1.76478e-08	100	UP_Col0_DOWN_bdg
AT5G55180.1	2.66387	2.96711e-17	2.3064e-15	100	DOWN_Col0_UP_bdg		AT4G15450.1	-1.4759	1.9507e-12	7.96132e-11	100	UP_Col0_DOWN_bdg
AT1G65710.1	2.66929	0.00307277	0.0170722	98.29	DOWN_Col0_UP_bdg		AT5G49730.2	-1.47469	0.00827329	0.0383853	96.16	UP_Col0_DOWN_bdg
AT1G08560.1	2.68014	1.02316e-13	4.99963e-12	100	DOWN_Col0_UP_bdg		AT3G56160.3	-1.47463	4.98137e-12	1.91836e-10	100	UP_Col0_DOWN_bdg
AT1G51850.2	2.68545	0.00112071	0.00728015	99.27	DOWN_Col0_UP_bdg		AT5G66400.1	-1.47223	7.46382e-06	8.9619e-05	99.99	UP_Col0_DOWN_bdg
AT4G31840.1	2.68845	1.94148e-18	1.70304e-16	100	DOWN_Col0_UP_bdg		AT5G48610.5	-1.47219	0.00226409	0.0132648	98.67	UP_Col0_DOWN_bdg
AT3G18960.1	2.69872	0.00426093	0.0222911	97.77	DOWN_Col0_UP_bdg		AT1G73430.2	-1.4721	0.00365439	0.0196427	98.04	UP_Col0_DOWN_bdg
AT5G18670.1	2.70172	8.50791e-12	3.10615e-10	100	DOWN_Col0_UP_bdg		AT1G51080.1	-1.47183	5.15023e-09	1.18605e-07	100	UP_Col0_DOWN_bdg
AT1G73620.1	2.70292	0.000223863	0.00180685	99.82	DOWN_Col0_UP_bdg		AT4G18205.1	-1.47164	7.92344e-05	0.000723157	99.93	UP_Col0_DOWN_bdg
AT4G39200.2	2.71259	1.46679e-11	5.21908e-10	100	DOWN_Col0_UP_bdg		AT5G64840.1	-1.47056	5.12035e-33	1.48684e-30	100	UP_Col0_DOWN_bdg
AT3G53232.1	2.71379	0.00337823	0.0184568	98.15	DOWN_Col0_UP_bdg		AT5G08600.1	-1.46916	0.00449871	0.0233178	97.67	UP_Col0_DOWN_bdg
AT2G34190.1	2.71539	3.50578e-08	6.91386e-07	100	DOWN_Col0_UP_bdg		AT5G50160.1	-1.46782	1.41896e-11	5.06316e-10	100	UP_Col0_DOWN_bdg
AT5G06940.1	2.71567	0.000123243	0.0010725	99.89	DOWN_Col0_UP_bdg		AT4G08300.1	-1.46683	1.29764e-05	0.000146677	99.99	UP_Col0_DOWN_bdg
AT1G11740.1	2.71723	0.00621092	0.0304732	96.95	DOWN_Col0_UP_bdg		AT1G34370.2	-1.46594	0.00187224	0.0113154	98.87	UP_Col0_DOWN_bdg
AT4G22530.1	2.71759	3.93279e-14	2.04432e-12	100	DOWN_Col0_UP_bdg		AT1G13260.1	-1.46586	2.33908e-06	3.18042e-05	100	UP_Col0_DOWN_bdg
AT4G26660.1	2.71939	1.73292e-09	4.34313e-08	100	DOWN_Col0_UP_bdg		AT4G00780.1	-1.46508	2.47316e-37	9.05501e-35	100	UP_Col0_DOWN_bdg
AT1G49730.3	2.72011	8.46601e-10	2.23721e-08	100	DOWN_Col0_UP_bdg		AT5G30495.2	-1.4649	8.23866e-05	0.000749489	99.93	UP_Col0_DOWN_bdg
AT5G64120.1	2.72239	2.12045e-16	1.44003e-14	100	DOWN_Col0_UP_bdg		AT4G33050.3	-1.46472	0.000599766	0.00425854	99.57	UP_Col0_DOWN_bdg
AT4G25360.2	2.72984	0.000962059	0.00639395	99.36	DOWN_Col0_UP_bdg		AT4G13410.1	-1.46289	0.00854073	0.0393875	96.06	UP_Col0_DOWN_bdg
AT1G11850.2	2.73047	0.00411171	0.0216134	97.84	DOWN_Col0_UP_bdg		AT5G04360.1	-1.46275	1.67583e-05	0.000184616	99.98	UP_Col0_DOWN_bdg
AT1G17170.1	2.74245	0.00173552	0.0106264	98.94	DOWN_Col0_UP_bdg		AT4G11960.1	-1.46264	8.03303e-15	4.52987e-13	100	UP_Col0_DOWN_bdg
AT1G67750.1	2.74383	1.08142e-17	8.75635e-16	100	DOWN_Col0_UP_bdg		AT1G06160.1	-1.46107	0.00977945	0.0438943	95.61	UP_Col0_DOWN_bdg
AT1G23000.1	2.75268	0.00114244	0.00740417	99.26	DOWN_Col0_UP_bdg		AT1G04985.1	-1.46084	1.88719e-10	5.62881e-09	100	UP_Col0_DOWN_bdg
AT1G79700.2	2.75465	1.13216e-11	4.07432e-10	100	DOWN_Col0_UP_bdg		AT3G25600.1	-1.4594	0.00332877	0.0182339	98.18	UP_Col0_DOWN_bdg
AT5G36710.1	2.76129	1.72576e-06	2.41572e-05	100	DOWN_Col0_UP_bdg		AT1G21610.2	-1.45852	0.000630825	0.00444658	99.56	UP_Col0_DOWN_bdg
AT5G36800.1	2.76129	1.72576e-06	2.41572e-05	100	DOWN_Col0_UP_bdg		AT2G46440.2	-1.4568	1.75984e-05	0.00019263	99.98	UP_Col0_DOWN_bdg
AT3G51280.1	2.76307	1.17686e-07	2.12213e-06	100	DOWN_Col0_UP_bdg		AT1G53035.2	-1.4564	0.00928593	0.0421395	95.79	UP_Col0_DOWN_bdg
AT5G63550.2	2.76554	8.39835e-06	9.9469e-05	99.99	DOWN_Col0_UP_bdg		AT1G73500.1	-1.45577	0.00191422	0.0115168	98.85	UP_Col0_DOWN_bdg
AT1G06180.1	2.7673	0.000149591	0.00127243	99.87	DOWN_Col0_UP_bdg		AT4G30310.3	-1.45473	8.52838e-10	2.24898e-08	100	UP_Col0_DOWN_bdg
AT5G44572.1	2.77222	1.54037e-06	2.1813e-05	100	DOWN_Col0_UP_bdg		AT3G11840.1	-1.45425	0.0049113	0.0251162	97.49	UP_Col0_DOWN_bdg
AT5G37370.1	2.77859	0.0114606	0.0499014	95.01	DOWN_Col0_UP_bdg		AT4G14680.1	-1.45162	2.05383e-12	8.35522e-11	100	UP_Col0_DOWN_bdg
AT1G64650.2	2.78119	0.000919619	0.00614287	99.39	DOWN_Col0_UP_bdg		AT4G12910.1	-1.45099	1.67352e-14	9.02186e-13	100	UP_Col0_DOWN_bdg
AT5G51600.1	2.78367	7.6918e-09	1.70305e-07	100	DOWN_Col0_UP_bdg		AT5G24670.5	-1.44814	6.57543e-10	1.76156e-08	100	UP_Col0_DOWN_bdg
AT5G22500.1	2.78409	1.32356e-14	7.23748e-13	100	DOWN_Col0_UP_bdg		AT2G15310.1	-1.44754	0.00622225	0.0305055	96.95	UP_Col0_DOWN_bdg
AT5G13840.2	2.78897	0.000522003	0.00378574	99.62	DOWN_Col0_UP_bdg		AT1G19770.1	-1.44732	1.35431e-05	0.000152062	99.98	UP_Col0_DOWN_bdg
AT4G14330.1	2.79128	2.65617e-10	7.78456e-09	100	DOWN_Col0_UP_bdg		AT5G24420.1	-1.44601	0.000351468	0.00268009	99.73	UP_Col0_DOWN_bdg
AT4G33270.1	2.79656	4.91244e-09	1.13651e-07	100	DOWN_Col0_UP_bdg		AT5G61270.1	-1.44564	0.000575885	0.00411093	99.59	UP_Col0_DOWN_bdg
AT1G09460.1	2.79732	1.24029e-06	1.7915e-05	100	DOWN_Col0_UP_bdg		AT1G65800.1	-1.44475	9.05976e-22	1.11647e-19	100	UP_Col0_DOWN_bdg
AT3G52100.3	2.81171	0.00460843	0.023823	97.62	DOWN_Col0_UP_bdg		AT4G31550.3	-1.44356	0.000813835	0.00552686	99.45	UP_Col0_DOWN_bdg
AT1G53140.1	2.81221	2.72333e-07	4.53224e-06	100	DOWN_Col0_UP_bdg		AT4G38550.1	-1.44287	2.34038e-08	4.73758e-07	100	UP_Col0_DOWN_bdg
AT4G36850.1	2.81356	6.03274e-05	0.000571233	99.94	DOWN_Col0_UP_bdg		AT1G30860.1	-1.44287	0.00276886	0.0156943	98.43	UP_Col0_DOWN_bdg
AT5G02490.1	2.8153	2.55299e-05	0.000266844	99.97	DOWN_Col0_UP_bdg		AT3G05700.2	-1.44185	0.00382543	0.0204058	97.96	UP_Col0_DOWN_bdg
AT4G37490.1	2.817	0.000400769	0.00300256	99.7	DOWN_Col0_UP_bdg		AT5G02600.2	-1.44173	2.87601e-08	5.7165e-07	100	UP_Col0_DOWN_bdg
AT5G50200.3	2.81867	3.48603e-11	1.168e-09	100	DOWN_Col0_UP_bdg		AT3G11010.1	-1.44074	5.19715e-06	6.49657e-05	99.99	UP_Col0_DOWN_bdg
AT1G05440.1	2.81919	0.00365131	0.0196345	98.04	DOWN_Col0_UP_bdg		AT5G02810.1	-1.43994	2.88451e-25	5.02561e-23	100	UP_Col0_DOWN_bdg
AT4G37390.1	2.82088	0.000313436	0.00242077	99.76	DOWN_Col0_UP_bdg		AT2G23120.1	-1.43987	6.52394e-16	4.14476e-14	100	UP_Col0_DOWN_bdg
AT1G79530.1	2.82125	1.08403e-24	1.82572e-22	100	DOWN_Col0_UP_bdg		AT3G28080.6	-1.43935	0.00582259	0.028882	97.11	UP_Col0_DOWN_bdg
AT2G41660.1	2.82618	0.000543289	0.00391475	99.61	DOWN_Col0_UP_bdg		AT2G23600.1	-1.43897	5.42612e-18	4.56934e-16	100	UP_Col0_DOWN_bdg
AT4G23210.3	2.82627	7.8809e-10	2.08914e-08	100	DOWN_Col0_UP_bdg		AT2G15080.2	-1.43841	0.00237255	0.0138265	98.62	UP_Col0_DOWN_bdg
AT1G65620.5	2.83392	0.00156561	0.00973467	99.03	DOWN_Col0_UP_bdg		AT3G26290.1	-1.43832	1.54111e-07	2.6962e-06	100	UP_Col0_DOWN_bdg
AT1G26420.1	2.84325	0.000355994	0.00271051	99.73	DOWN_Col0_UP_bdg		AT1G76790.1	-1.4374	9.74943e-07	1.44288e-05	100	UP_Col0_DOWN_bdg
AT1G43170.7	2.8449	0.000677847	0.00472399	99.53	DOWN_Col0_UP_bdg		AT1G21130.1	-1.43712	1.85181e-06	2.5747e-05	100	UP_Col0_DOWN_bdg
AT1G53180.1	2.85036	0.00105191	0.00690068	99.31	DOWN_Col0_UP_bdg		AT3G50970.1	-1.43635	4.06863e-06	5.20961e-05	99.99	UP_Col0_DOWN_bdg
AT2G22420.1	2.85429	7.63706e-06	9.14818e-05	99.99	DOWN_Col0_UP_bdg		AT5G01520.1	-1.43297	7.53637e-06	9.03613e-05	99.99	UP_Col0_DOWN_bdg
AT1G52150.3	2.85984	5.09393e-05	0.000492303	99.95	DOWN_Col0_UP_bdg		AT1G67470.1	-1.4309	0.0067461	0.0325701	96.74	UP_Col0_DOWN_bdg
AT3G02120.1	2.86121	3.85243e-08	7.52699e-07	100	DOWN_Col0_UP_bdg		AT3G23480.1	-1.43029	0.00210557	0.0124778	98.75	UP_Col0_DOWN_bdg
AT1G75180.3	2.86527	1.03034e-05	0.000119292	99.99	DOWN_Col0_UP_bdg		AT1G05030.2	-1.42937	0.00262741	0.0150445	98.5	UP_Col0_DOWN_bdg
AT1G13570.1	2.86615	0.000534169	0.00386004	99.61	DOWN_Col0_UP_bdg		AT3G01860.1	-1.42485	7.07698e-11	2.25171e-09	100	UP_Col0_DOWN_bdg
AT5G48490.1	2.87127	0.00579249	0.0287666	97.12	DOWN_Col0_UP_bdg		AT5G43440.2	-1.42341	7.52197e-06	9.02314e-05	99.99	UP_Col0_DOWN_bdg
AT2G36590.2	2.88338	0.00799051	0.0373892	96.26	DOWN_Col0_UP_bdg		AT1G22570.1	-1.42084	2.33647e-05	0.000246147	99.98	UP_Col0_DOWN_bdg
AT2G03530.1	2.8835	0.0046991	0.0242239	97.58	DOWN_Col0_UP_bdg		AT3G57240.1	-1.42052	0.00298136	0.0166707	98.33	UP_Col0_DOWN_bdg
AT2G39200.1	2.8872	1.74823e-09	4.36714e-08	100	DOWN_Col0_UP_bdg		AT3G51920.1	-1.41955	3.64602e-05	0.000365658	99.96	UP_Col0_DOWN_bdg
AT1G28330.2	2.88794	8.26015e-93	1.89706e-89	100	DOWN_Col0_UP_bdg		AT5G64240.2	-1.4177	2.7498e-18	2.37093e-16	100	UP_Col0_DOWN_bdg
AT5G14920.1	2.88854	2.0806e-59	2.02163e-56	100	DOWN_Col0_UP_bdg		AT1G21000.1	-1.41745	0.000369707	0.0027989	99.72	UP_Col0_DOWN_bdg
AT1G11120.2	2.89139	0.000240325	0.00192374	99.81	DOWN_Col0_UP_bdg		AT4G26270.1	-1.41739	2.5208e-06	3.3892e-05	100	UP_Col0_DOWN_bdg
AT5G59310.1	2.89182	2.41327e-05	0.000253183	99.97	DOWN_Col0_UP_bdg		AT3G28080.4	-1.41722	0.00102224	0.00673224	99.33	UP_Col0_DOWN_bdg
AT3G20810.5	2.8962	3.31203e-21	3.7521e-19	100	DOWN_Col0_UP_bdg		AT1G18360.1	-1.41701	1.52574e-09	3.83911e-08	100	UP_Col0_DOWN_bdg
AT3G55740.3	2.90013	0.00129489	0.00826083	99.17	DOWN_Col0_UP_bdg		AT1G13350.2	-1.41471	0.000111278	0.000975098	99.9	UP_Col0_DOWN_bdg
AT5G66230.1	2.9067	2.13354e-11	7.44471e-10	100	DOWN_Col0_UP_bdg		AT5G14550.1	-1.4136	4.11044e-07	6.55568e-06	100	UP_Col0_DOWN_bdg
AT1G05835.1	2.90851	4.25011e-07	6.74862e-06	100	DOWN_Col0_UP_bdg		AT3G60820.3	-1.41276	8.33599e-05	0.000757526	99.92	UP_Col0_DOWN_bdg
AT3G16240.1	2.91563	5.13114e-06	6.42996e-05	99.99	DOWN_Col0_UP_bdg		AT2G28900.1	-1.4114	1.31572e-26	2.5968e-24	100	UP_Col0_DOWN_bdg
AT1G74010.1	2.91566	0.000186959	0.00154503	99.85	DOWN_Col0_UP_bdg		AT5G24120.1	-1.4108	0.00816344	0.0380083	96.2	UP_Col0_DOWN_bdg
AT5G03700.1	2.92228	1.49142e-05	0.000166128	99.98	DOWN_Col0_UP_bdg		AT2G29525.2	-1.40967	0.00639415	0.0311664	96.88	UP_Col0_DOWN_bdg
AT3G30775.1	2.93428	4.04591e-23	5.77469e-21	100	DOWN_Col0_UP_bdg		AT5G66130.1	-1.40964	0.00222487	0.0130866	98.69	UP_Col0_DOWN_bdg
AT1G80370.1	2.9344	9.87897e-06	0.000114851	99.99	DOWN_Col0_UP_bdg		AT5G47910.1	-1.40891	0.000102308	0.000906563	99.91	UP_Col0_DOWN_bdg
AT5G03870.1	2.93827	0.000105232	0.000929329	99.91	DOWN_Col0_UP_bdg		AT4G02410.1	-1.40838	0.00038511	0.00289986	99.71	UP_Col0_DOWN_bdg
AT1G03080.1	2.93874	1.88234e-15	1.11628e-13	100	DOWN_Col0_UP_bdg		AT4G20980.4	-1.40746	2.91069e-06	3.85998e-05	100	UP_Col0_DOWN_bdg
AT4G38340.2	2.93928	2.07153e-05	0.000222033	99.98	DOWN_Col0_UP_bdg		AT2G36145.1	-1.40688	4.5044e-18	3.83147e-16	100	UP_Col0_DOWN_bdg
AT1G28330.1	2.94214	9.69706e-37	3.3105e-34	100	DOWN_Col0_UP_bdg		AT4G28400.2	-1.40554	0.00331224	0.018163	98.18	UP_Col0_DOWN_bdg
AT1G25510.1	2.94441	1.38917e-08	2.91241e-07	100	DOWN_Col0_UP_bdg		AT3G03270.1	-1.40452	0.00625565	0.0306154	96.94	UP_Col0_DOWN_bdg
AT3G28345.1	2.94999	9.31136e-07	1.3878e-05	100	DOWN_Col0_UP_bdg		AT5G19900.4	-1.404	0.00101524	0.00670011	99.33	UP_Col0_DOWN_bdg
AT2G34490.1	2.95371	1.25114e-21	1.50513e-19	100	DOWN_Col0_UP_bdg		AT1G27200.1	-1.40356	7.41553e-06	8.90816e-05	99.99	UP_Col0_DOWN_bdg
AT5G15530.1	2.95484	1.66438e-13	7.91848e-12	100	DOWN_Col0_UP_bdg		AT1G48600.1	-1.4033	1.77793e-40	8.02069e-38	100	UP_Col0_DOWN_bdg
AT1G80080.1	2.95624	1.35944e-09	3.45855e-08	100	DOWN_Col0_UP_bdg		AT2G37950.1	-1.40315	0.00283408	0.0159907	98.4	UP_Col0_DOWN_bdg
AT4G35300.2	2.95886	0.00181402	0.0110375	98.9	DOWN_Col0_UP_bdg		AT5G60900.1	-1.40286	9.85968e-08	1.80496e-06	100	UP_Col0_DOWN_bdg
AT2G25060.1	2.96961	8.38841e-19	7.67813e-17	100	DOWN_Col0_UP_bdg		AT3G28930.2	-1.40236	0.00604605	0.029809	97.02	UP_Col0_DOWN_bdg
AT2G38620.2	2.97092	0.000268759	0.0021231	99.79	DOWN_Col0_UP_bdg		AT5G49740.1	-1.40199	5.47009e-09	1.25628e-07	100	UP_Col0_DOWN_bdg
AT5G16250.1	2.9775	6.01067e-23	8.45468e-21	100	DOWN_Col0_UP_bdg		AT1G69870.1	-1.39981	2.66739e-12	1.06455e-10	100	UP_Col0_DOWN_bdg
AT1G14780.1	2.98794	0.000917779	0.0061322	99.39	DOWN_Col0_UP_bdg		AT1G55930.1	-1.3998	4.19654e-05	0.000414101	99.96	UP_Col0_DOWN_bdg
AT4G17280.1	3.00175	0.00230264	0.0134688	98.65	DOWN_Col0_UP_bdg		AT1G80920.1	-1.39936	5.18893e-13	2.30383e-11	100	UP_Col0_DOWN_bdg
AT2G33400.1	3.00237	0.000190559	0.00157067	99.84	DOWN_Col0_UP_bdg		AT4G24350.1	-1.39827	4.22081e-12	1.64299e-10	100	UP_Col0_DOWN_bdg
AT1G06360.1	3.01141	1.12887e-16	8.0334e-15	100	DOWN_Col0_UP_bdg		AT3G48420.1	-1.39584	1.47116e-17	1.16508e-15	100	UP_Col0_DOWN_bdg
AT5G37260.1	3.01882	3.97154e-19	3.78615e-17	100	DOWN_Col0_UP_bdg		AT1G13390.2	-1.39554	9.66675e-09	2.10165e-07	100	UP_Col0_DOWN_bdg
AT4G02800.1	3.02477	1.45198e-08	3.03404e-07	100	DOWN_Col0_UP_bdg		AT1G43650.1	-1.39477	0.0108469	0.0476648	95.23	UP_Col0_DOWN_bdg
AT3G56100.1	3.02569	3.08087e-06	4.06434e-05	100	DOWN_Col0_UP_bdg		AT1G31170.2	-1.39415	7.96064e-06	9.49526e-05	99.99	UP_Col0_DOWN_bdg
AT1G18370.1	3.03153	4.61056e-10	1.27856e-08	100	DOWN_Col0_UP_bdg		AT5G59130.4	-1.39314	6.78984e-08	1.27913e-06	100	UP_Col0_DOWN_bdg
AT5G45700.1	3.03918	2.11614e-07	3.60485e-06	100	DOWN_Col0_UP_bdg		AT1G13360.3	-1.39087	8.09703e-07	1.21832e-05	100	UP_Col0_DOWN_bdg
AT5G05810.1	3.04688	0.00277724	0.0157242	98.43	DOWN_Col0_UP_bdg		AT2G26600.2	-1.39005	0.0101143	0.0451124	95.49	UP_Col0_DOWN_bdg
AT5G37300.1	3.05249	1.5235e-06	2.16104e-05	100	DOWN_Col0_UP_bdg		AT5G65610.1	-1.3899	0.00798597	0.0373751	96.26	UP_Col0_DOWN_bdg
AT1G02730.1	3.05653	6.024e-23	8.45468e-21	100	DOWN_Col0_UP_bdg		AT4G10120.1	-1.38764	0.00638614	0.0311394	96.89	UP_Col0_DOWN_bdg
AT2G05380.2	3.06008	0.000186775	0.00154401	99.85	DOWN_Col0_UP_bdg		AT5G13480.4	-1.38582	0.000531893	0.00384944	99.62	UP_Col0_DOWN_bdg
AT5G58390.1	3.07985	1.1998e-14	6.60359e-13	100	DOWN_Col0_UP_bdg		AT5G01750.1	-1.38301	7.53295e-10	2.00744e-08	100	UP_Col0_DOWN_bdg
AT2G01200.2	3.09414	0.0062474	0.0305927	96.94	DOWN_Col0_UP_bdg		AT5G44750.2	-1.38114	0.000620391	0.00438355	99.56	UP_Col0_DOWN_bdg
AT1G61560.3	3.09609	0.00444973	0.0231066	97.69	DOWN_Col0_UP_bdg		AT5G10330.8	-1.38095	0.0028094	0.0158814	98.41	UP_Col0_DOWN_bdg
AT5G59320.1	3.09656	2.38312e-14	1.26747e-12	100	DOWN_Col0_UP_bdg		AT4G23130.1	-1.38088	0.0010907	0.00712549	99.29	UP_Col0_DOWN_bdg
AT2G28790.1	3.10973	4.67014e-23	6.62819e-21	100	DOWN_Col0_UP_bdg		AT2G46430.2	-1.3797	2.35164e-05	0.000247643	99.98	UP_Col0_DOWN_bdg
AT3G25640.1	3.11704	0.00585687	0.0290286	97.1	DOWN_Col0_UP_bdg		AT5G23760.1	-1.37941	0.000237602	0.00190365	99.81	UP_Col0_DOWN_bdg
AT1G70895.1	3.11929	0.00198553	0.0118779	98.81	DOWN_Col0_UP_bdg		AT5G57345.1	-1.37879	1.18749e-26	2.38091e-24	100	UP_Col0_DOWN_bdg
AT2G37390.2	3.12423	0.0087353	0.0400945	95.99	DOWN_Col0_UP_bdg		AT3G15790.1	-1.3779	0.00169828	0.0104388	98.96	UP_Col0_DOWN_bdg
AT2G47240.1	3.12881	3.47099e-39	1.4375e-36	100	DOWN_Col0_UP_bdg		AT2G32870.1	-1.3759	1.64312e-33	4.88354e-31	100	UP_Col0_DOWN_bdg
AT1G18250.1	3.13022	1.20663e-16	8.49111e-15	100	DOWN_Col0_UP_bdg		AT4G16990.1	-1.37461	1.25429e-08	2.65526e-07	100	UP_Col0_DOWN_bdg
AT3G23670.1	3.13445	2.77558e-13	1.28065e-11	100	DOWN_Col0_UP_bdg		AT5G21930.2	-1.37307	0.00195974	0.0117476	98.83	UP_Col0_DOWN_bdg
AT1G13670.1	3.15091	0.000257325	0.00204556	99.8	DOWN_Col0_UP_bdg		AT5G65840.1	-1.37247	4.59918e-33	1.35103e-30	100	UP_Col0_DOWN_bdg
AT5G08000.1	3.1523	2.96969e-18	2.54823e-16	100	DOWN_Col0_UP_bdg		AT1G15960.1	-1.37017	0.000666863	0.00465771	99.53	UP_Col0_DOWN_bdg
AT2G02850.1	3.15545	4.95318e-07	7.76255e-06	100	DOWN_Col0_UP_bdg		AT3G45640.1	-1.36989	4.85733e-05	0.00047142	99.95	UP_Col0_DOWN_bdg
AT5G16080.1	3.15618	2.06907e-06	2.84855e-05	100	DOWN_Col0_UP_bdg		AT3G61280.2	-1.36882	0.00885855	0.0405791	95.94	UP_Col0_DOWN_bdg
AT4G21120.1	3.16329	2.82317e-05	0.000292062	99.97	DOWN_Col0_UP_bdg		AT2G45560.3	-1.36821	2.93219e-12	1.16422e-10	100	UP_Col0_DOWN_bdg
AT3G13790.1	3.1668	2.04664e-26	3.9469e-24	100	DOWN_Col0_UP_bdg		AT4G30530.1	-1.36811	6.52977e-16	4.14476e-14	100	UP_Col0_DOWN_bdg
AT2G07170.1	3.16686	7.80276e-06	9.32423e-05	99.99	DOWN_Col0_UP_bdg		AT1G73170.2	-1.36735	3.90102e-09	9.15056e-08	100	UP_Col0_DOWN_bdg
AT3G02640.1	3.16731	4.05104e-19	3.84742e-17	100	DOWN_Col0_UP_bdg		AT5G25560.1	-1.36598	5.21956e-05	0.000503481	99.95	UP_Col0_DOWN_bdg
AT5G04530.1	3.1737	2.21719e-27	4.70697e-25	100	DOWN_Col0_UP_bdg		AT5G42146.1	-1.36581	0.00207198	0.0123047	98.77	UP_Col0_DOWN_bdg
AT4G25240.2	3.17801	1.84233e-07	3.16833e-06	100	DOWN_Col0_UP_bdg		AT2G36895.2	-1.36574	9.78381e-08	1.79237e-06	100	UP_Col0_DOWN_bdg
AT1G19610.1	3.1789	1.65289e-05	0.000182504	99.98	DOWN_Col0_UP_bdg		AT3G57470.1	-1.36411	0.00124902	0.0080066	99.2	UP_Col0_DOWN_bdg
AT1G78860.1	3.19325	6.62169e-06	8.07355e-05	99.99	DOWN_Col0_UP_bdg		AT5G18130.1	-1.36261	0.000426676	0.00317126	99.68	UP_Col0_DOWN_bdg
AT1G73330.1	3.20072	0.00156552	0.00973467	99.03	DOWN_Col0_UP_bdg		AT3G19010.4	-1.36166	2.63178e-06	3.52341e-05	100	UP_Col0_DOWN_bdg
AT2G04570.1	3.20881	9.61577e-24	1.46339e-21	100	DOWN_Col0_UP_bdg		AT4G25280.2	-1.36126	0.00250891	0.0144908	98.55	UP_Col0_DOWN_bdg
AT3G48360.1	3.21421	2.05441e-55	1.62189e-52	100	DOWN_Col0_UP_bdg		AT1G28210.2	-1.36097	0.00432051	0.0225777	97.74	UP_Col0_DOWN_bdg
AT2G35980.1	3.21636	0.00168935	0.0103941	98.96	DOWN_Col0_UP_bdg		AT3G05165.2	-1.36072	8.99573e-06	0.000105702	99.99	UP_Col0_DOWN_bdg
AT1G62440.1	3.21984	1.5678e-06	2.21518e-05	100	DOWN_Col0_UP_bdg		AT3G15840.1	-1.36067	1.36876e-17	1.09082e-15	100	UP_Col0_DOWN_bdg
AT2G18500.1	3.22616	0.00433215	0.0226216	97.74	DOWN_Col0_UP_bdg		AT3G27110.1	-1.36063	2.78246e-09	6.66286e-08	100	UP_Col0_DOWN_bdg
AT4G32650.3	3.23565	1.39594e-07	2.47304e-06	100	DOWN_Col0_UP_bdg		AT4G39940.1	-1.36043	9.69744e-16	5.98989e-14	100	UP_Col0_DOWN_bdg
AT3G53480.1	3.23997	0.000218844	0.001772	99.82	DOWN_Col0_UP_bdg		AT4G00880.1	-1.35917	9.74332e-09	2.11465e-07	100	UP_Col0_DOWN_bdg
AT2G43590.1	3.24034	2.03019e-16	1.38618e-14	100	DOWN_Col0_UP_bdg		AT5G26667.1	-1.35914	0.00180873	0.0110106	98.9	UP_Col0_DOWN_bdg
AT2G25880.1	3.256	1.75409e-07	3.03102e-06	100	DOWN_Col0_UP_bdg		AT1G62560.2	-1.35782	0.00266321	0.0152081	98.48	UP_Col0_DOWN_bdg
AT4G36380.1	3.26002	2.36731e-08	4.78442e-07	100	DOWN_Col0_UP_bdg		AT3G11850.1	-1.35631	0.00106138	0.00696096	99.3	UP_Col0_DOWN_bdg
AT2G19170.1	3.28558	1.58708e-11	5.62335e-10	100	DOWN_Col0_UP_bdg		AT1G10890.3	-1.35631	0.00764684	0.0361358	96.39	UP_Col0_DOWN_bdg
AT4G12495.1	3.28695	1.63229e-05	0.000180309	99.98	DOWN_Col0_UP_bdg		AT2G14560.1	-1.35562	9.63397e-07	1.4283e-05	100	UP_Col0_DOWN_bdg
AT5G55680.1	3.28933	0.000854543	0.00575996	99.42	DOWN_Col0_UP_bdg		AT1G09130.2	-1.35498	3.53643e-09	8.35741e-08	100	UP_Col0_DOWN_bdg
AT3G43610.2	3.2943	1.72182e-06	2.41455e-05	100	DOWN_Col0_UP_bdg		AT4G13830.2	-1.35452	5.87637e-12	2.22571e-10	100	UP_Col0_DOWN_bdg
AT1G28130.1	3.29743	3.50253e-10	9.96447e-09	100	DOWN_Col0_UP_bdg		AT1G08550.3	-1.35426	0.0106537	0.0469464	95.31	UP_Col0_DOWN_bdg
AT4G32460.1	3.30636	9.86546e-07	1.4592e-05	100	DOWN_Col0_UP_bdg		AT1G55450.1	-1.35392	1.38574e-05	0.000155384	99.98	UP_Col0_DOWN_bdg
AT1G04110.1	3.31691	1.29458e-07	2.31131e-06	100	DOWN_Col0_UP_bdg		AT3G23120.1	-1.35276	5.27861e-07	8.23679e-06	100	UP_Col0_DOWN_bdg
AT3G20060.2	3.3324	5.7545e-05	0.000548382	99.95	DOWN_Col0_UP_bdg		AT1G74950.1	-1.35195	3.05396e-09	7.27852e-08	100	UP_Col0_DOWN_bdg
AT2G42800.1	3.33954	7.49253e-12	2.75924e-10	100	DOWN_Col0_UP_bdg		AT4G12560.3	-1.35077	0.00697445	0.0334972	96.65	UP_Col0_DOWN_bdg
AT1G23790.1	3.36067	3.60499e-06	4.68241e-05	100	DOWN_Col0_UP_bdg		AT3G11750.1	-1.34975	0.00969079	0.043593	95.64	UP_Col0_DOWN_bdg
AT5G05340.1	3.36534	6.35252e-05	0.000597038	99.94	DOWN_Col0_UP_bdg		AT5G06690.1	-1.34975	6.65296e-18	5.54699e-16	100	UP_Col0_DOWN_bdg
AT2G14900.1	3.36855	3.35214e-10	9.56893e-09	100	DOWN_Col0_UP_bdg		AT1G67860.1	-1.3496	2.5126e-13	1.16684e-11	100	UP_Col0_DOWN_bdg
AT4G27260.1	3.37079	1.23157e-12	5.18551e-11	100	DOWN_Col0_UP_bdg		AT5G65205.1	-1.34853	9.57184e-05	0.000855976	99.91	UP_Col0_DOWN_bdg
AT2G16570.1	3.38076	0.00443397	0.0230295	97.7	DOWN_Col0_UP_bdg		AT2G32500.2	-1.34765	4.08215e-08	7.95122e-07	100	UP_Col0_DOWN_bdg
AT1G76310.1	3.39378	9.30677e-05	0.000836715	99.92	DOWN_Col0_UP_bdg		AT3G01510.1	-1.34656	2.00401e-08	4.09937e-07	100	UP_Col0_DOWN_bdg
AT2G20590.1	3.3939	5.33026e-05	0.000512503	99.95	DOWN_Col0_UP_bdg		AT1G66880.3	-1.3465	0.000913921	0.00611613	99.39	UP_Col0_DOWN_bdg
AT1G26380.1	3.39437	1.69447e-05	0.000186119	99.98	DOWN_Col0_UP_bdg		AT2G06530.1	-1.34463	3.28707e-08	6.49775e-07	100	UP_Col0_DOWN_bdg
AT4G15610.1	3.39797	4.62644e-11	1.51592e-09	100	DOWN_Col0_UP_bdg		AT5G26040.2	-1.34462	1.0987e-07	1.994e-06	100	UP_Col0_DOWN_bdg
AT3G24450.1	3.40857	0.00356927	0.0193244	98.07	DOWN_Col0_UP_bdg		AT1G10760.2	-1.3406	1.77543e-30	4.44086e-28	100	UP_Col0_DOWN_bdg
AT5G14090.1	3.4221	9.56528e-11	2.9723e-09	100	DOWN_Col0_UP_bdg		AT5G02600.1	-1.33583	0.00036777	0.0027859	99.72	UP_Col0_DOWN_bdg
AT1G14430.1	3.44548	3.52074e-06	4.59187e-05	100	DOWN_Col0_UP_bdg		AT4G18270.1	-1.33576	6.37338e-06	7.81606e-05	99.99	UP_Col0_DOWN_bdg
AT5G57240.4	3.44641	0.00219818	0.0129507	98.7	DOWN_Col0_UP_bdg		AT5G59350.3	-1.33491	0.00302742	0.0168722	98.31	UP_Col0_DOWN_bdg
AT2G48020.2	3.45541	1.66356e-06	2.34001e-05	100	DOWN_Col0_UP_bdg		AT3G58830.3	-1.33485	0.00634066	0.0309654	96.9	UP_Col0_DOWN_bdg
AT5G23940.1	3.46821	8.50556e-18	6.99921e-16	100	DOWN_Col0_UP_bdg		AT5G63970.2	-1.33302	0.00716202	0.0342419	96.58	UP_Col0_DOWN_bdg
AT3G26330.1	3.46912	0.00506536	0.0257115	97.43	DOWN_Col0_UP_bdg		AT1G24330.2	-1.33256	0.0098612	0.0441943	95.58	UP_Col0_DOWN_bdg
AT1G79060.1	3.47161	8.3931e-05	0.000762441	99.92	DOWN_Col0_UP_bdg		AT3G14050.1	-1.33101	7.3583e-05	0.000679184	99.93	UP_Col0_DOWN_bdg
AT5G53110.1	3.48151	9.69758e-10	2.52307e-08	100	DOWN_Col0_UP_bdg		AT1G07280.2	-1.33046	6.93581e-20	7.12274e-18	100	UP_Col0_DOWN_bdg
AT5G54190.1	3.48875	2.2968e-06	3.12807e-05	100	DOWN_Col0_UP_bdg		AT5G26340.1	-1.32969	7.9334e-08	1.47913e-06	100	UP_Col0_DOWN_bdg
AT5G25090.1	3.48878	5.36512e-10	1.46588e-08	100	DOWN_Col0_UP_bdg		AT1G49300.2	-1.32819	0.00360948	0.0194676	98.05	UP_Col0_DOWN_bdg
AT4G36430.1	3.49524	0.000174913	0.00145665	99.85	DOWN_Col0_UP_bdg		AT4G29110.1	-1.32641	0.000832834	0.00563317	99.44	UP_Col0_DOWN_bdg
AT4G15910.1	3.4955	0.000124367	0.0010808	99.89	DOWN_Col0_UP_bdg		AT4G24015.1	-1.32544	7.19236e-05	0.000665326	99.93	UP_Col0_DOWN_bdg
AT5G47500.1	3.50291	1.30497e-19	1.29284e-17	100	DOWN_Col0_UP_bdg		AT2G29650.3	-1.32497	2.56184e-08	5.1365e-07	100	UP_Col0_DOWN_bdg
AT3G49620.1	3.51047	0.00044149	0.00326886	99.67	DOWN_Col0_UP_bdg		AT2G47060.3	-1.32464	0.0103399	0.0458356	95.42	UP_Col0_DOWN_bdg
AT2G28620.2	3.51601	1.77339e-07	3.06019e-06	100	DOWN_Col0_UP_bdg		AT5G23010.1	-1.3226	2.67537e-17	2.10554e-15	100	UP_Col0_DOWN_bdg
AT4G35100.1	3.51624	5.76095e-19	5.41037e-17	100	DOWN_Col0_UP_bdg		AT4G17840.1	-1.31894	2.66531e-10	7.79454e-09	100	UP_Col0_DOWN_bdg
AT2G39350.1	3.5266	6.29553e-09	1.42394e-07	100	DOWN_Col0_UP_bdg		AT1G52290.1	-1.31808	1.59577e-06	2.24966e-05	100	UP_Col0_DOWN_bdg
AT3G20810.1	3.52837	2.33704e-13	1.0873e-11	100	DOWN_Col0_UP_bdg		AT3G56720.2	-1.31601	3.23602e-07	5.28452e-06	100	UP_Col0_DOWN_bdg
AT2G16630.1	3.53602	1.33175e-41	6.59684e-39	100	DOWN_Col0_UP_bdg		AT5G06260.3	-1.31561	0.00858874	0.0395511	96.04	UP_Col0_DOWN_bdg
AT4G16983.1	3.54789	4.9365e-07	7.7412e-06	100	DOWN_Col0_UP_bdg		AT1G01140.3	-1.31518	1.83891e-07	3.16461e-06	100	UP_Col0_DOWN_bdg
AT2G04040.1	3.55974	0.0018914	0.0114066	98.86	DOWN_Col0_UP_bdg		AT3G56240.3	-1.31376	7.21349e-19	6.67525e-17	100	UP_Col0_DOWN_bdg
AT1G77270.1	3.57216	0.00490552	0.0250968	97.49	DOWN_Col0_UP_bdg		AT2G05830.4	-1.31305	0.000439582	0.00325951	99.67	UP_Col0_DOWN_bdg
AT5G12970.1	3.59072	0.00682899	0.0328944	96.71	DOWN_Col0_UP_bdg		AT2G29650.2	-1.31282	1.04568e-17	8.52159e-16	100	UP_Col0_DOWN_bdg
AT3G03130.1	3.59486	1.18797e-08	2.53905e-07	100	DOWN_Col0_UP_bdg		AT1G76360.1	-1.3117	1.62931e-08	3.37111e-07	100	UP_Col0_DOWN_bdg
AT2G46150.1	3.5951	4.06405e-07	6.48579e-06	100	DOWN_Col0_UP_bdg		AT2G40960.1	-1.31086	0.00111265	0.00724082	99.28	UP_Col0_DOWN_bdg
AT5G44585.1	3.60147	1.16094e-05	0.000132829	99.99	DOWN_Col0_UP_bdg		AT5G08790.1	-1.31082	0.000208403	0.00169725	99.83	UP_Col0_DOWN_bdg
AT5G56120.1	3.62224	2.1742e-10	6.46198e-09	100	DOWN_Col0_UP_bdg		AT5G63710.4	-1.31076	1.96559e-06	2.71496e-05	100	UP_Col0_DOWN_bdg
AT1G70850.3	3.6681	0.00515069	0.0261132	97.39	DOWN_Col0_UP_bdg		AT2G16940.4	-1.30907	2.09132e-05	0.000223584	99.98	UP_Col0_DOWN_bdg
AT4G32650.1	3.68366	8.63853e-06	0.000101931	99.99	DOWN_Col0_UP_bdg		AT3G23090.1	-1.30849	0.00442821	0.0230138	97.7	UP_Col0_DOWN_bdg
AT1G04220.1	3.68648	8.99364e-14	4.42036e-12	100	DOWN_Col0_UP_bdg		AT1G24148.1	-1.30847	2.40664e-12	9.68136e-11	100	UP_Col0_DOWN_bdg
AT5G20960.2	3.69173	7.59727e-35	2.42949e-32	100	DOWN_Col0_UP_bdg		AT5G43750.1	-1.30781	6.83966e-20	7.05267e-18	100	UP_Col0_DOWN_bdg
AT4G39480.1	3.69315	0.00747235	0.0354173	96.46	DOWN_Col0_UP_bdg		AT5G38420.1	-1.30663	3.13866e-17	2.43227e-15	100	UP_Col0_DOWN_bdg
AT1G49320.1	3.72338	1.44998e-12	6.03473e-11	100	DOWN_Col0_UP_bdg		AT5G19220.1	-1.30626	2.17096e-38	8.43767e-36	100	UP_Col0_DOWN_bdg
AT5G54510.1	3.73498	4.62151e-40	1.97887e-37	100	DOWN_Col0_UP_bdg		AT2G26440.1	-1.30585	1.74904e-05	0.00019153	99.98	UP_Col0_DOWN_bdg
AT1G19540.1	3.74241	0.000490207	0.00359096	99.64	DOWN_Col0_UP_bdg		AT1G28190.1	-1.30546	0.00173466	0.0106262	98.94	UP_Col0_DOWN_bdg
AT5G12420.1	3.7514	1.17462e-16	8.30212e-15	100	DOWN_Col0_UP_bdg		AT3G52740.1	-1.30333	0.000799153	0.00543592	99.46	UP_Col0_DOWN_bdg
AT5G15150.1	3.76901	5.55365e-05	0.000531044	99.95	DOWN_Col0_UP_bdg		AT5G53850.1	-1.30329	0.00188647	0.0113824	98.86	UP_Col0_DOWN_bdg
AT1G06080.1	3.7758	1.06971e-13	5.21699e-12	100	DOWN_Col0_UP_bdg		AT5G49015.2	-1.30319	9.97188e-05	0.000886729	99.91	UP_Col0_DOWN_bdg
AT5G23530.1	3.77702	6.3654e-11	2.04592e-09	100	DOWN_Col0_UP_bdg		AT4G26530.2	-1.30286	0.000935595	0.00623639	99.38	UP_Col0_DOWN_bdg
AT1G26450.1	3.78469	6.0098e-12	2.26944e-10	100	DOWN_Col0_UP_bdg		AT3G10520.1	-1.3016	4.05412e-16	2.64649e-14	100	UP_Col0_DOWN_bdg
AT4G28430.1	3.78664	0.00154995	0.00966107	99.03	DOWN_Col0_UP_bdg		AT3G50120.1	-1.29842	3.80533e-05	0.000379376	99.96	UP_Col0_DOWN_bdg
AT4G21585.3	3.79727	0.00331453	0.0181677	98.18	DOWN_Col0_UP_bdg		AT5G67300.1	-1.29822	0.000499458	0.00365205	99.63	UP_Col0_DOWN_bdg
AT1G05260.1	3.82964	0.00321584	0.01775	98.22	DOWN_Col0_UP_bdg		AT2G45740.3	-1.29693	1.09288e-10	3.35474e-09	100	UP_Col0_DOWN_bdg
AT5G61890.1	3.84168	1.50635e-05	0.000167643	99.98	DOWN_Col0_UP_bdg		AT3G62750.4	-1.29641	0.00823302	0.038245	96.18	UP_Col0_DOWN_bdg
AT1G54010.1	3.85477	8.65306e-33	2.40222e-30	100	DOWN_Col0_UP_bdg		AT1G66100.1	-1.29614	0.0101282	0.0451587	95.48	UP_Col0_DOWN_bdg
AT1G80280.1	3.85808	4.67064e-22	5.92936e-20	100	DOWN_Col0_UP_bdg		AT3G50840.2	-1.29513	0.00365983	0.0196594	98.03	UP_Col0_DOWN_bdg
AT2G05380.3	3.85812	1.85571e-09	4.60518e-08	100	DOWN_Col0_UP_bdg		AT5G37370.7	-1.29456	7.07359e-05	0.000655386	99.93	UP_Col0_DOWN_bdg
AT3G14370.1	3.8632	1.74267e-05	0.000190998	99.98	DOWN_Col0_UP_bdg		AT1G72930.1	-1.29381	2.22495e-14	1.18835e-12	100	UP_Col0_DOWN_bdg
AT5G49700.1	3.86385	0.00156435	0.00973162	99.03	DOWN_Col0_UP_bdg		AT4G27560.1	-1.29375	6.93493e-09	1.55042e-07	100	UP_Col0_DOWN_bdg
AT3G04290.1	3.86775	9.51968e-25	1.62497e-22	100	DOWN_Col0_UP_bdg		AT4G12900.1	-1.29166	5.68909e-10	1.55042e-08	100	UP_Col0_DOWN_bdg
AT3G60900.1	3.87118	1.12423e-06	1.63616e-05	100	DOWN_Col0_UP_bdg		AT3G49320.1	-1.28921	0.00377486	0.0201701	97.98	UP_Col0_DOWN_bdg
AT3G14190.2	3.87176	0.00132404	0.00841703	99.16	DOWN_Col0_UP_bdg		AT1G17665.1	-1.2892	3.32099e-14	1.74062e-12	100	UP_Col0_DOWN_bdg
AT2G28630.2	3.90707	7.8907e-51	5.38764e-48	100	DOWN_Col0_UP_bdg		AT5G09410.4	-1.28799	8.59726e-06	0.000101539	99.99	UP_Col0_DOWN_bdg
AT1G28710.4	3.93013	0.0105604	0.0466411	95.34	DOWN_Col0_UP_bdg		AT2G27920.1	-1.28747	6.13824e-10	1.65851e-08	100	UP_Col0_DOWN_bdg
AT3G12500.1	3.93677	8.08507e-15	4.53896e-13	100	DOWN_Col0_UP_bdg		AT1G71140.1	-1.28676	0.000899016	0.00602916	99.4	UP_Col0_DOWN_bdg
AT2G24700.1	3.94312	0.00286824	0.016149	98.39	DOWN_Col0_UP_bdg		AT2G16700.2	-1.28487	8.23793e-05	0.000749489	99.93	UP_Col0_DOWN_bdg
AT3G12870.1	3.94684	6.87491e-08	1.29419e-06	100	DOWN_Col0_UP_bdg		AT2G45740.2	-1.28368	4.77797e-12	1.84565e-10	100	UP_Col0_DOWN_bdg
AT2G37130.1	3.95723	9.56195e-19	8.72071e-17	100	DOWN_Col0_UP_bdg		AT1G73390.2	-1.28279	9.44424e-06	0.000110254	99.99	UP_Col0_DOWN_bdg
AT1G08060.1	3.96182	1.66732e-10	5.00852e-09	100	DOWN_Col0_UP_bdg		AT3G27400.1	-1.28278	0.00392026	0.0208106	97.92	UP_Col0_DOWN_bdg
AT1G63100.2	3.96402	0.00951396	0.0429199	95.71	DOWN_Col0_UP_bdg		AT1G56300.1	-1.28272	2.2905e-21	2.61833e-19	100	UP_Col0_DOWN_bdg
AT3G09270.1	3.99407	0.000772897	0.00528436	99.47	DOWN_Col0_UP_bdg		AT2G44490.1	-1.28125	7.62533e-13	3.30427e-11	100	UP_Col0_DOWN_bdg
AT4G02700.1	4.00575	0.00144392	0.00906728	99.09	DOWN_Col0_UP_bdg		AT3G09010.1	-1.28046	0.00980519	0.0439901	95.6	UP_Col0_DOWN_bdg
AT5G22940.1	4.01084	0.000823387	0.00558122	99.44	DOWN_Col0_UP_bdg		AT4G15030.3	-1.28043	0.00356085	0.0192877	98.07	UP_Col0_DOWN_bdg
AT4G22470.1	4.02084	3.66046e-07	5.88633e-06	100	DOWN_Col0_UP_bdg		AT4G05320.8	-1.27906	4.144e-16	2.6982e-14	100	UP_Col0_DOWN_bdg
AT3G23730.1	4.03613	3.50722e-41	1.66213e-38	100	DOWN_Col0_UP_bdg		AT4G22590.1	-1.27829	7.80533e-05	0.000714061	99.93	UP_Col0_DOWN_bdg
AT1G65985.2	4.04303	0.0104604	0.0462534	95.37	DOWN_Col0_UP_bdg		AT1G66590.1	-1.2776	0.00944654	0.0427149	95.73	UP_Col0_DOWN_bdg
AT2G37930.3	4.05403	0.00781925	0.0367444	96.33	DOWN_Col0_UP_bdg		AT1G77930.1	-1.2768	2.75988e-07	4.58277e-06	100	UP_Col0_DOWN_bdg
AT1G72560.5	4.05591	0.0105248	0.0465003	95.35	DOWN_Col0_UP_bdg		AT1G69440.1	-1.27678	0.000393001	0.00294873	99.71	UP_Col0_DOWN_bdg
AT2G36890.1	4.05983	0.0044903	0.023279	97.67	DOWN_Col0_UP_bdg		AT1G33600.2	-1.27501	4.25211e-05	0.000418469	99.96	UP_Col0_DOWN_bdg
AT1G68580.3	4.06444	0.00709571	0.0339828	96.6	DOWN_Col0_UP_bdg		AT5G48880.4	-1.27446	8.81297e-08	1.62394e-06	100	UP_Col0_DOWN_bdg
AT4G12480.1	4.07713	5.44873e-37	1.91182e-34	100	DOWN_Col0_UP_bdg		AT5G42050.1	-1.27345	0.000307877	0.00238293	99.76	UP_Col0_DOWN_bdg
AT1G68440.1	4.08105	4.07903e-28	9.20077e-26	100	DOWN_Col0_UP_bdg		AT3G09920.3	-1.27345	0.00827567	0.0383893	96.16	UP_Col0_DOWN_bdg
AT1G10210.1	4.08411	3.26253e-06	4.27496e-05	100	DOWN_Col0_UP_bdg		AT2G14045.4	-1.27307	0.00835552	0.0386745	96.13	UP_Col0_DOWN_bdg
AT5G59260.1	4.09056	0.00451816	0.0233994	97.66	DOWN_Col0_UP_bdg		AT1G75280.1	-1.27173	4.81644e-17	3.62909e-15	100	UP_Col0_DOWN_bdg
AT3G16420.3	4.12572	1.92683e-38	7.60585e-36	100	DOWN_Col0_UP_bdg		AT1G31550.1	-1.27137	1.25318e-05	0.000142097	99.99	UP_Col0_DOWN_bdg
AT1G04310.1	4.13116	0.0058095	0.0288397	97.12	DOWN_Col0_UP_bdg		AT4G16860.2	-1.27106	0.000932033	0.00621593	99.38	UP_Col0_DOWN_bdg
AT5G45670.1	4.13653	1.16219e-52	8.38871e-50	100	DOWN_Col0_UP_bdg		AT3G49290.2	-1.26857	0.00124779	0.00800274	99.2	UP_Col0_DOWN_bdg
AT5G20960.1	4.14088	0.00603816	0.0297759	97.02	DOWN_Col0_UP_bdg		AT5G15700.1	-1.26848	5.96069e-05	0.000565047	99.94	UP_Col0_DOWN_bdg
AT4G30180.1	4.16097	0.000223801	0.00180685	99.82	DOWN_Col0_UP_bdg		AT4G36980.1	-1.26843	2.03119e-07	3.46482e-06	100	UP_Col0_DOWN_bdg
AT1G16720.3	4.22538	0.0073705	0.0350265	96.5	DOWN_Col0_UP_bdg		AT5G44520.2	-1.26825	0.00198804	0.0118901	98.81	UP_Col0_DOWN_bdg
AT4G29020.1	4.23062	2.66648e-40	1.16143e-37	100	DOWN_Col0_UP_bdg		AT5G23750.3	-1.26802	0.00342527	0.0186666	98.13	UP_Col0_DOWN_bdg
AT2G21140.1	4.25295	1.85515e-41	9.01281e-39	100	DOWN_Col0_UP_bdg		AT3G57230.4	-1.268	0.000838942	0.00566841	99.43	UP_Col0_DOWN_bdg
AT3G19670.2	4.26822	0.00685936	0.0330324	96.7	DOWN_Col0_UP_bdg		AT3G26170.1	-1.26798	0.000177245	0.00147391	99.85	UP_Col0_DOWN_bdg
AT2G44370.1	4.312	0.000361156	0.00274238	99.73	DOWN_Col0_UP_bdg		AT2G32150.1	-1.26603	3.25608e-07	5.31385e-06	100	UP_Col0_DOWN_bdg
AT3G63430.1	4.31814	0.010245	0.0455588	95.44	DOWN_Col0_UP_bdg		AT3G07700.4	-1.26581	8.48122e-12	3.10523e-10	100	UP_Col0_DOWN_bdg
AT3G06700.3	4.32215	5.6385e-19	5.31513e-17	100	DOWN_Col0_UP_bdg		AT4G05020.1	-1.2646	0.00797491	0.0373438	96.27	UP_Col0_DOWN_bdg
AT1G01600.1	4.32414	9.12583e-05	0.00082191	99.92	DOWN_Col0_UP_bdg		AT3G12520.1	-1.26401	0.000480601	0.00352641	99.65	UP_Col0_DOWN_bdg
AT1G74000.1	4.32895	0.000235602	0.00189012	99.81	DOWN_Col0_UP_bdg		AT2G34630.1	-1.26345	0.00298269	0.0166744	98.33	UP_Col0_DOWN_bdg
AT1G13700.1	4.34619	0.00296563	0.0166048	98.34	DOWN_Col0_UP_bdg		AT5G14550.3	-1.26326	0.00499535	0.0254386	97.46	UP_Col0_DOWN_bdg
AT4G02290.1	4.34765	1.6476e-20	1.77878e-18	100	DOWN_Col0_UP_bdg		AT2G42750.1	-1.26301	7.10415e-21	7.83721e-19	100	UP_Col0_DOWN_bdg
AT3G09390.2	4.34767	1.41732e-24	2.32505e-22	100	DOWN_Col0_UP_bdg		AT2G05070.1	-1.26114	2.3375e-11	8.07827e-10	100	UP_Col0_DOWN_bdg
AT3G62280.1	4.36185	0.0104612	0.0462534	95.37	DOWN_Col0_UP_bdg		AT2G45660.1	-1.26019	3.04109e-09	7.25467e-08	100	UP_Col0_DOWN_bdg
AT2G47485.1	4.37448	2.30414e-09	5.61964e-08	100	DOWN_Col0_UP_bdg		AT3G03890.2	-1.25934	8.22293e-05	0.000748868	99.93	UP_Col0_DOWN_bdg
AT4G13660.2	4.37512	6.69083e-06	8.1382e-05	99.99	DOWN_Col0_UP_bdg		AT4G13810.1	-1.25883	2.29732e-05	0.00024263	99.98	UP_Col0_DOWN_bdg
AT2G27060.1	4.37969	0.00260984	0.0149642	98.5	DOWN_Col0_UP_bdg		AT1G78070.3	-1.25746	0.000390733	0.00293346	99.71	UP_Col0_DOWN_bdg
AT4G14130.1	4.42172	4.48518e-17	3.40267e-15	100	DOWN_Col0_UP_bdg		AT1G02880.3	-1.25734	0.00107069	0.00701471	99.3	UP_Col0_DOWN_bdg
AT5G59570.1	4.44206	1.51215e-22	2.04286e-20	100	DOWN_Col0_UP_bdg		AT1G18265.1	-1.25514	0.00029866	0.00232019	99.77	UP_Col0_DOWN_bdg
AT1G28290.1	4.44293	6.77648e-66	8.1521e-63	100	DOWN_Col0_UP_bdg		AT5G25110.1	-1.25487	0.00807022	0.0376924	96.23	UP_Col0_DOWN_bdg
AT2G17740.1	4.45161	1.27664e-12	5.35744e-11	100	DOWN_Col0_UP_bdg		AT3G52430.1	-1.25127	0.000248661	0.00198231	99.8	UP_Col0_DOWN_bdg
AT3G11440.1	4.49007	0.00358239	0.0193587	98.06	DOWN_Col0_UP_bdg		AT5G37600.1	-1.25064	0.000612193	0.00433946	99.57	UP_Col0_DOWN_bdg
AT4G10380.1	4.49115	6.91095e-23	9.64593e-21	100	DOWN_Col0_UP_bdg		AT3G59350.2	-1.24999	6.68225e-09	1.50309e-07	100	UP_Col0_DOWN_bdg
AT3G27650.1	4.51568	0.00018529	0.00153475	99.85	DOWN_Col0_UP_bdg		AT3G61280.1	-1.24925	0.000478434	0.00351357	99.65	UP_Col0_DOWN_bdg
AT1G54000.1	4.52699	5.53486e-09	1.26885e-07	100	DOWN_Col0_UP_bdg		AT2G16740.1	-1.2489	5.4683e-07	8.51699e-06	100	UP_Col0_DOWN_bdg
AT4G38660.2	4.53185	0.00150412	0.00939745	99.06	DOWN_Col0_UP_bdg		AT2G32880.1	-1.24812	2.83092e-06	3.7621e-05	100	UP_Col0_DOWN_bdg
AT4G12490.1	4.55653	2.9756e-18	2.54823e-16	100	DOWN_Col0_UP_bdg		AT2G34810.1	-1.24729	2.26584e-05	0.000239606	99.98	UP_Col0_DOWN_bdg
AT4G01680.1	4.56133	0.00115589	0.0074798	99.25	DOWN_Col0_UP_bdg		AT3G03470.1	-1.24713	7.57721e-05	0.00069659	99.93	UP_Col0_DOWN_bdg
AT2G21840.1	4.56844	1.80418e-06	2.51401e-05	100	DOWN_Col0_UP_bdg		AT2G41180.1	-1.24583	0.000539599	0.0038926	99.61	UP_Col0_DOWN_bdg
AT1G67760.1	4.60326	0.0099402	0.044466	95.55	DOWN_Col0_UP_bdg		AT4G17370.1	-1.24541	6.17314e-12	2.32764e-10	100	UP_Col0_DOWN_bdg
AT3G15950.1	4.61367	7.69648e-34	2.34261e-31	100	DOWN_Col0_UP_bdg		AT4G31550.1	-1.244	4.81506e-06	6.08214e-05	99.99	UP_Col0_DOWN_bdg
AT1G79700.3	4.61883	0.00136514	0.00864568	99.14	DOWN_Col0_UP_bdg		AT1G53780.3	-1.24346	0.00792492	0.0371649	96.28	UP_Col0_DOWN_bdg
AT1G75580.1	4.627	0.000402356	0.00300998	99.7	DOWN_Col0_UP_bdg		AT4G11300.1	-1.24275	0.00109617	0.00715569	99.28	UP_Col0_DOWN_bdg
AT2G18150.1	4.62969	0.00389803	0.0207144	97.93	DOWN_Col0_UP_bdg		AT2G43850.1	-1.24249	9.95561e-06	0.00011553	99.99	UP_Col0_DOWN_bdg
AT5G65390.1	4.63036	5.69469e-24	8.93571e-22	100	DOWN_Col0_UP_bdg		AT1G70620.5	-1.24207	0.00033712	0.00257846	99.74	UP_Col0_DOWN_bdg
AT3G20470.1	4.63313	1.02233e-29	2.45972e-27	100	DOWN_Col0_UP_bdg		AT2G41870.1	-1.24059	3.32908e-06	4.35764e-05	100	UP_Col0_DOWN_bdg
AT2G22920.2	4.63391	0.00906475	0.0413363	95.87	DOWN_Col0_UP_bdg		AT4G12020.4	-1.24048	0.000939878	0.00625999	99.37	UP_Col0_DOWN_bdg
AT4G23700.1	4.63603	0.000834187	0.00564081	99.44	DOWN_Col0_UP_bdg		AT4G19830.1	-1.23888	6.66062e-06	8.10535e-05	99.99	UP_Col0_DOWN_bdg
AT2G05380.1	4.63944	6.64998e-35	2.15383e-32	100	DOWN_Col0_UP_bdg		AT5G48570.1	-1.23869	0.00100238	0.00662559	99.34	UP_Col0_DOWN_bdg
AT1G75640.1	4.64563	1.94973e-11	6.83162e-10	100	DOWN_Col0_UP_bdg		AT4G04695.1	-1.23842	1.0622e-06	1.55381e-05	100	UP_Col0_DOWN_bdg
AT5G59530.1	4.64946	0.0089066	0.0407275	95.93	DOWN_Col0_UP_bdg		AT1G60260.1	-1.23786	0.000222738	0.00180065	99.82	UP_Col0_DOWN_bdg
AT2G43620.1	4.66109	1.33759e-37	4.96935e-35	100	DOWN_Col0_UP_bdg		AT4G18280.1	-1.23783	6.0343e-10	1.63217e-08	100	UP_Col0_DOWN_bdg
AT1G22150.4	4.68964	0.00868191	0.0399147	96.01	DOWN_Col0_UP_bdg		AT1G08550.2	-1.23689	1.588e-23	2.33541e-21	100	UP_Col0_DOWN_bdg
AT1G36160.1	4.71806	8.69026e-09	1.90906e-07	100	DOWN_Col0_UP_bdg		AT2G44090.5	-1.23656	0.00824709	0.0382982	96.17	UP_Col0_DOWN_bdg
AT2G14247.1	4.72526	0.00214835	0.0126986	98.73	DOWN_Col0_UP_bdg		AT1G06680.2	-1.23457	1.58872e-23	2.33541e-21	100	UP_Col0_DOWN_bdg
AT1G72140.1	4.7403	5.88232e-09	1.33999e-07	100	DOWN_Col0_UP_bdg		AT1G70740.1	-1.23417	0.000365571	0.00277173	99.72	UP_Col0_DOWN_bdg
AT3G01500.2	4.74391	9.01734e-133	4.5561e-129	100	DOWN_Col0_UP_bdg		AT3G06500.2	-1.23245	0.00637545	0.0311095	96.89	UP_Col0_DOWN_bdg
AT2G05540.1	4.78448	7.13885e-122	3.00581e-118	100	DOWN_Col0_UP_bdg		AT5G09660.4	-1.23173	4.64416e-06	5.88393e-05	99.99	UP_Col0_DOWN_bdg
AT5G01895.1	4.79755	7.90093e-05	0.000721364	99.93	DOWN_Col0_UP_bdg		AT3G22370.1	-1.23086	1.90827e-07	3.27726e-06	100	UP_Col0_DOWN_bdg
AT5G52860.1	4.80828	1.54564e-08	3.21114e-07	100	DOWN_Col0_UP_bdg		AT3G45260.1	-1.23053	1.65974e-15	9.95961e-14	100	UP_Col0_DOWN_bdg
AT4G22880.3	4.82608	0.0048859	0.025015	97.5	DOWN_Col0_UP_bdg		AT1G49720.1	-1.23022	5.79764e-10	1.5766e-08	100	UP_Col0_DOWN_bdg
AT5G57785.2	4.83724	4.30311e-10	1.20121e-08	100	DOWN_Col0_UP_bdg		AT1G21065.1	-1.22954	7.07454e-24	1.10323e-21	100	UP_Col0_DOWN_bdg
AT4G29270.1	4.89516	0.000103467	0.000915543	99.91	DOWN_Col0_UP_bdg		AT4G10770.1	-1.22944	6.19717e-10	1.67085e-08	100	UP_Col0_DOWN_bdg
AT1G80000.2	4.90695	0.000189937	0.00156637	99.84	DOWN_Col0_UP_bdg		AT2G31880.1	-1.22742	0.00308999	0.0171566	98.28	UP_Col0_DOWN_bdg
AT1G23380.1	4.93541	0.000987701	0.00653897	99.35	DOWN_Col0_UP_bdg		AT3G05030.2	-1.22737	0.00523852	0.0264523	97.35	UP_Col0_DOWN_bdg
AT1G26410.1	4.94969	0.000796529	0.00542245	99.46	DOWN_Col0_UP_bdg		AT5G41700.5	-1.227	0.00061608	0.00435845	99.56	UP_Col0_DOWN_bdg
AT3G27740.2	4.96348	0.00310091	0.0171946	98.28	DOWN_Col0_UP_bdg		AT2G15530.2	-1.22645	0.00397151	0.0210296	97.9	UP_Col0_DOWN_bdg
AT2G30750.1	4.96988	2.06996e-16	1.40952e-14	100	DOWN_Col0_UP_bdg		AT1G53780.1	-1.22561	0.000132783	0.00114605	99.89	UP_Col0_DOWN_bdg
AT3G22880.1	4.9727	0.00110912	0.00721974	99.28	DOWN_Col0_UP_bdg		AT5G59450.1	-1.22451	0.00962873	0.0433524	95.66	UP_Col0_DOWN_bdg
AT5G13330.1	4.9767	6.41247e-07	9.84792e-06	100	DOWN_Col0_UP_bdg		AT1G11050.1	-1.22157	0.00155099	0.00966282	99.03	UP_Col0_DOWN_bdg
AT1G34245.1	4.97974	0.00277226	0.0156995	98.43	DOWN_Col0_UP_bdg		AT2G37580.1	-1.22136	7.56622e-05	0.000695833	99.93	UP_Col0_DOWN_bdg
AT3G11940.1	5.02568	0.000187109	0.00154576	99.85	DOWN_Col0_UP_bdg		AT3G16230.13	-1.22122	0.00391115	0.0207753	97.92	UP_Col0_DOWN_bdg
AT1G51460.1	5.05775	1.47423e-07	2.58995e-06	100	DOWN_Col0_UP_bdg		AT4G29190.1	-1.22047	2.20172e-10	6.52074e-09	100	UP_Col0_DOWN_bdg
AT1G76930.2	5.07528	3.84873e-89	8.10253e-86	100	DOWN_Col0_UP_bdg		AT2G13370.3	-1.2203	0.0069108	0.0332548	96.67	UP_Col0_DOWN_bdg
AT3G55660.1	5.07629	1.58544e-11	5.62335e-10	100	DOWN_Col0_UP_bdg		AT1G19570.1	-1.21985	5.87957e-08	1.11513e-06	100	UP_Col0_DOWN_bdg
AT2G45220.1	5.07808	2.48408e-08	5.00441e-07	100	DOWN_Col0_UP_bdg		AT4G27960.2	-1.21885	0.00968579	0.0435783	95.64	UP_Col0_DOWN_bdg
AT3G47340.1	5.09481	2.1335e-21	2.46112e-19	100	DOWN_Col0_UP_bdg		AT5G02790.1	-1.21833	3.66375e-11	1.22565e-09	100	UP_Col0_DOWN_bdg
AT1G28290.2	5.1163	1.97541e-07	3.38623e-06	100	DOWN_Col0_UP_bdg		AT3G49930.1	-1.21813	0.00392217	0.0208163	97.92	UP_Col0_DOWN_bdg
AT2G39518.1	5.11775	0.000148577	0.00126508	99.87	DOWN_Col0_UP_bdg		AT3G54230.1	-1.21807	1.21723e-06	1.75921e-05	100	UP_Col0_DOWN_bdg
AT2G38380.1	5.128	2.37702e-06	3.22506e-05	100	DOWN_Col0_UP_bdg		AT4G04180.1	-1.21779	0.00356992	0.0193244	98.07	UP_Col0_DOWN_bdg
AT2G33490.1	5.16232	0.000728091	0.00502425	99.5	DOWN_Col0_UP_bdg		AT4G23290.1	-1.21679	0.00529446	0.0266921	97.33	UP_Col0_DOWN_bdg
AT5G24090.1	5.17439	4.02988e-05	0.000399243	99.96	DOWN_Col0_UP_bdg		AT1G75380.3	-1.2167	2.30655e-17	1.82095e-15	100	UP_Col0_DOWN_bdg
AT4G16240.1	5.20601	4.20599e-08	8.17354e-07	100	DOWN_Col0_UP_bdg		AT1G76900.2	-1.21594	0.00307213	0.0170722	98.29	UP_Col0_DOWN_bdg
AT3G21770.1	5.22881	1.07827e-08	2.32228e-07	100	DOWN_Col0_UP_bdg		AT4G36540.2	-1.21499	0.00322534	0.0177947	98.22	UP_Col0_DOWN_bdg
AT5G57123.1	5.2312	1.04907e-06	1.53639e-05	100	DOWN_Col0_UP_bdg		AT5G22630.1	-1.21448	0.000161055	0.00135354	99.86	UP_Col0_DOWN_bdg
AT5G28500.2	5.24213	3.71559e-05	0.000371603	99.96	DOWN_Col0_UP_bdg		AT1G26150.2	-1.21399	2.4808e-07	4.1726e-06	100	UP_Col0_DOWN_bdg
AT4G11290.1	5.27297	1.11443e-12	4.73972e-11	100	DOWN_Col0_UP_bdg		AT1G11840.3	-1.21353	2.37372e-10	6.98919e-09	100	UP_Col0_DOWN_bdg
AT4G02890.1	5.31743	4.42483e-05	0.000433273	99.96	DOWN_Col0_UP_bdg		AT3G20420.1	-1.21324	0.00521653	0.0263837	97.36	UP_Col0_DOWN_bdg
AT2G19660.1	5.38127	0.000521998	0.00378574	99.62	DOWN_Col0_UP_bdg		AT1G52880.1	-1.21299	0.000923005	0.00616153	99.38	UP_Col0_DOWN_bdg
AT1G16800.3	5.39588	0.00110018	0.00717631	99.28	DOWN_Col0_UP_bdg		AT1G66180.1	-1.21176	0.00258841	0.0148515	98.51	UP_Col0_DOWN_bdg
AT2G37020.1	5.4075	1.51036e-05	0.000167975	99.98	DOWN_Col0_UP_bdg		AT1G20020.1	-1.21163	1.3967e-33	4.20059e-31	100	UP_Col0_DOWN_bdg
AT3G08770.1	5.50267	6.83206e-06	8.298e-05	99.99	DOWN_Col0_UP_bdg		AT1G64600.1	-1.21057	0.00130997	0.00834645	99.17	UP_Col0_DOWN_bdg
AT3G29590.1	5.51142	0.00595973	0.0294382	97.06	DOWN_Col0_UP_bdg		AT1G72640.4	-1.20966	0.00424106	0.0222056	97.78	UP_Col0_DOWN_bdg
AT1G68570.2	5.54943	3.80037e-06	4.91179e-05	100	DOWN_Col0_UP_bdg		AT4G12830.1	-1.20885	7.75369e-19	7.14896e-17	100	UP_Col0_DOWN_bdg
AT5G43350.1	5.57043	0.000203454	0.00166362	99.83	DOWN_Col0_UP_bdg		AT4G19960.4	-1.20877	1.62453e-05	0.000179562	99.98	UP_Col0_DOWN_bdg
AT1G30730.1	5.5954	2.16735e-06	2.96768e-05	100	DOWN_Col0_UP_bdg		AT4G22890.2	-1.20768	0.00890708	0.0407275	95.93	UP_Col0_DOWN_bdg
AT2G38530.1	5.63239	8.81774e-262	2.22763e-257	100	DOWN_Col0_UP_bdg		AT1G77920.1	-1.20744	0.00122573	0.00787528	99.21	UP_Col0_DOWN_bdg
AT1G26390.1	5.63771	1.24708e-07	2.23757e-06	100	DOWN_Col0_UP_bdg		AT2G44140.4	-1.20728	0.00327826	0.0180119	98.2	UP_Col0_DOWN_bdg
AT1G36060.1	5.70887	5.55015e-14	2.81553e-12	100	DOWN_Col0_UP_bdg		AT5G44060.1	-1.2071	0.0058793	0.0291176	97.09	UP_Col0_DOWN_bdg
AT3G26060.3	5.71726	3.64611e-06	4.72853e-05	100	DOWN_Col0_UP_bdg		AT2G16050.1	-1.20699	0.00928969	0.0421414	95.79	UP_Col0_DOWN_bdg
AT1G61255.1	5.73806	5.07649e-10	1.39248e-08	100	DOWN_Col0_UP_bdg		AT3G62750.3	-1.20698	0.00994117	0.044466	95.55	UP_Col0_DOWN_bdg
AT3G04510.1	5.78453	0.00282351	0.0159397	98.41	DOWN_Col0_UP_bdg		AT5G52320.1	-1.20698	6.50415e-07	9.97053e-06	100	UP_Col0_DOWN_bdg
AT4G11650.1	5.79045	2.62393e-08	5.24434e-07	100	DOWN_Col0_UP_bdg		AT5G66250.1	-1.20674	0.00477718	0.0245662	97.54	UP_Col0_DOWN_bdg
AT3G15950.5	5.81277	3.30092e-07	5.37314e-06	100	DOWN_Col0_UP_bdg		AT4G18197.1	-1.2037	0.000662856	0.00463999	99.54	UP_Col0_DOWN_bdg
AT4G13130.1	5.81925	0.00249952	0.0144469	98.56	DOWN_Col0_UP_bdg		AT1G74430.1	-1.20346	0.00163865	0.0101191	98.99	UP_Col0_DOWN_bdg
AT4G11190.1	5.84964	0.00246317	0.0142788	98.57	DOWN_Col0_UP_bdg		AT2G48070.3	-1.20338	7.06428e-05	0.000655158	99.93	UP_Col0_DOWN_bdg
AT2G44790.1	5.85757	5.91789e-17	4.38427e-15	100	DOWN_Col0_UP_bdg		AT3G05030.3	-1.20328	0.00203909	0.0121494	98.79	UP_Col0_DOWN_bdg
AT5G52230.3	5.85776	0.00220548	0.0129907	98.7	DOWN_Col0_UP_bdg		AT1G08110.4	-1.20318	1.95762e-06	2.70988e-05	100	UP_Col0_DOWN_bdg
AT5G19140.3	5.8978	2.76856e-05	0.000286766	99.97	DOWN_Col0_UP_bdg		AT1G02460.1	-1.20146	0.00746912	0.0354086	96.46	UP_Col0_DOWN_bdg
AT1G30720.1	5.90581	3.60731e-15	2.09017e-13	100	DOWN_Col0_UP_bdg		AT5G16140.1	-1.20133	0.000557327	0.00399993	99.6	UP_Col0_DOWN_bdg
AT1G73260.1	5.92582	6.47156e-06	7.91724e-05	99.99	DOWN_Col0_UP_bdg		AT3G16650.1	-1.20058	0.00643822	0.031363	96.86	UP_Col0_DOWN_bdg
AT4G14465.1	5.9787	7.39175e-07	1.12087e-05	100	DOWN_Col0_UP_bdg		AT3G52120.2	-1.19872	0.000463872	0.00342055	99.66	UP_Col0_DOWN_bdg
AT3G16420.2	5.9924	0.00535988	0.0269681	97.3	DOWN_Col0_UP_bdg		AT2G39470.2	-1.19814	2.71199e-09	6.51265e-08	100	UP_Col0_DOWN_bdg
AT4G12470.1	6.02171	2.17327e-83	3.66023e-80	100	DOWN_Col0_UP_bdg		AT4G38550.2	-1.19786	0.00320664	0.0177108	98.23	UP_Col0_DOWN_bdg
AT5G36907.1	6.02571	8.84321e-05	0.000798735	99.92	DOWN_Col0_UP_bdg		AT4G16990.17	-1.19735	0.000518811	0.00376847	99.62	UP_Col0_DOWN_bdg
AT1G67520.6	6.07653	0.00140605	0.00886475	99.11	DOWN_Col0_UP_bdg		AT2G31810.3	-1.1973	0.000544317	0.00391657	99.61	UP_Col0_DOWN_bdg
AT2G28780.1	6.08755	2.73346e-06	3.64986e-05	100	DOWN_Col0_UP_bdg		AT5G53050.2	-1.19714	1.61067e-09	4.04477e-08	100	UP_Col0_DOWN_bdg
AT4G35720.1	6.21152	5.02672e-06	6.31163e-05	99.99	DOWN_Col0_UP_bdg		AT1G71240.1	-1.19639	0.00779701	0.036674	96.33	UP_Col0_DOWN_bdg
AT3G09220.1	6.21584	0.00117921	0.00760735	99.24	DOWN_Col0_UP_bdg		AT1G02610.1	-1.19635	0.00201236	0.01201	98.8	UP_Col0_DOWN_bdg
AT2G33850.1	6.2373	5.91469e-27	1.20502e-24	100	DOWN_Col0_UP_bdg		AT1G66880.2	-1.19615	0.00288615	0.0162353	98.38	UP_Col0_DOWN_bdg
AT3G16430.1	6.25117	0.000974026	0.00645679	99.35	DOWN_Col0_UP_bdg		AT4G12290.1	-1.19524	4.50529e-05	0.000440318	99.96	UP_Col0_DOWN_bdg
AT5G26280.1	6.3084	8.31829e-06	9.87524e-05	99.99	DOWN_Col0_UP_bdg		AT4G25940.1	-1.1951	2.90911e-10	8.44746e-09	100	UP_Col0_DOWN_bdg
AT5G51950.3	6.35151	0.000510985	0.0037191	99.63	DOWN_Col0_UP_bdg		AT1G22630.1	-1.19477	1.2301e-07	2.21024e-06	100	UP_Col0_DOWN_bdg
AT1G30760.2	6.35741	2.17468e-46	1.33998e-43	100	DOWN_Col0_UP_bdg		AT1G07280.4	-1.19473	0.000134906	0.00116159	99.88	UP_Col0_DOWN_bdg
AT4G24265.3	6.36883	0.000439847	0.00326052	99.67	DOWN_Col0_UP_bdg		AT4G14240.3	-1.19425	0.0108155	0.0475432	95.25	UP_Col0_DOWN_bdg
AT5G63090.1	6.38578	0.000399949	0.0029973	99.7	DOWN_Col0_UP_bdg		AT3G04210.2	-1.194	1.33043e-07	2.37028e-06	100	UP_Col0_DOWN_bdg
AT4G22490.1	6.45898	4.47539e-37	1.61517e-34	100	DOWN_Col0_UP_bdg		AT1G16850.1	-1.19382	3.85443e-10	1.09164e-08	100	UP_Col0_DOWN_bdg
AT4G12500.1	6.53695	3.00075e-27	6.26511e-25	100	DOWN_Col0_UP_bdg		AT5G52310.1	-1.19221	2.21912e-11	7.69021e-10	100	UP_Col0_DOWN_bdg
AT1G25420.2	6.64259	0.000155783	0.00131711	99.87	DOWN_Col0_UP_bdg		AT4G16860.1	-1.19121	9.52973e-17	6.87856e-15	100	UP_Col0_DOWN_bdg
AT3G02600.9	6.69807	0.000320474	0.00246833	99.75	DOWN_Col0_UP_bdg		AT2G43530.1	-1.18972	0.00358558	0.0193676	98.06	UP_Col0_DOWN_bdg
AT5G43580.1	6.77234	0.000202506	0.0016567	99.83	DOWN_Col0_UP_bdg		AT3G05800.1	-1.18905	1.26314e-09	3.2331e-08	100	UP_Col0_DOWN_bdg
AT3G16450.3	6.7932	7.02047e-08	1.31773e-06	100	DOWN_Col0_UP_bdg		AT5G14270.3	-1.1881	2.88681e-08	5.73344e-07	100	UP_Col0_DOWN_bdg
AT3G57830.1	6.79975	8.79883e-05	0.000795579	99.92	DOWN_Col0_UP_bdg		AT2G18328.1	-1.18704	2.16206e-07	3.67812e-06	100	UP_Col0_DOWN_bdg
AT5G38320.1	6.80523	0.00358214	0.0193587	98.06	DOWN_Col0_UP_bdg		AT4G27800.2	-1.18557	0.000414023	0.00308448	99.69	UP_Col0_DOWN_bdg
AT3G49110.1	6.84656	3.29905e-87	6.41106e-84	100	DOWN_Col0_UP_bdg		AT3G10527.1	-1.18552	0.0077369	0.0364455	96.36	UP_Col0_DOWN_bdg
AT5G55340.1	6.86027	8.58928e-05	0.000778645	99.92	DOWN_Col0_UP_bdg		AT1G28050.1	-1.18496	3.00507e-20	3.21683e-18	100	UP_Col0_DOWN_bdg
AT4G17480.1	6.89549	0.00261269	0.0149738	98.5	DOWN_Col0_UP_bdg		AT4G27410.2	-1.18378	9.20611e-06	0.000107873	99.99	UP_Col0_DOWN_bdg
AT4G24400.2	6.89549	0.00261269	0.0149738	98.5	DOWN_Col0_UP_bdg		AT1G35710.1	-1.18257	4.65879e-05	0.000454246	99.95	UP_Col0_DOWN_bdg
AT3G18100.1	6.89906	0.00263502	0.0150812	98.49	DOWN_Col0_UP_bdg		AT4G04330.1	-1.18041	6.6038e-16	4.18125e-14	100	UP_Col0_DOWN_bdg
AT5G19090.4	7.00546	0.00176928	0.0108147	98.92	DOWN_Col0_UP_bdg		AT1G32220.1	-1.18013	3.70044e-27	7.66263e-25	100	UP_Col0_DOWN_bdg
AT1G77580.4	7.01042	0.00172701	0.0105883	98.94	DOWN_Col0_UP_bdg		AT5G14940.1	-1.17921	1.34081e-05	0.000150814	99.98	UP_Col0_DOWN_bdg
AT4G35810.2	7.01042	0.00172701	0.0105883	98.94	DOWN_Col0_UP_bdg		AT4G16957.1	-1.17899	0.00404117	0.0213403	97.87	UP_Col0_DOWN_bdg
AT2G14580.1	7.01207	0.00174315	0.0106679	98.93	DOWN_Col0_UP_bdg		AT2G23610.1	-1.17766	3.09767e-10	8.95382e-09	100	UP_Col0_DOWN_bdg
AT4G15160.1	7.0332	3.32778e-05	0.00033763	99.97	DOWN_Col0_UP_bdg		AT3G61220.1	-1.17763	5.83329e-06	7.19915e-05	99.99	UP_Col0_DOWN_bdg
AT1G15210.1	7.03656	0.00155765	0.00969475	99.03	DOWN_Col0_UP_bdg		AT2G30990.3	-1.17693	0.00163175	0.0100839	98.99	UP_Col0_DOWN_bdg
AT3G44300.1	7.0542	2.33492e-12	9.42287e-11	100	DOWN_Col0_UP_bdg		AT3G61010.2	-1.17504	0.000129849	0.00112342	99.89	UP_Col0_DOWN_bdg
AT5G25970.3	7.0859	0.00129166	0.00824226	99.18	DOWN_Col0_UP_bdg		AT1G07700.1	-1.17502	6.26783e-07	9.63164e-06	100	UP_Col0_DOWN_bdg
AT4G08770.1	7.10188	3.27698e-10	9.38795e-09	100	DOWN_Col0_UP_bdg		AT2G14750.1	-1.17383	2.825e-13	1.29996e-11	100	UP_Col0_DOWN_bdg
AT5G18270.1	7.10918	0.00120643	0.00776509	99.22	DOWN_Col0_UP_bdg		AT1G61890.1	-1.17311	2.91499e-06	3.86366e-05	100	UP_Col0_DOWN_bdg
AT1G13300.1	7.11072	0.00117846	0.00760637	99.24	DOWN_Col0_UP_bdg		AT2G04700.2	-1.17275	1.00072e-07	1.83065e-06	100	UP_Col0_DOWN_bdg
AT5G48820.1	7.11226	0.0011605	0.0075058	99.25	DOWN_Col0_UP_bdg		AT3G62750.1	-1.17238	1.01052e-14	5.61074e-13	100	UP_Col0_DOWN_bdg
AT1G49870.2	7.123	0.00130444	0.00831752	99.17	DOWN_Col0_UP_bdg		AT1G74640.1	-1.17223	9.70335e-19	8.81783e-17	100	UP_Col0_DOWN_bdg
AT2G36690.1	7.13057	0.00119726	0.00771201	99.23	DOWN_Col0_UP_bdg		AT4G21215.1	-1.17201	5.29752e-05	0.000509833	99.95	UP_Col0_DOWN_bdg
AT5G43290.1	7.13361	0.00110742	0.00721048	99.28	DOWN_Col0_UP_bdg		AT2G37540.1	-1.17183	6.20676e-12	2.33683e-10	100	UP_Col0_DOWN_bdg
AT1G02850.2	7.14568	0.00111601	0.00725707	99.27	DOWN_Col0_UP_bdg		AT5G56630.1	-1.17134	4.79304e-09	1.11395e-07	100	UP_Col0_DOWN_bdg
AT5G07400.1	7.1695	0.000995831	0.00658751	99.34	DOWN_Col0_UP_bdg		AT3G13235.2	-1.16953	0.000852299	0.0057479	99.43	UP_Col0_DOWN_bdg
AT4G32850.5	7.17246	0.00106937	0.00700791	99.3	DOWN_Col0_UP_bdg		AT3G22231.1	-1.16951	1.16211e-11	4.17021e-10	100	UP_Col0_DOWN_bdg
AT3G30340.1	7.18125	0.000939856	0.00625999	99.37	DOWN_Col0_UP_bdg		AT2G01590.2	-1.16907	3.27759e-10	9.38795e-09	100	UP_Col0_DOWN_bdg
AT1G49980.3	7.19439	0.000916417	0.00612797	99.39	DOWN_Col0_UP_bdg		AT5G05200.1	-1.16761	5.11027e-46	2.93411e-43	100	UP_Col0_DOWN_bdg
AT5G63220.3	7.2117	0.000776669	0.0053044	99.47	DOWN_Col0_UP_bdg		AT2G30250.1	-1.1658	0.000308665	0.0023883	99.76	UP_Col0_DOWN_bdg
AT3G04220.3	7.21313	0.000777772	0.00530907	99.47	DOWN_Col0_UP_bdg		AT1G45201.1	-1.16573	3.62214e-06	4.70227e-05	100	UP_Col0_DOWN_bdg
AT3G21351.1	7.21492	4.26396e-09	9.96489e-08	100	DOWN_Col0_UP_bdg		AT3G28930.3	-1.16486	0.0099896	0.0446589	95.53	UP_Col0_DOWN_bdg
AT5G19340.1	7.21688	1.47334e-05	0.000164331	99.98	DOWN_Col0_UP_bdg		AT1G07000.1	-1.16384	0.0029771	0.0166565	98.33	UP_Col0_DOWN_bdg
AT1G16780.3	7.22595	0.000843691	0.00569593	99.43	DOWN_Col0_UP_bdg		AT1G49230.1	-1.16281	3.04385e-08	6.02639e-07	100	UP_Col0_DOWN_bdg
AT5G53710.1	7.23305	0.000713679	0.00494099	99.51	DOWN_Col0_UP_bdg		AT2G43100.1	-1.1627	1.60032e-13	7.62811e-12	100	UP_Col0_DOWN_bdg
AT1G53090.1	7.23446	0.000706368	0.00489574	99.51	DOWN_Col0_UP_bdg		AT5G17000.1	-1.16188	6.50074e-06	7.94524e-05	99.99	UP_Col0_DOWN_bdg
AT3G45750.1	7.24708	0.000831973	0.00562909	99.44	DOWN_Col0_UP_bdg		AT3G09560.3	-1.16168	0.0018947	0.0114211	98.86	UP_Col0_DOWN_bdg
AT1G15030.2	7.25129	0.000713311	0.00493979	99.51	DOWN_Col0_UP_bdg		AT3G18500.3	-1.15999	0.00338771	0.0184926	98.15	UP_Col0_DOWN_bdg
AT1G61040.2	7.2652	0.000696553	0.00483567	99.52	DOWN_Col0_UP_bdg		AT4G09900.1	-1.15953	5.51931e-07	8.56355e-06	100	UP_Col0_DOWN_bdg
AT4G15320.3	7.2652	0.000696553	0.00483567	99.52	DOWN_Col0_UP_bdg		AT1G10760.3	-1.15894	5.53927e-26	1.02145e-23	100	UP_Col0_DOWN_bdg
AT1G11080.2	7.28491	1.68834e-05	0.000185745	99.98	DOWN_Col0_UP_bdg		AT1G72640.1	-1.15716	0.000361395	0.00274336	99.73	UP_Col0_DOWN_bdg
AT5G44480.2	7.28714	0.00062245	0.00439392	99.56	DOWN_Col0_UP_bdg		AT3G55490.1	-1.1571	0.00540403	0.0271415	97.29	UP_Col0_DOWN_bdg
AT1G23020.1	7.29254	0.000683609	0.00475889	99.52	DOWN_Col0_UP_bdg		AT4G33490.2	-1.15576	1.78925e-13	8.46476e-12	100	UP_Col0_DOWN_bdg
AT3G26890.3	7.32076	0.000507334	0.00369801	99.63	DOWN_Col0_UP_bdg		AT5G24620.2	-1.15521	2.31064e-09	5.6291e-08	100	UP_Col0_DOWN_bdg
AT1G78000.2	7.33925	0.000506765	0.00369691	99.63	DOWN_Col0_UP_bdg		AT2G30990.2	-1.15457	0.000163269	0.00136987	99.86	UP_Col0_DOWN_bdg
AT4G19180.2	7.3445	0.000446065	0.00329983	99.67	DOWN_Col0_UP_bdg		AT5G42980.1	-1.15314	4.83561e-32	1.2996e-29	100	UP_Col0_DOWN_bdg
AT5G64100.1	7.34711	0.000437791	0.00324909	99.68	DOWN_Col0_UP_bdg		AT3G61420.2	-1.15252	0.00542184	0.0272094	97.28	UP_Col0_DOWN_bdg
AT5G15090.2	7.36146	0.000654817	0.00459518	99.54	DOWN_Col0_UP_bdg		AT4G15130.1	-1.15205	4.40744e-07	6.96778e-06	100	UP_Col0_DOWN_bdg
AT1G68690.1	7.36656	0.000403128	0.00301398	99.7	DOWN_Col0_UP_bdg		AT3G20600.1	-1.15073	0.00298846	0.0166956	98.33	UP_Col0_DOWN_bdg
AT5G58700.3	7.36914	0.000398793	0.00298953	99.7	DOWN_Col0_UP_bdg		AT2G04270.9	-1.14772	0.00287527	0.0161813	98.38	UP_Col0_DOWN_bdg
AT1G02065.1	7.37043	0.000401146	0.00300449	99.7	DOWN_Col0_UP_bdg		AT3G57530.1	-1.14748	0.0111604	0.048847	95.12	UP_Col0_DOWN_bdg
AT1G06100.1	7.37937	0.000464995	0.00342783	99.66	DOWN_Col0_UP_bdg		AT5G46520.1	-1.14587	5.79751e-05	0.000551978	99.94	UP_Col0_DOWN_bdg
AT5G57240.2	7.38065	0.000440084	0.00326132	99.67	DOWN_Col0_UP_bdg		AT4G38740.1	-1.1447	1.52576e-27	3.31965e-25	100	UP_Col0_DOWN_bdg
AT3G51940.2	7.39464	0.000383133	0.00288583	99.71	DOWN_Col0_UP_bdg		AT4G16950.3	-1.14466	1.15355e-14	6.3715e-13	100	UP_Col0_DOWN_bdg
AT3G13600.1	7.40344	0.000373302	0.00282239	99.72	DOWN_Col0_UP_bdg		AT2G33550.1	-1.14428	6.49731e-05	0.000608834	99.94	UP_Col0_DOWN_bdg
AT1G72340.1	7.41715	0.000468865	0.00345233	99.65	DOWN_Col0_UP_bdg		AT5G50950.2	-1.14399	3.19626e-05	0.000325593	99.97	UP_Col0_DOWN_bdg
AT5G66840.1	7.4345	0.000311273	0.0024048	99.76	DOWN_Col0_UP_bdg		AT2G40270.2	-1.14393	0.000169162	0.00141414	99.86	UP_Col0_DOWN_bdg
AT2G13547.1	7.43914	5.34848e-06	6.65281e-05	99.99	DOWN_Col0_UP_bdg		AT5G21430.1	-1.14319	1.67488e-14	9.02186e-13	100	UP_Col0_DOWN_bdg
AT4G16990.9	7.45403	0.000281577	0.00220847	99.78	DOWN_Col0_UP_bdg		AT1G32070.3	-1.14311	0.00131999	0.00839665	99.16	UP_Col0_DOWN_bdg
AT4G27050.4	7.46131	0.000351252	0.00267925	99.73	DOWN_Col0_UP_bdg		AT1G68940.2	-1.14227	0.0105375	0.0465479	95.35	UP_Col0_DOWN_bdg
AT1G30650.1	7.47569	0.000265917	0.00210394	99.79	DOWN_Col0_UP_bdg		AT2G45560.1	-1.14192	1.58643e-07	2.77164e-06	100	UP_Col0_DOWN_bdg
AT2G47350.2	7.47689	0.000274159	0.00215833	99.78	DOWN_Col0_UP_bdg		AT5G44005.1	-1.14082	3.11692e-05	0.000318925	99.97	UP_Col0_DOWN_bdg
AT3G49950.1	7.49822	0.000265573	0.00210187	99.79	DOWN_Col0_UP_bdg		AT5G61670.1	-1.14025	1.00228e-07	1.83216e-06	100	UP_Col0_DOWN_bdg
AT3G16230.3	7.50406	0.000231377	0.00185919	99.81	DOWN_Col0_UP_bdg		AT5G52810.1	-1.14005	1.02396e-08	2.21475e-07	100	UP_Col0_DOWN_bdg
AT5G08130.5	7.5422	0.00019341	0.00159105	99.84	DOWN_Col0_UP_bdg		AT1G18870.1	-1.14001	0.00251801	0.01453	98.55	UP_Col0_DOWN_bdg
AT5G62230.1	7.54341	0.000315874	0.00243588	99.76	DOWN_Col0_UP_bdg		AT5G07690.1	-1.13858	3.45495e-05	0.000348433	99.97	UP_Col0_DOWN_bdg
AT1G51890.4	7.55124	0.000295794	0.00230282	99.77	DOWN_Col0_UP_bdg		AT4G13345.1	-1.13824	0.000586133	0.00417347	99.58	UP_Col0_DOWN_bdg
AT4G08780.1	7.5558	0.000221001	0.00178718	99.82	DOWN_Col0_UP_bdg		AT2G03440.1	-1.13819	3.16907e-20	3.37807e-18	100	UP_Col0_DOWN_bdg
AT3G57880.4	7.56925	0.00028122	0.00220704	99.78	DOWN_Col0_UP_bdg		AT1G18660.3	-1.13716	0.000612111	0.00433946	99.57	UP_Col0_DOWN_bdg
AT3G56070.2	7.58158	0.000153237	0.00129907	99.87	DOWN_Col0_UP_bdg		AT1G51400.1	-1.13644	7.64123e-13	3.30548e-11	100	UP_Col0_DOWN_bdg
AT1G51860.2	7.5915	0.000196929	0.00161592	99.84	DOWN_Col0_UP_bdg		AT5G09660.1	-1.13635	2.04063e-21	2.36479e-19	100	UP_Col0_DOWN_bdg
AT1G21580.7	7.60903	0.000186284	0.00154184	99.85	DOWN_Col0_UP_bdg		AT1G13360.1	-1.13623	3.32909e-07	5.41202e-06	100	UP_Col0_DOWN_bdg
AT1G77080.10	7.61016	0.000156346	0.00132055	99.87	DOWN_Col0_UP_bdg		AT2G24390.1	-1.13591	0.00195764	0.0117388	98.83	UP_Col0_DOWN_bdg
AT3G24840.5	7.64456	0.00012668	0.00110015	99.89	DOWN_Col0_UP_bdg		AT4G10890.3	-1.13561	0.00536982	0.0270073	97.3	UP_Col0_DOWN_bdg
AT1G11870.2	7.67707	0.000150831	0.00128082	99.87	DOWN_Col0_UP_bdg		AT1G31790.1	-1.13485	0.010463	0.0462534	95.37	UP_Col0_DOWN_bdg
AT1G61240.4	7.68021	0.000122715	0.00106865	99.89	DOWN_Col0_UP_bdg		AT1G76820.1	-1.13448	0.00212987	0.0126071	98.74	UP_Col0_DOWN_bdg
AT3G08960.2	7.68024	0.000111101	0.000974227	99.9	DOWN_Col0_UP_bdg		AT1G07010.1	-1.13374	1.4707e-09	3.71542e-08	100	UP_Col0_DOWN_bdg
AT3G46280.1	7.69141	2.3491e-18	2.03936e-16	100	DOWN_Col0_UP_bdg		AT1G52890.1	-1.13337	0.00654276	0.0317498	96.83	UP_Col0_DOWN_bdg
AT1G35220.6	7.70805	0.000203483	0.00166362	99.83	DOWN_Col0_UP_bdg		AT1G80110.1	-1.13336	0.00481868	0.0247327	97.53	UP_Col0_DOWN_bdg
AT5G67420.2	7.722	0.000186452	0.00154184	99.85	DOWN_Col0_UP_bdg		AT1G26761.1	-1.13096	3.00138e-05	0.000308478	99.97	UP_Col0_DOWN_bdg
AT1G15020.1	7.73112	9.21292e-05	0.000829125	99.92	DOWN_Col0_UP_bdg		AT4G18530.1	-1.13094	0.00253267	0.0145846	98.54	UP_Col0_DOWN_bdg
AT2G30210.1	7.74409	7.24445e-05	0.0006699	99.93	DOWN_Col0_UP_bdg		AT1G68830.1	-1.13035	6.87912e-25	1.18223e-22	100	UP_Col0_DOWN_bdg
AT4G21680.1	7.76475	7.37225e-05	0.000679975	99.93	DOWN_Col0_UP_bdg		AT4G10120.5	-1.12974	3.03853e-07	4.99106e-06	100	UP_Col0_DOWN_bdg
AT1G20900.1	7.77256	5.9138e-05	0.000561444	99.94	DOWN_Col0_UP_bdg		AT5G64770.1	-1.12947	1.6773e-10	5.03249e-09	100	UP_Col0_DOWN_bdg
AT1G67500.4	7.79956	7.83387e-05	0.000715882	99.93	DOWN_Col0_UP_bdg		AT5G06710.1	-1.12915	0.00164407	0.0101451	98.99	UP_Col0_DOWN_bdg
AT5G51950.1	7.80148	8.93811e-05	0.000806729	99.92	DOWN_Col0_UP_bdg		AT5G67500.1	-1.12898	5.044e-09	1.16478e-07	100	UP_Col0_DOWN_bdg
AT2G20960.4	7.81566	5.00375e-05	0.000484514	99.95	DOWN_Col0_UP_bdg		AT2G46650.1	-1.12876	3.52129e-13	1.60285e-11	100	UP_Col0_DOWN_bdg
AT3G19510.2	7.84461	4.5785e-05	0.000446934	99.96	DOWN_Col0_UP_bdg		AT4G04830.1	-1.12874	7.8793e-11	2.47889e-09	100	UP_Col0_DOWN_bdg
AT1G63490.2	7.86673	8.71602e-05	0.000788938	99.92	DOWN_Col0_UP_bdg		AT5G35735.1	-1.1282	0.00110707	0.00721007	99.28	UP_Col0_DOWN_bdg
AT4G26190.3	7.86846	3.75809e-05	0.000375259	99.96	DOWN_Col0_UP_bdg		AT5G20150.1	-1.12795	0.0114037	0.0497138	95.03	UP_Col0_DOWN_bdg
AT2G42160.3	7.8721	4.19688e-05	0.000414101	99.96	DOWN_Col0_UP_bdg		AT2G24650.5	-1.12739	0.00671502	0.0324673	96.75	UP_Col0_DOWN_bdg
AT1G55610.2	7.87484	4.82111e-05	0.000468445	99.95	DOWN_Col0_UP_bdg		AT2G41430.2	-1.12714	1.12059e-09	2.89034e-08	100	UP_Col0_DOWN_bdg
AT1G50240.2	7.87666	5.39961e-05	0.000518277	99.95	DOWN_Col0_UP_bdg		AT4G13110.1	-1.127	0.00306644	0.0170521	98.29	UP_Col0_DOWN_bdg
AT5G63600.1	7.88385	3.50932e-05	0.000353352	99.96	DOWN_Col0_UP_bdg		AT5G07460.1	-1.12556	6.28339e-09	1.42365e-07	100	UP_Col0_DOWN_bdg
AT1G35530.3	7.88835	4.13629e-05	0.000408823	99.96	DOWN_Col0_UP_bdg		AT4G16146.1	-1.12477	3.14e-10	9.04513e-09	100	UP_Col0_DOWN_bdg
AT3G06770.3	7.89089	0.000100173	0.000890138	99.91	DOWN_Col0_UP_bdg		AT1G17460.1	-1.12401	0.00132475	0.00841938	99.16	UP_Col0_DOWN_bdg
AT4G31970.1	7.89286	5.49706e-05	0.00052623	99.95	DOWN_Col0_UP_bdg		AT1G28600.1	-1.12396	1.71678e-11	6.04894e-10	100	UP_Col0_DOWN_bdg
AT4G18910.2	7.91784	0.000134295	0.00115712	99.88	DOWN_Col0_UP_bdg		AT2G03310.1	-1.12313	2.1839e-11	7.58897e-10	100	UP_Col0_DOWN_bdg
AT5G24260.5	7.91926	9.33085e-05	0.000837985	99.92	DOWN_Col0_UP_bdg		AT1G21440.2	-1.12184	0.000574141	0.00410312	99.59	UP_Col0_DOWN_bdg
AT3G24300.1	7.93603	4.19976e-05	0.000414101	99.96	DOWN_Col0_UP_bdg		AT5G13730.1	-1.1211	2.12675e-09	5.2214e-08	100	UP_Col0_DOWN_bdg
AT1G43620.1	7.94041	6.05715e-05	0.000573116	99.94	DOWN_Col0_UP_bdg		AT4G27820.1	-1.12097	0.00585607	0.0290286	97.1	UP_Col0_DOWN_bdg
AT3G54350.2	7.95992	9.3554e-05	0.000839593	99.92	DOWN_Col0_UP_bdg		AT1G07050.2	-1.1204	0.00227355	0.013311	98.67	UP_Col0_DOWN_bdg
AT2G47860.1	7.96027	9.96265e-05	0.000886532	99.91	DOWN_Col0_UP_bdg		AT3G44310.3	-1.11987	7.92537e-14	3.94131e-12	100	UP_Col0_DOWN_bdg
AT3G12490.1	7.96253	6.89951e-05	0.000642234	99.94	DOWN_Col0_UP_bdg		AT1G14690.2	-1.11939	0.00213459	0.0126261	98.74	UP_Col0_DOWN_bdg
AT2G42840.1	7.96957	3.98243e-136	2.5152e-132	100	DOWN_Col0_UP_bdg		AT1G32450.1	-1.11897	0.00894725	0.0408742	95.91	UP_Col0_DOWN_bdg
AT3G57130.1	7.9703	2.22928e-05	0.000236234	99.98	DOWN_Col0_UP_bdg		AT2G40020.1	-1.11862	0.00378903	0.0202287	97.98	UP_Col0_DOWN_bdg
AT3G16410.1	7.97283	2.68313e-05	0.000278374	99.97	DOWN_Col0_UP_bdg		AT1G78600.1	-1.11761	1.31629e-07	2.3484e-06	100	UP_Col0_DOWN_bdg
AT5G44380.1	8.00118	9.57541e-07	1.42211e-05	100	DOWN_Col0_UP_bdg		AT1G31540.1	-1.11725	0.00809802	0.0377873	96.22	UP_Col0_DOWN_bdg
AT1G57750.1	8.02612	4.84982e-05	0.000470873	99.95	DOWN_Col0_UP_bdg		AT5G03380.1	-1.11717	0.00358768	0.0193749	98.06	UP_Col0_DOWN_bdg
AT1G13710.1	8.03785	3.57568e-07	5.77204e-06	100	DOWN_Col0_UP_bdg		AT4G18950.1	-1.11667	3.85137e-06	4.96921e-05	100	UP_Col0_DOWN_bdg
AT3G01950.1	8.05426	1.70847e-05	0.000187412	99.98	DOWN_Col0_UP_bdg		AT5G41410.1	-1.11631	1.33827e-15	8.10761e-14	100	UP_Col0_DOWN_bdg
AT1G76280.1	8.05427	1.55764e-05	0.000172666	99.98	DOWN_Col0_UP_bdg		AT3G51440.1	-1.11608	0.00540564	0.0271443	97.29	UP_Col0_DOWN_bdg
AT1G21580.3	8.06093	0.000107735	0.000948001	99.91	DOWN_Col0_UP_bdg		AT4G23890.1	-1.11576	1.50187e-23	2.24507e-21	100	UP_Col0_DOWN_bdg
AT5G58960.3	8.07006	3.96199e-05	0.000393288	99.96	DOWN_Col0_UP_bdg		AT3G01500.4	-1.11572	0.00108017	0.00706551	99.29	UP_Col0_DOWN_bdg
AT5G17910.3	8.07198	7.69238e-05	0.000705381	99.93	DOWN_Col0_UP_bdg		AT4G37930.1	-1.11511	1.32154e-52	9.27393e-50	100	UP_Col0_DOWN_bdg
AT5G11510.3	8.08434	1.20962e-05	0.000137651	99.99	DOWN_Col0_UP_bdg		AT3G43540.1	-1.11446	3.48795e-07	5.65209e-06	100	UP_Col0_DOWN_bdg
AT5G06440.2	8.1031	2.60229e-05	0.000271548	99.97	DOWN_Col0_UP_bdg		AT4G02640.4	-1.11389	0.000548696	0.00394696	99.61	UP_Col0_DOWN_bdg
AT3G09710.2	8.11463	2.15626e-05	0.000229822	99.98	DOWN_Col0_UP_bdg		AT1G67800.6	-1.11384	0.000822745	0.00557837	99.44	UP_Col0_DOWN_bdg
AT4G14010.1	8.12831	9.31076e-06	0.000108897	99.99	DOWN_Col0_UP_bdg		AT1G63770.5	-1.11357	9.46614e-09	2.06336e-07	100	UP_Col0_DOWN_bdg
AT1G77240.1	8.14568	9.23593e-06	0.000108172	99.99	DOWN_Col0_UP_bdg		AT3G05165.3	-1.11349	0.00666172	0.0322457	96.78	UP_Col0_DOWN_bdg
AT1G38065.2	8.15987	7.95954e-06	9.49526e-05	99.99	DOWN_Col0_UP_bdg		AT5G43440.1	-1.11286	1.25523e-16	8.80858e-15	100	UP_Col0_DOWN_bdg
AT1G63110.3	8.22597	5.52408e-06	6.85773e-05	99.99	DOWN_Col0_UP_bdg		AT5G49900.1	-1.11203	0.000227929	0.00183615	99.82	UP_Col0_DOWN_bdg
AT4G16480.1	8.23638	2.93537e-05	0.000302309	99.97	DOWN_Col0_UP_bdg		AT4G22690.1	-1.11158	0.000156014	0.00131863	99.87	UP_Col0_DOWN_bdg
AT5G53210.1	8.25827	4.40337e-06	5.59569e-05	99.99	DOWN_Col0_UP_bdg		AT2G34860.2	-1.11069	4.17509e-07	6.63784e-06	100	UP_Col0_DOWN_bdg
AT1G05460.2	8.27346	4.45322e-06	5.65619e-05	99.99	DOWN_Col0_UP_bdg		AT5G02230.1	-1.11033	0.000582049	0.00415141	99.58	UP_Col0_DOWN_bdg
AT1G62290.1	8.27553	4.91356e-06	6.18799e-05	99.99	DOWN_Col0_UP_bdg		AT5G40240.2	-1.1091	0.00148335	0.00928951	99.07	UP_Col0_DOWN_bdg
AT4G33150.2	8.30385	2.05786e-05	0.000220755	99.98	DOWN_Col0_UP_bdg		AT1G29720.1	-1.10858	1.35335e-08	2.84441e-07	100	UP_Col0_DOWN_bdg
AT3G06880.5	8.30682	9.42879e-06	0.000110125	99.99	DOWN_Col0_UP_bdg		AT5G02860.4	-1.10817	6.8774e-06	8.34504e-05	99.99	UP_Col0_DOWN_bdg
AT1G31930.6	8.31069	8.15096e-06	9.70852e-05	99.99	DOWN_Col0_UP_bdg		AT4G08470.1	-1.10724	5.5747e-06	6.91378e-05	99.99	UP_Col0_DOWN_bdg
AT5G39580.1	8.34255	3.49073e-06	4.55588e-05	100	DOWN_Col0_UP_bdg		AT3G27925.2	-1.10668	1.11227e-13	5.40371e-12	100	UP_Col0_DOWN_bdg
AT1G79840.1	8.34379	6.36646e-06	7.81136e-05	99.99	DOWN_Col0_UP_bdg		AT5G45610.1	-1.10344	6.56343e-05	0.000614346	99.94	UP_Col0_DOWN_bdg
AT3G25190.1	8.36464	2.53538e-06	3.40698e-05	100	DOWN_Col0_UP_bdg		AT1G78510.2	-1.10209	0.000131784	0.00113856	99.89	UP_Col0_DOWN_bdg
AT1G21560.3	8.36593	2.42979e-06	3.28256e-05	100	DOWN_Col0_UP_bdg		AT4G10000.2	-1.10081	4.01905e-08	7.83436e-07	100	UP_Col0_DOWN_bdg
AT5G61560.4	8.37684	2.26815e-06	3.09396e-05	100	DOWN_Col0_UP_bdg		AT1G69410.1	-1.09955	6.0338e-14	3.04864e-12	100	UP_Col0_DOWN_bdg
AT3G03810.2	8.3857	5.25553e-06	6.55334e-05	99.99	DOWN_Col0_UP_bdg		AT1G70690.1	-1.0987	0.00744361	0.0353208	96.47	UP_Col0_DOWN_bdg
AT3G01420.1	8.40589	4.98353e-06	6.26051e-05	99.99	DOWN_Col0_UP_bdg		AT3G56360.1	-1.09865	1.17425e-05	0.00013405	99.99	UP_Col0_DOWN_bdg
AT5G45300.2	8.40716	4.25629e-06	5.42423e-05	99.99	DOWN_Col0_UP_bdg		AT5G03650.1	-1.09857	2.27116e-15	1.34057e-13	100	UP_Col0_DOWN_bdg
AT5G57785.1	8.41721	2.42037e-06	3.27508e-05	100	DOWN_Col0_UP_bdg		AT2G35060.3	-1.09793	0.00352886	0.019139	98.09	UP_Col0_DOWN_bdg
AT1G30410.5	8.42558	2.60836e-05	0.000271957	99.97	DOWN_Col0_UP_bdg		AT1G32520.1	-1.09706	0.008955	0.0409022	95.91	UP_Col0_DOWN_bdg
AT2G38390.1	8.44061	2.55485e-06	3.4295e-05	100	DOWN_Col0_UP_bdg		AT5G24460.1	-1.09554	3.60215e-10	1.02249e-08	100	UP_Col0_DOWN_bdg
AT4G12020.5	8.44108	8.43714e-06	9.98816e-05	99.99	DOWN_Col0_UP_bdg		AT3G11420.1	-1.09493	6.2628e-05	0.000590143	99.94	UP_Col0_DOWN_bdg
AT5G66620.4	8.4443	1.66907e-06	2.34515e-05	100	DOWN_Col0_UP_bdg		AT5G67370.1	-1.09427	5.26447e-11	1.71387e-09	100	UP_Col0_DOWN_bdg
AT5G25475.2	8.44729	3.53641e-06	4.60754e-05	100	DOWN_Col0_UP_bdg		AT2G20340.1	-1.0934	3.22015e-13	1.46842e-11	100	UP_Col0_DOWN_bdg
AT1G51850.1	8.48104	1.8818e-06	2.61176e-05	100	DOWN_Col0_UP_bdg		AT2G18230.1	-1.0929	7.34417e-05	0.000678127	99.93	UP_Col0_DOWN_bdg
AT1G67500.3	8.48879	1.79903e-06	2.50822e-05	100	DOWN_Col0_UP_bdg		AT2G46510.1	-1.09238	0.000135048	0.00116243	99.88	UP_Col0_DOWN_bdg
AT5G38340.1	8.48934	2.06387e-06	2.84294e-05	100	DOWN_Col0_UP_bdg		AT1G06430.1	-1.09064	3.91732e-10	1.10697e-08	100	UP_Col0_DOWN_bdg
AT5G48430.1	8.52844	1.51919e-06	2.15614e-05	100	DOWN_Col0_UP_bdg		AT2G46240.1	-1.09047	7.398e-07	1.12115e-05	100	UP_Col0_DOWN_bdg
AT2G32250.3	8.53018	1.28423e-06	1.84758e-05	100	DOWN_Col0_UP_bdg		AT2G43535.1	-1.09036	0.00914561	0.0416298	95.84	UP_Col0_DOWN_bdg
AT3G16450.1	8.5554	2.52772e-05	0.000264422	99.97	DOWN_Col0_UP_bdg		AT3G16570.3	-1.08866	0.00847138	0.0391072	96.09	UP_Col0_DOWN_bdg
AT2G17500.4	8.57545	1.0993e-06	1.60251e-05	100	DOWN_Col0_UP_bdg		AT4G09020.1	-1.08854	2.99481e-06	3.96115e-05	100	UP_Col0_DOWN_bdg
AT1G06350.1	8.59086	1.06957e-21	1.30534e-19	100	DOWN_Col0_UP_bdg		AT5G10060.1	-1.08833	4.39744e-10	1.22619e-08	100	UP_Col0_DOWN_bdg
AT4G10955.1	8.61935	9.5809e-07	1.42211e-05	100	DOWN_Col0_UP_bdg		AT5G46110.4	-1.08743	6.48061e-12	2.43268e-10	100	UP_Col0_DOWN_bdg
AT3G17360.2	8.63777	2.4346e-06	3.28554e-05	100	DOWN_Col0_UP_bdg		AT1G53050.2	-1.08679	0.000274017	0.00215833	99.78	UP_Col0_DOWN_bdg
AT1G17470.2	8.65994	1.17156e-06	1.69611e-05	100	DOWN_Col0_UP_bdg		AT1G27385.3	-1.08668	0.00016935	0.00141525	99.86	UP_Col0_DOWN_bdg
AT3G54750.3	8.67036	5.19155e-07	8.11095e-06	100	DOWN_Col0_UP_bdg		AT1G28520.5	-1.08641	0.00793206	0.0371777	96.28	UP_Col0_DOWN_bdg
AT3G13960.1	8.67348	3.96181e-07	6.33063e-06	100	DOWN_Col0_UP_bdg		AT1G70610.1	-1.08502	2.30418e-05	0.000243253	99.98	UP_Col0_DOWN_bdg
AT5G14420.1	8.69092	9.12462e-06	0.000107017	99.99	DOWN_Col0_UP_bdg		AT5G63800.1	-1.0831	1.5542e-16	1.08164e-14	100	UP_Col0_DOWN_bdg
AT4G12870.1	8.71404	4.43921e-07	7.00924e-06	100	DOWN_Col0_UP_bdg		AT4G39540.2	-1.08258	9.74103e-06	0.000113404	99.99	UP_Col0_DOWN_bdg
AT1G34355.1	8.72613	3.50985e-07	5.67666e-06	100	DOWN_Col0_UP_bdg		AT2G31870.1	-1.08228	0.0100564	0.0449259	95.51	UP_Col0_DOWN_bdg
AT3G17360.1	8.74	1.17035e-06	1.69533e-05	100	DOWN_Col0_UP_bdg		AT2G29360.1	-1.08158	0.000189094	0.00156087	99.84	UP_Col0_DOWN_bdg
AT5G55820.7	8.74459	3.02158e-07	4.96644e-06	100	DOWN_Col0_UP_bdg		AT1G27130.1	-1.0803	1.1244e-07	2.03626e-06	100	UP_Col0_DOWN_bdg
AT3G05600.1	8.75593	3.7681e-07	6.05172e-06	100	DOWN_Col0_UP_bdg		AT3G49600.3	-1.07956	0.00342154	0.0186571	98.13	UP_Col0_DOWN_bdg
AT2G32930.2	8.76184	2.41439e-07	4.07719e-06	100	DOWN_Col0_UP_bdg		AT4G09350.1	-1.07788	3.26575e-07	5.31932e-06	100	UP_Col0_DOWN_bdg
AT1G11000.1	8.76675	4.65912e-07	7.33811e-06	100	DOWN_Col0_UP_bdg		AT5G40370.1	-1.07662	4.46795e-13	2.00486e-11	100	UP_Col0_DOWN_bdg
AT1G30700.1	8.80757	4.40549e-07	6.96778e-06	100	DOWN_Col0_UP_bdg		AT1G75960.1	-1.0765	0.00795583	0.0372658	96.27	UP_Col0_DOWN_bdg
AT5G27730.2	8.81913	2.87262e-06	3.8135e-05	100	DOWN_Col0_UP_bdg		AT4G01670.1	-1.07644	0.00133316	0.00846648	99.15	UP_Col0_DOWN_bdg
AT4G03090.3	8.82131	1.66465e-07	2.89031e-06	100	DOWN_Col0_UP_bdg		AT3G14270.2	-1.07595	0.000652836	0.0045851	99.54	UP_Col0_DOWN_bdg
AT5G46880.1	8.83925	1.25135e-06	1.80541e-05	100	DOWN_Col0_UP_bdg		AT1G75010.1	-1.07583	7.27653e-07	1.10806e-05	100	UP_Col0_DOWN_bdg
AT5G38930.1	8.86353	3.89094e-07	6.24107e-06	100	DOWN_Col0_UP_bdg		AT5G40500.2	-1.07556	0.00101692	0.00670418	99.33	UP_Col0_DOWN_bdg
AT3G13437.1	8.88115	1.13836e-07	2.05859e-06	100	DOWN_Col0_UP_bdg		AT1G62610.3	-1.07543	0.00235758	0.0137551	98.62	UP_Col0_DOWN_bdg
AT2G26690.3	8.97378	2.33457e-07	3.95296e-06	100	DOWN_Col0_UP_bdg		AT3G59300.1	-1.0753	1.08666e-08	2.33836e-07	100	UP_Col0_DOWN_bdg
AT1G77460.3	9.01207	5.72691e-08	1.08863e-06	100	DOWN_Col0_UP_bdg		AT3G52370.1	-1.07409	1.48084e-06	2.10527e-05	100	UP_Col0_DOWN_bdg
AT5G47490.3	9.03049	5.45057e-08	1.03923e-06	100	DOWN_Col0_UP_bdg		AT3G47820.1	-1.07216	0.00412779	0.0216799	97.83	UP_Col0_DOWN_bdg
AT2G25470.3	9.04379	1.07084e-07	1.94623e-06	100	DOWN_Col0_UP_bdg		AT2G29320.1	-1.07158	2.55928e-05	0.00026739	99.97	UP_Col0_DOWN_bdg
AT5G33370.1	9.0646	8.02349e-08	1.49262e-06	100	DOWN_Col0_UP_bdg		AT3G20930.2	-1.07118	0.00130649	0.00832847	99.17	UP_Col0_DOWN_bdg
AT2G23740.2	9.10314	1.46862e-07	2.58189e-06	100	DOWN_Col0_UP_bdg		AT4G34730.3	-1.07065	0.00391208	0.0207759	97.92	UP_Col0_DOWN_bdg
AT2G05520.4	9.10656	8.76203e-08	1.61691e-06	100	DOWN_Col0_UP_bdg		AT4G01480.1	-1.07063	2.61691e-05	0.000272623	99.97	UP_Col0_DOWN_bdg
AT2G34040.2	9.13438	2.51758e-08	5.0598e-07	100	DOWN_Col0_UP_bdg		AT4G23180.1	-1.06952	6.20488e-05	0.00058534	99.94	UP_Col0_DOWN_bdg
AT5G37020.3	9.15801	2.10482e-08	4.28823e-07	100	DOWN_Col0_UP_bdg		AT2G46440.1	-1.06931	7.82103e-08	1.46141e-06	100	UP_Col0_DOWN_bdg
AT2G42520.3	9.19294	2.34348e-08	4.74007e-07	100	DOWN_Col0_UP_bdg		AT4G23290.2	-1.06929	6.11427e-05	0.000578087	99.94	UP_Col0_DOWN_bdg
AT5G60410.2	9.21129	4.25267e-08	8.25155e-07	100	DOWN_Col0_UP_bdg		AT3G54720.1	-1.06843	0.0044705	0.0231909	97.68	UP_Col0_DOWN_bdg
AT1G11080.1	9.22456	1.60656e-08	3.32949e-07	100	DOWN_Col0_UP_bdg		AT3G58010.1	-1.06762	2.48441e-07	4.17312e-06	100	UP_Col0_DOWN_bdg
AT3G14470.1	9.27312	1.04472e-08	2.25387e-07	100	DOWN_Col0_UP_bdg		AT4G35300.10	-1.0662	7.34727e-06	8.83456e-05	99.99	UP_Col0_DOWN_bdg
AT4G22520.1	9.28852	1.6445e-08	3.39419e-07	100	DOWN_Col0_UP_bdg		AT5G20140.1	-1.0659	1.37636e-09	3.49808e-08	100	UP_Col0_DOWN_bdg
AT4G16990.12	9.30609	1.64098e-08	3.3897e-07	100	DOWN_Col0_UP_bdg		AT1G31230.1	-1.0646	7.71063e-08	1.44399e-06	100	UP_Col0_DOWN_bdg
AT5G22620.1	9.35721	7.8578e-09	1.73828e-07	100	DOWN_Col0_UP_bdg		AT1G26130.1	-1.06456	0.00660718	0.0320133	96.8	UP_Col0_DOWN_bdg
AT1G62360.1	9.41596	4.8874e-09	1.13276e-07	100	DOWN_Col0_UP_bdg		AT4G32190.1	-1.06325	4.41479e-07	6.97504e-06	100	UP_Col0_DOWN_bdg
[truncated: 106 more rows]

## Sheet: DEGs_Col0_vs_lacs2
Supplementary Data 1: Differentially expressed genes (DEGs) of lacs2-3 cutin mutant non-infected
[truncated: 887 more rows]

[truncated: 3 more sheets: DEGs_Col0_vs_cer1-4, DEGs_Col_vs_cer3-6, gene_abundance_noninfected]
