# Supplementary material for: Arabidopsis thaliana Cuticle Composition Contributes to Differential Defense Response to Botrytis cinerea
Source: Front Plant Sci. 2021 Nov 5;12:738949. doi: 10.3389/fpls.2021.738949 (PMC8603936; doi:10.3389/fpls.2021.738949)
Supplement: Supplementary Figure 1 — Reactive oxygen species (ROS) production at 6 hpi with Botrytis cinerea in leaves from 4-week-old plants of Arabidopsis thaliana cuticular mutants and wild-type (WT) Columbia-0 (Col-0) and C24 plants. Fluorescence after DCF-DA staining was observed on leaves by using epifluorescence microscopy. 3, 3′-Diaminobenzidine (DAB) and nitroblue tetrazolium (NBT) were used to detect the accumulation of hydrogen peroxide (H2O2) and superoxide (O2–), respectively. The experiment was carried out six times, with similar results (n = 6 ± SD). Scale bar = 100 μm. Different lowercase letter columns indicate significant differences, according to one-way analysis of variance (ANOVA) (p-value < 0.001) followed by Tukey’s test. Representative pictures are shown. [file Data_Sheet_1.zip › Supplementary Data 2.XLSX]

## Sheet: Upregulated_common_cutin
Supplementary Data 2-1. List of up-regulated common genes among cutin-related mutants non-infected.
Gene Primary Identifier	Gene Defline	Gene Symbol	Gene Length	Gene Chromosome . Primary Identifier	Gene Chromosome Location . Start	Gene Chromosome Location . End
AT1G01120	3-ketoacyl-CoA synthase 1	KCS1	2052	Chr1	57164	59215
AT1G07650	Leucine-rich repeat transmembrane protein kinase		7626	Chr1	2359111	2366736
AT1G10020	formin-like protein (DUF1005)		2572	Chr1	3269539	3272110
AT1G12460	Leucine-rich repeat protein kinase family protein		3541	Chr1	4247218	4250758
AT1G16720	high chlorophyll fluorescence phenotype 173	HCF173	3588	Chr1	5722891	5726478
AT1G19835	filament-like protein (DUF869)		4665	Chr1	6855899	6860563
AT1G26770	expansin A10	EXPA10	1882	Chr1	9259432	9261313
AT1G43170	ribosomal protein 1	RP1	2393	Chr1	16266553	16268945
AT1G49730	Protein kinase superfamily protein		3176	Chr1	18402506	18405681
AT1G61740	Sulfite exporter TauE/SafE family protein		3382	Chr1	22798035	22801416
AT1G68400	leucine-rich repeat transmembrane protein kinase family protein		3216	Chr1	25646039	25649254
AT1G70830	MLP-like protein 28	MLP28	1699	Chr1	26709889	26711587
AT2G01420	Auxin efflux carrier family protein	PIN4	3732	Chr2	180033	183764
AT2G33170	Leucine-rich repeat receptor-like protein kinase family protein		4749	Chr2	14056100	14060848
AT2G34070	TRICHOME BIREFRINGENCE-LIKE 37	TBL37	3146	Chr2	14387194	14390339
AT3G01500	carbonic anhydrase 1	CA1	4239	Chr3	194426	198664
AT3G13560	O-Glycosyl hydrolases family 17 protein		3009	Chr3	4425191	4428199
AT3G19820	cell elongation protein / DWARF1 / DIMINUTO (DIM)	DWF1	2792	Chr3	6879524	6882315
AT3G43300	HOPM interactor 7	ATMIN7	11437	Chr3	15233845	15245281
AT3G51950	Zinc finger (CCCH-type) family protein / RNA recognition motif (RRM)-containing protein		3800	Chr3	19277594	19281393
AT4G12420	Cupredoxin superfamily protein	SKU5	3949	Chr4	7349187	7353135
AT4G16983	hypothetical protein		820	Chr4	9557002	9557821
AT4G21650	Subtilase family protein		3578	Chr4	11501162	11504739
AT4G22540	OSBP(oxysterol binding protein)-related protein 2A	ORP2A	6067	Chr4	11860409	11866475
AT4G37250	Leucine-rich repeat protein kinase family protein		2948	Chr4	17527642	17530589
AT4G37540	LOB domain-containing protein 39	LBD39	1533	Chr4	17639393	17640925
AT5G16150	plastidic GLC translocator	PGLCT	3340	Chr5	5272476	5275815
AT5G22500	fatty acid reductase 1	FAR1	3806	Chr5	7470328	7474133
AT5G40890	chloride channel A	CLC-A	4111	Chr5	16381314	16385424
AT5G46110	Glucose-6-phosphate/phosphate translocator-like protein	APE2	3666	Chr5	18697235	18700900
AT5G49360	beta-xylosidase 1	BXL1	5046	Chr5	20011812	20016857
AT5G53460	NADH-dependent glutamate synthase 1	GLT1	10110	Chr5	21700187	21710296
AT5G57800	Fatty acid hydroxylase superfamily	CER3	3934	Chr5	23420184	23424117
AT5G62670	H[+]-ATPase 11	HA11	6002	Chr5	25159208	25165209

## Sheet: Downregulated_common_cutin
Supplementary Data 2-2. List of down-regulated common genes among cutin-related mutants non-infected.
Gene Primary Identifier	Gene Defline	Gene symbol	Gene Length	Gene Chromosome . Primary Identifier	Gene Chromosome Location . End
AT1G07135	glycine-rich protein		908	Chr1	2189877
AT1G08060	ATP-dependent helicase family protein	MOM	9381	Chr1	2501704
AT1G23130	Polyketide cyclase/dehydrase and lipid transport superfamily protein		926	Chr1	8200321
AT1G33970	P-loop containing nucleoside triphosphate hydrolases superfamily protein		2015	Chr1	12349304
AT1G34370	C2H2 and C2HC zinc fingers superfamily protein	STOP1	2291	Chr1	12550339
AT1G45191	Glycosyl hydrolase superfamily protein	BGLU1	3485	Chr1	17115762
AT1G47710	Serine protease inhibitor (SERPIN) family protein	SERPIN1	3241	Chr1	17557091
AT1G54410	dehydrin family protein		1378	Chr1	20309473
AT1G60140	trehalose phosphate synthase	TPS10	4807	Chr1	22176934
AT1G62710	beta vacuolar processing enzyme	BETA-VPE	3110	Chr1	23223874
AT1G63770	Peptidase M1 family protein		7288	Chr1	23657506
AT1G75380	bifunctional nuclease in basal defense response 1	BBD1	2974	Chr1	28281195
AT2G03890	phosphoinositide 4-kinase gamma 7	PI4K GAMMA 7	3224	Chr2	1185458
AT2G27310	F-box family protein		1571	Chr2	11683772
AT2G28550	related to AP2.7	RAP2.7	2969	Chr2	12225656
AT2G43500	Plant regulator RWP-RK family protein		4993	Chr2	18061716
AT2G47890	B-box type zinc finger protein with CCT domain-containing protein		2292	Chr2	19607996
AT3G01860	hypothetical protein		2127	Chr3	302472
AT3G13340	Transducin/WD40 repeat-like superfamily protein		3562	Chr3	4331531
AT3G55580	Regulator of chromosome condensation (RCC1) family protein		3240	Chr3	20612693
AT3G55880	Alpha/beta hydrolase related protein	SUE4	2460	Chr3	20736508
AT4G05320	polyubiquitin 10	UBQ10	2332	Chr4	2717977
AT4G13830	DNAJ-like 20	J20	1914	Chr4	8010967
AT4G21570	organic solute transporter ostalpha protein (DUF300)		2277	Chr4	11470761
AT4G23990	cellulose synthase like G3	CSLG3	4412	Chr4	12456342
AT4G33920	Protein phosphatase 2C family protein		2574	Chr4	16260481
AT4G38550	phospholipase-like protein (PEARLI 4) family protein		3277	Chr4	18025635
AT5G19470	nudix hydrolase homolog 24	NUDT24	2536	Chr5	6566271
AT5G22300	nitrilase 4	NIT4	2839	Chr5	7379187
AT5G37600	hypothetical protein	GSR 1	2600	Chr5	14933286
AT5G43150	elongation factor		1079	Chr5	17324909
AT5G54960	pyruvate decarboxylase-2	PDC2	2280	Chr5	22310553
AT5G59050	G patch domain protein		3851	Chr5	23839108

## Sheet: Upregulated_common_wax
Supplementary Data 2-3. List of up-regulated common genes among wax-related mutants non-infected.
Gene Primary Identifier	Gene Defline	Gene Symbol	Gene Length	Gene Chromosome . Primary Identifier	Gene Chromosome Location . Start	Gene Chromosome Location . End
AT1G05380	Acyl-CoA N-acyltransferase with RING/FYVE/PHD-type zinc finger protein		5851	Chr1	1576822	1582672
AT1G06230	global transcription factor group E4	GTE4	4094	Chr1	1906963	1911056
AT1G09970	Leucine-rich receptor-like protein kinase family protein	LRR XI-23	3685	Chr1	3252098	3255782
AT1G13940	T-box transcription factor, putative (DUF863)		4374	Chr1	4762479	4766852
AT1G21080	DNAJ heat shock N-terminal domain-containing protein		4124	Chr1	7378538	7382661
AT1G35340	ATP-dependent protease La (LON) domain protein		2280	Chr1	12977668	12979947
AT1G52080	actin binding protein family	AR791	3033	Chr1	19369089	19372121
AT1G55540	Nuclear pore complex protein	LNO1	8743	Chr1	20734446	20743188
AT1G67850	lysine ketoglutarate reductase trans-splicing protein (DUF707)		4322	Chr1	25437900	25442221
AT2G13800	somatic embryogenesis receptor-like kinase 5	SERK5	4251	Chr2	5753103	5757353
AT2G26430	arginine-rich cyclin 1	RCY1	2931	Chr2	11243128	11246058
AT2G46430	cyclic nucleotide gated channel 3	CNGC3	3494	Chr2	19057999	19061492
AT3G56570	SET domain-containing protein		2731	Chr3	20958563	20961293
AT4G02380	senescence-associated gene 21	SAG21	1064	Chr4	1046042	1047105
AT4G04920	sensitive to freezing 6	SFR6	7957	Chr4	2497598	2505554
AT4G10970	ribosome maturation factor		3139	Chr4	6719207	6722345
AT4G14370	Disease resistance protein (TIR-NBS-LRR class) family		3902	Chr4	8279634	8283535
AT4G16940	Disease resistance protein (TIR-NBS-LRR class) family		6546	Chr4	9531373	9537918
AT4G21560	vacuolar protein sorting-associated protein-like protein	VPS28-1	1904	Chr4	11468666	11470569
AT4G25450	non-intrinsic ABC protein 8	ABCB28	4396	Chr4	13009690	13014085
AT4G27900	CCT motif family protein		2602	Chr4	13890472	13893073
AT4G31800	WRKY DNA-binding protein 18	WRKY18	2324	Chr4	15382777	15385100
AT5G02290	Protein kinase superfamily protein	NAK	2726	Chr5	470182	472907
AT5G23870	Pectinacetylesterase family protein PAE9		4856	Chr5	8045540	8050395
AT5G25240	stress induced protein		697	Chr5	8746594	8747290
AT5G27030	TOPLESS-related 3	TPR3	6848	Chr5	9508718	9515565
AT5G53860	embryo defective 2737	emb2737	3880	Chr5	21865069	21868948
AT5G55850	RPM1-interacting protein 4 (RIN4) family protein	NOI	1999	Chr5	22603302	22605300
AT5G67610	transmembrane protein (DUF2215)		2833	Chr5	26960904	26963736

## Sheet: Downregulated_common_wax
Supplementary Data 2-4. List of down-regulated common genes among wax-related mutants non-infected.
Gene Primary Identifier	Gene Defline	Gene symbol	Gene Length	Gene Chromosome . Primary Identifier	Gene Chromosome Location . Start	Gene Chromosome Location . End
AT1G15820	light harvesting complex photosystem II subunit 6	LHCB6	1419	Chr1	5446462	5447880
AT1G18330	Homeodomain-like superfamily protein	EPR1	2430	Chr1	6305814	6308243
AT1G20070	hypothetical protein		1139	Chr1	6958010	6959148
AT1G21680	DPP6 N-terminal domain-like protein		2541	Chr1	7612834	7615374
AT1G27370	squamosa promoter binding protein-like 10	SPL10	3431	Chr1	9505112	9508542
AT1G29910	chlorophyll A/B binding protein 3	CAB3	1223	Chr1	10472280	10473502
AT1G29920	chlorophyll A/B-binding protein 2	CAB2	1314	Chr1	10474656	10475969
AT1G33811	GDSL-like Lipase/Acylhydrolase superfamily protein		2106	Chr1	12267808	12269913
AT1G42540	glutamate receptor 3.3	GLR3.3	3760	Chr1	15973054	15976813
AT1G44446	Pheophorbide a oxygenase family protein with Rieske 2Fe-2S domain-containing protein	CH1	2964	Chr1	16848308	16851271
AT1G51980	Insulinase (Peptidase family M16) protein		3864	Chr1	19323055	19326918
AT1G54820	Protein kinase superfamily protein		3760	Chr1	20447157	20450916
AT1G58290	Glutamyl-tRNA reductase family protein	HEMA1	2703	Chr1	21623700	21626402
AT1G64390	glycosyl hydrolase 9C2	GH9C2	4213	Chr1	23911024	23915236
AT1G64720	Polyketide cyclase/dehydrase and lipid transport superfamily protein	CP5	2270	Chr1	24046553	24048822
AT1G68560	alpha-xylosidase 1	XYL1	4075	Chr1	25734060	25738134
AT1G78370	glutathione S-transferase TAU 20	GSTU20	1270	Chr1	29484120	29485389
AT1G78680	gamma-glutamyl hydrolase 2	GGH2	2553	Chr1	29593756	29596308
AT2G21330	fructose-bisphosphate aldolase 1	FBA1	2498	Chr2	9128122	9130619
AT2G25900	Zinc finger C-x8-C-x5-C-x3-H type family protein	ATCTH	1926	Chr2	11041331	11043256
AT2G31790	UDP-Glycosyltransferase superfamily protein		2166	Chr2	13518199	13520364
AT2G34420	photosystem II light harvesting complex protein B1B2	LHB1B2	1045	Chr2	14522524	14523568
AT2G34430	light-harvesting chlorophyll-protein complex II subunit B1	LHB1B1	1312	Chr2	14524607	14525918
AT2G35260	CAAX protease self-immunity protein		2689	Chr2	14849357	14852045
AT2G39730	rubisco activase	RCA	2947	Chr2	16570746	16573692
AT2G40610	expansin A8	EXPA8	1915	Chr2	16948791	16950705
AT2G45960	plasma membrane intrinsic protein 1B	PIP1B	1902	Chr2	18910081	18911982
AT3G08940	light harvesting complex photosystem II	LHCB4.2	1367	Chr3	2717557	2718923
AT3G12120	fatty acid desaturase 2	FAD2	3000	Chr3	3860251	3863250
AT3G16520	UDP-glucosyl transferase 88A1	UGT88A1	2562	Chr3	5618408	5620969
AT3G18080	B-S glucosidase 44	BGLU44	2992	Chr3	6191461	6194452
AT3G19710	branched-chain aminotransferase4	BCAT4	2614	Chr3	6846969	6849582
AT3G20820	Leucine-rich repeat (LRR) family protein		1586	Chr3	7280792	7282377
AT3G22530	heat shock protein		1032	Chr3	7977604	7978635
AT3G47470	light-harvesting chlorophyll-protein complex I subunit A4	LHCA4	1691	Chr3	17493343	17495033
AT3G54600	Class I glutamine amidotransferase-like superfamily protein	DJ1F	2381	Chr3	20210792	20213172
AT3G54890	chlorophyll a-b binding protein 6	LHCA1	1673	Chr3	20339504	20341176
AT3G56940	dicarboxylate diiron protein, putative (Crd1)	CRD1	1939	Chr3	21076505	21078443
AT3G58990	isopropylmalate isomerase 1	IPMI1	1246	Chr3	21797058	21798303
AT3G59400	protein GENOMES UNCOUPLED 4	GUN4	1296	Chr3	21948501	21949796
AT3G61470	photosystem I light harvesting complex protein	LHCA2	1931	Chr3	22745514	22747444
AT4G02920	hypothetical protein		2781	Chr4	1292483	1295263
AT4G04840	methionine sulfoxide reductase B6	MSRB6	2218	Chr4	2449434	2451651
AT4G05180	photosystem II subunit Q-2	PSBQ-2	1721	Chr4	2671523	2673243
AT4G12800	photosystem I subunit l	PSAL	1505	Chr4	7521257	7522761
AT4G12880	early nodulin-like protein 19	ENODL19	1132	Chr4	7544381	7545512
AT4G13770	cytochrome P450, family 83, subfamily A, polypeptide 1	CYP83A1	2001	Chr4	7990429	7992429
AT4G14040	selenium-binding protein 2	SBP2	2746	Chr4	8100349	8103094
AT4G15560	Deoxyxylulose-5-phosphate synthase	CLA1	3843	Chr4	8883825	8887667
AT4G24780	Pectin lyase-like superfamily protein		2259	Chr4	12770221	12772479
AT4G34900	xanthine dehydrogenase 2	XDH2	5854	Chr4	16625517	16631370
AT4G36360	beta-galactosidase 3	BGAL3	5125	Chr4	17176342	17181466
AT4G39730	Lipase/lipooxygenase, PLAT/LH2 family protein	PLAT1	1095	Chr4	18432659	18433753
AT5G01790	hypothetical protein		1236	Chr5	304677	305912
AT5G13770	Pentatricopeptide repeat (PPR-like) superfamily protein		2054	Chr5	4445423	4447476
AT5G19940	Plastid-lipid associated protein PAP / fibrillin family protein		1334	Chr5	6739624	6740957
AT5G23820	MD-2-related lipid recognition domain-containing protein		1985	Chr5	8031165	8033149
AT5G24930	zinc finger CONSTANS-like protein	COL4	1493	Chr5	8589457	8590949
AT5G40390	Raffinose synthase family protein	SIP1	4005	Chr5	16161449	16165453
AT5G53450	OBP3-responsive protein 1	ORG1	3718	Chr5	21688763	21692480
AT5G54270	light-harvesting chlorophyll B-binding protein 3	LHCB3	1404	Chr5	22038165	22039568
AT5G54585	hypothetical protein		1275	Chr5	22175461	22176735
AT5G58140	phototropin 2	PHOT2	9287	Chr5	23523825	23533111
AT5G62350	Plant invertase/pectin methylesterase inhibitor superfamily protein		1234	Chr5	25037191	25038424
AT5G65020	annexin 2	ANNAT2	1923	Chr5	25973804	25975726
AT5G65310	homeobox protein 5	HB5	2797	Chr5	26101818	26104614
AT5G65890	ACT domain repeat 1	ACR1	3053	Chr5	26354853	26357905
