# Supplementary material for: Arabidopsis thaliana Cuticle Composition Contributes to Differential Defense Response to Botrytis cinerea
Source: Front Plant Sci. 2021 Nov 5;12:738949. doi: 10.3389/fpls.2021.738949 (PMC8603936; doi:10.3389/fpls.2021.738949)
Supplement: Supplementary Figure 1 — Reactive oxygen species (ROS) production at 6 hpi with Botrytis cinerea in leaves from 4-week-old plants of Arabidopsis thaliana cuticular mutants and wild-type (WT) Columbia-0 (Col-0) and C24 plants. Fluorescence after DCF-DA staining was observed on leaves by using epifluorescence microscopy. 3, 3′-Diaminobenzidine (DAB) and nitroblue tetrazolium (NBT) were used to detect the accumulation of hydrogen peroxide (H2O2) and superoxide (O2–), respectively. The experiment was carried out six times, with similar results (n = 6 ± SD). Scale bar = 100 μm. Different lowercase letter columns indicate significant differences, according to one-way analysis of variance (ANOVA) (p-value < 0.001) followed by Tukey’s test. Representative pictures are shown. [file Data_Sheet_1.zip › Supplementary Data 3.XLSX]

## Sheet: Up_genesSharedcutin
Supplementary Data 3-1: Enriched gene ontology (GO) terms (over-representation) for biological processes (BP) of up-regulated genes shared by non-infected cutin mutants
GO_ID	GO_name	Gene_number	p-value	Fold_enrichment	FDR	Genes
GO:0007169	transmembrane receptor protein tyrosine kinase signaling pathway	4	0.000783327	21.0815	0.156665	AT1G12460, AT4G37250, AT1G68400, AT1G07650
GO:0007167	enzyme linked receptor protein signaling pathway	4	0.000783327	21.0815	0.156665	AT1G12460, AT4G37250, AT1G68400, AT1G07650
GO:0007166	cell surface receptor signaling pathway	4	0.00305125	13.1129	0.406834	AT1G12460, AT4G37250, AT1G68400, AT1G07650
GO:0044767	single-organism developmental process	11	0.00660736	2.44062	0.610662	AT3G19820, AT4G12420, AT1G01120, AT1G43170, AT5G53460, AT1G26770, AT2G01420, AT5G57800, AT3G01500, AT5G22500, AT5G49360
GO:0040007	growth	5	0.00816328	5.92689	0.610662	AT3G43300, AT3G19820, AT4G12420, AT5G53460, AT1G26770
GO:0032502	developmental process	11	0.00915993	2.33188	0.610662	AT3G19820, AT4G12420, AT1G01120, AT1G43170, AT5G53460, AT1G26770, AT2G01420, AT5G57800, AT3G01500, AT5G22500, AT5G49360
GO:0044763	single-organism cellular process	18	0.0113321	1.61422	0.647551	AT1G12460, AT5G46110, AT5G16150, AT5G40890, AT1G68400, AT5G57800, AT5G62670, AT4G22540, AT3G43300, AT3G19820, AT4G12420, AT1G01120, AT5G53460, AT4G37250, AT1G26770, AT2G01420, AT1G07650, AT5G22500
GO:0050896	response to stimulus	16	0.0155355	1.686	0.776775	AT1G12460, AT5G46110, AT5G40890, AT1G68400, AT3G01500, AT1G70830, AT4G22540, AT3G43300, AT3G19820, AT1G01120, AT5G53460, AT4G37250, AT3G13560, AT2G01420, AT1G07650, AT5G22500
GO:0055085	transmembrane transport	5	0.0189233	4.62313	0.80909	AT5G46110, AT5G16150, AT5G40890, AT2G01420, AT5G62670
GO:0048856	anatomical structure development	10	0.0217509	2.20022	0.80909	AT3G19820, AT4G12420, AT1G01120, AT1G43170, AT1G26770, AT2G01420, AT5G57800, AT3G01500, AT5G22500, AT5G49360
GO:0048589	developmental growth	4	0.0234364	6.20044	0.80909	AT3G19820, AT4G12420, AT5G53460, AT1G26770
GO:0044699	single-organism process	21	0.0242727	1.38294	0.80909	AT1G12460, AT5G46110, AT5G16150, AT5G40890, AT1G68400, AT5G57800, AT3G01500, AT5G62670, AT4G22540, AT5G49360, AT3G43300, AT3G19820, AT4G12420, AT1G01120, AT5G53460, AT1G43170, AT4G37250, AT1G26770, AT2G01420, AT1G07650, AT5G22500
GO:0010025	wax biosynthetic process	2	0.0386435	48.9392	1	AT1G01120, AT5G57800
GO:0010166	wax metabolic process	2	0.0399967	47.2516	1	AT1G01120, AT5G57800
GO:0042335	cuticle development	2	0.0426976	44.2031	1	AT1G01120, AT5G57800
GO:0048869	cellular developmental process	5	0.0550634	3.30033	1	AT3G19820, AT4G12420, AT1G26770, AT5G57800, AT5G22500
GO:0007165	signal transduction	7	0.057651	2.36958	1	AT3G43300, AT1G12460, AT4G37250, AT1G68400, AT2G01420, AT1G07650, AT4G22540
GO:0009826	unidimensional cell growth	3	0.0588375	7.31475	1	AT3G19820, AT4G12420, AT1G26770
GO:0044700	single organism signaling	7	0.0623779	2.32366	1	AT3G43300, AT1G12460, AT4G37250, AT1G68400, AT2G01420, AT1G07650, AT4G22540
GO:0006468	protein phosphorylation	5	0.063921	3.14	1	AT1G12460, AT4G37250, AT1G68400, AT1G07650, AT2G33170
GO:0023052	signaling	7	0.0642108	2.3069	1	AT3G43300, AT1G12460, AT4G37250, AT1G68400, AT2G01420, AT1G07650, AT4G22540
GO:0006629	lipid metabolic process	5	0.0644442	3.13139	1	AT3G19820, AT1G01120, AT5G57800, AT4G22540, AT5G22500
GO:0060560	developmental growth involved in morphogenesis	3	0.0726607	6.48405	1	AT3G19820, AT4G12420, AT1G26770
GO:0071554	cell wall organization or biogenesis	4	0.0843986	3.69352	1	AT3G19820, AT1G26770, AT2G34070, AT5G49360
GO:0044765	single-organism transport	6	0.0850447	2.41391	1	AT5G46110, AT5G16150, AT5G40890, AT2G01420, AT5G62670, AT4G22540
GO:1902578	single-organism localization	6	0.0905147	2.36939	1	AT5G46110, AT5G16150, AT5G40890, AT2G01420, AT5G62670, AT4G22540
GO:0007154	cell communication	7	0.0991601	2.06192	1	AT3G43300, AT1G12460, AT4G37250, AT1G68400, AT2G01420, AT1G07650, AT4G22540

## Sheet: Up_genesSharedwax
Supplementary Data 3-2: Enriched gene ontology (GO) terms (over-representation) for biological processes (BP) of up-regulated genes shared by non-infected wax mutants
GO_ID	GO_name	Gene_number	p-value	Fold_enrichment	FDR	Genes
GO:0002831	regulation of response to biotic stimulus	3	0.00276557	36.5593	0.691165	AT4G31800, AT4G04920, AT4G02380
GO:0032101	regulation of response to external stimulus	3	0.00319245	33.9847	0.691165	AT4G31800, AT4G04920, AT4G02380
GO:0043900	regulation of multi-organism process	3	0.00671967	23.2011	0.969872	AT4G31800, AT4G04920, AT4G02380
GO:0009793	embryo development ending in seed dormancy	4	0.0243779	6.03606	1	AT5G53860, AT1G55540, AT4G02380, AT5G27030
GO:0009790	embryo development	4	0.0266932	5.82829	1	AT5G53860, AT1G55540, AT4G02380, AT5G27030
GO:0031347	regulation of defense response	3	0.0289957	10.7241	1	AT4G31800, AT4G04920, AT4G02380
GO:0006952	defense response	6	0.037157	3.003	1	AT4G31800, AT4G16940, AT4G04920, AT2G26430, AT4G02380, AT4G14370
GO:0009791	post-embryonic development	6	0.0372434	3.00114	1	AT4G04920, AT5G53860, AT1G55540, AT4G02380, AT1G09970, AT5G27030
GO:2000028	regulation of photoperiodism, flowering	2	0.0465313	40.2152	1	AT4G04920, AT4G02380
GO:0080134	regulation of response to stress	3	0.0495105	7.98978	1	AT4G31800, AT4G04920, AT4G02380
GO:0048316	seed development	4	0.0498789	4.55052	1	AT5G53860, AT1G55540, AT4G02380, AT5G27030
GO:0045787	positive regulation of cell cycle	2	0.0499366	37.4095	1	AT2G26430, AT1G06230
GO:0022414	reproductive process	6	0.0536227	2.71724	1	AT4G04920, AT5G53860, AT1G55540, AT2G26430, AT4G02380, AT5G27030
GO:0000003	reproduction	6	0.0542771	2.7081	1	AT4G04920, AT5G53860, AT1G55540, AT2G26430, AT4G02380, AT5G27030
GO:0010154	fruit development	4	0.0567067	4.31841	1	AT5G53860, AT1G55540, AT4G02380, AT5G27030
GO:0061458	reproductive system development	5	0.0583435	3.19676	1	AT4G04920, AT5G53860, AT1G55540, AT4G02380, AT5G27030
GO:0048608	reproductive structure development	5	0.0583435	3.19676	1	AT4G04920, AT5G53860, AT1G55540, AT4G02380, AT5G27030
GO:0048731	system development	6	0.0690165	2.53059	1	AT4G04920, AT5G53860, AT1G55540, AT4G02380, AT1G06230, AT5G27030
GO:0003006	developmental process involved in reproduction	5	0.0925316	2.73201	1	AT4G04920, AT5G53860, AT1G55540, AT4G02380, AT5G27030
GO:0048518	positive regulation of biological process	4	0.0973301	3.4372	1	AT4G04920, AT1G35340, AT2G26430, AT1G06230
GO:0007275	multicellular organism development	7	0.0980747	2.03843	1	AT4G04920, AT5G53860, AT1G55540, AT4G02380, AT1G06230, AT1G09970, AT5G27030

## Sheet: Down_Sharedwax
Supplementary Data 3-3: Enriched gene ontology (GO) terms (over-representation) for biological processes (BP) of down-regulated genes shared by non-infected wax mutants
GO_ID	GO_name	Gene_number	p-value	Fold_enrichment	FDR	Genes
GO:0009768	photosynthesis, light harvesting in photosystem I	10	6.19996e-18	144.976	7.68795e-16	AT1G29920, AT2G34420, AT3G08940, AT2G34430, AT3G61470, AT3G54890, AT3G47470, AT1G15820, AT1G29910, AT5G54270
GO:0018298	protein-chromophore linkage	11	9.76656e-17	77.9651	6.05527e-15	AT1G29920, AT2G34420, AT3G08940, AT2G34430, AT3G61470, AT3G54890, AT3G47470, AT1G15820, AT1G29910, AT5G54270, AT5G58140
GO:0015979	photosynthesis	12	3.65964e-13	27.7346	1.51265e-11	AT3G56940, AT1G29920, AT2G34420, AT2G34430, AT4G05180, AT3G61470, AT3G54890, AT4G12800, AT3G47470, AT1G15820, AT1G29910, AT5G54270
GO:0009416	response to light stimulus	10	5.64045e-09	16.9653	1.74854e-07	AT1G29920, AT2G34420, AT3G19710, AT2G34430, AT5G24930, AT1G42540, AT1G58290, AT2G39730, AT1G29910, AT5G54270
GO:0015995	chlorophyll biosynthetic process	5	8.30754e-06	37.97	0.000206027	AT3G56940, AT3G59400, AT1G44446, AT1G58290, AT4G15560
GO:0009637	response to blue light	5	1.96385e-05	30.6681	0.000405863	AT1G29920, AT3G08940, AT3G54890, AT1G29910, AT5G58140
GO:0009644	response to high light intensity	5	2.4571e-05	28.9953	0.000432893	AT3G61470, AT3G54890, AT3G47470, AT5G54270, AT5G58140
GO:0009769	photosynthesis, light harvesting in photosystem II	3	2.79286e-05	318.948	0.000432893	AT2G34420, AT2G34430, AT5G54270
GO:0009645	response to low light intensity stimulus	3	0.000193956	136.692	0.00267228	AT3G61470, AT3G54890, AT3G47470
GO:0010218	response to far red light	4	0.000462111	26.0366	0.00573018	AT1G29920, AT3G08940, AT3G54890, AT1G29910
GO:0009765	photosynthesis, light harvesting	3	0.000711893	73.6034	0.00784187	AT3G54890, AT3G47470, AT5G54270
GO:0010114	response to red light	4	0.000758891	21.9964	0.00784187	AT1G29920, AT3G08940, AT3G54890, AT1G29910
GO:0019761	glucosinolate biosynthetic process	3	0.00549455	26.579	0.0524095	AT3G19710, AT4G13770, AT3G58990
GO:0009409	response to cold	5	0.013506	5.33358	0.119624	AT3G61470, AT3G54890, AT3G47470, AT2G39730, AT5G65020
GO:0009735	response to cytokinin	4	0.0188545	6.97155	0.155864	AT3G08940, AT1G51980, AT1G78370, AT5G58140
GO:0055114	oxidation-reduction process	9	0.0500559	2.1583	0.377127	AT3G56940, AT4G04840, AT4G13770, AT1G51980, AT4G34900, AT3G12120, AT1G44446, AT1G58290, AT3G18080
GO:0009750	response to fructose	2	0.0540577	35.4387	0.377127	AT1G29920, AT1G29910
GO:0009414	response to water deprivation	4	0.0547442	4.57274	0.377127	AT5G40390, AT2G45960, AT5G65020, AT5G58140
GO:0009098	leucine biosynthetic process	2	0.0656748	28.9953	0.428614	AT3G19710, AT3G58990

## Sheet: Down_Sharedcutin
Supplementary Data 3-4: Enriched gene ontology (GO) terms (over-representation) for biological processes (BP) of down-regulated genes shared by non-infected cutin mutants
GO_ID	GO_name	Gene_number	p-value	Fold_enrichment	FDR	Genes
GO:0019222	regulation of metabolic process	11	0.0130113	2.21796	1	AT1G34370, AT4G38550, AT1G08060, AT4G13830, AT1G54410, AT1G47710, AT1G75380, AT2G43500, AT3G55580, AT2G47890, AT2G28550
GO:0031323	regulation of cellular metabolic process	10	0.0262346	2.13309	1	AT1G34370, AT1G08060, AT4G13830, AT1G54410, AT1G47710, AT1G75380, AT2G43500, AT3G55580, AT2G47890, AT2G28550
GO:0031324	negative regulation of cellular metabolic process	4	0.0268729	5.8811	1	AT1G08060, AT1G54410, AT1G47710, AT1G75380
GO:0031326	regulation of cellular biosynthetic process	9	0.0396758	2.13368	1	AT1G34370, AT1G08060, AT4G13830, AT1G54410, AT1G75380, AT2G43500, AT3G55580, AT2G47890, AT2G28550
GO:0009889	regulation of biosynthetic process	9	0.04084	2.12193	1	AT1G34370, AT1G08060, AT4G13830, AT1G54410, AT1G75380, AT2G43500, AT3G55580, AT2G47890, AT2G28550
GO:0009892	negative regulation of metabolic process	4	0.0465101	4.73332	1	AT1G08060, AT1G54410, AT1G47710, AT1G75380
GO:0048523	negative regulation of cellular process	4	0.0639926	4.15241	1	AT1G08060, AT1G54410, AT1G47710, AT1G75380
GO:0050896	response to stimulus	14	0.0855587	1.47525	1	AT1G60140, AT1G34370, AT5G22300, AT3G55880, AT1G63770, AT1G33970, AT4G05320, AT3G55580, AT3G01860, AT1G23130, AT1G54410, AT5G54960, AT1G75380, AT2G28550
