# Supplementary material for: Arabidopsis thaliana Cuticle Composition Contributes to Differential Defense Response to Botrytis cinerea
Source: Front Plant Sci. 2021 Nov 5;12:738949. doi: 10.3389/fpls.2021.738949 (PMC8603936; doi:10.3389/fpls.2021.738949)
Supplement: Supplementary Figure 1 — Reactive oxygen species (ROS) production at 6 hpi with Botrytis cinerea in leaves from 4-week-old plants of Arabidopsis thaliana cuticular mutants and wild-type (WT) Columbia-0 (Col-0) and C24 plants. Fluorescence after DCF-DA staining was observed on leaves by using epifluorescence microscopy. 3, 3′-Diaminobenzidine (DAB) and nitroblue tetrazolium (NBT) were used to detect the accumulation of hydrogen peroxide (H2O2) and superoxide (O2–), respectively. The experiment was carried out six times, with similar results (n = 6 ± SD). Scale bar = 100 μm. Different lowercase letter columns indicate significant differences, according to one-way analysis of variance (ANOVA) (p-value < 0.001) followed by Tukey’s test. Representative pictures are shown. [file Data_Sheet_1.zip › Supplementary Data 4.xlsx]

## Sheet: Upregulated_eca2
Supplementary Data 4-1: Enriched gene ontology (GO) terms (over-representation) of up-regulated genes for biological processes (BP) in non-infected mutants
GO_ID	GO_name	Gene_number	p-value	Fold_enrichment	FDR	Genes
GO:0015979	photosynthesis	66	2.83297e-43	8.19199	2.84431e-40	AT2G34430, AT1G61520, AT2G05070, AT1G30380, AT3G54890, AT2G06520, AT1G67740, AT3G54050, AT3G21055, AT4G09650, AT1G15820, AT5G64040, AT2G18790, AT4G05180, AT1G19150, AT1G45474, AT1G08520, AT1G76450, AT2G05100, AT1G74470, AT3G47470, AT2G20260, AT5G54270, AT1G03630, AT4G02770, AT4G18480, AT5G23120, AT4G28660, AT5G66570, AT3G56090, AT3G61470, AT3G16140, AT5G38410, AT1G52230, AT5G02120, AT5G45930, AT1…
GO:0009768	photosynthesis, light harvesting in photosystem I	19	3.0824e-19	14.793	1.54737e-16	AT1G08380, AT3G08940, AT2G34430, AT3G27690, AT1G61520, AT2G05070, AT3G54890, AT1G15820, AT1G29920, AT1G29930, AT1G19150, AT4G10340, AT3G61470, AT1G45474, AT2G05100, AT3G47470, AT5G01530, AT1G29910, AT5G54270
GO:0019253	reductive pentose-phosphate cycle	16	3.34548e-15	13.703	1.11962e-12	AT1G32060, AT3G26650, AT3G04790, AT3G62410, AT3G54050, AT3G60750, AT1G12900, AT1G67090, AT3G12780, AT5G38420, AT5G38410, AT2G21170, AT5G38430, AT1G42970, AT3G55800, AT1G56190
GO:0009735	response to cytokinin	43	1.07823e-14	4.02478	2.70635e-12	AT1G32060, AT4G01310, AT1G61520, AT3G27850, AT3G04790, AT5G49720, AT1G15140, AT3G54050, AT2G18300, AT4G09650, AT4G28750, AT3G63140, AT5G35630, AT5G07020, AT2G40490, AT3G62030, AT5G53460, AT1G78630, AT5G09660, AT5G04430, AT5G40950, AT1G05850, AT1G78370, AT2G20260, AT4G02530, AT3G08940, AT1G05190, AT4G18480, AT5G23120, AT4G25050, AT1G62380, AT1G16880, AT3G25920, AT1G69690, AT4G32260, AT3G18780, AT2…
GO:0018298	protein-chromophore linkage	21	1.37185e-13	7.9934	2.75467e-11	AT3G08940, AT2G34430, AT3G27690, AT1G61520, AT2G05070, AT3G54890, AT1G15820, AT2G18790, AT1G29920, AT1G29930, AT1G19150, AT4G10340, AT3G61470, AT1G45474, AT5G02120, AT2G05100, AT3G47470, AT5G01530, AT1G29910, AT5G54270, AT5G58140
GO:0009409	response to cold	53	1.11871e-12	3.03619	1.87198e-10	AT4G24770, AT1G63940, AT1G61520, AT3G54890, AT1G09340, AT3G17390, AT3G54050, AT4G09650, AT2G38750, AT2G37220, AT2G18790, AT3G16690, AT1G45474, AT5G61410, AT1G50460, AT2G42530, AT3G47470, AT5G58670, AT4G02330, AT3G26650, AT1G16880, AT5G06290, AT3G23700, AT3G11170, AT1G01120, AT3G61470, AT2G16280, AT3G12780, AT1G53240, AT1G32060, AT5G51820, AT3G08730, AT2G16500, AT5G43760, AT3G01500, AT5G15970, AT3…
GO:0009637	response to blue light	21	3.68488e-12	6.91736	5.28517e-10	AT3G08940, AT1G10120, AT3G27690, AT3G54890, AT1G66840, AT3G28860, AT2G36910, AT1G26260, AT1G29920, AT1G19150, AT4G10340, AT1G67090, AT5G38420, AT5G38410, AT5G38430, AT1G08540, AT2G05100, AT1G05630, AT5G01530, AT1G29910, AT5G58140
GO:0010218	response to far red light	20	1.07843e-11	6.99131	1.35343e-09	AT3G08940, AT5G44110, AT3G27690, AT3G54890, AT3G28860, AT4G15090, AT2G18790, AT1G29920, AT1G19150, AT4G10340, AT1G67090, AT2G02950, AT3G18780, AT5G38420, AT5G38410, AT5G38430, AT5G11260, AT2G05100, AT5G01530, AT1G29910
GO:0015995	chlorophyll biosynthetic process	17	6.3474e-10	6.93305	7.08088e-08	AT3G56940, AT4G18480, AT5G18660, AT3G59400, AT5G08280, AT4G27430, AT2G40490, AT5G13630, AT3G48730, AT4G25080, AT1G08520, AT5G45930, AT1G74470, AT1G58290, AT1G03630, AT4G15560, AT3G14930
GO:0009416	response to light stimulus	36	8.60623e-10	3.27996	8.64065e-08	AT1G67900, AT2G34430, AT3G02570, AT2G05070, AT5G43760, AT2G28190, AT3G62410, AT1G30440, AT4G34250, AT1G29920, AT3G19820, AT1G20090, AT1G60950, AT1G50280, AT5G54270, AT4G03400, AT3G26650, AT5G49730, AT4G25050, AT1G16880, AT5G67385, AT4G27430, AT1G29930, AT3G19850, AT1G01120, AT1G17060, AT1G48030, AT2G16280, AT5G56860, AT1G25450, AT1G43560, AT3G15570, AT1G42970, AT1G58290, AT2G26250, AT1G29910
GO:0009773	photosynthetic electron transport in photosystem I	11	2.53865e-09	11.776	2.31709e-07	AT1G15980, AT2G46820, AT1G64770, AT1G70760, AT3G16250, AT1G55670, AT3G54050, AT4G09650, AT1G18730, AT2G01590, AT5G64040
GO:0006633	fatty acid biosynthetic process	28	4.42509e-09	3.7469	3.70232e-07	AT4G30950, AT4G25700, AT5G43760, AT1G30120, AT5G57800, AT3G55360, AT2G34770, AT4G34250, AT1G49430, AT5G05580, AT1G02205, AT2G47240, AT5G52570, AT1G64400, AT4G25050, AT5G63380, AT3G11170, AT1G01120, AT2G16280, AT1G19440, AT1G25450, AT2G15090, AT1G74960, AT2G28630, AT5G35360, AT1G14290, AT3G15850, AT2G26250
GO:0042742	defense response to bacterium	43	1.08043e-08	2.6686	8.34422e-07	AT3G01480, AT1G32060, AT3G27850, AT1G09340, AT3G04790, AT5G24660, AT3G01500, AT3G26520, AT4G23300, AT5G14740, AT4G09650, AT5G08280, AT4G01050, AT3G62030, AT1G02205, AT4G12720, AT1G19670, AT1G54040, AT3G55800, AT3G14415, AT1G65930, AT3G56400, AT3G52960, AT5G66190, AT4G23290, AT1G06680, AT2G39770, AT3G57330, AT4G03280, AT2G30860, AT5G06290, AT5G66570, AT3G04720, AT3G43300, AT2G47730, AT4G32260, AT1…
GO:0010114	response to red light	18	1.87515e-08	5.3158	1.34475e-06	AT3G08940, AT5G44110, AT3G27690, AT3G54890, AT1G29920, AT1G19150, AT4G10340, AT1G67090, AT2G02950, AT3G18780, AT5G38420, AT5G38410, AT5G38430, AT5G11260, AT1G08540, AT2G05100, AT5G01530, AT1G29910
GO:0071555	cell wall organization	46	2.12717e-08	2.5093	1.42379e-06	AT2G32990, AT3G24480, AT1G60590, AT4G03210, AT4G24510, AT3G06770, AT5G49720, AT1G11545, AT4G23820, AT5G47780, AT2G36870, AT3G23730, AT1G19940, AT5G45280, AT3G16850, AT1G23480, AT5G64740, AT3G14570, AT5G65730, AT5G03760, AT1G05570, AT4G37800, AT4G32410, AT1G08200, AT1G75680, AT4G30270, AT5G22940, AT5G41900, AT1G65310, AT3G07330, AT2G06850, AT3G50240, AT5G42100, AT1G24170, AT1G68560, AT1G14720, AT2…
GO:0080167	response to karrikin	26	8.21294e-08	3.47927	5.15362e-06	AT1G10370, AT1G50900, AT2G37040, AT3G02870, AT3G53260, AT1G74670, AT5G63810, AT5G66920, AT5G11260, AT4G34710, AT3G47470, AT5G25460, AT4G03280, AT5G08050, AT1G10960, AT3G43800, AT2G47730, AT2G47930, AT3G44450, AT3G19450, AT2G27820, AT3G13790, AT1G70000, AT5G51550, AT1G44575, AT2G26250
GO:0009765	photosynthesis, light harvesting	9	1.2921e-07	11.8583	7.63101e-06	AT1G29930, AT1G19150, AT4G10340, AT1G61520, AT3G54890, AT3G47470, AT5G01530, AT5G57030, AT5G54270
GO:0042335	cuticle development	12	3.30174e-07	7.08774	1.84164e-05	AT1G27950, AT3G43720, AT1G01120, AT2G16280, AT1G02205, AT1G64670, AT1G25450, AT1G19440, AT5G57800, AT3G55360, AT4G25050, AT2G26250
GO:0010411	xyloglucan metabolic process	13	3.15518e-06	5.30174	0.000166726	AT4G03210, AT1G65310, AT2G06850, AT1G11545, AT1G68560, AT2G36870, AT3G23730, AT1G10550, AT1G14720, AT2G01850, AT5G65730, AT4G37800, AT4G30270
GO:0007169	transmembrane receptor protein tyrosine kinase signaling pathway	23	5.90181e-06	3.03046	0.000296271	AT1G12460, AT5G43020, AT5G16590, AT3G49670, AT5G45840, AT1G68400, AT3G56370, AT1G35710, AT1G31420, AT4G23740, AT1G48480, AT1G10850, AT1G53730, AT1G75820, AT2G26730, AT4G37250, AT3G08680, AT1G07650, AT2G02780, AT3G28040, AT2G45340, AT4G34220, AT1G72180
GO:0046686	response to cadmium ion	42	9.6197e-06	2.10353	0.000459913	AT4G25100, AT3G03780, AT3G09820, AT3G02570, AT1G63940, AT3G58610, AT3G60750, AT5G15310, AT1G74910, AT1G11860, AT4G20890, AT1G11840, AT5G35630, AT1G49010, AT4G34050, AT5G53460, AT4G13930, AT1G75040, AT2G33800, AT2G01140, AT3G20390, AT2G29550, AT4G14880, AT5G20720, AT4G38970, AT3G14930, AT1G65930, AT5G19780, AT5G23120, AT4G02930, AT2G30860, AT1G68560, AT5G17920, AT1G48030, AT5G10540, AT2G44060, AT3…
GO:0009645	response to low light intensity stimulus	6	1.27273e-05	14.6817	0.000580826	AT1G61520, AT3G61470, AT3G54890, AT2G06850, AT1G45474, AT3G47470
GO:0000038	very long-chain fatty acid metabolic process	8	1.61725e-05	8.56435	0.000705963	AT4G34250, AT1G01120, AT2G16280, AT2G15090, AT1G25450, AT1G19440, AT2G26250, AT2G34770
GO:0055114	oxidation-reduction process	115	1.81641e-05	1.48105	0.000759863	AT2G39800, AT4G04840, AT5G21430, AT1G63940, AT4G37925, AT4G25700, AT2G25080, AT3G28200, AT5G18660, AT2G28190, AT5G16400, AT4G03070, AT1G14810, AT4G00360, AT3G18080, AT5G44390, AT4G37760, AT5G05580, AT4G12980, AT1G74790, AT2G45400, AT5G38420, AT4G30210, AT5G52570, AT5G35790, AT2G29310, AT2G41680, AT1G03630, AT3G26650, AT3G52960, AT5G49730, AT5G06290, AT3G11170, AT3G56090, AT1G76100, AT1G71695, AT3…
GO:0032544	plastid translation	7	2.64637e-05	9.99174	0.00106278	AT3G63140, AT1G09340, AT1G79850, AT2G33800, AT2G38140, AT3G56910, AT1G68590
GO:0010196	nonphotochemical quenching	6	6.91763e-05	11.4191	0.00267127	AT4G10340, AT1G74730, AT4G03280, AT1G44575, AT5G08050, AT1G15820
GO:0007017	microtubule-based process	9	7.93041e-05	5.92917	0.00294894	AT5G44340, AT5G19780, AT4G14960, AT5G19770, AT1G50010, AT5G12250, AT1G20010, AT2G29550, AT4G20890
GO:0007623	circadian rhythm	17	0.000146132	3.00194	0.00522772	AT4G25100, AT4G02630, AT1G09340, AT3G04910, AT3G22231, AT3G63140, AT1G69690, AT5G56860, AT5G60100, AT3G46640, AT4G13930, AT3G46780, AT5G02120, AT3G14620, AT5G59560, AT3G06080, AT5G58140
GO:0042546	cell wall biogenesis	13	0.000151	3.71122	0.00522772	AT4G03210, AT1G65310, AT2G06850, AT1G11545, AT2G36870, AT3G23730, AT1G10550, AT1G14720, AT2G33570, AT2G01850, AT5G65730, AT4G37800, AT4G30270
GO:0009767	photosynthetic electron transport chain	7	0.000187336	7.49381	0.00623115	AT1G08380, AT5G66190, AT5G49740, AT1G14150, AT4G03280, AT1G60950, AT3G01440
GO:0005975	carbohydrate metabolic process	42	0.000192396	1.84463	0.00623115	AT1G32060, AT3G02570, AT5G51820, AT1G60590, AT2G28470, AT1G60270, AT1G64770, AT3G06770, AT3G07320, AT4G23820, AT5G26000, AT1G11820, AT3G54690, AT2G36870, AT1G11840, AT3G57260, AT3G18080, AT1G52400, AT3G16850, AT5G63810, AT1G74790, AT3G13560, AT1G45130, AT5G09660, AT5G61410, AT1G26570, AT2G41540, AT1G02360, AT5G40610, AT1G05850, AT3G55800, AT5G42100, AT4G23730, AT5G66530, AT4G36360, AT4G34480, AT1…
GO:0010025	wax biosynthetic process	8	0.000241652	5.95781	0.00758183	AT1G49430, AT1G01120, AT4G24510, AT1G02205, AT5G57800, AT3G55360, AT2G47240, AT3G12990
GO:0010207	photosystem II assembly	7	0.000392629	6.66116	0.0119454	AT2G20890, AT1G03600, AT1G54500, AT4G10340, AT1G71500, AT5G66570, AT3G50820
GO:0015977	carbon fixation	5	0.000666581	10.7054	0.0196837	AT1G67090, AT1G53310, AT5G38420, AT5G38410, AT5G38430
GO:0009992	cellular water homeostasis	9	0.00110635	4.16644	0.0317363	AT2G36830, AT1G21270, AT3G56950, AT3G16240, AT2G16850, AT4G23400, AT2G39010, AT1G01620, AT4G35100
GO:0009644	response to high light intensity	11	0.00115809	3.42574	0.0322978	AT1G61520, AT3G61470, AT3G18780, AT3G54890, AT1G45474, AT4G34190, AT5G02120, AT3G47470, AT2G47450, AT5G54270, AT5G58140
GO:0006810	transport	36	0.00127485	1.76686	0.0345932	AT2G36830, AT5G44110, AT3G56950, AT5G21430, AT5G42130, AT1G78180, AT1G15980, AT1G14670, AT1G64770, AT4G37925, AT1G14150, AT4G23400, AT3G26520, AT1G55840, AT3G01440, AT1G18730, AT5G61810, AT1G72150, AT5G64940, AT2G39470, AT3G16250, AT1G22530, AT4G35100, AT5G43750, AT1G30690, AT5G19760, AT2G37450, AT2G16850, AT3G59310, AT2G39010, AT4G39710, AT1G70760, AT3G16240, AT5G62730, AT5G46800, AT1G01620
GO:0006629	lipid metabolic process	22	0.00204736	2.08194	0.0540933	AT3G06650, AT5G16010, AT4G30950, AT5G42750, AT1G66970, AT1G62290, AT5G49460, AT5G57800, AT3G22231, AT3G55360, AT4G26690, AT2G17230, AT5G05580, AT3G11170, AT1G02205, AT4G38690, AT1G49740, AT5G22500, AT5G55380, AT5G55480, AT3G15820, AT5G58140
GO:0009853	photorespiration	10	0.00217193	3.42574	0.0559134	AT1G80380, AT1G32080, AT1G67090, AT5G36700, AT5G38420, AT5G38410, AT2G35370, AT5G38430, AT5G36790, AT1G68010
GO:0009826	unidimensional cell growth	16	0.00256549	2.40403	0.0631971	AT2G06850, AT5G49720, AT1G31420, AT2G18300, AT1G21270, AT3G19820, AT1G17060, AT3G45970, AT5G02260, AT2G20750, AT1G26770, AT2G05520, AT3G29030, AT2G28950, AT4G38400, AT5G54380
GO:0006096	glycolytic process	12	0.00258076	2.89499	0.0631971	AT4G26530, AT4G26520, AT3G26650, AT3G12780, AT1G50460, AT1G30120, AT2G21170, AT1G12900, AT2G01140, AT1G42970, AT1G56190, AT4G38970
GO:0015976	carbon utilization	4	0.00346391	11.4191	0.0808783	AT4G33580, AT1G70410, AT3G01500, AT5G14740
GO:0019676	ammonia assimilation cycle	4	0.00346391	11.4191	0.0808783	AT5G35630, AT5G64290, AT5G12860, AT5G53460
GO:0009828	plant-type cell wall loosening	8	0.00423963	3.80638	0.0967407	AT3G45970, AT5G02260, AT2G20750, AT1G26770, AT3G29030, AT2G28950, AT4G30270, AT4G38400
GO:0034220	ion transmembrane transport	7	0.00483122	4.28218	0.106151	AT2G36830, AT3G56950, AT2G16850, AT4G23400, AT2G39010, AT1G01620, AT4G35100
GO:0010143	cutin biosynthetic process	6	0.0049692	5.13861	0.106151	AT1G49430, AT4G00400, AT1G64670, AT3G48720, AT2G47240, AT1G01610
GO:0019684	photosynthesis, light reaction	6	0.0049692	5.13861	0.106151	AT1G06680, AT4G12800, AT5G52100, AT3G01440, AT5G66570, AT3G50820
GO:0042549	photosystem II stabilization	4	0.00579976	9.78783	0.121312	AT1G71500, AT5G66570, AT2G30570, AT3G50820
GO:0006636	unsaturated fatty acid biosynthetic process	6	0.00621362	4.89392	0.127316	AT5G05580, AT3G11170, AT1G06360, AT4G30950, AT1G74960, AT3G15850
GO:0008652	cellular amino acid biosynthetic process	11	0.00645545	2.73066	0.129625	AT4G04610, AT5G28030, AT5G14060, AT3G49680, AT5G53460, AT3G58610, AT1G62180, AT3G20390, AT4G14880, AT1G15710, AT1G22410
GO:0009651	response to salt stress	43	0.00672993	1.52176	0.132487	AT3G03780, AT1G10370, AT2G39800, AT3G08730, AT2G16500, AT5G24660, AT5G26000, AT3G60750, AT5G15310, AT1G17840, AT2G38750, AT1G52400, AT4G14960, AT5G35630, AT1G49010, AT3G62030, AT4G12720, AT1G50460, AT5G12250, AT4G34710, AT1G05850, AT2G29550, AT5G60920, AT5G58670, AT5G22500, AT1G65930, AT5G20270, AT1G15690, AT2G31610, AT2G39770, AT1G62380, AT5G17920, AT3G04720, AT2G47730, AT1G53300, AT2G38170, AT1…
GO:0010205	photoinhibition	5	0.00719134	6.11739	0.136228	AT4G30950, AT1G67740, AT3G15850, AT5G66570, AT3G50820
GO:0009097	isoleucine biosynthetic process	5	0.00719134	6.11739	0.136228	AT3G49680, AT3G58610, AT3G20390, AT3G48560, AT1G14810
GO:0045454	cell redox homeostasis	18	0.00905859	1.98914	0.167809	AT4G04610, AT3G52960, AT1G08230, AT1G67740, AT3G58620, AT5G18600, AT1G62180, AT5G16400, AT5G06290, AT3G57070, AT2G42580, AT1G53300, AT1G48030, AT1G43560, AT2G41330, AT3G26060, AT3G11630, AT2G41680
GO:0009086	methionine biosynthetic process	5	0.00935989	5.70957	0.167809	AT3G03780, AT3G01120, AT3G59970, AT1G14810, AT5G17920
GO:0006782	protoporphyrinogen IX biosynthetic process	5	0.00935989	5.70957	0.167809	AT2G40490, AT3G48730, AT1G58290, AT5G08280, AT3G14930
GO:0009744	response to sucrose	9	0.00997559	2.96458	0.17571	AT1G74670, AT1G69780, AT5G20270, AT3G26650, AT3G16690, AT2G24150, AT3G62410, AT1G16880, AT1G42970
GO:0006468	protein phosphorylation	68	0.0120131	1.3388	0.20795	AT5G43020, AT5G45840, AT1G35710, AT3G04910, AT5G18700, AT3G22420, AT3G23750, AT5G18500, AT3G26700, AT1G10850, AT1G54820, AT1G53730, AT3G08680, AT1G79640, AT5G16590, AT3G49670, AT4G23290, AT1G68400, AT5G50000, AT3G01490, AT5G60270, AT1G31420, AT5G66210, AT2G16750, AT1G51940, AT1G71810, AT2G18890, AT2G39180, AT1G21270, AT2G23200, AT3G24715, AT4G37250, AT3G45440, AT1G18670, AT1G53440, AT3G14840, AT2…
GO:0009854	oxidative photosynthetic carbon pathway	4	0.0127473	7.61276	0.216919	AT1G80380, AT1G68010, AT3G14420, AT3G14415
GO:0009658	chloroplast organization	15	0.0142273	2.05544	0.23807	AT5G22640, AT3G56940, AT1G35680, AT2G34620, AT1G32080, AT1G09340, AT5G44650, AT5G24660, AT5G08050, AT2G36000, AT3G63140, AT1G44000, AT2G21170, AT1G08540, AT5G54180
GO:0009737	response to abscisic acid	35	0.0147016	1.52159	0.240837	AT2G39800, AT1G64670, AT2G15970, AT5G26000, AT5G15970, AT1G17840, AT3G02410, AT2G38750, AT2G32690, AT2G37220, AT1G52400, AT3G62030, AT4G28080, AT1G43670, AT3G20470, AT5G11260, AT2G05520, AT4G34710, AT2G42530, AT1G05630, AT5G58670, AT4G35100, AT4G38970, AT5G54270, AT3G55610, AT2G16850, AT3G22231, AT5G15960, AT1G51940, AT3G23700, AT1G53300, AT2G46820, AT1G70000, AT4G35310, AT1G08930
GO:0019344	cysteine biosynthetic process	5	0.0148724	5.03785	0.240837	AT4G04610, AT5G28030, AT3G62030, AT1G62180, AT4G14880
GO:0042538	hyperosmotic salinity response	9	0.0169827	2.70453	0.270305	AT2G39800, AT3G55610, AT5G44650, AT5G49720, AT3G04290, AT4G32410, AT5G65010, AT5G01410, AT5G58140
GO:0045493	xylan catabolic process	4	0.0174305	6.85148	0.270305	AT1G58370, AT1G68560, AT1G78060, AT5G49360
GO:0009750	response to fructose	5	0.018257	4.75797	0.270305	AT1G29920, AT1G74670, AT3G16690, AT1G43670, AT1G29910
GO:0030244	cellulose biosynthetic process	8	0.0183602	2.91552	0.270305	AT5G64740, AT5G49720, AT1G31420, AT2G39770, AT4G39350, AT4G32410, AT1G05850, AT5G06700
GO:0000413	protein peptidyl-prolyl isomerization	8	0.0183602	2.91552	0.270305	AT3G01480, AT4G39710, AT5G45680, AT3G62030, AT3G10060, AT1G74070, AT3G15520, AT2G43560
GO:0090391	granum assembly	3	0.018846	12.8465	0.270305	AT1G74730, AT1G50900, AT5G08050
GO:0030388	fructose 1,6-bisphosphate metabolic process	3	0.018846	12.8465	0.270305	AT1G43670, AT3G54050, AT3G55800
GO:0033388	putrescine biosynthetic process from arginine	3	0.018846	12.8465	0.270305	AT2G16500, AT4G34710, AT5G08170
GO:0006833	water transport	4	0.0229439	6.22862	0.319939	AT2G36830, AT3G24715, AT3G16240, AT1G01620
GO:0030497	fatty acid elongation	4	0.0229439	6.22862	0.319939	AT4G34250, AT1G01120, AT2G15090, AT5G10480
GO:0009825	multidimensional cell growth	5	0.0263605	4.28218	0.362547	AT3G46550, AT1G20330, AT4G32410, AT5G60920, AT1G05850
GO:0016042	lipid catabolic process	17	0.0287986	1.78643	0.372166	AT5G45950, AT5G18430, AT1G29670, AT4G28780, AT1G33811, AT2G17230, AT3G16370, AT3G14220, AT1G29660, AT1G28670, AT3G63200, AT3G11210, AT3G04290, AT3G48460, AT5G58670, AT2G04570, AT4G18970
GO:0006783	heme biosynthetic process	4	0.0292902	5.70957	0.372166	AT2G40490, AT1G58290, AT5G08280, AT3G14930
GO:0046620	regulation of organ growth	4	0.0292902	5.70957	0.372166	AT1G29500, AT1G29510, AT1G29430, AT1G29440
GO:0051513	regulation of monopolar cell growth	3	0.030203	10.2772	0.372166	AT5G15580, AT3G02170, AT1G18620
GO:0009800	cinnamic acid biosynthetic process	3	0.030203	10.2772	0.372166	AT3G10340, AT2G37040, AT3G53260
GO:0080158	chloroplast ribulose bisphosphate carboxylase complex biogenesis	3	0.030203	10.2772	0.372166	AT1G67090, AT5G38410, AT3G56910
GO:0006000	fructose metabolic process	3	0.030203	10.2772	0.372166	AT1G43670, AT3G54050, AT3G55800
GO:0010027	thylakoid membrane organization	7	0.0303961	2.92441	0.372166	AT2G20890, AT1G35680, AT2G34860, AT1G74730, AT1G44575, AT5G08050, AT4G31780
GO:0009627	systemic acquired resistance	7	0.0303961	2.92441	0.372166	AT1G29660, AT1G75040, AT4G25050, AT1G09750, AT2G18660, AT3G57260, AT3G04720
GO:0046688	response to copper ion	5	0.0311009	4.07826	0.376209	AT4G25100, AT1G76100, AT2G28190, AT1G20340, AT1G07610
GO:0010540	basipetal auxin transport	6	0.0362937	3.21163	0.420787	AT4G25960, AT4G26610, AT3G28860, AT2G36910, AT5G55910, AT1G78100
GO:0045489	pectin biosynthetic process	6	0.0362937	3.21163	0.420787	AT3G61130, AT3G49720, AT1G24170, AT5G47780, AT5G06700, AT2G33570
GO:0019252	starch biosynthetic process	6	0.0362937	3.21163	0.420787	AT5G19220, AT5G51820, AT5G24300, AT1G66430, AT5G48300, AT3G55800
GO:0007155	cell adhesion	4	0.0364626	5.27037	0.420787	AT2G35860, AT3G11700, AT3G46550, AT5G06390
GO:0006006	glucose metabolic process	5	0.04199	3.72363	0.479068	AT5G51820, AT3G26650, AT1G12900, AT1G42970, AT5G35790
GO:0009926	auxin polar transport	8	0.0432798	2.44696	0.488235	AT1G29500, AT1G29510, AT1G29430, AT3G28860, AT1G29440, AT2G01420, AT2G36910, AT1G15690
GO:0071482	cellular response to light stimulus	4	0.0444457	4.89392	0.490368	AT5G13730, AT1G08540, AT1G68010, AT2G36990
GO:0006094	gluconeogenesis	4	0.0444457	4.89392	0.490368	AT1G43670, AT3G54050, AT2G21170, AT3G55800
GO:0010119	regulation of stomatal movement	7	0.0453302	2.66447	0.494691	AT1G52400, AT1G20090, AT5G26000, AT1G70410, AT3G01500, AT1G65480, AT5G54270
GO:0043085	positive regulation of catalytic activity	4	0.0532171	4.56765	0.556562	AT1G43560, AT3G59400, AT5G16400, AT2G41680
GO:0006779	porphyrin-containing compound biosynthetic process	4	0.0532171	4.56765	0.556562	AT2G40490, AT3G48730, AT1G58290, AT5G08280
GO:0006040	amino sugar metabolic process	4	0.0532171	4.56765	0.556562	AT1G02360, AT1G05850, AT2G18660, AT3G04720
GO:0008361	regulation of cell size	4	0.0532171	4.56765	0.556562	AT3G28860, AT2G36910, AT1G33240, AT2G05520
GO:0010017	red or far-red light signaling pathway	5	0.0547643	3.42574	0.556849	AT2G02950, AT4G15090, AT5G11260, AT5G15960, AT5G59560
GO:0006631	fatty acid metabolic process	8	0.0549084	2.32254	0.556849	AT1G64400, AT1G49430, AT2G45970, AT1G08550, AT2G47240, AT1G20560, AT1G01600, AT4G00360
GO:0009742	brassinosteroid mediated signaling pathway	8	0.0549084	2.32254	0.556849	AT2G42580, AT3G02110, AT1G78300, AT5G42750, AT4G30610, AT2G18300, AT2G42870, AT5G54380
GO:0045490	pectin catabolic process	11	0.0561952	1.94243	0.561108	AT4G02330, AT3G49220, AT5G19730, AT3G07010, AT5G09760, AT1G04680, AT5G48900, AT3G54920, AT3G10720, AT4G24780, AT4G33220
GO:0006555	methionine metabolic process	3	0.0586816	7.34087	0.561108	AT4G15415, AT3G17390, AT3G59970
GO:1902290	positive regulation of defense response to oomycetes	3	0.0586816	7.34087	0.561108	AT3G22231, AT1G19100, AT4G18760
GO:0009052	pentose-phosphate shunt, non-oxidative branch	3	0.0586816	7.34087	0.561108	AT5G61410, AT3G04790, AT2G01290
GO:0016123	xanthophyll biosynthetic process	3	0.0586816	7.34087	0.561108	AT4G25700, AT5G52570, AT5G57030
GO:0015713	phosphoglycerate transport	3	0.0586816	7.34087	0.561108	AT5G46110, AT5G33320, AT3G01550
GO:0009831	plant-type cell wall modification involved in multidimensional cell growth	5	0.0618515	3.29398	0.582186	AT5G02260, AT1G26770, AT3G29030, AT2G28950, AT1G10550
GO:0010252	auxin homeostasis	6	0.0620457	2.77763	0.582186	AT1G69690, AT5G48930, AT5G61810, AT2G01420, AT5G41520, AT1G05630
GO:0010541	acropetal auxin transport	4	0.0627489	4.28218	0.583332	AT4G25960, AT3G28860, AT2G36910, AT1G78100
GO:0006952	defense response	49	0.0649437	1.27554	0.598197	AT2G35960, AT1G72930, AT1G11820, AT1G70830, AT1G19100, AT4G00360, AT1G17600, AT3G14470, AT4G16500, AT4G19530, AT1G52040, AT4G18760, AT1G31580, AT5G42100, AT1G55210, AT1G62380, AT2G16870, AT5G36910, AT1G51940, AT1G24020, AT5G10380, AT2G43510, AT4G16890, AT1G60800, AT1G61100, AT3G04210, AT2G37040, AT4G09430, AT3G53260, AT4G04220, AT3G20820, AT3G13560, AT1G19450, AT2G02130, AT2G26020, AT1G19090, AT5…
GO:0009585	red, far-red light phototransduction	8	0.0683114	2.21016	0.623497	AT2G18790, AT2G02950, AT5G63310, AT4G15090, AT5G11260, AT1G14280, AT5G59560, AT1G18810
GO:0009638	phototropism	4	0.0730081	4.03028	0.646011	AT2G18790, AT2G02950, AT1G14280, AT5G58140
GO:0009611	response to wounding	18	0.0740613	1.54933	0.646011	AT3G23050, AT1G09340, AT2G34810, AT2G37040, AT3G53260, AT1G17840, AT4G24350, AT1G70700, AT4G37760, AT1G51400, AT3G13790, AT4G26070, AT4G34190, AT4G34710, AT1G05630, AT3G15356, AT5G22500, AT4G12030
GO:0009631	cold acclimation	7	0.0750489	2.351	0.646011	AT4G24770, AT1G74960, AT2G38170, AT2G15970, AT5G15960, AT2G42530, AT1G77490
GO:0045727	positive regulation of translation	3	0.0752822	6.42326	0.646011	AT3G63140, AT3G08730, AT1G09340
GO:0006559	L-phenylalanine catabolic process	3	0.0752822	6.42326	0.646011	AT3G10340, AT2G37040, AT3G53260
GO:0009635	response to herbicide	3	0.0752822	6.42326	0.646011	AT1G12110, AT3G48560, AT5G54270
GO:0009913	epidermal cell differentiation	3	0.0752822	6.42326	0.646011	AT5G24630, AT2G26250, AT4G04890
GO:0010039	response to iron ion	4	0.0839583	3.80638	0.708354	AT5G42130, AT3G56090, AT2G28190, AT2G40300
GO:0042761	very long-chain fatty acid biosynthetic process	4	0.0839583	3.80638	0.708354	AT1G13580, AT4G24510, AT5G10480, AT3G55360
GO:0035428	hexose transmembrane transport	6	0.0884714	2.50664	0.740211	AT3G19930, AT5G16150, AT1G75220, AT1G11260, AT1G19450, AT1G08930
GO:0009734	auxin-activated signaling pathway	17	0.0894943	1.53257	0.742581	AT1G12110, AT5G18030, AT3G23050, AT4G26610, AT3G28860, AT2G36910, AT5G55910, AT1G69160, AT2G42580, AT1G29500, AT1G29510, AT1G29430, AT5G63310, AT1G29440, AT2G01420, AT1G04240, AT2G22670
GO:0009772	photosynthetic electron transport in photosystem II	3	0.0931493	5.70957	0.760341	AT4G04640, AT4G09650, AT4G01050
GO:0006596	polyamine biosynthetic process	3	0.0931493	5.70957	0.760341	AT2G16500, AT4G34710, AT5G08170

## Sheet: Upregulated_bdg
Supplementary Data 4-2: Enriched gene ontology (GO) terms (over-representation) of up-regulated genes for biological processes (BP) in non-infected mutants
GO_ID	GO_name	Gene_number	p-value	Fold_enrichment	FDR	Genes
GO:0007018	microtubule-based movement	23	7.97948e-11	5.30573	9.27215e-08	AT4G21270, AT1G59540, AT3G23670, AT5G27550, AT3G19050, AT5G27000, AT2G37420, AT5G65460, AT2G36200, AT4G26660, AT4G05190, AT2G47500, AT5G60930, AT3G17360, AT1G18370, AT5G55520, AT2G22610, AT3G20150, AT3G44050, AT4G14150, AT2G28620, AT4G14330, AT5G23910
GO:0007169	transmembrane receptor protein tyrosine kinase signaling pathway	29	3.55529e-08	3.29346	2.06562e-05	AT2G27060, AT5G43020, AT3G24660, AT2G41820, AT3G56370, AT4G22730, AT2G36570, AT1G10850, AT3G17840, AT2G42290, AT1G75640, AT5G51560, AT3G51740, AT1G07650, AT3G57830, AT1G12460, AT3G49670, AT3G56100, AT1G68400, AT5G67200, AT1G48480, AT2G23300, AT5G10020, AT4G37250, AT2G01950, AT2G01210, AT4G36180, AT5G01890, AT5G56040
GO:0051301	cell division	39	6.41577e-08	2.64122	2.48504e-05	AT5G67270, AT3G57860, AT4G32830, AT1G57820, AT3G57060, AT2G32590, AT3G50070, AT3G51280, AT4G09160, AT5G13840, AT5G06150, AT1G76310, AT2G44190, AT1G47210, AT2G27970, AT2G26760, AT4G35620, AT1G20610, AT3G11520, AT4G21270, AT1G80370, AT1G08560, AT1G66740, AT3G25100, AT3G25980, AT1G15570, AT5G61480, AT3G54180, AT5G60410, AT4G33270, AT4G05190, AT4G34160, AT4G37490, AT1G44110, AT3G19210, AT5G62410, AT5…
GO:0006869	lipid transport	30	2.42946e-07	2.95275	7.05757e-05	AT4G22470, AT4G22490, AT1G62510, AT5G64080, AT2G10940, AT1G62790, AT3G08770, AT3G53980, AT3G22120, AT2G38530, AT5G48490, AT3G22600, AT5G59320, AT4G12500, AT4G12480, AT5G57240, AT2G13820, AT4G22520, AT4G22540, AT2G38540, AT1G27950, AT3G43720, AT5G59310, AT1G48750, AT5G01870, AT4G15160, AT2G44300, AT1G62500, AT4G12490, AT4G12470
GO:0042744	hydrogen peroxide catabolic process	22	3.57362e-07	3.64947	7.14779e-05	AT3G49110, AT3G32980, AT1G07890, AT1G05260, AT2G37130, AT5G64100, AT3G21770, AT5G64120, AT5G64110, AT4G08780, AT4G08770, AT2G22420, AT2G18150, AT2G38380, AT2G38390, AT5G05340, AT5G58390, AT4G33420, AT4G11290, AT5G39580, AT4G37520, AT4G36430
GO:0006633	fatty acid biosynthetic process	27	3.69077e-07	3.11423	7.14779e-05	AT3G05020, AT1G06350, AT1G68530, AT5G57800, AT5G15530, AT5G46290, AT3G55360, AT3G01420, AT4G34250, AT1G49430, AT1G73680, AT1G02205, AT1G06100, AT2G47240, AT1G04220, AT2G26640, AT5G04530, AT1G62640, AT5G52920, AT2G29390, AT1G01120, AT1G25450, AT2G28630, AT1G14290, AT2G05990, AT2G26250, AT1G07720
GO:0010025	wax biosynthetic process	11	9.85799e-07	7.06093	0.000163643	AT1G49430, AT1G01120, AT4G24510, AT1G02205, AT1G57750, AT5G37300, AT1G68530, AT5G57800, AT3G55360, AT2G47240, AT4G33790
GO:0042335	cuticle development	11	1.18636e-05	5.60005	0.00154295	AT1G27950, AT2G26910, AT3G43720, AT1G01120, AT1G02205, AT1G67730, AT1G25450, AT1G68530, AT5G57800, AT3G55360, AT2G26250
GO:0009734	auxin-activated signaling pathway	31	1.19505e-05	2.40883	0.00154295	AT1G12110, AT3G23050, AT3G28860, AT5G54510, AT4G24390, AT1G10210, AT3G14370, AT1G75500, AT2G01200, AT1G54200, AT2G01420, AT5G01240, AT5G12050, AT3G13980, AT2G47000, AT3G48360, AT2G21050, AT2G17500, AT2G38120, AT1G70940, AT1G30330, AT4G02570, AT2G45210, AT4G03190, AT5G60450, AT2G01950, AT5G37020, AT1G77690, AT5G46700, AT1G73590, AT2G28350
GO:0007049	cell cycle	23	2.1214e-05	2.78333	0.0024551	AT1G44900, AT1G80370, AT1G08560, AT1G14350, AT4G32830, AT4G02060, AT4G02570, AT2G16440, AT3G50070, AT3G51280, AT4G09160, AT1G76310, AT1G44110, AT4G37490, AT1G47210, AT2G27970, AT2G25880, AT2G26760, AT3G05380, AT4G35620, AT3G54710, AT1G20610, AT3G11520
GO:0009826	unidimensional cell growth	22	2.3241e-05	2.84915	0.0024551	AT1G13980, AT2G35620, AT2G03090, AT3G49110, AT2G06850, AT1G68530, AT5G54510, AT2G37640, AT3G54180, AT5G28490, AT3G19820, AT4G38210, AT1G75500, AT1G17060, AT1G75780, AT1G26770, AT3G18000, AT1G77460, AT2G05520, AT2G28950, AT2G28620, AT4G38400
GO:0007017	microtubule-based process	10	3.15396e-05	5.67837	0.00292001	AT1G04820, AT5G44340, AT5G19780, AT4G14960, AT5G19770, AT5G23860, AT5G62700, AT1G75780, AT1G50010, AT2G29550
GO:0009664	plant-type cell wall organization	19	3.26679e-05	3.08254	0.00292001	AT2G35620, AT2G03090, AT1G05260, AT2G37130, AT5G64100, AT5G64120, AT5G64110, AT2G37640, AT4G38210, AT2G43150, AT1G76930, AT1G26770, AT1G21310, AT4G33420, AT4G11290, AT2G28950, AT2G21140, AT5G39580, AT4G38400
GO:0006334	nucleosome assembly	15	4.37165e-05	3.63043	0.00353897	AT3G27360, AT5G22880, AT3G53650, AT1G14900, AT5G10400, AT5G65360, AT3G45930, AT2G18050, AT5G59970, AT3G44530, AT3G46320, AT5G10390, AT1G09200, AT1G07820, AT5G59690
GO:0080167	response to karrikin	23	4.56837e-05	2.65286	0.00353897	AT3G21090, AT2G30490, AT4G39070, AT3G09440, AT5G25460, AT2G37040, AT2G16660, AT4G38210, AT2G47930, AT4G33150, AT5G57785, AT5G66920, AT3G13790, AT5G64410, AT5G51550, AT1G80530, AT3G52930, AT3G45060, AT3G11600, AT1G53070, AT2G26250, AT2G01150, AT4G14440
GO:0009651	response to salt stress	57	5.83374e-05	1.73871	0.00423675	AT1G14210, AT3G09200, AT3G23830, AT1G17840, AT5G43060, AT4G14960, AT2G45960, AT1G72370, AT1G02500, AT4G11650, AT4G19810, AT5G38940, AT1G54100, AT5G07440, AT2G47900, AT1G03230, AT1G04120, AT1G73260, AT2G29550, AT3G48360, AT5G37370, AT1G06180, AT3G05890, AT5G49450, AT2G37630, AT5G24090, AT2G47510, AT1G02730, AT1G24460, AT5G13330, AT1G50010, AT1G51460, AT3G09260, AT3G02230, AT5G25610, AT5G63650, AT5…
GO:0010252	auxin homeostasis	11	0.00012543	4.38923	0.00809721	AT3G16640, AT2G01420, AT4G37390, AT1G28130, AT4G27260, AT5G54510, AT1G70940, AT2G17500, AT4G29140, AT2G23170, AT1G73590
GO:0009992	cellular water homeostasis	11	0.00012543	4.38923	0.00809721	AT2G36830, AT4G18910, AT4G00430, AT2G45960, AT3G16240, AT2G37180, AT2G16850, AT3G54820, AT1G01620, AT4G10380, AT4G35100
GO:0051726	regulation of cell cycle	16	0.000148991	3.10816	0.00911199	AT1G80370, AT1G15570, AT1G07370, AT2G38620, AT3G50070, AT4G34160, AT5G06150, AT1G76310, AT1G44110, AT4G37490, AT1G47210, AT2G26760, AT4G35620, AT1G20610, AT3G27060, AT3G11520
GO:0000272	polysaccharide catabolic process	8	0.000226514	5.90551	0.0131605	AT3G54420, AT5G18670, AT2G43590, AT5G45300, AT2G43610, AT2G43620, AT5G24090, AT3G12500
GO:0009886	post-embryonic morphogenesis	6	0.000266256	8.85826	0.0147329	AT5G28490, AT3G23290, AT2G42610, AT3G04510, AT2G31160, AT1G07090
GO:0009416	response to light stimulus	27	0.000401103	2.12033	0.0211855	AT2G34430, AT2G30490, AT1G37130, AT1G68530, AT1G30440, AT5G66560, AT4G34250, AT3G19820, AT1G75780, AT1G77760, AT2G26640, AT5G47800, AT5G04530, AT2G47860, AT3G49110, AT1G70940, AT5G67385, AT2G37770, AT5G28490, AT5G63600, AT1G01120, AT1G17060, AT4G37590, AT1G25450, AT2G45050, AT2G26250, AT1G07720
GO:0006833	water transport	6	0.000460941	8.05296	0.0232876	AT2G36830, AT4G00430, AT2G45960, AT3G16240, AT3G54820, AT1G01620
GO:0002181	cytoplasmic translation	12	0.000600271	3.40702	0.0287798	AT2G44120, AT1G01100, AT5G47700, AT2G27720, AT3G09200, AT3G53740, AT2G27710, AT5G27770, AT3G44590, AT3G06700, AT3G49910, AT2G40010
GO:0007076	mitotic chromosome condensation	5	0.000619187	10.5455	0.0287798	AT5G37630, AT5G62410, AT3G47460, AT3G57060, AT2G32590
GO:0006342	chromatin silencing	9	0.000834214	4.28625	0.0372829	AT2G38810, AT2G23740, AT1G08060, AT1G69770, AT3G54560, AT5G54640, AT5G27670, AT3G20670, AT4G27230
GO:0006032	chitin catabolic process	8	0.00104184	4.72441	0.0448378	AT3G54420, AT2G43590, AT4G19810, AT2G43610, AT1G02360, AT2G43620, AT5G24090, AT3G12500
GO:0009409	response to cold	36	0.00110976	1.77758	0.0460552	AT3G53460, AT3G09200, AT1G05260, AT1G68530, AT1G33410, AT3G01500, AT5G64220, AT3G23830, AT3G26744, AT3G12490, AT2G27710, AT2G37190, AT3G16450, AT2G26640, AT5G04530, AT4G12480, AT3G48360, AT4G02330, AT2G36400, AT3G05890, AT3G49910, AT5G24090, AT2G37770, AT4G35790, AT4G38840, AT5G09410, AT1G01120, AT4G38680, AT2G27720, AT3G16460, AT1G25450, AT5G20630, AT2G26250, AT5G15090, AT5G02500, AT1G07720
GO:0055114	oxidation-reduction process	119	0.00131157	1.32097	0.0525531	AT4G19380, AT1G06350, AT1G37130, AT1G05260, AT3G21770, AT1G31710, AT4G00360, AT3G20960, AT2G44790, AT2G18150, AT1G74790, AT5G05340, AT5G58390, AT1G06100, AT1G23800, AT3G47350, AT5G54190, AT4G37520, AT4G36430, AT1G30730, AT4G13660, AT2G44040, AT5G59530, AT5G61440, AT1G01600, AT2G05990, AT5G39580, AT3G46490, AT4G37410, AT2G30490, AT3G28740, AT5G57800, AT5G64100, AT3G55360, AT1G30720, AT2G22420, AT1…
GO:0042127	regulation of cell proliferation	8	0.00170871	4.37445	0.0661841	AT1G44900, AT4G34160, AT4G21070, AT1G04020, AT1G04110, AT5G13060, AT3G50070, AT4G37750
GO:0006541	glutamine metabolic process	9	0.00195516	3.7964	0.0732871	AT3G15450, AT1G30820, AT5G19140, AT3G27740, AT3G47340, AT4G20320, AT5G65010, AT4G27450, AT2G16570
GO:0034220	ion transmembrane transport	8	0.0021469	4.21822	0.0769731	AT2G36830, AT4G00430, AT2G45960, AT2G37180, AT2G16850, AT3G54820, AT1G01620, AT4G35100
GO:0042128	nitrate assimilation	10	0.00237493	3.3554	0.0769731	AT1G12110, AT5G53460, AT5G50200, AT1G37130, AT1G77760, AT3G45060, AT3G17820, AT1G68570, AT2G26690, AT4G21680
GO:0009299	mRNA transcription	6	0.00238471	5.90551	0.0769731	AT5G28490, AT3G23290, AT2G42610, AT3G04510, AT2G31160, AT1G07090
GO:0006949	syncytium formation	6	0.00238471	5.90551	0.0769731	AT4G38210, AT2G03090, AT1G26770, AT2G19800, AT2G28950, AT2G37640
GO:0006040	amino sugar metabolic process	6	0.00238471	5.90551	0.0769731	AT3G54420, AT2G43590, AT2G43610, AT1G02360, AT2G43620, AT3G12500
GO:0006979	response to oxidative stress	34	0.00253213	1.72498	0.0795226	AT3G32980, AT1G05260, AT5G64100, AT2G37040, AT3G21770, AT5G64120, AT4G08780, AT3G01420, AT2G22420, AT3G12490, AT2G18150, AT1G73680, AT3G14430, AT2G38380, AT5G37510, AT5G05340, AT1G21520, AT5G58390, AT4G33420, AT4G11290, AT4G37520, AT4G36430, AT3G49110, AT1G07890, AT2G37130, AT5G64110, AT5G44380, AT4G08770, AT2G47510, AT2G38390, AT2G24150, AT5G39580, AT4G35770, AT3G30775
GO:0000911	cytokinesis by cell plate formation	9	0.00401899	3.40702	0.121862	AT1G13980, AT5G51600, AT3G17360, AT1G18370, AT1G50240, AT5G50375, AT3G19050, AT5G18700, AT1G53140
GO:0007067	mitotic nuclear division	14	0.00409003	2.46063	0.121862	AT4G21270, AT5G51600, AT5G67270, AT3G57860, AT4G32830, AT3G25980, AT1G09450, AT3G54180, AT4G33270, AT4G05190, AT4G34160, AT5G13840, AT5G06150, AT3G19210
GO:0009611	response to wounding	25	0.00424768	1.85474	0.123395	AT2G30490, AT3G23050, AT5G43580, AT2G37040, AT1G17840, AT2G14580, AT5G46050, AT2G38870, AT1G76930, AT1G04220, AT1G73260, AT3G48360, AT5G22500, AT3G54420, AT5G50200, AT1G66760, AT3G21240, AT4G22880, AT5G24090, AT3G13790, AT5G54640, AT1G52030, AT2G32800, AT2G26690, AT4G35770
GO:0009414	response to water deprivation	32	0.00454006	1.69334	0.128672	AT1G12110, AT4G24275, AT3G23050, AT3G08770, AT3G23830, AT2G38530, AT3G45930, AT3G12490, AT2G45960, AT5G59320, AT2G18050, AT4G15910, AT1G02205, AT3G46320, AT3G16857, AT1G69700, AT5G56030, AT4G00430, AT5G24030, AT2G37770, AT5G60410, AT1G73330, AT1G02730, AT5G59970, AT5G59310, AT4G38680, AT5G13330, AT2G37180, AT1G07820, AT1G01620, AT5G59690, AT3G30775
GO:0055085	transmembrane transport	26	0.00478697	1.81065	0.13244	AT3G28345, AT3G28860, AT1G34020, AT3G53480, AT5G44370, AT1G08900, AT1G79820, AT1G28010, AT2G01420, AT5G01240, AT1G04120, AT4G35300, AT4G27730, AT5G17860, AT1G72820, AT5G24030, AT2G17500, AT1G70940, AT5G62890, AT3G13080, AT5G64410, AT2G34190, AT1G79410, AT3G45060, AT1G73590, AT5G15090
GO:0007052	mitotic spindle organization	4	0.00529611	9.84251	0.136757	AT3G54630, AT4G32830, AT2G25880, AT2G28620
GO:0010389	regulation of G2/M transition of mitotic cell cycle	4	0.00529611	9.84251	0.136757	AT1G80370, AT1G76540, AT1G15570, AT1G20930
GO:0000914	phragmoplast assembly	4	0.00529611	9.84251	0.136757	AT3G05330, AT3G23670, AT5G18700, AT4G14150
GO:0046686	response to cadmium ion	37	0.00573776	1.59725	0.144413	AT5G17330, AT3G09200, AT3G09440, AT2G17630, AT3G56070, AT4G21680, AT1G04820, AT1G70490, AT3G44300, AT1G18080, AT1G02500, AT5G53460, AT5G13420, AT1G02920, AT3G14990, AT5G02490, AT5G07440, AT3G52930, AT2G29550, AT3G17820, AT3G09270, AT3G13920, AT2G23350, AT5G19780, AT1G12000, AT5G42020, AT5G52920, AT1G07890, AT1G30230, AT1G62480, AT2G37630, AT1G15930, AT3G18190, AT3G16640, AT2G46280, AT3G12500, AT5…
GO:0006631	fatty acid metabolic process	11	0.00584114	2.75257	0.144413	AT1G49430, AT2G45970, AT1G73680, AT1G53520, AT3G51230, AT1G77240, AT2G47240, AT1G01600, AT2G01490, AT4G00360, AT5G66230
GO:0009808	lignin metabolic process	5	0.00910801	5.67837	0.220042	AT3G19820, AT2G30490, AT1G30230, AT5G64120, AT3G50740
GO:0009934	regulation of meristem structural organization	6	0.00927889	4.42913	0.220042	AT3G49670, AT1G62360, AT1G76540, AT1G04020, AT5G46700, AT1G20930
GO:0003333	amino acid transmembrane transport	9	0.00983835	2.95275	0.228643	AT1G47670, AT1G08230, AT5G01240, AT1G77690, AT2G38120, AT1G31830, AT4G21120, AT2G21050, AT5G41800
GO:0009624	response to nematode	12	0.0106867	2.39412	0.240633	AT2G18150, AT5G51600, AT1G72140, AT2G36400, AT3G53760, AT1G59740, AT4G32650, AT2G38120, AT2G39350, AT1G73260, AT5G44370, AT2G21050
GO:0051707	response to other organism	10	0.0109498	2.68432	0.240633	AT4G38660, AT1G73680, AT4G11650, AT1G18250, AT1G73620, AT2G35980, AT2G28790, AT3G01420, AT4G34131, AT4G36430
GO:0009630	gravitropism	8	0.0109755	3.19217	0.240633	AT3G14370, AT3G23050, AT1G09570, AT1G70940, AT5G02750, AT1G73590, AT2G47000, AT1G31930
GO:0009269	response to desiccation	6	0.0115127	4.21822	0.245756	AT5G25610, AT4G38680, AT1G54100, AT1G05260, AT2G37180, AT2G05520
GO:0046685	response to arsenic-containing substance	5	0.0120781	5.27277	0.245756	AT4G18910, AT1G09570, AT4G13180, AT3G16950, AT4G10380
GO:0006268	DNA unwinding involved in DNA replication	5	0.0120781	5.27277	0.245756	AT1G44900, AT3G10270, AT3G23890, AT4G02060, AT2G16440
GO:0048829	root cap development	5	0.0120781	5.27277	0.245756	AT5G01240, AT1G77690, AT2G38120, AT2G28350, AT2G21050
GO:0009926	auxin polar transport	10	0.0122851	2.63639	0.245756	AT3G14370, AT3G28860, AT2G01420, AT1G70940, AT1G77690, AT2G38120, AT2G17500, AT1G73590, AT3G53480, AT2G47000
GO:0000281	mitotic cytokinesis	3	0.0131126	14.7638	0.245756	AT3G17360, AT3G19050, AT2G28620
GO:0071258	cellular response to gravity	3	0.0131126	14.7638	0.245756	AT1G04820, AT4G14960, AT5G19770
GO:0010069	zygote asymmetric cytokinesis in embryo sac	3	0.0131126	14.7638	0.245756	AT1G69770, AT2G01210, AT5G49160
GO:0045717	negative regulation of fatty acid biosynthetic process	3	0.0131126	14.7638	0.245756	AT4G21070, AT1G04020, AT3G56130
GO:0010167	response to nitrate	6	0.014086	4.02648	0.257373	AT1G12110, AT5G50200, AT4G24400, AT5G40890, AT3G48360, AT4G21680
GO:0006857	oligopeptide transport	11	0.0141755	2.4239	0.257373	AT4G27730, AT1G12110, AT1G72140, AT1G33440, AT5G64410, AT1G59740, AT1G52190, AT1G68570, AT2G26690, AT4G21680, AT5G46050
GO:0010015	root morphogenesis	5	0.0156029	4.92126	0.270606	AT5G24740, AT5G25460, AT4G29140, AT5G46700, AT3G04630
GO:0007346	regulation of mitotic cell cycle	5	0.0156029	4.92126	0.270606	AT3G16640, AT3G25980, AT2G27970, AT1G20930, AT3G14190
GO:0048589	developmental growth	5	0.0156029	4.92126	0.270606	AT5G60410, AT5G53460, AT4G03190, AT3G53750, AT2G28350
GO:0009751	response to salicylic acid	19	0.0174353	1.80975	0.297939	AT1G06180, AT2G37630, AT4G02890, AT3G01420, AT2G36890, AT2G14580, AT5G46050, AT1G76930, AT5G13330, AT3G20470, AT2G05520, AT3G50410, AT3G04290, AT3G11440, AT1G73260, AT3G48360, AT2G25000, AT5G37260, AT2G29420
GO:0035428	hexose transmembrane transport	8	0.0189671	2.88074	0.319417	AT4G36670, AT5G16150, AT1G08900, AT1G11260, AT4G02050, AT2G48020, AT4G16480, AT4G35300
GO:0000038	very long-chain fatty acid metabolic process	5	0.0197115	4.61368	0.327211	AT4G34250, AT1G01120, AT1G25450, AT1G68530, AT2G26250
GO:0010411	xyloglucan metabolic process	8	0.021472	2.81215	0.351415	AT1G32170, AT4G30290, AT4G03210, AT2G06850, AT1G11545, AT4G14130, AT1G10550, AT3G23730
GO:0009735	response to cytokinin	21	0.0231841	1.6942	0.374166	AT1G12000, AT5G42020, AT3G07110, AT3G32980, AT3G09200, AT1G07890, AT5G46290, AT5G53400, AT4G34160, AT3G16640, AT5G53460, AT1G79530, AT3G16857, AT5G02870, AT1G36160, AT3G09260, AT4G39330, AT1G74030, AT5G20630, AT2G47000, AT5G15090
GO:0016572	histone phosphorylation	3	0.0250506	11.0728	0.388118	AT4G32830, AT1G76540, AT2G25880
GO:1901527	abscisic acid-activated signaling pathway involved in stomatal movement	3	0.0250506	11.0728	0.388118	AT4G20940, AT5G05860, AT1G04120
GO:0010338	leaf formation	3	0.0250506	11.0728	0.388118	AT1G73590, AT2G37630, AT1G13710
GO:0042759	long-chain fatty acid biosynthetic process	4	0.0259011	5.90551	0.390871	AT1G06080, AT1G06360, AT1G06350, AT1G06100
GO:0010103	stomatal complex morphogenesis	4	0.0259011	5.90551	0.390871	AT1G75640, AT1G04110, AT5G62230, AT1G80080
GO:0016998	cell wall macromolecule catabolic process	6	0.0281466	3.40702	0.414005	AT3G54420, AT2G43590, AT2G43610, AT1G02360, AT2G43620, AT3G12500
GO:0009831	plant-type cell wall modification involved in multidimensional cell growth	6	0.0281466	3.40702	0.414005	AT4G38210, AT2G03090, AT1G26770, AT2G28950, AT1G10550, AT2G37640
GO:0042761	very long-chain fatty acid biosynthetic process	5	0.0297658	4.10105	0.432349	AT1G06080, AT4G24510, AT1G67730, AT5G10480, AT3G55360
GO:0010311	lateral root formation	8	0.0303398	2.62467	0.435244	AT1G13980, AT1G49430, AT1G15570, AT1G77690, AT2G38120, AT2G17500, AT3G24300, AT5G56580
GO:0006468	protein phosphorylation	74	0.0333662	1.25577	0.468345	AT2G27060, AT5G43020, AT5G16000, AT2G36570, AT5G18700, AT1G10850, AT1G73460, AT2G42290, AT1G75640, AT5G51560, AT2G44830, AT3G51740, AT1G53090, AT4G12020, AT3G49670, AT1G68400, AT5G61480, AT5G61560, AT1G55610, AT1G28390, AT4G23210, AT3G54180, AT1G49340, AT1G51860, AT5G10020, AT4G37250, AT2G01950, AT2G19190, AT4G20940, AT5G51770, AT5G59010, AT2G35620, AT3G24660, AT1G67520, AT2G41820, AT3G56370, AT5…
GO:0046323	glucose import	8	0.0337712	2.56761	0.468345	AT4G36670, AT5G16150, AT1G08900, AT1G11260, AT4G02050, AT2G48020, AT4G16480, AT4G35300
GO:0030497	fatty acid elongation	4	0.0338563	5.36864	0.468345	AT4G34250, AT1G01120, AT5G10480, AT1G36160
GO:0016569	covalent chromatin modification	12	0.0349129	2.01324	0.47297	AT1G66740, AT3G44530, AT5G38110, AT1G08620, AT1G57820, AT4G30860, AT1G66050, AT5G49160, AT5G55390, AT5G64570, AT4G24680, AT2G13370
GO:0009739	response to gibberellin	13	0.0350046	1.93868	0.47297	AT1G06180, AT2G14900, AT5G15230, AT2G31730, AT5G50915, AT1G14920, AT2G37630, AT2G37640, AT2G36890, AT5G14920, AT1G18080, AT1G50420, AT5G37260
GO:0048364	root development	18	0.0390169	1.68195	0.515053	AT1G35580, AT1G44900, AT2G36400, AT4G24400, AT3G28860, AT1G70940, AT3G53480, AT1G31930, AT3G14370, AT3G16640, AT5G03150, AT1G48630, AT5G55730, AT2G01420, AT2G05520, AT3G16857, AT1G36160, AT1G73590
GO:0006529	asparagine biosynthetic process	3	0.0398922	8.85826	0.515053	AT5G19140, AT3G47340, AT5G65010
GO:0080170	hydrogen peroxide transmembrane transport	3	0.0398922	8.85826	0.515053	AT2G36830, AT4G18910, AT3G26520
GO:0045926	negative regulation of growth	3	0.0398922	8.85826	0.515053	AT3G16570, AT3G11440, AT4G08770
GO:0010315	auxin efflux	5	0.0423554	3.69094	0.538427	AT1G75500, AT3G28345, AT1G28010, AT1G70940, AT2G47000
GO:0009617	response to bacterium	13	0.0426293	1.88166	0.538427	AT3G54420, AT5G49450, AT2G30750, AT1G31930, AT4G24230, AT2G14580, AT3G44300, AT5G02490, AT5G54640, AT2G32800, AT4G15760, AT5G15090, AT2G45220
GO:0006865	amino acid transport	8	0.0455775	2.41041	0.569474	AT3G55740, AT1G47670, AT5G01240, AT1G77690, AT2G38120, AT2G36590, AT2G21050, AT5G41800
GO:0042546	cell wall biogenesis	9	0.0482014	2.21457	0.595851	AT1G32170, AT1G02730, AT4G30290, AT4G03210, AT2G06850, AT1G11545, AT4G14130, AT1G10550, AT3G23730
GO:0009556	microsporogenesis	6	0.0488757	2.95275	0.597827	AT5G18700, AT1G06660, AT1G02065, AT5G07280, AT5G22500, AT4G33790
GO:0006810	transport	33	0.0498894	1.396	0.59838	AT2G36830, AT1G14670, AT3G30340, AT1G10390, AT3G24840, AT3G26520, AT3G24300, AT1G50500, AT1G68570, AT4G24230, AT2G45960, AT4G09160, AT1G75500, AT1G01910, AT4G10380, AT4G35100, AT4G00430, AT1G15210, AT1G33440, AT3G53210, AT1G72820, AT2G16850, AT5G60790, AT5G10820, AT1G16520, AT2G26910, AT4G18910, AT1G72140, AT3G16240, AT2G21520, AT2G37180, AT3G54820, AT1G01620
GO:0016042	lipid catabolic process	18	0.0499508	1.63035	0.59838	AT5G45670, AT5G45950, AT1G28580, AT4G28780, AT4G10955, AT1G75900, AT4G35790, AT3G16370, AT5G58700, AT1G28660, AT1G54000, AT3G11210, AT3G04290, AT5G33370, AT2G04570, AT3G62280, AT4G18970, AT4G30140
GO:0010332	response to gamma radiation	4	0.0530667	4.5427	0.622863	AT4G21070, AT5G06150, AT4G37490, AT3G19210
GO:0060918	auxin transport	4	0.0530667	4.5427	0.622863	AT1G54200, AT3G28860, AT5G12050, AT3G13980
GO:0016126	sterol biosynthetic process	7	0.0560734	2.52064	0.645195	AT5G13710, AT1G76090, AT2G29390, AT5G50375, AT2G34490, AT1G43620, AT1G76490
GO:0009908	flower development	21	0.0561952	1.53485	0.645195	AT1G20900, AT1G77080, AT1G61040, AT3G54560, AT1G30330, AT5G15840, AT2G37630, AT5G60410, AT1G72560, AT1G03457, AT3G20810, AT4G03090, AT4G37590, AT5G37020, AT1G52030, AT5G39660, AT3G11440, AT1G73590, AT4G34530, AT5G56030, AT4G37750
GO:0045824	negative regulation of innate immune response	3	0.0571903	7.38188	0.645195	AT1G20900, AT4G14465, AT3G55560
GO:0043447	alkane biosynthetic process	3	0.0571903	7.38188	0.645195	AT1G02205, AT2G32720, AT5G57800
GO:0009733	response to auxin	28	0.0578749	1.42547	0.646641	AT3G23050, AT3G28860, AT5G54510, AT1G33410, AT4G27260, AT2G21210, AT4G34790, AT2G01200, AT2G23170, AT1G75580, AT3G50410, AT2G47000, AT3G48360, AT5G19140, AT2G06850, AT1G28130, AT2G17500, AT2G38120, AT1G30330, AT2G37630, AT4G02570, AT2G45210, AT4G38840, AT4G03190, AT4G37390, AT5G37020, AT1G77690, AT5G37260
GO:0009817	defense response to fungus, incompatible interaction	7	0.0743858	2.34878	0.801308	AT4G11650, AT1G02920, AT1G61560, AT3G01500, AT3G60820, AT4G16990, AT2G39200
GO:0008361	regulation of cell size	4	0.076406	3.937	0.801308	AT1G66740, AT3G28860, AT5G38110, AT2G05520
GO:0048441	petal development	4	0.076406	3.937	0.801308	AT1G65620, AT4G36380, AT2G31160, AT2G28350
GO:0031222	arabinan catabolic process	3	0.0765449	6.32733	0.801308	AT5G64570, AT1G02640, AT5G49360
GO:0048497	maintenance of floral organ identity	3	0.0765449	6.32733	0.801308	AT5G46880, AT3G61150, AT1G05230
GO:0010929	positive regulation of auxin mediated signaling pathway	3	0.0765449	6.32733	0.801308	AT1G54200, AT5G12050, AT3G13980
GO:0009819	drought recovery	3	0.0765449	6.32733	0.801308	AT3G16640, AT3G20250, AT2G37040
GO:0000028	ribosomal small subunit assembly	7	0.0811621	2.29659	0.842057	AT1G72370, AT5G47930, AT5G52650, AT3G02080, AT3G11940, AT3G10610, AT3G11510
GO:0071555	cell wall organization	29	0.0829651	1.36353	0.853145	AT1G13980, AT3G02230, AT4G03210, AT4G24510, AT2G31960, AT3G06770, AT4G23820, AT1G11545, AT4G29360, AT3G23730, AT1G63180, AT1G75500, AT4G30290, AT5G22940, AT5G41900, AT1G32170, AT2G06850, AT1G62440, AT5G42100, AT4G02290, AT2G38540, AT1G10640, AT3G61490, AT1G02730, AT5G60930, AT4G18670, AT4G14130, AT4G15320, AT3G62060
GO:0006270	DNA replication initiation	5	0.0849119	2.95275	0.865505	AT1G44900, AT3G25100, AT1G67630, AT4G02060, AT2G16440
GO:0048229	gametophyte development	4	0.0894893	3.69094	0.904231	AT3G49670, AT3G25100, AT1G18370, AT3G54710
GO:0009828	plant-type cell wall loosening	6	0.0931518	2.46063	0.927975	AT4G38210, AT2G03090, AT1G26770, AT2G28950, AT2G37640, AT4G38400
GO:0048367	shoot system development	9	0.0934364	1.92571	0.927975	AT1G02730, AT3G25717, AT2G39705, AT1G48630, AT5G55730, AT3G53232, AT3G16857, AT1G36160, AT1G73590
GO:0009294	DNA mediated transformation	5	0.0952329	2.83919	0.937801	AT5G22650, AT5G10550, AT5G54640, AT5G38110, AT5G49160
GO:0009635	response to herbicide	3	0.0975989	5.53641	0.945083	AT1G12110, AT1G37130, AT1G77760
GO:2000117	negative regulation of cysteine-type endopeptidase activity	3	0.0975989	5.53641	0.945083	AT4G16500, AT3G12490, AT5G47550

## Sheet: Upregulated_lacs2-3
Supplementary Data 4-3: Enriched gene ontology (GO) terms (over-representation) of up-regulated genes for biological processes (BP) in non-infected mutants
GO_ID	GO_name	Gene_number	p-value	Fold_enrichment	FDR	Genes
GO:0009414	response to water deprivation	25	9.13887e-06	2.83838	0.00814273	AT3G02130, AT3G53420, AT4G24190, AT2G18960, AT5G66880, AT2G38530, AT2G37760, AT1G52400, AT3G12490, AT4G13850, AT2G18050, AT5G06530, AT5G65730, AT5G59220, AT5G56030, AT4G00430, AT1G33240, AT1G15690, AT5G60410, AT5G04280, AT3G45140, AT2G46680, AT1G07820, AT5G58140, AT3G30775
GO:0009651	response to salt stress	31	0.000350042	2.02886	0.153943	AT5G19330, AT5G50950, AT4G24190, AT4G01070, AT5G66880, AT2G37760, AT1G52400, AT1G02500, AT4G13850, AT3G16470, AT3G20250, AT5G07440, AT1G04120, AT2G41560, AT3G48360, AT5G22500, AT5G37370, AT5G56030, AT1G07890, AT1G15690, AT1G13930, AT1G78900, AT1G51980, AT5G04280, AT2G38170, AT1G24460, AT2G46280, AT3G09260, AT3G15950, AT5G37260, AT1G21750
GO:0009409	response to cold	22	0.000551892	2.3307	0.153943	AT3G02130, AT4G24190, AT1G68530, AT3G01500, AT4G35090, AT5G64220, AT2G39730, AT2G37760, AT2G18790, AT3G12490, AT5G09410, AT4G13850, AT1G01120, AT5G04280, AT3G14210, AT2G27710, AT3G16470, AT3G16460, AT3G48360, AT5G20720, AT5G02500, AT1G07720
GO:0009908	flower development	17	0.0006911	2.66583	0.153943	AT1G16710, AT5G65080, AT4G31820, AT5G45190, AT1G19850, AT5G44180, AT5G60410, AT3G20810, AT1G69570, AT5G10140, AT5G37020, AT5G42400, AT1G52030, AT5G39660, AT1G79000, AT5G56030, AT5G57360
GO:0009826	unidimensional cell growth	12	0.000949965	3.33435	0.169284	AT3G19820, AT5G05690, AT1G26770, AT5G19530, AT1G68530, AT1G77460, AT2G05520, AT1G69530, AT3G48430, AT2G18300, AT2G28620, AT5G54380
GO:0006351	transcription, DNA-templated	83	0.0016785	1.39403	0.249258	AT1G16710, AT3G04670, AT5G25475, AT1G27370, AT5G65210, AT5G61890, AT2G18300, AT2G18790, AT3G16770, AT2G46970, AT1G19350, AT2G46810, AT1G79000, AT1G02340, AT2G45680, AT4G12020, AT1G15750, AT5G42020, AT5G65080, AT1G68920, AT5G62090, AT1G33240, AT3G05690, AT1G09570, AT5G43270, AT1G69570, AT5G61960, AT5G10140, AT3G10480, AT1G52150, AT4G17020, AT3G48430, AT3G05380, AT5G39660, AT3G09180, AT5G59570, AT2…
GO:0046686	response to cadmium ion	22	0.00289611	2.03766	0.348202	AT4G25100, AT3G02570, AT5G42020, AT1G07890, AT4G24190, AT3G09440, AT5G14780, AT1G63770, AT1G13930, AT2G37760, AT2G19110, AT4G35450, AT3G44300, AT1G02500, AT5G53460, AT2G19480, AT3G14990, AT5G07440, AT2G46280, AT5G20720, AT5G02500, AT3G14930
GO:0034976	response to endoplasmic reticulum stress	5	0.00316377	7.91909	0.348202	AT5G42020, AT3G19780, AT4G24190, AT1G04980, AT1G21750
GO:0007623	circadian rhythm	10	0.00351719	3.26561	0.348202	AT4G25100, AT3G20810, AT3G07650, AT3G46640, AT3G56480, AT3G48360, AT5G37260, AT5G59570, AT5G58140, AT5G57360
GO:0010090	trichome morphogenesis	6	0.0039904	5.58995	0.355545	AT5G20490, AT1G03060, AT5G18410, AT1G33240, AT1G05230, AT5G45190
GO:0006457	protein folding	19	0.00468656	2.08976	0.379611	AT5G42020, AT1G15020, AT4G24190, AT3G09440, AT1G08570, AT5G56010, AT5G53150, AT4G35450, AT3G16420, AT3G19780, AT4G32420, AT2G47440, AT1G04980, AT5G20720, AT1G21750, AT5G56030, AT5G02500, AT4G39960, AT5G37380
GO:0009735	response to cytokinin	14	0.00540654	2.42333	0.396574	AT5G42020, AT3G49010, AT3G32980, AT1G07890, AT2G18300, AT1G13930, AT3G16770, AT1G51980, AT5G53460, AT1G36160, AT3G14420, AT3G09260, AT1G21750, AT5G58140
GO:0009630	gravitropism	6	0.00578616	5.13671	0.396574	AT2G18790, AT1G52410, AT2G36810, AT1G09570, AT1G70940, AT1G31930
GO:0010286	heat acclimation	6	0.00649369	5.00153	0.400647	AT3G16770, AT5G60410, AT5G43940, AT5G21160, AT5G56030, AT5G58140
GO:0009416	response to light stimulus	14	0.0067449	2.35888	0.400647	AT1G67900, AT3G02570, AT5G17880, AT4G31820, AT1G68530, AT1G70940, AT4G35090, AT2G39730, AT5G66560, AT3G19820, AT1G01120, AT4G35290, AT1G05200, AT1G07720
GO:0008360	regulation of cell shape	6	0.0072597	4.87329	0.404274	AT3G28300, AT2G31960, AT1G05570, AT3G07160, AT5G49430, AT4G28880
GO:0006355	regulation of transcription, DNA-templated	87	0.00837047	1.30054	0.438711	AT1G16710, AT3G04670, AT5G22760, AT5G25475, AT1G27370, AT1G57820, AT5G65210, AT5G61890, AT2G18300, AT2G18790, AT2G46970, AT2G21230, AT1G19350, AT2G46810, AT1G43770, AT1G79000, AT1G02340, AT3G48360, AT2G45680, AT4G12020, AT5G42020, AT5G65080, AT1G68920, AT5G62090, AT3G05690, AT1G09570, AT5G43270, AT1G69570, AT5G61960, AT3G10480, AT1G52150, AT4G17020, AT3G48430, AT2G47350, AT5G39660, AT3G16940, AT3…
GO:0009611	response to wounding	14	0.0106138	2.22849	0.453033	AT5G14780, AT2G34810, AT1G76930, AT3G16470, AT5G63970, AT1G51680, AT1G52030, AT3G45140, AT4G15440, AT4G32570, AT1G05200, AT3G48360, AT5G22500, AT4G35770
GO:0035196	production of miRNAs involved in gene silencing by miRNA	4	0.0106775	8.44703	0.453033	AT5G20320, AT1G24706, AT3G49500, AT3G03300
GO:0048589	developmental growth	4	0.0106775	8.44703	0.453033	AT5G60410, AT5G53460, AT3G07160, AT2G28350
GO:0010072	primary shoot apical meristem specification	4	0.0106775	8.44703	0.453033	AT1G80490, AT1G15750, AT3G13300, AT1G36160
GO:0010216	maintenance of DNA methylation	4	0.0128385	7.91909	0.519959	AT5G20320, AT4G20400, AT1G57820, AT3G03300
GO:0009616	virus induced gene silencing	3	0.0187426	13.5756	0.719118	AT5G20320, AT1G05460, AT3G49500
GO:0009791	post-embryonic development	5	0.0193702	4.79945	0.719118	AT4G35450, AT5G20490, AT2G14120, AT3G13300, AT5G54380
GO:0009737	response to abscisic acid	21	0.0249289	1.68833	0.888467	AT5G19330, AT2G35940, AT3G53420, AT1G03060, AT4G21410, AT2G18960, AT5G66880, AT1G31930, AT5G53160, AT1G52400, AT1G76930, AT2G21230, AT3G60240, AT2G05520, AT1G14170, AT5G02310, AT2G46680, AT4G30160, AT5G59220, AT3G48360, AT5G37260
GO:0009753	response to jasmonic acid	11	0.0261565	2.23359	0.895955	AT5G07010, AT3G16770, AT1G76930, AT3G16470, AT2G34810, AT3G45140, AT4G02570, AT2G39730, AT3G48360, AT5G37260, AT4G35770
GO:0042343	indole glucosinolate metabolic process	4	0.0271502	6.03359	0.895955	AT3G28740, AT5G36220, AT1G21100, AT3G09260
GO:0042742	defense response to bacterium	16	0.0291869	1.83631	0.928769	AT5G17880, AT5G22570, AT4G23180, AT3G01500, AT5G65210, AT4G23210, AT2G39730, AT3G43300, AT3G14210, AT1G19350, AT5G63970, AT3G14420, AT2G41560, AT2G25000, AT5G02500, AT3G30775
GO:0043484	regulation of RNA splicing	3	0.0308179	10.5588	0.946852	AT3G01150, AT1G07350, AT1G21580
GO:0010025	wax biosynthetic process	4	0.0345225	5.50893	0.99776	AT1G01120, AT1G68530, AT5G57800, AT5G02310
GO:0045493	xylan catabolic process	3	0.0377307	9.50291	0.99776	AT3G10740, AT5G64570, AT5G49360
GO:0006631	fatty acid metabolic process	6	0.0379509	3.22133	0.99776	AT1G73680, AT5G16370, AT5G23050, AT1G20560, AT4G15440, AT2G04350
GO:0042752	regulation of circadian rhythm	4	0.0385569	5.27939	0.99776	AT3G20810, AT5G10140, AT4G02570, AT5G57360
GO:0010228	vegetative to reproductive phase transition of meristem	8	0.0423184	2.48442	0.99776	AT4G35450, AT4G14300, AT3G16470, AT3G10480, AT5G42400, AT3G48430, AT5G55390, AT5G44180
GO:0006886	intracellular protein transport	12	0.0425405	1.96952	0.99776	AT4G21160, AT3G15980, AT3G01340, AT3G07890, AT5G22770, AT4G24920, AT4G00800, AT5G60460, AT3G16270, AT4G31480, AT4G29950, AT3G59570
GO:0048366	leaf development	9	0.0442645	2.2807	0.99776	AT1G53310, AT3G15030, AT1G15690, AT5G45190, AT3G49500, AT3G48430, AT4G02570, AT2G28350, AT5G56030
GO:0006952	defense response	30	0.0450404	1.44421	0.99776	AT1G12210, AT1G70830, AT1G61180, AT5G46490, AT3G14470, AT3G12490, AT3G13560, AT3G44480, AT1G52040, AT5G56030, AT5G40910, AT4G12020, AT1G12220, AT3G09710, AT5G17880, AT5G51630, AT5G48620, AT5G42100, AT4G21410, AT2G16870, AT4G11900, AT1G11310, AT4G25110, AT5G60410, AT3G44630, AT4G19520, AT1G52030, AT4G19500, AT5G61900, AT4G16990
GO:0009738	abscisic acid-activated signaling pathway	12	0.0452443	1.94932	0.99776	AT5G53160, AT1G52400, AT1G12240, AT1G72770, AT1G74740, AT1G62660, AT1G17550, AT1G02340, AT5G66880, AT2G46680, AT3G48360, AT2G28350
GO:0009585	red, far-red light phototransduction	6	0.0454881	3.06546	0.99776	AT2G18790, AT3G15354, AT1G09570, AT1G02340, AT2G32250, AT4G19990
GO:0008219	cell death	5	0.0491458	3.59959	0.99776	AT1G12220, AT3G16770, AT4G35090, AT5G43940, AT1G11310
GO:0042631	cellular response to water deprivation	4	0.0520178	4.6928	0.99776	AT1G64660, AT1G79410, AT1G33240, AT3G28270
GO:0009411	response to UV	4	0.0520178	4.6928	0.99776	AT1G67500, AT5G59920, AT5G51100, AT1G51680
GO:0006075	(1->3)-beta-D-glucan biosynthetic process	3	0.0530967	7.91909	0.99776	AT2G31960, AT1G05570, AT3G07160
GO:0007389	pattern specification process	3	0.0530967	7.91909	0.99776	AT2G01420, AT1G70940, AT2G28350
GO:0016567	protein ubiquitination	22	0.0532463	1.52825	0.99776	AT1G67900, AT5G19330, AT1G31350, AT5G22000, AT4G31820, AT5G47610, AT5G53300, AT4G27050, AT1G57820, AT1G65040, AT5G61560, AT5G66560, AT3G05675, AT1G24330, AT5G58410, AT2G42160, AT1G70320, AT5G02880, AT5G02310, AT1G78100, AT5G57360, AT3G19910
GO:0010087	phloem or xylem histogenesis	4	0.0569444	4.5252	0.99776	AT2G01850, AT5G19530, AT1G52150, AT4G02570
GO:0016569	covalent chromatin modification	7	0.059318	2.51971	0.99776	AT3G44530, AT1G08620, AT1G57820, AT1G54390, AT5G55390, AT5G64570, AT2G13370
GO:0071370	cellular response to gibberellin stimulus	2	0.0620389	31.6764	0.99776	AT1G12240, AT1G62660
GO:0009063	cellular amino acid catabolic process	2	0.0620389	31.6764	0.99776	AT3G47340, AT1G68890
GO:1902418	(+)-abscisic acid D-glucopyranosyl ester transmembrane transport	2	0.0620389	31.6764	0.99776	AT2G34660, AT1G30400
GO:0010201	response to continuous far red light stimulus by the high-irradiance response system	2	0.0620389	31.6764	0.99776	AT2G35940, AT1G09570
GO:0010267	production of ta-siRNAs involved in RNA interference	3	0.0702599	6.78779	0.99776	AT5G20320, AT3G49500, AT3G03300
GO:0046685	response to arsenic-containing substance	3	0.0702599	6.78779	0.99776	AT4G18910, AT1G09570, AT1G30400
GO:0006342	chromatin silencing	4	0.0729782	4.08727	0.99776	AT2G23740, AT1G08060, AT4G27230, AT4G13570
GO:0006949	syncytium formation	3	0.0794264	6.33527	0.99776	AT1G14520, AT1G26770, AT1G69530
GO:0042753	positive regulation of circadian rhythm	3	0.0794264	6.33527	0.99776	AT3G46640, AT2G32250, AT4G19990
GO:0006782	protoporphyrinogen IX biosynthetic process	3	0.0794264	6.33527	0.99776	AT1G69740, AT5G14220, AT3G14930
GO:0008361	regulation of cell size	3	0.0794264	6.33527	0.99776	AT1G33240, AT2G05520, AT2G45680
GO:0006468	protein phosphorylation	36	0.0813538	1.31075	0.99776	AT3G02130, AT4G23180, AT1G61360, AT3G57760, AT4G39270, AT1G49180, AT1G70530, AT1G69220, AT5G66880, AT3G15980, AT1G73460, AT4G29050, AT3G19100, AT1G50240, AT2G07180, AT1G07650, AT5G10290, AT4G12020, AT1G12460, AT1G68400, AT4G21410, AT1G71410, AT5G61560, AT2G33170, AT2G35050, AT4G11900, AT4G23210, AT1G49340, AT1G54610, AT4G29380, AT4G37250, AT1G74740, AT4G28490, AT3G53930, AT2G20050, AT5G56040
GO:1990069	stomatal opening	2	0.0916021	21.1176	0.99776	AT2G18960, AT1G04120
GO:0006473	protein acetylation	2	0.0916021	21.1176	0.99776	AT1G16710, AT1G79000
GO:0051014	actin filament severing	2	0.0916021	21.1176	0.99776	AT3G57410, AT4G30160
GO:0051214	RNA virus induced gene silencing	2	0.0916021	21.1176	0.99776	AT5G20320, AT3G03300
GO:0006723	cuticle hydrocarbon biosynthetic process	2	0.0916021	21.1176	0.99776	AT5G57800, AT5G02310
GO:0000281	mitotic cytokinesis	2	0.0916021	21.1176	0.99776	AT3G17360, AT2G28620
GO:0032025	response to cobalt ion	2	0.0916021	21.1176	0.99776	AT3G02570, AT2G19110
GO:0009638	phototropism	3	0.0987667	5.58995	0.99776	AT2G18790, AT1G09570, AT5G58140
GO:0009926	auxin polar transport	5	0.0996956	2.82825	0.99776	AT2G01420, AT5G19530, AT1G15690, AT1G70940, AT4G36760

## Sheet: Upregulated_cer1-4
Supplementary Data 4-4: Enriched gene ontology (GO) terms (over-representation) of up-regulated genes for biological processes (BP) in non-infected mutants
GO_ID	GO_name	Gene_number	p-value	Fold_enrichment	FDR	Genes
GO:0042742	defense response to bacterium	33	2.66749e-08	3.11088	2.20068e-05	AT4G31800, AT4G04500, AT5G26920, AT4G23140, AT3G59700, AT4G23160, AT5G49520, AT4G31500, AT1G64790, AT4G23320, AT5G46050, AT1G77920, AT1G51890, AT1G02920, AT2G39050, AT5G01540, AT4G18360, AT4G04510, AT3G09830, AT4G23150, AT5G67300, AT4G04490, AT4G23310, AT4G20260, AT2G01830, AT1G02930, AT3G46930, AT3G45860, AT3G44670, AT4G39030, AT2G25000, AT4G16890, AT3G30775
GO:0009414	response to water deprivation	32	1.16711e-07	2.98418	3.70819e-05	AT1G05180, AT2G47190, AT4G02380, AT2G36270, AT2G18050, AT5G06530, AT2G47800, AT3G15500, AT1G56280, AT1G30270, AT1G32230, AT3G26830, AT1G69310, AT5G67300, AT1G74920, AT1G56600, AT3G23920, AT4G20260, AT1G73330, AT5G37500, AT5G38710, AT2G01830, AT1G02930, AT3G46930, AT5G13750, AT1G52890, AT3G50500, AT1G47128, AT2G26650, AT2G46680, AT1G08930, AT3G30775
GO:0009753	response to jasmonic acid	23	1.34843e-07	3.83603	3.70819e-05	AT1G06180, AT3G50480, AT3G51430, AT4G32940, AT1G06160, AT1G56650, AT1G61120, AT5G67300, AT4G22880, AT5G67580, AT1G18710, AT5G46050, AT5G13930, AT5G37500, AT1G72450, AT1G17380, AT3G16470, AT1G74950, AT1G70000, AT4G34710, AT3G15510, AT4G35770, AT4G12570
GO:0006468	protein phosphorylation	65	4.39238e-07	1.94389	9.05928e-05	AT4G23160, AT5G25110, AT4G39270, AT1G35710, AT1G25390, AT4G23320, AT1G11300, AT5G55560, AT4G35500, AT1G09970, AT1G07870, AT5G01540, AT5G58350, AT1G79680, AT2G23450, AT4G12020, AT4G04510, AT3G08720, AT2G13800, AT4G25390, AT5G61560, AT5G66210, AT5G65240, AT2G01830, AT3G46930, AT5G65600, AT2G17290, AT5G51770, AT3G50500, AT1G74360, AT5G38250, AT1G61610, AT5G01950, AT4G17660, AT4G04500, AT4G27300, AT4…
GO:0006952	defense response	53	6.89409e-07	2.0957	0.000113753	AT2G37940, AT5G46450, AT5G44430, AT3G25010, AT1G61560, AT4G02380, AT2G20900, AT5G05190, AT5G46490, AT4G16940, AT3G14470, AT1G72450, AT2G15080, AT1G47890, AT3G11080, AT1G74950, AT1G79680, AT2G46450, AT5G25910, AT4G12020, AT3G45290, AT1G31540, AT3G55270, AT1G57630, AT1G49540, AT3G44630, AT4G17500, AT1G17380, AT3G44670, AT2G26430, AT4G19520, AT4G39030, AT2G43510, AT1G61610, AT4G16890, AT1G12210, AT4…
GO:0007165	signal transduction	40	1.97079e-06	2.31274	0.000270984	AT4G02660, AT5G46450, AT1G64610, AT5G25110, AT3G25010, AT1G63880, AT2G33080, AT5G54710, AT3G24982, AT5G46490, AT4G16940, AT3G20410, AT2G15080, AT1G47890, AT3G11080, AT1G24490, AT2G24600, AT1G51270, AT5G41740, AT1G02340, AT2G01180, AT5G25910, AT4G12020, AT3G04220, AT5G01810, AT1G10340, AT1G30270, AT1G31540, AT1G57630, AT5G27060, AT4G34460, AT3G44630, AT1G01140, AT3G44670, AT1G17240, AT4G19520, AT2…
GO:0009611	response to wounding	24	2.53431e-06	3.13788	0.000288801	AT3G29035, AT4G32940, AT1G61120, AT5G14780, AT4G02380, AT1G65060, AT4G22880, AT5G46050, AT5G13930, AT5G10300, AT1G72450, AT1G51760, AT1G17380, AT2G47800, AT1G01140, AT1G72520, AT3G16470, AT1G74950, AT5G53750, AT1G76690, AT4G34710, AT2G27690, AT4G35770, AT5G54170
GO:0006979	response to oxidative stress	30	2.8005e-06	2.6823	0.000288801	AT1G13340, AT5G16980, AT3G57520, AT4G02380, AT4G21840, AT1G73680, AT1G52200, AT5G39610, AT5G05340, AT2G04795, AT1G21520, AT4G34710, AT1G09970, AT2G35510, AT1G80130, AT1G07890, AT1G32230, AT4G21850, AT1G64360, AT1G56600, AT5G13930, AT1G49540, AT1G02930, AT3G46930, AT3G20340, AT1G45145, AT1G72060, AT1G07400, AT4G35770, AT3G30775
GO:0009718	anthocyanin-containing compound biosynthetic process	8	4.00776e-06	10.9551	0.000367378	AT1G56650, AT4G14090, AT3G21560, AT3G29590, AT5G42800, AT4G22880, AT2G43000, AT5G54060
GO:0010150	leaf senescence	15	1.04325e-05	4.24211	0.000831186	AT3G29035, AT4G32940, AT4G10500, AT4G02380, AT5G62000, AT1G64360, AT2G43570, AT5G37600, AT1G69490, AT2G01830, AT1G73680, AT5G39610, AT3G10500, AT4G12570, AT2G43000
GO:0009651	response to salt stress	40	1.10825e-05	2.15027	0.000831186	AT2G47190, AT1G56650, AT5G14640, AT2G36270, AT1G18710, AT1G48000, AT1G25220, AT5G39610, AT1G02920, AT3G16470, AT1G54100, AT3G20250, AT4G34710, AT4G16260, AT2G35510, AT1G06180, AT3G08720, AT1G07890, AT1G32230, AT3G55270, AT5G46180, AT1G69310, AT5G67300, AT1G74920, AT1G56600, AT5G67580, AT2G15390, AT1G02930, AT3G46930, AT1G01140, AT1G24460, AT5G02020, AT1G70000, AT3G48850, AT5G58940, AT2G26430, AT3…
GO:0009723	response to ethylene	17	2.14327e-05	3.56702	0.00147349	AT3G50480, AT2G47190, AT3G51430, AT4G32940, AT1G32230, AT1G06160, AT1G56650, AT5G25350, AT4G02380, AT5G67300, AT5G67580, AT4G34460, AT1G25220, AT5G39610, AT1G70000, AT2G05520, AT5G20730
GO:0009737	response to abscisic acid	34	2.42043e-05	2.24523	0.00153604	AT1G43910, AT2G35940, AT2G47190, AT4G02380, AT2G36270, AT5G62000, AT5G46050, AT4G25000, AT1G48000, AT5G39610, AT1G54100, AT2G05520, AT4G34710, AT5G01540, AT1G56280, AT3G28210, AT3G26830, AT5G67300, AT4G04490, AT1G65690, AT1G56600, AT5G67580, AT2G32240, AT1G73330, AT1G49540, AT5G37500, AT3G46930, AT2G17290, AT1G70000, AT5G58940, AT4G18010, AT3G50500, AT2G46680, AT1G08930
GO:0009617	response to bacterium	15	3.45761e-05	3.82622	0.00203752	AT3G50480, AT1G12210, AT5G26920, AT3G09830, AT5G49520, AT1G61120, AT3G26830, AT4G10500, AT2G30750, AT3G44300, AT1G25220, AT1G72520, AT2G46450, AT1G79680, AT2G45220
GO:0006855	drug transmembrane transport	12	6.76346e-05	4.46028	0.0037199	AT2G04050, AT5G65380, AT4G21903, AT2G47800, AT1G33110, AT4G21910, AT4G15215, AT3G21690, AT4G38380, AT1G61890, AT3G23550, AT4G39030
GO:0009620	response to fungus	12	8.81231e-05	4.33638	0.00454385	AT3G50480, AT5G26920, AT3G50470, AT3G51430, AT3G16030, AT4G10500, AT4G02380, AT5G05190, AT2G06050, AT2G46450, AT1G79680, AT2G45220
GO:0009751	response to salicylic acid	18	9.78155e-05	3.02148	0.00457555	AT1G06180, AT4G31800, AT3G50480, AT2G47190, AT3G51430, AT4G32940, AT4G10500, AT5G67300, AT5G67580, AT5G46050, AT1G48000, AT3G45860, AT1G70000, AT4G39030, AT2G05520, AT1G79680, AT2G25000, AT2G29420
GO:0009636	response to toxic substance	11	9.98302e-05	4.69182	0.00457555	AT2G02930, AT2G29460, AT1G02930, AT1G17170, AT1G02920, AT5G17220, AT3G21560, AT1G69930, AT3G50740, AT4G29210, AT2G29420
GO:0009738	abscisic acid-activated signaling pathway	19	0.000535679	2.53511	0.0232598	AT5G26920, AT5G01810, AT4G04740, AT5G67300, AT2G36270, AT5G66210, AT1G49540, AT4G34460, AT3G20410, AT5G05440, AT2G17290, AT1G72770, AT4G18010, AT3G50500, AT5G01540, AT1G02340, AT2G46680, AT2G28350, AT1G62810
GO:0031540	regulation of anthocyanin biosynthetic process	5	0.000832241	10.841	0.03433	AT5G13930, AT1G56650, AT1G70000, AT1G75040, AT2G28350
GO:0006351	transcription, DNA-templated	99	0.00117693	1.36575	0.0462364	AT1G30500, AT1G69490, AT2G43060, AT1G52880, AT1G74950, AT4G17230, AT5G50670, AT5G18270, AT1G15750, AT5G65080, AT4G01720, AT3G05690, AT5G66730, AT5G67300, AT4G17500, AT4G38340, AT1G17380, AT1G01160, AT1G70000, AT5G06960, AT5G20730, AT3G51910, AT3G29035, AT3G27010, AT2G35940, AT1G09080, AT1G66390, AT5G39610, AT3G10490, AT1G17590, AT5G07100, AT2G31865, AT5G52230, AT5G56270, AT5G46880, AT4G36900, AT5…
GO:0044550	secondary metabolite biosynthetic process	15	0.00139807	2.69155	0.0524276	AT3G26210, AT3G28740, AT3G03470, AT3G26220, AT2G30750, AT3G20960, AT1G33720, AT4G38540, AT5G05320, AT5G36220, AT3G20120, AT5G07990, AT2G29720, AT3G26280, AT5G25900
GO:0009407	toxin catabolic process	8	0.00172955	4.52492	0.0620383	AT2G02930, AT2G29460, AT1G02930, AT1G17170, AT1G02920, AT5G17220, AT1G69930, AT2G29420
GO:0010224	response to UV-B	9	0.00220967	3.83876	0.0759574	AT5G13930, AT5G26920, AT3G51240, AT2G22880, AT1G67500, AT5G44740, AT3G55270, AT1G75040, AT2G01180
GO:0006749	glutathione metabolic process	9	0.00245351	3.77685	0.0793819	AT2G02930, AT2G29460, AT1G02930, AT1G17170, AT1G02920, AT5G17220, AT1G69930, AT4G29210, AT2G29420
GO:0006355	regulation of transcription, DNA-templated	107	0.00250173	1.31381	0.0793819	AT1G05380, AT4G35900, AT1G30500, AT1G69490, AT2G43060, AT1G52880, AT1G74950, AT4G17230, AT1G43770, AT5G50670, AT2G23290, AT5G18270, AT1G06180, AT5G65080, AT4G01720, AT5G25220, AT3G05690, AT5G66730, AT5G67300, AT4G17500, AT4G38340, AT1G17380, AT1G01160, AT1G70000, AT2G26430, AT5G06960, AT5G20730, AT3G51910, AT3G27010, AT2G35940, AT1G09080, AT1G18710, AT1G66390, AT1G48000, AT3G10490, AT1G17590, AT5…
GO:0071456	cellular response to hypoxia	6	0.00276131	6.00422	0.0843735	AT1G26410, AT5G26920, AT1G26380, AT4G19520, AT1G57630, AT5G25250
GO:0008152	metabolic process	23	0.00329804	1.97499	0.0971743	AT5G17050, AT1G68620, AT3G23790, AT4G14090, AT3G21560, AT1G32960, AT4G29690, AT5G48880, AT1G65060, AT2G15480, AT4G22780, AT2G30140, AT1G22360, AT1G25220, AT3G63010, AT1G51760, AT1G76990, AT2G20830, AT4G34135, AT3G50740, AT1G20560, AT5G54060, AT1G08940
GO:0080167	response to karrikin	13	0.00380504	2.64248	0.108247	AT5G17050, AT5G40780, AT1G61890, AT3G57520, AT3G21560, AT1G66390, AT1G25520, AT5G05270, AT2G23910, AT5G13750, AT1G70000, AT1G61800, AT4G34710
GO:0090333	regulation of stomatal closure	4	0.00551876	10.4073	0.150926	AT4G35790, AT3G59700, AT5G13750, AT2G26650
GO:0010468	regulation of gene expression	10	0.00567118	3.02538	0.150926	AT2G16900, AT4G38560, AT1G20920, AT5G39610, AT2G20960, AT4G28490, AT3G07780, AT1G10522, AT3G20270, AT1G64810
GO:0003333	amino acid transmembrane transport	7	0.00712154	4.04729	0.183602	AT2G34960, AT1G08230, AT3G56200, AT4G35180, AT1G44100, AT4G21120, AT1G31820
GO:0031347	regulation of defense response	8	0.0120487	3.20225	0.292223	AT4G31800, AT1G72450, AT1G17380, AT1G74950, AT3G07780, AT5G47050, AT1G60610, AT2G25000
GO:0031408	oxylipin biosynthetic process	5	0.0123973	5.42048	0.292223	AT1G73680, AT1G72520, AT1G76690, AT5G48880, AT2G06050
GO:2000022	regulation of jasmonic acid mediated signaling pathway	5	0.0123973	5.42048	0.292223	AT1G72450, AT1G17380, AT1G74950, AT4G04920, AT5G67300
GO:0010200	response to chitin	12	0.0135047	2.34751	0.307802	AT4G31800, AT4G17500, AT5G47220, AT5G38895, AT5G49520, AT3G28210, AT4G17230, AT2G36270, AT5G67300, AT4G26120, AT5G25910, AT1G08930
GO:0009739	response to gibberellin	10	0.0138045	2.62811	0.307802	AT1G06180, AT3G63010, AT1G50420, AT1G70000, AT3G50500, AT2G36270, AT5G67300, AT4G30270, AT5G67580, AT4G25000
GO:0009867	jasmonic acid mediated signaling pathway	7	0.0142177	3.50246	0.308675	AT4G34460, AT1G15750, AT1G32230, AT3G23240, AT1G56650, AT4G09820, AT3G15500
GO:0046777	protein autophosphorylation	12	0.0149657	2.31274	0.316581	AT3G20410, AT4G04740, AT3G59700, AT4G24740, AT2G17290, AT4G28490, AT5G38210, AT5G14640, AT2G43850, AT1G09970, AT5G66210, AT5G58350
GO:0042542	response to hydrogen peroxide	7	0.0169197	3.37274	0.348968	AT3G29035, AT5G39610, AT1G32230, AT5G58940, AT5G12030, AT4G02380, AT4G12570
GO:0051707	response to other organism	7	0.0183948	3.31142	0.370138	AT3G50480, AT3G50470, AT3G54950, AT1G73680, AT1G75040, AT4G34135, AT2G15480
GO:0006970	response to osmotic stress	11	0.0190742	2.34591	0.374671	AT2G35510, AT5G38710, AT3G46930, AT1G32230, AT4G04920, AT3G20250, AT1G69310, AT3G50500, AT4G34710, AT2G43850, AT1G65690
GO:0042391	regulation of membrane potential	5	0.0238424	4.48591	0.457441	AT5G37500, AT4G01010, AT2G26650, AT2G46450, AT2G46430
GO:0046283	anthocyanin-containing compound metabolic process	3	0.02717	11.1507	0.509438	AT4G27830, AT5G17220, AT1G56650
GO:0006874	cellular calcium ion homeostasis	5	0.0297523	4.1965	0.535956	AT3G07520, AT3G51860, AT5G48400, AT2G29110, AT2G29120
GO:0009682	induced systemic resistance	4	0.0298836	5.78184	0.535956	AT4G31500, AT1G32960, AT2G30750, AT1G64790
GO:0071230	cellular response to amino acid stimulus	4	0.0345002	5.47753	0.605589	AT3G07520, AT5G48400, AT2G29110, AT2G29120
GO:0048317	seed morphogenesis	3	0.0353174	9.75686	0.607018	AT1G52880, AT1G01040, AT3G15510
GO:0007166	cell surface receptor signaling pathway	6	0.0390266	3.18591	0.642166	AT1G21240, AT1G66880, AT5G38210, AT1G25390, AT2G23450, AT1G79680
GO:0007275	multicellular organism development	23	0.0397842	1.55839	0.642166	AT3G29035, AT2G33830, AT1G56010, AT5G22290, AT5G65870, AT1G55325, AT1G69490, AT5G07680, AT5G39610, AT1G52880, AT3G10490, AT5G09330, AT1G28330, AT1G52890, AT3G04070, AT1G77450, AT5G20730, AT1G02220, AT3G15510, AT5G18270, AT3G15500, AT3G10500, AT2G43000
GO:0002229	defense response to oomycetes	5	0.0401032	3.82622	0.642166	AT5G26920, AT3G59700, AT5G65600, AT4G10500, AT3G23550
GO:0045893	positive regulation of transcription, DNA-templated	15	0.0407902	1.7985	0.642166	AT1G56280, AT5G47220, AT2G47190, AT5G49520, AT4G35900, AT1G27370, AT5G22290, AT2G36270, AT4G17500, AT3G62420, AT1G07530, AT2G46680, AT5G20730, AT3G10500, AT2G41460
GO:0046686	response to cadmium ion	21	0.0412543	1.59761	0.642166	AT4G25200, AT4G04740, AT2G47190, AT1G07890, AT5G14780, AT1G63770, AT5G65750, AT5G63680, AT5G67300, AT5G67580, AT2G32240, AT1G48000, AT2G41380, AT3G44300, AT1G02930, AT1G02920, AT1G70000, AT1G75040, AT1G45145, AT5G03630, AT4G19880
GO:1902074	response to salt	3	0.0442722	8.67276	0.67638	AT5G39610, AT4G02380, AT1G65690
GO:0006511	ubiquitin-dependent protein catabolic process	16	0.0470685	1.72022	0.706028	AT5G42790, AT3G11910, AT1G80570, AT4G24820, AT5G25350, AT5G53300, AT5G43190, AT1G51710, AT1G47570, AT4G30890, AT2G05840, AT3G08690, AT1G77440, AT2G22010, AT5G01720, AT4G10590
GO:0009813	flavonoid biosynthetic process	11	0.0529074	1.9738	0.77944	AT5G13930, AT1G22360, AT3G51240, AT5G17050, AT5G05270, AT5G07990, AT4G14090, AT4G09820, AT3G50740, AT2G15480, AT2G30140
GO:0006207	'de novo' pyrimidine nucleobase biosynthetic process	3	0.0539605	7.80549	0.781007	AT3G60180, AT3G27740, AT4G22930
GO:0009626	plant-type hypersensitive response	7	0.0644757	2.46119	0.884586	AT3G50480, AT5G26920, AT3G50470, AT5G46180, AT5G22290, AT5G61900, AT2G01180
GO:0055114	oxidation-reduction process	63	0.0646612	1.23245	0.884586	AT4G31500, AT1G08570, AT3G26220, AT5G14780, AT5G63030, AT3G20960, AT4G33040, AT1G54100, AT5G05340, AT1G76690, AT4G18360, AT2G27690, AT2G06050, AT1G62810, AT2G29350, AT1G32350, AT3G26210, AT3G03470, AT1G74920, AT4G22880, AT1G33720, AT4G38540, AT3G20120, AT1G45145, AT4G12290, AT5G54080, AT1G35190, AT1G65820, AT3G51240, AT3G28740, AT5G16980, AT5G51100, AT1G26380, AT4G10500, AT4G21840, AT2G34490, AT1…
GO:0010029	regulation of seed germination	5	0.0661827	3.25229	0.884586	AT2G01830, AT5G39610, AT5G66730, AT3G50500, AT3G06500
GO:0009615	response to virus	5	0.0661827	3.25229	0.884586	AT2G43570, AT3G51430, AT5G45190, AT1G75040, AT2G22010
GO:0052696	flavonoid glucuronidation	9	0.066478	2.09075	0.884586	AT1G22360, AT5G17050, AT4G14090, AT3G21560, AT4G34135, AT3G50740, AT2G15480, AT5G54060, AT2G30140
GO:0009627	systemic acquired resistance	5	0.0712134	3.17296	0.927322	AT2G43570, AT1G49540, AT1G75040, AT5G64570, AT3G57260
GO:0009845	seed germination	7	0.0751365	2.3653	0.927322	AT3G01150, AT4G34460, AT3G63420, AT4G18010, AT2G36270, AT5G01540, AT1G09970
GO:0006562	proline catabolic process	2	0.0752898	26.0183	0.927322	AT5G38710, AT3G30775
GO:0006631	fatty acid metabolic process	6	0.0754467	2.64593	0.927322	AT1G73680, AT2G11810, AT5G05270, AT3G23790, AT1G20560, AT1G55325
GO:0000162	tryptophan biosynthetic process	4	0.0761249	4.00281	0.927322	AT1G25220, AT1G52410, AT4G31500, AT5G28237
GO:0098542	defense response to other organism	5	0.0764338	3.09741	0.927322	AT3G26210, AT5G36220, AT3G26220, AT3G23550, AT3G26280
GO:0009411	response to UV	4	0.0833021	3.85456	0.972877	AT1G67500, AT5G51100, AT5G07990, AT1G65060
GO:0009821	alkaloid biosynthetic process	3	0.0867547	6.00422	0.972877	AT5G22020, AT3G51430, AT1G35190
GO:0009817	defense response to fungus, incompatible interaction	5	0.0874307	2.95662	0.972877	AT4G34460, AT1G02920, AT3G63420, AT1G61560, AT4G16260
GO:1903507	negative regulation of nucleic acid-templated transcription	3	0.0987253	5.57535	0.972877	AT1G72450, AT1G17380, AT1G74950
GO:0055062	phosphate ion homeostasis	3	0.0987253	5.57535	0.972877	AT2G33770, AT3G51860, AT3G47420

## Sheet: Upregulated_cer3-6
Supplementary Data 4-5: Enriched gene ontology (GO) terms (over-representation) of up-regulated genes for biological processes (BP) in non-infected mutants
GO_ID	GO_name	Gene_number	p-value	Fold_enrichment	FDR	Genes
GO:0042546	cell wall biogenesis	8	1.52215e-06	14.0144	0.000333834	AT1G32170, AT5G57550, AT4G03210, AT2G01850, AT2G06850, AT1G10550, AT3G23730, AT2G33570
GO:0071555	cell wall organization	15	1.80494e-06	5.02108	0.000333834	AT1G32170, AT4G03210, AT2G06850, AT5G23870, AT5G42100, AT2G15880, AT1G24170, AT4G02130, AT3G23730, AT3G09405, AT2G33570, AT5G57550, AT2G01850, AT1G05570, AT4G13340
GO:0010411	xyloglucan metabolic process	7	2.6013e-06	17.518	0.000333834	AT1G32170, AT5G57550, AT4G03210, AT2G01850, AT2G06850, AT1G10550, AT3G23730
GO:0009826	unidimensional cell growth	7	0.000754671	6.454	0.0726371	AT3G45970, AT2G06850, AT1G75750, AT2G05520, AT4G22970, AT4G38400, AT5G54380
GO:0009723	response to ethylene	6	0.00651914	5.08587	0.501974	AT5G25350, AT2G05520, AT4G02380, AT2G25490, AT1G31930, AT5G37260
GO:0010105	negative regulation of ethylene-activated signaling pathway	3	0.0110235	18.5485	0.70725	AT2G40940, AT5G25350, AT2G25490
GO:0007623	circadian rhythm	5	0.0135662	5.41794	0.70725	AT2G18915, AT3G20810, AT3G46640, AT5G37260, AT5G59570
GO:0009751	response to salicylic acid	6	0.0160276	4.0687	0.70725	AT4G31800, AT4G14400, AT1G21910, AT2G05520, AT5G37260, AT5G67480
GO:0048364	root development	6	0.0173007	3.99144	0.70725	AT5G45550, AT4G04920, AT2G05520, AT4G02380, AT1G06230, AT1G31930
GO:0009742	brassinosteroid mediated signaling pathway	4	0.0183701	7.12596	0.70725	AT2G42580, AT3G16570, AT5G65430, AT5G54380
GO:0045489	pectin biosynthetic process	3	0.0366604	9.85387	1	AT1G24170, AT4G02130, AT2G33570
GO:0046777	protein autophosphorylation	5	0.0394452	3.89289	1	AT3G24550, AT1G09970, AT5G66210, AT4G35310, AT5G54380
GO:0009741	response to brassinosteroid	3	0.0409612	9.27423	1	AT3G16570, AT1G75750, AT5G54380
GO:0009414	response to water deprivation	7	0.0493693	2.63712	1	AT5G60410, AT5G59320, AT5G06530, AT1G33240, AT5G24030, AT4G02380, AT3G30775
GO:0032876	negative regulation of DNA endoreduplication	2	0.06438	30.0308	1	AT1G33240, AT1G20330
GO:0010158	abaxial cell fate specification	2	0.06438	30.0308	1	AT5G16560, AT4G00180
GO:0009737	response to abscisic acid	8	0.0810668	2.13417	1	AT5G59320, AT1G75750, AT2G05520, AT4G02380, AT4G35310, AT4G30160, AT1G31930, AT5G37260
GO:0009554	megasporogenesis	2	0.0820052	23.3573	1	AT5G45550, AT4G37450
GO:0009873	ethylene-activated signaling pathway	5	0.0905352	2.93598	1	AT1G21910, AT1G77640, AT2G40940, AT5G25350, AT2G25490

## Sheet: Downregulated_eca2
Supplementary Data 4-6: Enriched gene ontology (GO) terms (over-representation) of down-regulated genes for biological processes (BP) in non-infected mutants
GO_ID	GO_name	Gene_number	p-value	Fold_enrichment	FDR	Genes
GO:0009414	response to water deprivation	36	1.91584e-11	3.83757	1.49818e-08	AT5G45340, AT1G78080, AT3G22380, AT4G02380, AT4G25480, AT3G24500, AT3G19290, AT2G18050, AT3G46620, AT5G58070, AT1G46768, AT5G59220, AT3G15500, AT1G08720, AT1G56280, AT4G27410, AT2G47180, AT2G17840, AT3G19580, AT4G25490, AT1G22190, AT1G56600, AT3G23920, AT1G73330, AT2G22430, AT3G61890, AT3G14440, AT1G52890, AT2G26650, AT2G41430, AT2G41010, AT2G46680, AT5G59550, AT5G57050, AT3G11410, AT3G30775
GO:0009737	response to abscisic acid	43	3.87609e-11	3.24586	1.51555e-08	AT1G43910, AT3G09600, AT1G63840, AT3G22380, AT1G61340, AT1G32640, AT4G02380, AT5G62000, AT3G24500, AT4G21440, AT3G19290, AT3G14050, AT2G46830, AT5G39610, AT3G46620, AT4G26080, AT1G54100, AT1G73980, AT2G46270, AT5G59220, AT1G56280, AT4G27410, AT3G57530, AT2G47180, AT5G27420, AT2G17840, AT3G19580, AT4G01060, AT3G21780, AT4G05100, AT1G65690, AT1G56600, AT1G73330, AT1G49540, AT3G15210, AT3G63210, AT3…
GO:0010200	response to chitin	24	9.50681e-11	5.36683	2.47811e-08	AT3G23250, AT5G27420, AT1G32640, AT3G19580, AT4G29110, AT1G64380, AT5G64660, AT4G01250, AT1G51700, AT5G47230, AT2G46400, AT3G15210, AT2G23320, AT5G04340, AT3G46620, AT4G23810, AT4G18880, AT1G42990, AT4G34410, AT1G80840, AT5G59780, AT5G59550, AT2G04240, AT3G52800
GO:0009873	ethylene-activated signaling pathway	26	1.59545e-09	4.31994	3.11911e-07	AT5G44790, AT1G78080, AT5G25350, AT1G28360, AT1G73500, AT1G74930, AT3G24500, AT1G53910, AT5G03280, AT1G01250, AT1G25560, AT4G34410, AT4G39780, AT1G46768, AT1G53170, AT1G08720, AT1G68840, AT2G41710, AT4G36900, AT3G61630, AT1G64380, AT1G28370, AT1G22190, AT5G47230, AT3G15210, AT2G28550
GO:0006351	transcription, DNA-templated	112	2.33152e-09	1.76618	3.64649e-07	AT1G16710, AT1G78080, AT5G17690, AT1G32640, AT2G36490, AT3G24520, AT5G25470, AT3G59580, AT1G13960, AT1G30500, AT3G19290, AT1G69490, AT2G43500, AT4G34410, AT1G80840, AT4G39780, AT1G53170, AT1G46768, AT1G34370, AT1G15750, AT3G23780, AT1G68840, AT3G19580, AT3G01770, AT1G51700, AT2G23320, AT3G47500, AT1G01160, AT5G61960, AT4G23810, AT1G01720, AT3G29035, AT5G18240, AT3G57300, AT1G28360, AT1G66390, AT5…
GO:0006355	regulation of transcription, DNA-templated	120	8.69059e-09	1.68426	1.06274e-06	AT1G16710, AT1G78080, AT3G24520, AT5G25470, AT3G59580, AT1G13960, AT1G30500, AT3G19290, AT1G69490, AT4G29190, AT2G43500, AT4G34410, AT1G80840, AT4G39780, AT5G11060, AT1G53170, AT1G46768, AT1G34370, AT1G56460, AT3G23780, AT1G51700, AT2G23320, AT3G47500, AT1G51140, AT1G01160, AT5G61960, AT4G23810, AT1G43640, AT1G01720, AT5G18240, AT3G57300, AT2G19810, AT1G28360, AT3G60950, AT1G66390, AT5G08790, AT2…
GO:0010150	leaf senescence	18	9.51303e-09	5.81892	1.06274e-06	AT3G29035, AT1G59750, AT4G32940, AT4G02380, AT5G62000, AT1G73500, AT1G64360, AT4G01250, AT5G37600, AT1G69490, AT5G03280, AT3G14067, AT5G39610, AT4G23810, AT1G54130, AT3G01090, AT5G59220, AT4G12570
GO:0009611	response to wounding	26	1.44429e-08	3.88578	1.4118e-06	AT3G29035, AT1G78080, AT5G14780, AT1G61340, AT1G32640, AT4G02380, AT1G73500, AT1G74930, AT1G32920, AT4G21440, AT3G14050, AT5G08790, AT1G76650, AT3G44260, AT1G76690, AT1G04220, AT1G80840, AT1G20510, AT4G32940, AT4G22880, AT2G30020, AT5G13930, AT5G06320, AT4G11280, AT1G01720, AT3G61190
GO:0009723	response to ethylene	19	1.71017e-07	4.55711	1.48594e-05	AT3G09600, AT5G44790, AT3G23250, AT4G32940, AT1G56650, AT5G25350, AT4G02380, AT4G05100, AT3G24500, AT1G13960, AT3G15210, AT2G46830, AT5G03280, AT5G39610, AT1G01060, AT1G70560, AT4G11280, AT5G59780, AT1G08720
GO:0009753	response to jasmonic acid	20	1.25675e-06	3.81297	9.82775e-05	AT3G09600, AT3G23250, AT4G32940, AT1G56650, AT1G61340, AT1G32640, AT4G20860, AT4G01060, AT4G05100, AT4G22880, AT1G13960, AT5G13930, AT5G08790, AT2G46830, AT5G03280, AT1G01060, AT4G11280, AT5G59780, AT3G15510, AT4G12570
GO:0009751	response to salicylic acid	19	4.73011e-06	3.64569	0.000336268	AT3G09600, AT2G06010, AT1G15780, AT4G32940, AT1G61340, AT4G01060, AT4G05320, AT4G02890, AT1G13960, AT5G08790, AT2G46830, AT5G06320, AT1G01060, AT4G23810, AT2G40000, AT1G80840, AT5G59780, AT3G61190, AT2G29420
GO:0045893	positive regulation of transcription, DNA-templated	22	1.41996e-05	3.01523	0.000925341	AT1G56280, AT1G61660, AT4G01540, AT4G27410, AT4G32910, AT1G32640, AT5G22290, AT4G25490, AT1G73500, AT3G01770, AT5G47230, AT3G24500, AT3G19290, AT2G22430, AT2G46830, AT1G50030, AT3G61890, AT4G23810, AT4G18880, AT1G07530, AT1G46768, AT2G46680
GO:0009620	response to fungus	12	2.62648e-05	4.95686	0.00157993	AT5G08790, AT3G02260, AT2G47900, AT4G02380, AT1G43850, AT1G43640, AT1G73500, AT5G08370, AT2G06050, AT2G46450, AT2G30020, AT1G08720
GO:0009738	abscisic acid-activated signaling pathway	20	3.27371e-05	3.05038	0.0018286	AT3G57530, AT1G32640, AT3G19580, AT1G17550, AT2G30020, AT1G69260, AT1G70810, AT3G19290, AT1G49540, AT2G22660, AT2G22430, AT3G46620, AT4G26080, AT1G72770, AT3G01090, AT2G46680, AT5G59550, AT5G57050, AT3G11410, AT1G08720
GO:0006470	protein dephosphorylation	14	4.06077e-05	4.04249	0.00211702	AT4G28400, AT5G27930, AT4G33920, AT1G17550, AT3G52180, AT2G30020, AT3G62260, AT4G26080, AT1G72770, AT1G07430, AT4G18140, AT5G59220, AT5G57050, AT3G11410
GO:0006970	response to osmotic stress	15	6.05488e-05	3.6567	0.00295932	AT1G78080, AT1G61340, AT3G21780, AT1G22190, AT1G65690, AT3G59770, AT4G21440, AT2G22660, AT5G03280, AT3G14440, AT3G61890, AT3G20250, AT1G04220, AT5G57050, AT2G04240
GO:0009651	response to salt stress	34	0.000100052	2.08925	0.0046024	AT3G09600, AT1G78080, AT3G23250, AT1G56650, AT1G61340, AT5G14640, AT1G73500, AT4G21440, AT3G19290, AT5G03280, AT2G46830, AT5G39610, AT1G54100, AT1G72650, AT2G47900, AT3G20250, AT5G27600, AT3G57530, AT2G47180, AT2G17840, AT4G01060, AT2G36460, AT3G21780, AT1G11910, AT4G05100, AT1G56600, AT3G61890, AT5G02020, AT1G01060, AT2G26650, AT5G03630, AT2G41010, AT2G04240, AT1G01520
GO:0006979	response to oxidative stress	24	0.000137167	2.45288	0.00595914	AT3G22380, AT1G80130, AT5G16980, AT2G47180, AT2G19810, AT5G16970, AT4G02380, AT5G19875, AT1G64360, AT1G56600, AT1G11210, AT5G13930, AT1G49540, AT3G23910, AT1G52500, AT2G22660, AT5G03280, AT5G39610, AT1G19020, AT5G61640, AT2G40000, AT1G43850, AT4G11280, AT3G30775
GO:0009788	negative regulation of abscisic acid-activated signaling pathway	8	0.000280233	6.10075	0.0115338	AT2G22430, AT4G26080, AT1G07430, AT1G01720, AT5G59220, AT5G57050, AT3G11410, AT1G08720
GO:0009718	anthocyanin-containing compound biosynthetic process	6	0.000329751	9.39194	0.0125485	AT1G56650, AT4G14090, AT3G29590, AT5G42800, AT4G22880, AT5G54060
GO:0009733	response to auxin	23	0.00033698	2.35878	0.0125485	AT3G09600, AT1G15750, AT5G19140, AT1G59750, AT3G23250, AT3G02260, AT1G56650, AT5G25890, AT5G47370, AT3G61900, AT5G13930, AT2G46830, AT5G39610, AT1G50030, AT1G01060, AT5G07990, AT1G76520, AT1G43850, AT2G02560, AT2G46690, AT4G11280, AT4G14560, AT3G12830
GO:0042542	response to hydrogen peroxide	9	0.00041035	4.95686	0.0145861	AT5G01600, AT3G29035, AT5G39610, AT2G47900, AT4G23810, AT2G47180, AT4G02380, AT4G14030, AT4G12570
GO:0009409	response to cold	22	0.00122594	2.18831	0.041682	AT5G01600, AT3G04880, AT1G78080, AT2G47180, AT2G17840, AT4G02380, AT3G23000, AT4G25490, AT4G25480, AT1G22190, AT3G59770, AT4G25470, AT1G56600, AT5G47230, AT2G46830, AT4G26080, AT1G01060, AT5G58070, AT1G46768, AT1G76180, AT3G61190, AT3G11410
GO:0045892	negative regulation of transcription, DNA-templated	13	0.00187157	2.88534	0.0609821	AT1G15750, AT1G59750, AT2G34720, AT1G68840, AT3G19580, AT5G62000, AT1G30500, AT5G47370, AT4G36990, AT3G15210, AT2G46830, AT1G75380, AT1G80840
GO:0006464	cellular protein modification process	7	0.00202733	5.2047	0.063415	AT5G61640, AT5G03240, AT4G05320, AT4G02890, AT4G05050, AT5G20620, AT4G12570
GO:0009407	toxin catabolic process	7	0.00417608	4.52583	0.125604	AT2G29490, AT2G02930, AT1G17170, AT5G17220, AT1G27130, AT2G02390, AT2G29420
GO:0009867	jasmonic acid mediated signaling pathway	7	0.00766742	4.00362	0.222071	AT1G15750, AT1G56650, AT1G32640, AT4G09820, AT3G11670, AT3G52400, AT3G15500
GO:0006623	protein targeting to vacuole	6	0.00842446	4.69597	0.235283	AT5G24740, AT4G29380, AT1G48090, AT4G20110, AT1G09070, AT5G18525
GO:0006995	cellular response to nitrogen starvation	5	0.00907711	5.94823	0.244769	AT4G16520, AT4G04955, AT4G21980, AT1G62040, AT5G45380
GO:0001944	vasculature development	5	0.0104482	5.71945	0.27235	AT5G03280, AT1G28370, AT4G34410, AT1G74930, AT4G11280
GO:0007275	multicellular organism development	23	0.0108477	1.78137	0.273642	AT4G01540, AT3G29035, AT4G27410, AT5G45340, AT2G41710, AT4G01060, AT5G22290, AT5G63790, AT1G69490, AT5G08790, AT5G39610, AT3G61890, AT1G28330, AT2G44080, AT1G52890, AT1G43850, AT2G46690, AT1G77450, AT1G01720, AT3G15510, AT3G15500, AT2G28550, AT3G12830
GO:0009816	defense response to bacterium, incompatible interaction	6	0.0154751	4.05561	0.378174	AT4G35450, AT5G06320, AT4G23810, AT5G27420, AT2G40000, AT5G18525
GO:0009636	response to toxic substance	7	0.0162601	3.41292	0.385314	AT2G29490, AT2G02930, AT5G41370, AT1G17170, AT5G17220, AT1G27130, AT2G29420
GO:0006749	glutathione metabolic process	7	0.0175079	3.35787	0.402604	AT2G29490, AT2G02930, AT1G17170, AT5G17220, AT1G27130, AT2G02390, AT2G29420
GO:0042594	response to starvation	4	0.0180194	6.99792	0.402604	AT3G14050, AT5G57210, AT1G03380, AT1G54130
GO:0006342	chromatin silencing	5	0.0192829	4.79696	0.418868	AT5G04290, AT1G08060, AT5G17690, AT5G27670, AT2G36490
GO:0006914	autophagy	6	0.0201478	3.79674	0.425826	AT4G16520, AT5G57210, AT3G59950, AT1G03380, AT4G21980, AT1G62040
GO:0046283	anthocyanin-containing compound metabolic process	3	0.0211211	12.7462	0.430111	AT4G27830, AT5G17220, AT1G56650
GO:0009617	response to bacterium	9	0.0214506	2.62422	0.430111	AT5G01600, AT5G06320, AT1G01580, AT1G61340, AT1G43850, AT2G41430, AT1G33970, AT2G46450, AT1G08720
GO:0010193	response to ozone	5	0.0237994	4.50624	0.465277	AT5G42380, AT5G27600, AT4G23810, AT2G06050, AT3G02840
GO:1900057	positive regulation of leaf senescence	3	0.027542	11.1529	0.525314	AT3G29035, AT5G39610, AT3G19290
GO:1902074	response to salt	3	0.0346347	9.91372	0.644864	AT5G39610, AT4G02380, AT1G65690
GO:0046686	response to cadmium ion	19	0.0406193	1.65229	0.738705	AT3G09600, AT3G23250, AT5G14780, AT1G63770, AT2G36460, AT5G16970, AT5G65750, AT5G64250, AT3G01860, AT2G41380, AT4G35450, AT2G46830, AT1G27130, AT1G01060, AT1G72650, AT5G03630, AT5G59780, AT4G14030, AT4G19880
GO:0035194	posttranscriptional gene silencing by RNA	3	0.0423467	8.92235	0.752617	AT3G23780, AT2G40030, AT5G01400
GO:0006306	DNA methylation	4	0.0451455	4.95686	0.784529	AT5G04290, AT3G23780, AT2G36490, AT2G40030
GO:0048573	photoperiodism, flowering	5	0.047849	3.62697	0.813433	AT3G09600, AT5G17690, AT1G25560, AT1G51140, AT5G42820
GO:0008152	metabolic process	17	0.050469	1.66865	0.839719	AT5G45650, AT3G23790, AT4G14090, AT1G02390, AT3G21780, AT2G15480, AT2G36970, AT3G63010, AT5G35930, AT3G14067, AT1G76990, AT2G43820, AT4G34135, AT4G15270, AT1G20510, AT5G54060, AT5G59130
GO:0006334	nucleosome assembly	6	0.0536091	2.92536	0.873382	AT3G18035, AT2G18050, AT2G30620, AT4G40040, AT1G06760, AT2G28720
GO:0044550	secondary metabolite biosynthetic process	10	0.0558624	2.05111	0.891518	AT4G22690, AT4G38540, AT3G28740, AT3G61880, AT3G03470, AT5G07990, AT3G26280, AT2G46660, AT1G64900, AT5G25900
GO:0015996	chlorophyll catabolic process	3	0.0594341	7.43529	0.929549	AT4G31390, AT5G43860, AT5G13800
GO:0010119	regulation of stomatal movement	5	0.0635082	3.30457	0.973792	AT5G44790, AT5G03280, AT4G26080, AT1G51140, AT3G11410
GO:0000271	polysaccharide biosynthetic process	4	0.0662898	4.24874	0.975062	AT2G32530, AT3G50760, AT1G55850, AT4G23990
GO:1900150	regulation of defense response to fungus	3	0.0687182	6.86334	0.975062	AT4G02380, AT1G13960, AT1G08720
GO:0006644	phospholipid metabolic process	3	0.0784392	6.37311	0.975062	AT3G02600, AT2G01180, AT3G05510
GO:0005982	starch metabolic process	3	0.0784392	6.37311	0.975062	AT3G22380, AT1G67140, AT3G52180
GO:0006810	transport	18	0.0810011	1.53393	0.975062	AT3G01350, AT1G55690, AT2G36380, AT4G24570, AT4G21570, AT5G13930, AT4G18205, AT5G02270, AT2G22500, AT3G19770, AT1G04570, AT2G41620, AT5G58070, AT1G05520, AT3G28050, AT4G10380, AT5G58260, AT4G15010
GO:0009631	cold acclimation	5	0.0913737	2.9158	0.975062	AT4G25490, AT3G55580, AT4G25480, AT4G25470, AT1G76180
GO:0046488	phosphatidylinositol metabolic process	2	0.0973704	19.8274	0.975062	AT2G41210, AT3G59770
GO:1900424	regulation of defense response to bacterium	2	0.0973704	19.8274	0.975062	AT4G02380, AT1G08720
GO:1902000	homogentisate catabolic process	2	0.0973704	19.8274	0.975062	AT5G54080, AT2G02390
GO:0009745	sucrose mediated signaling	2	0.0973704	19.8274	0.975062	AT1G50030, AT1G56650
GO:0042754	negative regulation of circadian rhythm	2	0.0973704	19.8274	0.975062	AT2G46830, AT1G01060
GO:0031542	positive regulation of anthocyanin biosynthetic process	2	0.0973704	19.8274	0.975062	AT1G56650, AT4G09820

## Sheet: Downregulated_bdg
Supplementary Data 4-7: Enriched gene ontology (GO) terms (over-representation) of down-regulated genes for biological processes (BP) in non-infected mutants
GO_ID	GO_name	Gene_number	p-value	Fold_enrichment	FDR	Genes
GO:0009611	response to wounding	62	1.88154e-26	4.97712	1.94175e-23	AT5G42650, AT4G23600, AT1G32640, AT1G73500, AT1G32920, AT2G20340, AT1G72450, AT4G16740, AT1G74950, AT1G76650, AT2G28900, AT1G80840, AT2G27690, AT4G26640, AT2G34600, AT5G24770, AT1G30135, AT1G27730, AT5G07690, AT2G24850, AT3G45640, AT1G17380, AT5G06320, AT3G44550, AT5G47910, AT2G24210, AT4G15440, AT4G11280, AT3G61190, AT1G61340, AT5G52310, AT2G34810, AT3G51440, AT1G19640, AT1G17420, AT1G74930, AT4…
GO:0010200	response to chitin	47	1.02631e-22	5.64529	5.29578e-20	AT4G31800, AT5G47220, AT3G55980, AT1G32640, AT5G62020, AT2G38470, AT2G17040, AT4G35480, AT3G46620, AT5G59820, AT4G17230, AT4G18880, AT4G34410, AT1G80840, AT5G03720, AT5G59780, AT3G11840, AT3G56400, AT3G50260, AT1G20823, AT3G50060, AT5G66070, AT4G17490, AT2G34600, AT3G49530, AT5G27420, AT3G19580, AT4G29110, AT5G67300, AT5G47230, AT1G51700, AT1G66160, AT4G33050, AT1G27730, AT4G17500, AT2G46400, AT3…
GO:0009409	response to cold	57	1.06727e-13	3.04539	3.67142e-11	AT1G63940, AT1G61520, AT3G25770, AT2G33380, AT2G38470, AT2G28900, AT1G50460, AT4G39260, AT2G42530, AT3G50970, AT5G37770, AT2G03440, AT1G20450, AT5G58670, AT1G15950, AT3G50260, AT1G55490, AT3G22370, AT2G17840, AT5G47230, AT4G25470, AT1G27730, AT3G45640, AT4G31990, AT4G37930, AT2G42540, AT3G61190, AT1G20620, AT5G42900, AT5G52310, AT3G01500, AT4G35090, AT4G25480, AT3G02870, AT2G37760, AT2G30250, AT4…
GO:0006952	defense response	88	2.13937e-11	2.13647	5.51958e-09	AT4G21380, AT2G31880, AT5G44430, AT1G80120, AT5G42650, AT1G72930, AT5G46490, AT3G44400, AT3G14470, AT1G72450, AT3G20600, AT2G15080, AT1G74950, AT3G61220, AT2G03440, AT4G16860, AT3G25180, AT1G65800, AT3G11840, AT4G12020, AT4G23130, AT2G33550, AT1G20823, AT5G17880, AT2G34600, AT1G66980, AT1G66100, AT1G64760, AT1G31540, AT1G72940, AT1G11310, AT1G30135, AT5G47230, AT2G38640, AT2G32140, AT1G72900, AT1…
GO:0009753	response to jasmonic acid	34	4.85337e-10	3.48172	1.00173e-07	AT1G56650, AT5G42650, AT1G61340, AT2G34810, AT3G51440, AT1G32640, AT4G23600, AT1G17420, AT1G74430, AT1G72450, AT5G08790, AT4G16740, AT1G19570, AT1G74950, AT2G28900, AT1G54040, AT5G59780, AT3G56400, AT2G34600, AT1G06160, AT3G51450, AT5G44420, AT5G24770, AT5G67300, AT1G70700, AT1G71030, AT1G19180, AT5G07690, AT2G24850, AT1G17380, AT3G45140, AT4G11280, AT2G24210, AT4G12030
GO:0009751	response to salicylic acid	31	2.59394e-08	3.19499	4.46157e-06	AT4G31800, AT3G52430, AT1G61340, AT3G51440, AT2G14560, AT5G54610, AT1G28480, AT2G33380, AT1G74430, AT4G14400, AT5G08790, AT1G80840, AT3G11440, AT2G40750, AT5G59780, AT3G56400, AT4G23130, AT3G50060, AT4G04695, AT4G23270, AT3G51450, AT5G44420, AT5G67300, AT4G05320, AT1G71030, AT5G07690, AT5G06320, AT3G45860, AT4G23810, AT2G40000, AT3G61190
GO:0009414	response to water deprivation	43	1.04983e-07	2.46209	1.54775e-05	AT5G67030, AT5G45340, AT5G23010, AT5G52310, AT5G66400, AT5G26340, AT4G25480, AT2G38470, AT3G24500, AT3G05700, AT1G12610, AT2G37760, AT5G06530, AT3G46620, AT3G11020, AT3G50970, AT1G20450, AT5G58670, AT3G51920, AT4G27410, AT2G31870, AT2G47180, AT2G17840, AT3G19580, AT5G67300, AT4G25490, AT4G04330, AT5G60410, AT1G27730, AT4G34240, AT3G61050, AT5G38710, AT5G07690, AT1G28520, AT4G26070, AT1G52890, AT2…
GO:0009617	response to bacterium	23	2.60035e-07	3.6022	3.35445e-05	AT3G50260, AT3G09830, AT3G52430, AT1G61340, AT5G67500, AT3G57240, AT3G22231, AT1G33970, AT3G28930, AT4G14400, AT5G07690, AT5G06320, AT3G45640, AT2G44490, AT1G72520, AT3G12580, AT2G26440, AT5G10380, AT2G41430, AT3G45140, AT2G03440, AT3G50930, AT2G46440
GO:0031347	regulation of defense response	18	3.25124e-07	4.42383	3.72809e-05	AT3G56400, AT4G31800, AT2G34600, AT3G01080, AT5G24660, AT3G22275, AT1G30135, AT4G03450, AT1G70700, AT1G19180, AT1G72450, AT4G14400, AT1G17380, AT1G74950, AT4G23810, AT2G40750, AT1G80840, AT4G32770
GO:0009408	response to heat	29	6.63523e-07	2.89546	6.84756e-05	AT5G67030, AT1G59860, AT1G08550, AT3G24320, AT2G38470, AT3G24500, AT1G12610, AT5G57560, AT1G28210, AT5G59820, AT5G37770, AT2G03440, AT5G03720, AT3G53990, AT5G67180, AT5G42980, AT2G47180, AT1G28520, AT3G12580, AT3G46230, AT1G79550, AT5G05410, AT5G47910, AT2G29500, AT2G26150, AT2G46240, AT1G54050, AT3G61190, AT1G07400
GO:2000022	regulation of jasmonic acid mediated signaling pathway	11	7.7029e-07	7.32186	7.22673e-05	AT5G45110, AT1G72450, AT1G19180, AT2G34600, AT1G17380, AT1G74950, AT3G52430, AT3G22275, AT5G67300, AT1G30135, AT1G70700
GO:0042742	defense response to bacterium	40	1.52102e-06	2.31521	0.000130808	AT4G31800, AT4G23140, AT4G23260, AT4G23180, AT5G24660, AT3G01500, AT2G38470, AT5G46470, AT1G70690, AT3G20600, AT1G77920, AT4G36690, AT2G44490, AT5G63970, AT1G19670, AT2G05940, AT3G44260, AT1G80840, AT1G54040, AT3G56400, AT3G50260, AT4G23130, AT3G09830, AT4G23270, AT5G17880, AT4G23290, AT5G22250, AT1G06680, AT5G67300, AT2G30860, AT3G23400, AT1G69370, AT1G19180, AT1G20020, AT5G06320, AT3G45860, AT4…
GO:0009631	cold acclimation	15	1.88412e-06	4.69852	0.00014957	AT4G29810, AT5G66400, AT2G15970, AT4G25490, AT3G55580, AT4G25480, AT4G25470, AT1G10760, AT1G28520, AT5G59820, AT3G50970, AT2G42530, AT1G20450, AT2G42540, AT1G43620
GO:0006979	response to oxidative stress	41	2.27318e-06	2.25077	0.000167566	AT4G25100, AT1G31170, AT3G28340, AT5G18100, AT5G20140, AT4G35090, AT1G32220, AT4G08390, AT5G07460, AT2G41480, AT1G78410, AT5G37510, AT5G59820, AT1G69720, AT4G32770, AT1G75280, AT4G04830, AT3G53990, AT2G31870, AT5G17000, AT5G43750, AT1G80130, AT2G47060, AT2G47180, AT1G09350, AT5G24770, AT4G11600, AT1G64360, AT1G11210, AT1G27730, AT3G45640, AT1G19020, AT1G49300, AT5G61640, AT4G31870, AT2G40000, AT2…
GO:0009644	response to high light intensity	15	5.01491e-06	4.35681	0.000345026	AT1G61520, AT4G17490, AT2G47180, AT2G17840, AT1G17420, AT1G27730, AT1G01470, AT3G12580, AT2G41430, AT2G29500, AT2G46240, AT2G26150, AT1G54050, AT2G42540, AT4G32770
GO:0009695	jasmonic acid biosynthetic process	10	1.16264e-05	6.38998	0.000749901	AT3G25770, AT3G25760, AT1G72520, AT3G25780, AT5G42650, AT1G19640, AT1G17420, AT3G45140, AT2G06050, AT1G20510
GO:0015979	photosynthesis	24	1.48166e-05	2.77825	0.000899452	AT3G02780, AT3G27690, AT1G61520, AT2G05070, AT1G77090, AT1G06680, AT1G14150, AT3G01500, AT4G27440, AT4G22890, AT1G27730, AT1G67090, AT5G11450, AT2G39470, AT1G20020, AT4G11960, AT5G38410, AT1G78510, AT2G40100, AT1G69720, AT1G76570, AT1G44575, AT2G05100, AT2G26670
GO:0045893	positive regulation of transcription, DNA-templated	31	3.63937e-05	2.28214	0.00208657	AT1G61660, AT4G02640, AT5G47220, AT5G24120, AT5G24660, AT1G32640, AT5G44190, AT2G16365, AT1G73500, AT3G56290, AT3G24500, AT3G05700, AT1G25540, AT3G11020, AT4G18880, AT3G11440, AT2G45660, AT2G30040, AT4G26640, AT4G27410, AT4G25490, AT5G47230, AT5G09410, AT4G17500, AT1G28520, AT5G61600, AT1G49720, AT4G23810, AT5G05410, AT2G26150, AT5G20830
GO:0005983	starch catabolic process	8	4.09988e-05	7.51763	0.00222688	AT4G17090, AT4G09020, AT5G04360, AT3G01510, AT1G10760, AT4G15210, AT3G52180, AT3G10940
GO:0010114	response to red light	14	4.71143e-05	3.85602	0.0024311	AT5G67030, AT3G27690, AT5G17880, AT2G29090, AT5G24120, AT5G24470, AT3G17040, AT1G25540, AT2G21650, AT1G67090, AT5G38420, AT5G38410, AT2G40100, AT2G05100
GO:0009817	defense response to fungus, incompatible interaction	12	6.17508e-05	4.35681	0.00303461	AT5G45110, AT3G20600, AT4G16950, AT1G20020, AT2G44490, AT3G01500, AT1G11310, AT2G46240, AT3G60820, AT4G16860, AT5G58260, AT4G16990
GO:0009651	response to salt stress	53	9.53082e-05	1.74932	0.00447082	AT3G03780, AT5G50950, AT1G56650, AT5G24660, AT2G33380, AT1G73500, AT2G38470, AT1G50460, AT4G39260, AT2G03440, AT5G58670, AT5G37370, AT3G57530, AT1G55450, AT5G25980, AT4G11600, AT2G17840, AT5G67300, AT3G56240, AT1G13930, AT1G44170, AT1G27730, AT2G15390, AT1G49300, AT3G44550, AT5G11150, AT2G41010, AT2G42540, AT1G59860, AT5G46830, AT5G17310, AT1G61340, AT5G52310, AT5G26340, AT5G14200, AT3G05700, AT4…
GO:0071482	cellular response to light stimulus	7	0.000114733	7.98748	0.00493354	AT2G30170, AT5G13730, AT1G07180, AT3G56710, AT2G36390, AT5G03650, AT1G68010
GO:1903507	negative regulation of nucleic acid-templated transcription	7	0.000114733	7.98748	0.00493354	AT1G72450, AT1G19180, AT2G34600, AT1G17380, AT1G74950, AT1G30135, AT1G70700
GO:0009620	response to fungus	15	0.00012708	3.32812	0.00524585	AT3G51450, AT5G42650, AT3G25780, AT3G51440, AT3G22231, AT2G33380, AT1G17420, AT1G73500, AT1G11310, AT2G30020, AT5G08790, AT2G01650, AT3G45140, AT2G06050, AT2G46440
GO:0010193	response to ozone	10	0.000139327	4.8409	0.00553021	AT4G25100, AT1G51400, AT5G42380, AT1G19570, AT1G72520, AT4G23810, AT2G06050, AT3G23400, AT3G17800, AT3G02840
GO:0031408	oxylipin biosynthetic process	8	0.000495573	5.32499	0.0189302	AT1G72520, AT5G42650, AT1G19640, AT1G17420, AT3G45140, AT5G48880, AT2G06050, AT2G26560
GO:0009737	response to abscisic acid	43	0.00051361	1.74346	0.0189302	AT4G23260, AT5G52310, AT1G61340, AT2G15970, AT1G32640, AT4G23600, AT5G66400, AT5G26340, AT2G33380, AT3G24500, AT3G05700, AT4G21440, AT4G04020, AT3G14050, AT2G46510, AT3G46620, AT4G39260, AT3G50970, AT5G37770, AT2G42530, AT5G45820, AT1G20450, AT5G58670, AT5G52050, AT3G51920, AT4G27410, AT3G57530, AT2G47180, AT5G25980, AT5G27420, AT2G17840, AT3G19580, AT3G22231, AT5G67300, AT1G44170, AT1G27730, AT1…
GO:0007165	signal transduction	47	0.000712471	1.6685	0.0253541	AT3G05660, AT3G55940, AT3G04210, AT5G25110, AT2G16600, AT1G72930, AT3G02870, AT4G03450, AT5G46470, AT1G72910, AT5G46490, AT3G44400, AT4G38530, AT2G15080, AT3G14270, AT1G24490, AT4G13810, AT2G24600, AT5G41740, AT5G45820, AT5G58670, AT4G16860, AT2G01180, AT4G12020, AT1G07390, AT3G28890, AT5G17880, AT3G23120, AT5G46520, AT1G31540, AT1G72920, AT4G28560, AT1G72940, AT1G48260, AT2G32140, AT1G33600, AT1…
GO:0046686	response to cadmium ion	38	0.000822455	1.775	0.0272115	AT4G25100, AT3G03780, AT1G63940, AT4G04740, AT1G08110, AT2G39920, AT3G58610, AT5G17310, AT5G26220, AT3G01860, AT1G11840, AT3G21950, AT2G37760, AT5G02790, AT1G78870, AT5G59780, AT3G13920, AT1G75280, AT2G26560, AT5G41670, AT1G63770, AT4G11600, AT1G30230, AT5G67300, AT3G56240, AT2G30860, AT1G13930, AT5G65140, AT1G71030, AT1G27130, AT3G12580, AT4G31990, AT3G13235, AT4G37930, AT5G20830, AT1G20620, AT4…
GO:0001944	vasculature development	8	0.000843766	4.91537	0.0272115	AT4G17500, AT5G61600, AT5G47220, AT4G17490, AT1G28370, AT4G34410, AT1G74930, AT4G11280
GO:0009625	response to insect	8	0.000843766	4.91537	0.0272115	AT5G07690, AT4G16740, AT5G23010, AT3G52430, AT5G44420, AT5G24770, AT4G19840, AT1G16410
GO:0007623	circadian rhythm	16	0.000981289	2.63504	0.0303983	AT4G25100, AT1G15950, AT5G02810, AT3G07650, AT1G68830, AT4G26700, AT3G01060, AT5G52310, AT2G17840, AT5G24470, AT3G22231, AT3G52180, AT3G06500, AT5G60100, AT4G37930, AT2G42540
GO:0055114	oxidation-reduction process	112	0.00100149	1.34526	0.0303983	AT5G67030, AT5G21430, AT1G63940, AT3G04870, AT5G42250, AT5G42650, AT2G33380, AT4G29740, AT4G27440, AT2G31360, AT5G38420, AT2G06050, AT3G25180, AT4G37400, AT3G48280, AT4G04830, AT1G66540, AT5G49730, AT1G55930, AT1G33720, AT1G44170, AT2G04700, AT1G20020, AT5G38410, AT5G40760, AT4G12290, AT4G15440, AT5G50160, AT1G07700, AT4G22690, AT1G07180, AT5G40370, AT1G65860, AT1G08550, AT4G35090, AT5G14200, AT1…
GO:0009816	defense response to bacterium, incompatible interaction	10	0.00137693	3.63067	0.0405997	AT5G45110, AT3G20600, AT4G14400, AT1G28520, AT3G56710, AT5G06320, AT3G52430, AT4G23810, AT5G27420, AT2G40000
GO:0019761	glucosinolate biosynthetic process	9	0.00143456	3.99374	0.0411241	AT5G23010, AT1G18590, AT1G62560, AT2G43090, AT1G74090, AT5G14200, AT2G43100, AT1G16410, AT4G12030
GO:0042542	response to hydrogen peroxide	11	0.00169153	3.25416	0.04718	AT5G42980, AT4G26070, AT3G12580, AT4G23810, AT2G47180, AT5G37770, AT5G05410, AT2G29500, AT2G46240, AT2G26150, AT1G54050
GO:0009873	ethylene-activated signaling pathway	23	0.00185677	2.05265	0.0503286	AT3G50260, AT4G06746, AT5G21960, AT5G47220, AT4G17490, AT5G67180, AT1G06160, AT3G52430, AT1G13260, AT2G41710, AT1G19210, AT1G28370, AT1G73500, AT1G74930, AT5G47230, AT3G24500, AT4G17500, AT5G61600, AT2G39250, AT4G34410, AT2G44840, AT4G16750, AT2G28550
GO:0034599	cellular response to oxidative stress	12	0.00190195	2.9953	0.0503286	AT4G08390, AT5G07460, AT5G06690, AT1G31170, AT5G64940, AT5G57345, AT5G42980, AT4G29670, AT1G66330, AT1G07700, AT3G07700, AT2G35010
GO:0009961	response to 1-aminocyclopropane-1-carboxylic acid	4	0.0022179	12.78	0.0572217	AT4G26640, AT1G61340, AT5G66400, AT5G37770
GO:0010218	response to far red light	10	0.00301488	3.2602	0.0746024	AT1G25540, AT1G67090, AT3G27690, AT5G24120, AT5G38420, AT5G38410, AT5G24470, AT2G40100, AT1G76570, AT2G05100
GO:0061077	chaperone-mediated protein folding	8	0.00310843	3.99374	0.0746024	AT3G53990, AT4G26555, AT4G13830, AT5G19855, AT5G48570, AT4G19830, AT4G04330, AT2G42540
GO:0019252	starch biosynthetic process	8	0.00310843	3.99374	0.0746024	AT5G19220, AT1G32900, AT2G39930, AT3G20440, AT2G36390, AT5G04360, AT5G03650, AT5G39790
GO:0009853	photorespiration	10	0.00347673	3.19499	0.081545	AT1G70580, AT1G67090, AT5G36700, AT5G38420, AT5G37510, AT5G38410, AT2G35370, AT4G37930, AT1G68010, AT2G13360
GO:0009266	response to temperature stimulus	6	0.00409514	5.32499	0.0939151	AT5G02810, AT2G22540, AT3G12580, AT2G41100, AT3G61190, AT4G32770
GO:0009637	response to blue light	10	0.0045658	3.07211	0.102433	AT1G67090, AT3G27690, AT5G24120, AT5G38420, AT5G38410, AT2G40100, AT1G76570, AT2G05100, AT1G70800, AT5G38150
GO:0006468	protein phosphorylation	74	0.00597537	1.35879	0.130235	AT4G21380, AT2G31880, AT5G45840, AT1G68830, AT5G25110, AT1G35710, AT1G25390, AT2G33580, AT1G67580, AT4G11570, AT5G63710, AT2G40270, AT1G79600, AT2G05940, AT3G09010, AT1G53050, AT1G22870, AT1G65800, AT4G12020, AT5G59680, AT4G23130, AT4G02410, AT3G51270, AT2G13800, AT3G57530, AT4G23290, AT1G66980, AT5G61560, AT5G66210, AT1G48260, AT1G67470, AT5G57630, AT4G18950, AT3G46370, AT1G03740, AT2G35620, AT4…
GO:0009626	plant-type hypersensitive response	12	0.00605744	2.59053	0.130235	AT4G02640, AT5G54250, AT4G20380, AT4G12560, AT3G20600, AT3G45640, AT3G52430, AT4G37930, AT2G01180, AT3G50930, AT2G26560, AT4G38740
GO:0009082	branched-chain amino acid biosynthetic process	6	0.00667696	4.79249	0.140625	AT3G49680, AT3G58610, AT2G43090, AT2G31810, AT5G14200, AT2G43100
GO:0009269	response to desiccation	6	0.00831982	4.56427	0.170961	AT1G44170, AT1G01470, AT3G25760, AT5G52310, AT1G32640, AT2G33380
GO:0006351	transcription, DNA-templated	144	0.00844867	1.21972	0.170961	AT4G06746, AT3G01080, AT1G32640, AT5G62020, AT4G22950, AT2G18300, AT5G26040, AT1G25540, AT2G39250, AT1G52880, AT1G74950, AT4G17230, AT5G06710, AT2G43500, AT4G34410, AT3G11440, AT1G80840, AT2G40750, AT5G03720, AT4G18960, AT4G26640, AT3G50260, AT3G56400, AT2G33550, AT1G34370, AT2G03060, AT1G13450, AT3G54500, AT3G19580, AT5G67300, AT1G51700, AT3G52280, AT5G15700, AT1G27730, AT5G12840, AT1G25550, AT4…
GO:0006970	response to osmotic stress	16	0.00915965	2.09508	0.181784	AT5G67030, AT2G31870, AT1G59860, AT1G58200, AT5G52310, AT1G61340, AT2G38470, AT4G21440, AT2G30250, AT5G38710, AT3G45640, AT1G50460, AT2G43850, AT2G42540, AT3G06190, AT5G20830
GO:0009768	photosynthesis, light harvesting in photosystem I	6	0.0102227	4.35681	0.199054	AT3G27690, AT1G61520, AT2G05070, AT2G40100, AT1G76570, AT2G05100
GO:0009738	abscisic acid-activated signaling pathway	22	0.0106264	1.8023	0.203082	AT4G04740, AT4G04695, AT3G57530, AT5G25980, AT1G65790, AT1G32640, AT3G19580, AT3G22231, AT1G17550, AT5G67300, AT1G28490, AT5G66210, AT1G70800, AT2G30020, AT1G70810, AT2G46510, AT3G45640, AT1G49720, AT3G46620, AT2G03440, AT5G58670, AT5G59550
GO:0032259	methylation	23	0.0136296	1.73313	0.255741	AT1G15125, AT3G03780, AT1G64600, AT1G08060, AT3G23480, AT1G69523, AT1G55450, AT1G64970, AT1G19640, AT1G73600, AT3G26850, AT4G22530, AT3G22740, AT3G21950, AT3G44860, AT4G29590, AT1G21130, AT3G61210, AT1G76790, AT2G26200, AT1G48600, AT4G19120, AT4G33110
GO:0009867	jasmonic acid mediated signaling pathway	9	0.0147697	2.7649	0.272184	AT1G25540, AT1G19180, AT5G63970, AT1G56650, AT1G32640, AT1G19640, AT3G22275, AT1G28480, AT3G52400
GO:0072593	reactive oxygen species metabolic process	5	0.0151156	4.99217	0.273672	AT5G51720, AT5G62520, AT2G30950, AT1G66330, AT5G47910
GO:0009612	response to mechanical stimulus	4	0.0154151	7.09998	0.274283	AT5G57560, AT5G37770, AT2G41100, AT4G11280
GO:0002213	defense response to insect	5	0.0188077	4.69852	0.328976	AT3G52430, AT5G25980, AT5G24770, AT3G44260, AT1G74930
GO:0006379	mRNA cleavage	4	0.0210116	6.38998	0.349742	AT1G66500, AT5G51660, AT5G43620, AT5G13480
GO:0080027	response to herbivore	4	0.0210116	6.38998	0.349742	AT4G16740, AT3G45140, AT2G24210, AT4G15210
GO:0070370	cellular heat acclimation	4	0.0210116	6.38998	0.349742	AT2G21320, AT5G48570, AT2G38470, AT2G30250
GO:0006457	protein folding	28	0.0233739	1.55312	0.382887	AT4G26555, AT1G59860, AT2G16600, AT5G17710, AT2G20560, AT5G06690, AT4G13830, AT1G28210, AT1G71000, AT1G74070, AT2G42750, AT1G80920, AT1G55490, AT5G23240, AT5G42980, AT4G29670, AT1G56300, AT2G35010, AT1G77930, AT4G09350, AT5G35100, AT3G12580, AT1G53780, AT2G29960, AT2G46240, AT1G03760, AT1G07700, AT4G38740
GO:0006811	ion transport	9	0.0271329	2.47887	0.437518	AT5G49740, AT5G53550, AT5G49730, AT2G28900, AT1G58200, AT5G67500, AT5G50160, AT3G01100, AT1G11960
GO:0002237	response to molecule of bacterial origin	5	0.027741	4.20394	0.440441	AT4G31800, AT4G26070, AT1G79550, AT1G80840, AT3G50930
GO:0010150	leaf senescence	12	0.0283037	2.08369	0.442567	AT5G37600, AT5G51720, AT1G32450, AT3G52430, AT5G52310, AT4G23810, AT1G66330, AT2G42530, AT1G73500, AT1G64360, AT1G54040, AT2G42540
GO:0080167	response to karrikin	15	0.0292165	1.87207	0.450022	AT3G52740, AT1G61890, AT1G70420, AT2G16365, AT3G02870, AT5G07460, AT1G25275, AT3G44450, AT3G61220, AT4G27280, AT4G31870, AT1G44575, AT4G33980, AT5G05600, AT5G42900
GO:0009415	response to water	4	0.0350868	5.32499	0.522369	AT1G54410, AT5G66400, AT3G50970, AT1G20450
GO:0005978	glycogen biosynthetic process	4	0.0350868	5.32499	0.522369	AT5G19220, AT3G20440, AT2G36390, AT5G03650
GO:0010224	response to UV-B	9	0.035432	2.35696	0.522369	AT1G51400, AT5G41360, AT3G45640, AT1G35210, AT5G44750, AT5G59820, AT5G05410, AT2G01180, AT3G17800
GO:0000103	sulfate assimilation	8	0.0383827	2.50588	0.556358	AT5G06690, AT4G39940, AT5G42980, AT4G29670, AT2G14750, AT4G14680, AT1G07700, AT2G35010
GO:0050826	response to freezing	5	0.0388157	3.80356	0.556358	AT5G60410, AT5G09410, AT4G14400, AT1G12610, AT2G42540
GO:0009416	response to light stimulus	19	0.0475407	1.61449	0.663816	AT2G05070, AT5G17880, AT5G49730, AT4G35090, AT2G32390, AT5G61270, AT1G66180, AT4G14400, AT5G08790, AT5G59820, AT4G35290, AT3G50840, AT1G79550, AT4G37930, AT2G42540, AT1G20620, AT1G80920, AT4G38740, AT2G29650
GO:0034440	lipid oxidation	3	0.0495289	7.98748	0.663816	AT1G72520, AT1G17420, AT3G45140
GO:0051259	protein oligomerization	3	0.0495289	7.98748	0.663816	AT1G59860, AT5G42980, AT2G42540
GO:0006612	protein targeting to membrane	3	0.0495289	7.98748	0.663816	AT2G44140, AT3G59950, AT3G52400
GO:0009164	nucleoside catabolic process	3	0.0495289	7.98748	0.663816	AT1G12880, AT1G73540, AT1G18300
GO:0006360	transcription from RNA polymerase I promoter	5	0.0520678	3.47282	0.671976	AT1G30590, AT3G61420, AT1G60620, AT3G57660, AT2G39240
GO:0000302	response to reactive oxygen species	6	0.0524349	2.90454	0.671976	AT4G08390, AT4G23140, AT4G17490, AT5G52310, AT4G18880, AT3G56240
GO:0051865	protein autoubiquitination	4	0.0529133	4.56427	0.671976	AT3G46620, AT5G10380, AT5G59550, AT3G11840
GO:0005982	starch metabolic process	4	0.0529133	4.56427	0.671976	AT2G36390, AT3G55760, AT5G03650, AT3G52180
GO:0006355	regulation of transcription, DNA-templated	151	0.0534887	1.13838	0.671976	AT4G06746, AT3G01080, AT5G62020, AT4G22950, AT2G18300, AT5G26040, AT1G74430, AT4G29190, AT2G39250, AT1G52880, AT1G74950, AT2G21710, AT4G17230, AT5G06710, AT1G43770, AT2G43500, AT4G34410, AT3G11440, AT1G80840, AT2G40750, AT5G03720, AT4G26640, AT3G50260, AT3G56400, AT2G33550, AT1G34370, AT2G03060, AT1G13450, AT3G54500, AT5G67300, AT1G51700, AT3G52280, AT1G76900, AT5G12840, AT3G12380, AT1G25550, AT4…
GO:0051707	response to other organism	8	0.0544084	2.32363	0.671976	AT4G36010, AT1G70690, AT5G24620, AT1G20030, AT3G52430, AT3G51660, AT3G45140, AT3G02840
GO:0008219	cell death	7	0.0546957	2.54147	0.671976	AT4G20380, AT1G55490, AT4G14400, AT4G35090, AT1G11310, AT3G50930, AT2G26560
GO:0006857	oligopeptide transport	9	0.0568021	2.14589	0.689644	AT1G22570, AT1G72120, AT4G10770, AT5G53550, AT1G32450, AT1G69870, AT2G02020, AT5G14940, AT2G40460
GO:1901657	glycosyl compound metabolic process	5	0.0595056	3.32812	0.714068	AT1G60260, AT4G27820, AT3G62750, AT4G21760, AT1G45191
GO:0008652	cellular amino acid biosynthetic process	9	0.0654173	2.08369	0.765217	AT4G39940, AT5G28030, AT3G49680, AT3G58610, AT2G14750, AT5G28237, AT5G34930, AT4G39540, AT1G69370
GO:0006656	phosphatidylcholine biosynthetic process	3	0.0665169	6.84641	0.765217	AT1G73600, AT1G48600, AT4G15130
GO:0010021	amylopectin biosynthetic process	3	0.0665169	6.84641	0.765217	AT2G39930, AT2G36390, AT5G03650
GO:0009814	defense response, incompatible interaction	5	0.0674755	3.19499	0.765217	AT4G29810, AT3G20600, AT3G49530, AT4G26070, AT5G27420
GO:0048511	rhythmic process	5	0.0674755	3.19499	0.765217	AT5G64170, AT3G54500, AT2G31870, AT5G60100, AT5G24470
GO:0044550	secondary metabolite biosynthetic process	15	0.0700374	1.65258	0.773782	AT4G22690, AT5G67030, AT3G48280, AT3G03470, AT1G66540, AT1G33720, AT4G12320, AT3G61880, AT3G26180, AT3G26290, AT3G26170, AT4G37400, AT3G25180, AT2G45560, AT1G64900
GO:0005975	carbohydrate metabolic process	33	0.0704181	1.35173	0.773782	AT3G09920, AT4G27820, AT5G24420, AT1G08110, AT5G17530, AT3G57240, AT1G32860, AT4G21760, AT1G11840, AT4G24450, AT4G09020, AT2G44490, AT5G09660, AT3G62750, AT2G26600, AT1G76130, AT1G02460, AT4G30310, AT3G15720, AT2G21370, AT1G60260, AT2G31870, AT2G39930, AT5G25980, AT1G64760, AT1G45191, AT1G70820, AT3G06500, AT5G63800, AT2G27500, AT3G20440, AT5G04360, AT1G43620
GO:0006914	autophagy	7	0.0712299	2.37925	0.773782	AT2G44140, AT3G59950, AT4G00355, AT5G43930, AT5G54730, AT2G46240, AT4G29950
GO:0000413	protein peptidyl-prolyl isomerization	7	0.0712299	2.37925	0.773782	AT5G35100, AT2G16600, AT1G74070, AT2G29960, AT5G48570, AT4G19830, AT4G38740
GO:0009773	photosynthetic electron transport in photosystem I	4	0.0742504	3.99374	0.787654	AT2G46820, AT4G11960, AT2G01590, AT4G22890
GO:0009767	photosynthetic electron transport chain	4	0.0742504	3.99374	0.787654	AT4G27800, AT5G49740, AT1G14150, AT4G23890
GO:0030001	metal ion transport	12	0.0747966	1.775	0.787654	AT1G15960, AT5G03380, AT5G17450, AT5G23760, AT5G52750, AT1G15280, AT3G56240, AT1G51090, AT5G27690, AT3G20870, AT5G21930, AT5G02600
GO:0042631	cellular response to water deprivation	5	0.0849668	2.95833	0.847269	AT1G61660, AT2G15970, AT1G68010, AT3G28270, AT3G06190
GO:0010942	positive regulation of cell death	3	0.0850984	5.99061	0.847269	AT3G20600, AT2G31880, AT3G52430
GO:0070814	hydrogen sulfide biosynthetic process	3	0.0850984	5.99061	0.847269	AT4G39940, AT2G14750, AT4G14680
GO:0015977	carbon fixation	3	0.0850984	5.99061	0.847269	AT1G67090, AT5G38420, AT5G38410
GO:0048317	seed morphogenesis	3	0.0850984	5.99061	0.847269	AT1G19270, AT1G52880, AT5G54650
GO:0009970	cellular response to sulfate starvation	4	0.0861309	3.75881	0.847269	AT3G55880, AT4G35090, AT4G14680, AT1G20620
GO:0010286	heat acclimation	6	0.0862047	2.52236	0.847269	AT5G60410, AT3G11020, AT5G42980, AT5G05410, AT2G26150, AT2G42540
GO:0009723	response to ethylene	13	0.0875063	1.67479	0.851948	AT3G50060, AT1G06160, AT3G51450, AT1G56650, AT5G44420, AT3G51440, AT5G67300, AT4G27440, AT3G24500, AT1G71030, AT3G11440, AT4G11280, AT5G59780
GO:0009658	chloroplast organization	13	0.0915944	1.6614	0.883416	AT2G04270, AT2G30040, AT3G52750, AT5G24120, AT5G24660, AT5G44190, AT2G16365, AT3G23400, AT3G56290, AT1G78600, AT2G21710, AT1G24490, AT2G43090
GO:2000031	regulation of salicylic acid mediated signaling pathway	4	0.0987548	3.54999	0.943657	AT4G14400, AT3G52430, AT5G67300, AT4G03450
GO:0006413	translational initiation	11	0.0999381	1.73985	0.946203	AT1G76820, AT3G15750, AT1G48970, AT2G05830, AT1G30590, AT1G69410, AT5G54940, AT2G39240, AT4G20980, AT4G11160, AT3G13920

## Sheet: Downregulated_lacs2-3
Supplementary Data 4-8: Enriched gene ontology (GO) terms (over-representation) of down-regulated genes for biological processes (BP) in non-infected mutants
GO_ID	GO_name	Gene_number	p-value	Fold_enrichment	FDR	Genes
GO:0009409	response to cold	34	2.54298e-09	3.35497	1.9759e-06	AT3G07740, AT1G61520, AT5G52310, AT5G61030, AT3G01500, AT4G35090, AT4G25480, AT2G39460, AT3G02870, AT4G04020, AT1G31812, AT4G13850, AT1G67090, AT1G45474, AT2G28900, AT5G10030, AT1G50460, AT4G39260, AT3G50970, AT1G20450, AT1G23740, AT1G15950, AT3G50260, AT3G53990, AT1G55490, AT3G22370, AT1G09350, AT3G20930, AT5G09410, AT2G21660, AT2G21060, AT1G20440, AT5G20830, AT1G20620
GO:0015979	photosynthesis	20	2.07742e-07	4.27594	8.07076e-05	AT3G02780, AT3G27690, AT1G61520, AT2G05070, AT1G06680, AT3G01500, AT4G27440, AT4G22890, AT1G67090, AT5G11450, AT1G20020, AT1G45474, AT5G38410, AT2G40100, AT1G69720, AT1G03130, AT1G76570, AT2G05100, AT1G03630, AT2G26670
GO:0009735	response to cytokinin	21	4.12219e-06	3.3857	0.00106765	AT4G02530, AT1G61520, AT3G49010, AT3G02180, AT3G26450, AT2G30950, AT5G46290, AT2G18300, AT1G13930, AT1G69040, AT5G35630, AT4G08390, AT2G21660, AT1G19050, AT1G20020, AT5G09660, AT4G39260, AT2G26980, AT3G16857, AT3G14420, AT3G10520
GO:0009631	cold acclimation	10	4.68702e-05	5.7851	0.00910453	AT4G13850, AT2G15970, AT5G66400, AT1G20440, AT3G50970, AT3G55580, AT4G25480, AT1G20450, AT1G10760, AT1G43620
GO:0009768	photosynthesis, light harvesting in photosystem I	7	6.87988e-05	9.38763	0.0106913	AT3G27690, AT1G61520, AT2G05070, AT1G45474, AT2G40100, AT1G76570, AT2G05100
GO:0046686	response to cadmium ion	27	0.000110088	2.32926	0.0142564	AT4G25100, AT3G03780, AT2G39920, AT3G58610, AT3G19170, AT3G01860, AT5G35630, AT2G24200, AT4G14800, AT5G07440, AT1G78870, AT3G13920, AT1G75280, AT2G26560, AT1G63770, AT1G30230, AT1G13930, AT1G71030, AT4G35450, AT2G21660, AT1G27450, AT2G46280, AT1G76680, AT2G47470, AT4G14030, AT5G20830, AT1G20620
GO:0009414	response to water deprivation	23	0.000218373	2.43223	0.0242394	AT5G67030, AT5G52310, AT5G66400, AT3G56580, AT5G62470, AT4G25480, AT5G66880, AT3G05700, AT5G60410, AT4G13850, AT5G07690, AT2G21660, AT3G11020, AT3G61430, AT3G16857, AT1G20440, AT3G50970, AT1G20450, AT1G07820, AT1G08920, AT1G01620, AT5G20830, AT3G51920
GO:0009853	photorespiration	9	0.000251466	5.31072	0.0244237	AT1G67090, AT5G38420, AT5G37510, AT5G38410, AT4G17360, AT5G36790, AT1G68010, AT2G13360, AT4G16450
GO:0009415	response to water	5	0.000517488	12.2933	0.0446765	AT1G54410, AT5G66400, AT1G20440, AT3G50970, AT1G20450
GO:0010114	response to red light	9	0.000708346	4.5782	0.0550385	AT2G21650, AT5G67030, AT1G67090, AT3G27690, AT5G38420, AT5G38410, AT5G24470, AT2G40100, AT2G05100
GO:0055114	oxidation-reduction process	67	0.0011164	1.48629	0.0788585	AT3G08710, AT4G25100, AT5G67030, AT3G04870, AT5G42250, AT3G58610, AT2G28190, AT3G15290, AT4G29740, AT4G27440, AT4G21580, AT2G31360, AT4G37760, AT4G12980, AT5G38420, AT3G61220, AT5G07440, AT5G42850, AT2G27690, AT2G29310, AT2G45560, AT1G75280, AT1G03630, AT4G19170, AT1G15950, AT3G48280, AT3G22370, AT5G51970, AT1G66540, AT1G55930, AT1G44170, AT2G04700, AT1G20020, AT3G19010, AT5G38410, AT4G31870, AT3…
GO:0010218	response to far red light	8	0.00122713	4.81698	0.0794567	AT1G67090, AT3G27690, AT5G38420, AT5G38410, AT5G24470, AT2G40100, AT1G76570, AT2G05100
GO:0009637	response to blue light	8	0.00175145	4.53907	0.104683	AT1G67090, AT3G27690, AT5G38420, AT4G18390, AT5G38410, AT2G40100, AT1G76570, AT2G05100
GO:0018298	protein-chromophore linkage	7	0.00388471	4.58951	0.211557	AT3G27690, AT1G61520, AT2G05070, AT1G45474, AT2G40100, AT1G76570, AT2G05100
GO:0009082	branched-chain amino acid biosynthetic process	5	0.00408412	7.376	0.211557	AT1G50110, AT3G49680, AT3G58610, AT5G14200, AT2G43100
GO:0006950	response to stress	8	0.008639	3.42075	0.419532	AT3G53990, AT1G02820, AT3G62550, AT3G03270, AT5G66400, AT1G20440, AT3G50970, AT1G20450
GO:0071482	cellular response to light stimulus	4	0.0106217	8.42971	0.485474	AT2G30170, AT1G07180, AT5G03650, AT1G68010
GO:0009737	response to abscisic acid	23	0.015077	1.72231	0.620449	AT5G52310, AT5G25980, AT5G66400, AT2G15970, AT5G62470, AT5G66880, AT3G05700, AT2G32690, AT4G04020, AT5G53160, AT1G44170, AT1G71030, AT2G46820, AT1G49720, AT5G35980, AT4G39260, AT2G26980, AT1G20440, AT3G50970, AT5G45820, AT1G20450, AT1G08920, AT3G51920
GO:0046854	phosphatidylinositol phosphorylation	4	0.015542	7.376	0.620449	AT1G49340, AT5G63990, AT2G03890, AT3G02870
GO:0008219	cell death	6	0.0159704	4.02327	0.620449	AT1G55490, AT5G53760, AT4G35090, AT5G23040, AT1G11310, AT2G26560
GO:0007623	circadian rhythm	9	0.0170424	2.73748	0.63057	AT1G15950, AT4G25100, AT5G02810, AT2G21660, AT3G07650, AT5G52310, AT1G27450, AT5G24470, AT3G52180
GO:0005983	starch catabolic process	4	0.0184064	6.94211	0.650082	AT3G01510, AT1G10760, AT3G52180, AT3G10940
GO:0019252	starch biosynthetic process	5	0.022037	4.61	0.733235	AT1G32900, AT2G39930, AT3G20440, AT1G27680, AT5G03650
GO:0042254	ribosome biogenesis	11	0.0226482	2.28552	0.733235	AT3G10090, AT5G46430, AT5G27820, AT3G49010, AT4G35490, AT5G39740, AT3G06680, AT3G57660, AT2G39460, AT3G06700, AT4G26230
GO:0015977	carbon fixation	3	0.0279572	11.064	0.852509	AT1G67090, AT5G38420, AT5G38410
GO:0019253	reductive pentose-phosphate cycle	4	0.0286364	5.9008	0.852509	AT1G67090, AT5G38420, AT5G38410, AT1G12900
GO:0080167	response to karrikin	10	0.0299444	2.305	0.852509	AT1G25275, AT3G52740, AT3G44450, AT3G61220, AT4G31870, AT1G70420, AT2G16365, AT3G02870, AT4G33980, AT1G10960
GO:0002181	cytoplasmic translation	6	0.030721	3.40431	0.852509	AT2G37600, AT5G47700, AT3G53740, AT3G06680, AT3G06700, AT4G26230
GO:0009854	oxidative photosynthetic carbon pathway	3	0.0351505	9.83466	0.941791	AT1G68010, AT3G14420, AT3G14415
GO:0009098	leucine biosynthetic process	4	0.0368135	5.36436	0.953469	AT1G50110, AT3G49680, AT5G14200, AT2G43100
GO:0009651	response to salt stress	25	0.0404743	1.52397	0.989809	AT3G03780, AT5G52310, AT5G14200, AT5G66880, AT3G05700, AT5G35630, AT4G13850, AT1G27760, AT5G07440, AT1G50460, AT4G39260, AT4G31300, AT1G08920, AT5G37370, AT3G51920, AT1G55450, AT5G25980, AT3G05030, AT5G62470, AT1G13930, AT1G44170, AT1G71030, AT1G78900, AT2G21660, AT2G46280
GO:0006406	mRNA export from nucleus	4	0.0413021	5.13113	0.989809	AT2G21660, AT1G64750, AT1G24706, AT5G20830
GO:0009861	jasmonic acid and ethylene-dependent systemic resistance	3	0.0429698	8.8512	0.989809	AT1G06160, AT5G44420, AT2G46370
GO:0009864	induced systemic resistance, jasmonic acid mediated signaling pathway	3	0.0513648	8.04654	0.989809	AT5G60410, AT5G47220, AT2G46370
GO:0015995	chlorophyll biosynthetic process	5	0.0527961	3.51238	0.989809	AT1G78600, AT3G02780, AT4G25080, AT4G27440, AT1G03630
GO:0009625	response to insect	4	0.0563192	4.53907	0.989809	AT5G07690, AT4G16740, AT5G44420, AT1G16410
GO:0009607	response to biotic stimulus	5	0.0567189	3.4307	0.989809	AT1G23130, AT3G26450, AT1G24020, AT5G53760, AT1G11310
GO:0005978	glycogen biosynthetic process	3	0.0602875	7.376	0.989809	AT3G20440, AT1G27680, AT5G03650
GO:0010119	regulation of stomatal movement	5	0.0650194	3.27822	0.989809	AT2G21660, AT5G25980, AT3G01500, AT2G46370, AT2G26670
GO:0042167	heme catabolic process	2	0.066536	29.504	0.989809	AT1G69720, AT2G26670
GO:0006979	response to oxidative stress	16	0.0702661	1.62221	0.989809	AT4G25100, AT3G53990, AT5G20140, AT2G47060, AT2G28190, AT1G09350, AT4G35090, AT2G39460, AT4G08390, AT5G37510, AT1G69720, AT4G31870, AT4G32770, AT1G20620, AT2G26670, AT1G75280
GO:0009097	isoleucine biosynthetic process	3	0.0795381	6.32228	0.989809	AT1G50110, AT3G49680, AT3G58610
GO:0005982	starch metabolic process	3	0.0795381	6.32228	0.989809	AT3G55760, AT5G03650, AT3G52180
GO:0010205	photoinhibition	3	0.0795381	6.32228	0.989809	AT2G30950, AT1G06430, AT4G04020
GO:0055072	iron ion homeostasis	4	0.0928126	3.688	0.989809	AT1G15960, AT5G51720, AT1G69720, AT2G26670
GO:0000160	phosphorelay signal transduction system	5	0.0934383	2.89255	0.989809	AT5G02810, AT1G19050, AT3G16360, AT5G24470, AT3G16857

## Sheet: Downregulated_cer1-4
Supplementary Data 4-9: Enriched gene ontology (GO) terms (over-representation) of down-regulated genes for biological processes (BP) in non-infected mutants
GO_ID	GO_name	Gene_number	p-value	Fold_enrichment	FDR	Genes
GO:0015979	photosynthesis	76	6.1346e-48	7.37182	6.8094e-45	AT2G34430, AT1G55480, AT1G61520, AT2G05070, AT1G30380, AT3G54890, AT2G06520, AT1G67740, AT3G54050, AT3G21055, AT4G27440, AT4G09650, AT5G45040, AT1G15820, AT5G64040, AT4G05180, AT1G19150, AT5G08410, AT1G45474, AT1G08520, AT1G76450, AT2G05100, AT1G74470, AT3G47470, AT2G20260, AT5G54270, AT1G79040, AT1G03630, AT4G02770, AT4G18480, AT5G23120, AT2G01918, AT3G03630, AT4G28660, AT5G66570, AT3G61470, AT1…
GO:0009735	response to cytokinin	62	1.40779e-24	4.53504	7.81322e-22	AT1G61520, AT3G04790, AT1G15140, AT2G30950, AT5G46290, AT3G54050, AT2G18300, AT4G09650, AT3G57040, AT1G69040, AT5G35630, AT3G62030, AT3G46740, AT1G78630, AT3G15360, AT5G09660, AT5G40950, AT1G05850, AT4G33680, AT1G03475, AT1G73060, AT2G20260, AT1G79040, AT4G02530, AT3G02180, AT4G18480, AT5G23120, AT3G26450, AT1G16880, AT5G16710, AT1G13930, AT3G25920, AT1G51980, AT1G20020, AT1G52230, AT5G45930, AT2…
GO:0015995	chlorophyll biosynthetic process	28	9.27818e-21	8.92378	3.43293e-18	AT5G18660, AT3G59400, AT5G63570, AT4G01690, AT4G27440, AT5G08280, AT2G40490, AT3G14110, AT1G69740, AT1G08520, AT3G51820, AT2G26540, AT1G74470, AT1G44446, AT1G03475, AT1G03630, AT3G14930, AT3G56940, AT4G18480, AT2G40400, AT3G21200, AT4G27430, AT5G13630, AT3G48730, AT4G25080, AT5G45930, AT1G58290, AT4G15560
GO:0009768	photosynthesis, light harvesting in photosystem I	20	4.22308e-19	12.1688	1.17191e-16	AT1G08380, AT2G34420, AT3G08940, AT2G34430, AT3G27690, AT1G61520, AT2G05070, AT3G54890, AT1G15820, AT1G29920, AT1G29930, AT1G19150, AT4G10340, AT3G61470, AT1G45474, AT2G05100, AT3G47470, AT5G01530, AT1G29910, AT5G54270
GO:0010027	thylakoid membrane organization	23	8.44841e-15	7.50904	1.87555e-12	AT5G18570, AT2G34860, AT1G35680, AT5G24314, AT3G24590, AT2G30170, AT2G30950, AT2G18710, AT1G65260, AT4G20130, AT3G26900, AT3G62910, AT5G08050, AT1G32500, AT2G20890, AT1G74730, AT5G35220, AT5G12130, AT2G28800, AT3G10670, AT2G01110, AT1G44575, AT2G45770
GO:0009658	chloroplast organization	39	2.65835e-14	4.17633	4.91794e-12	AT5G22640, AT1G62750, AT1G32080, AT3G52750, AT1G09340, AT4G23940, AT5G44190, AT5G16620, AT4G20130, AT3G26900, AT3G62910, AT3G63140, AT2G47940, AT3G46740, AT1G44000, AT2G21170, AT1G08540, AT4G39460, AT2G24060, AT5G55280, AT2G28000, AT3G56940, AT1G35680, AT5G18570, AT5G24314, AT2G34620, AT2G32480, AT5G08050, AT1G11870, AT3G23400, AT5G45390, AT2G36000, AT5G35220, AT5G13770, AT4G38160, AT4G18570, AT4…
GO:0018298	protein-chromophore linkage	23	1.06135e-13	6.84157	1.68299e-11	AT2G34420, AT3G08940, AT2G34430, AT3G27690, AT1G61520, AT2G05070, AT3G54890, AT1G15820, AT1G68050, AT1G29920, AT1G29930, AT1G19150, AT4G10340, AT3G61470, AT1G45474, AT2G47590, AT5G02120, AT2G05100, AT3G47470, AT5G01530, AT1G29910, AT5G54270, AT5G58140
GO:0055114	oxidation-reduction process	174	1.38769e-13	1.75121	1.92541e-11	AT2G39800, AT4G04840, AT1G63940, AT1G13440, AT3G04870, AT5G42250, AT4G37925, AT2G25080, AT5G18660, AT2G28190, AT5G16400, AT4G01690, AT4G29740, AT4G27440, AT1G31710, AT4G00360, AT3G02730, AT2G31360, AT3G18080, AT3G60290, AT4G37760, AT5G05580, AT4G12980, AT5G38420, AT3G15360, AT1G60710, AT5G35790, AT2G21790, AT2G29310, AT1G03475, AT2G41680, AT1G03630, AT3G10920, AT3G02580, AT3G53130, AT3G26650, AT3…
GO:0009416	response to light stimulus	47	3.81752e-13	3.34642	4.31164e-11	AT2G34430, AT2G05070, AT1G55480, AT2G28190, AT4G35090, AT5G63570, AT4G20130, AT1G29920, AT3G19820, AT1G75780, AT1G77760, AT1G42540, AT1G60950, AT1G50280, AT5G04530, AT2G29650, AT5G54270, AT4G32890, AT2G34420, AT5G18570, AT5G24314, AT5G24930, AT3G26650, AT5G49730, AT4G25050, AT1G16880, AT4G25130, AT2G39730, AT4G27430, AT3G19710, AT1G29930, AT1G48030, AT1G52770, AT5G35220, AT1G25450, AT5G04140, AT1…
GO:0009409	response to cold	62	3.88436e-13	2.77562	4.31164e-11	AT4G24770, AT3G05880, AT1G63940, AT1G61520, AT3G54890, AT1G05140, AT1G09340, AT2G35040, AT3G54050, AT4G09650, AT2G37220, AT1G45474, AT2G28900, AT5G61410, AT2G42530, AT5G04530, AT3G47470, AT3G48360, AT1G55490, AT3G26650, AT3G05890, AT3G55990, AT2G01918, AT1G16880, AT5G06290, AT2G39730, AT3G23700, AT3G08920, AT3G11170, AT3G61470, AT3G12780, AT1G53240, AT4G37930, AT2G42540, AT1G32060, AT5G51820, AT3…
GO:0019253	reductive pentose-phosphate cycle	15	3.96479e-12	10.0393	4.00084e-10	AT1G32060, AT3G26650, AT3G04790, AT3G54050, AT3G60750, AT1G12900, AT1G67090, AT3G12780, AT5G38420, AT5G38410, AT2G21170, AT5G38430, AT1G42970, AT3G55800, AT1G56190
GO:0009773	photosynthetic electron transport in photosystem I	13	3.93032e-11	10.8759	3.63554e-09	AT1G15980, AT1G64770, AT1G55670, AT3G54050, AT4G09650, AT1G18730, AT4G22890, AT5G64040, AT2G46820, AT3G16250, AT1G70760, AT2G05620, AT2G01590
GO:0045454	cell redox homeostasis	35	9.19862e-09	3.02257	7.8542e-07	AT4G28730, AT5G15230, AT1G67740, AT5G18600, AT3G62950, AT4G35090, AT5G16400, AT3G02730, AT1G50320, AT3G15360, AT4G15690, AT5G03880, AT2G41680, AT4G15670, AT3G24170, AT4G03520, AT3G52960, AT3G54660, AT3G21460, AT1G56500, AT5G06290, AT2G42580, AT1G48030, AT1G53300, AT1G43560, AT4G15700, AT1G03680, AT1G03020, AT4G15660, AT4G16155, AT1G76080, AT3G26060, AT4G15680, AT3G11630, AT3G54900
GO:0032544	plastid translation	10	1.25703e-08	11.1547	9.96643e-07	AT3G63140, AT1G09340, AT1G79850, AT2G33800, AT5G54600, AT2G38140, AT3G62910, AT3G56910, AT3G63190, AT1G68590
GO:0009765	photosynthesis, light harvesting	10	3.81307e-08	10.2967	2.82167e-06	AT1G29930, AT1G19150, AT4G10340, AT1G61520, AT5G47110, AT3G54890, AT3G47470, AT5G01530, AT5G57030, AT5G54270
GO:0009637	response to blue light	18	1.11956e-07	4.6335	7.6634e-06	AT3G08940, AT3G27690, AT3G54890, AT3G28860, AT1G68050, AT1G29920, AT1G19150, AT4G10340, AT1G67090, AT5G38420, AT5G38410, AT5G38430, AT1G08540, AT2G05100, AT5G01530, AT5G55280, AT1G29910, AT5G58140
GO:0010114	response to red light	19	1.17367e-07	4.38496	7.6634e-06	AT3G08940, AT3G27690, AT3G54890, AT5G24470, AT1G69530, AT3G17040, AT4G25130, AT2G37640, AT1G29920, AT1G19150, AT4G10340, AT1G67090, AT5G38420, AT5G38410, AT5G38430, AT1G08540, AT2G05100, AT5G01530, AT1G29910
GO:0010207	photosystem II assembly	11	1.30738e-07	8.18013	8.06221e-06	AT2G20890, AT1G03600, AT1G54500, AT4G10340, AT4G35250, AT5G35220, AT1G71500, AT5G48790, AT5G66570, AT1G73060, AT3G50820
GO:0006779	porphyrin-containing compound biosynthetic process	10	2.32558e-07	8.92378	1.2907e-05	AT2G40490, AT3G48730, AT1G69740, AT2G26540, AT5G63570, AT5G40850, AT1G58290, AT4G01690, AT5G08280, AT1G03475
GO:0006782	protoporphyrinogen IX biosynthetic process	10	2.32558e-07	8.92378	1.2907e-05	AT2G40490, AT3G48730, AT1G69740, AT2G26540, AT5G63570, AT1G58290, AT4G01690, AT5G08280, AT1G03475, AT3G14930
GO:0010218	response to far red light	17	2.69116e-07	4.64401	1.42247e-05	AT3G08940, AT3G27690, AT3G54890, AT3G28860, AT5G24470, AT1G14920, AT4G25130, AT1G29920, AT1G19150, AT4G10340, AT1G67090, AT5G38420, AT5G38410, AT5G38430, AT2G05100, AT5G01530, AT1G29910
GO:0010196	nonphotochemical quenching	8	4.00997e-07	11.8984	2.02321e-05	AT4G10340, AT1G74730, AT4G03280, AT1G44575, AT1G56500, AT5G08050, AT1G15820, AT5G43050
GO:0009082	branched-chain amino acid biosynthetic process	11	4.80433e-07	7.36212	2.29497e-05	AT4G13430, AT3G49680, AT3G58610, AT1G10060, AT5G14200, AT3G58990, AT3G48560, AT3G23940, AT1G74040, AT2G43100, AT5G16290
GO:0009767	photosynthetic electron transport chain	10	4.9621e-07	8.36605	2.29497e-05	AT1G08380, AT5G66190, AT1G14150, AT4G33520, AT2G01918, AT4G03280, AT1G60950, AT3G21200, AT3G01440, AT4G23890
GO:0006096	glycolytic process	19	3.18893e-06	3.58208	0.000141589	AT4G26530, AT4G26520, AT1G13440, AT3G26650, AT1G34430, AT4G24620, AT3G55440, AT1G12900, AT3G25860, AT1G01090, AT5G08570, AT2G21330, AT3G12780, AT1G54220, AT2G21170, AT1G79550, AT1G42970, AT1G56190, AT4G38970
GO:0046686	response to cadmium ion	51	3.56336e-06	1.99611	0.000152128	AT3G03780, AT4G25100, AT1G63940, AT1G13440, AT2G39920, AT3G58610, AT1G18330, AT5G15310, AT1G11860, AT3G19170, AT4G13430, AT5G35630, AT1G60710, AT2G29550, AT2G21790, AT1G75280, AT4G38970, AT5G19780, AT5G23120, AT2G19940, AT1G68560, AT5G17920, AT1G13930, AT5G10540, AT3G12780, AT1G53240, AT4G37930, AT2G43750, AT1G56190, AT3G09820, AT4G04740, AT3G55440, AT3G60750, AT3G21950, AT2G21330, AT4G13930, AT2…
GO:0043085	positive regulation of catalytic activity	9	3.78197e-06	8.0314	0.000155481	AT1G50320, AT4G03520, AT1G43560, AT3G15360, AT3G59400, AT1G03680, AT5G16400, AT3G02730, AT2G41680
GO:0007623	circadian rhythm	22	7.58545e-06	3.03593	0.000300709	AT4G25100, AT5G02810, AT1G09340, AT3G01060, AT5G52310, AT5G24470, AT3G04910, AT1G18330, AT3G57040, AT1G68050, AT3G19720, AT3G63140, AT4G15920, AT4G13930, AT3G46780, AT5G02120, AT5G12050, AT4G37930, AT2G42540, AT3G48360, AT5G58140, AT4G32890
GO:0045038	protein import into chloroplast thylakoid membrane	6	1.29618e-05	13.3857	0.000496126	AT2G20890, AT2G28800, AT5G52440, AT5G03940, AT2G47450, AT2G45770
GO:0000413	protein peptidyl-prolyl isomerization	14	2.69415e-05	3.98722	0.000948931	AT3G01480, AT5G45680, AT1G20810, AT2G16600, AT1G73655, AT4G39710, AT3G62030, AT3G10060, AT5G35100, AT5G13120, AT1G74070, AT4G19830, AT3G15520, AT2G43560
GO:0006094	gluconeogenesis	8	2.73566e-05	7.64896	0.000948931	AT1G13440, AT4G24620, AT3G55440, AT1G43670, AT3G54050, AT2G21170, AT3G55800, AT5G64380
GO:0071482	cellular response to light stimulus	8	2.73566e-05	7.64896	0.000948931	AT2G30170, AT5G13730, AT1G07180, AT5G08740, AT1G64860, AT1G08540, AT1G68010, AT2G36990
GO:0019761	glucosinolate biosynthetic process	12	4.04746e-05	4.46189	0.00136142	AT4G13430, AT3G19710, AT4G13770, AT5G23010, AT1G62560, AT2G25450, AT1G74090, AT5G14200, AT3G58990, AT2G43100, AT1G16410, AT4G12030
GO:0009645	response to low light intensity stimulus	6	4.25588e-05	11.4734	0.00138942	AT1G61520, AT3G61470, AT3G54890, AT2G06850, AT1G45474, AT3G47470
GO:0009853	photorespiration	14	5.50581e-05	3.74799	0.00174613	AT1G32080, AT1G80380, AT5G66510, AT2G35370, AT1G68010, AT2G13360, AT5G36700, AT1G67090, AT3G12290, AT5G38420, AT5G04140, AT5G38410, AT5G38430, AT4G37930
GO:0007017	microtubule-based process	10	6.83014e-05	5.14834	0.00210596	AT5G44340, AT5G19780, AT5G23860, AT5G62700, AT1G75780, AT1G50010, AT5G12250, AT1G20010, AT2G29550, AT5G55280
GO:0042742	defense response to bacterium	40	8.65937e-05	1.93995	0.00259781	AT3G01480, AT1G32060, AT1G13440, AT3G27850, AT1G09340, AT3G04790, AT3G01500, AT3G26520, AT5G14740, AT4G09650, AT5G08280, AT4G01050, AT4G24670, AT2G37660, AT3G62030, AT3G14210, AT1G02205, AT1G54040, AT3G55800, AT3G14415, AT3G10920, AT3G52960, AT5G66190, AT4G23290, AT1G06680, AT4G03280, AT5G06290, AT3G23400, AT2G39730, AT5G66570, AT4G23670, AT3G17210, AT4G32260, AT2G01830, AT1G20020, AT5G09650, AT1…
GO:0006783	heme biosynthetic process	7	0.000106806	7.80831	0.00311987	AT2G40490, AT2G30390, AT1G69740, AT3G21200, AT1G58290, AT5G08280, AT3G14930
GO:0005975	carbohydrate metabolic process	51	0.000121555	1.75043	0.00345964	AT5G40390, AT1G60590, AT2G28470, AT1G12230, AT5G24420, AT3G06770, AT5G26000, AT3G54690, AT3G18080, AT3G16850, AT3G62110, AT3G60130, AT5G61410, AT5G09660, AT1G48100, AT2G32810, AT1G05850, AT3G15720, AT2G32860, AT5G25980, AT3G29320, AT5G66530, AT3G23820, AT4G36360, AT1G26560, AT1G53240, AT3G13750, AT3G52840, AT2G05790, AT1G32060, AT5G51820, AT1G64770, AT3G07320, AT4G23820, AT4G23500, AT2G36870, AT5…
GO:0045037	protein import into chloroplast stroma	8	0.000126942	6.29914	0.00352263	AT2G20890, AT5G22640, AT2G15290, AT3G46740, AT2G28900, AT5G01590, AT5G16620, AT2G04030
GO:0009644	response to high light intensity	14	0.000158634	3.40726	0.00429474	AT1G61520, AT3G54890, AT3G61470, AT1G45474, AT3G47860, AT4G34190, AT2G05620, AT5G02120, AT3G47470, AT2G42540, AT2G47450, AT4G32770, AT5G54270, AT5G58140
GO:0034599	cellular response to oxidative stress	15	0.000216776	3.13727	0.00572909	AT4G03520, AT2G28190, AT5G16400, AT4G25130, AT4G09010, AT3G02730, AT1G50320, AT4G08390, AT5G64940, AT5G57345, AT1G43560, AT3G15360, AT1G03680, AT1G76080, AT1G77490
GO:0010205	photoinhibition	7	0.000304669	6.69284	0.00768596	AT4G30950, AT1G67740, AT2G30950, AT3G15850, AT5G66570, AT3G50820, AT4G04020
GO:0010206	photosystem II repair	7	0.000304669	6.69284	0.00768596	AT1G03600, AT2G47940, AT4G18370, AT5G39830, AT2G30950, AT1G54780, AT1G75690
GO:0061077	chaperone-mediated protein folding	10	0.000407557	4.18302	0.00998007	AT3G53990, AT4G39710, AT5G45680, AT1G20810, AT3G10060, AT1G73655, AT4G19830, AT4G04330, AT2G42540, AT2G43560
GO:0009734	auxin-activated signaling pathway	29	0.000413588	2.04308	0.00998007	AT3G23050, AT5G18020, AT3G28860, AT1G29450, AT4G38850, AT1G29500, AT5G55540, AT5G63310, AT1G29440, AT2G01420, AT5G01240, AT3G07390, AT5G12050, AT3G48360, AT2G21050, AT5G18050, AT2G46070, AT2G38120, AT1G23080, AT1G30330, AT2G42580, AT1G52830, AT1G29510, AT5G12440, AT1G04250, AT5G46700, AT2G22670, AT5G18080, AT5G18060
GO:0006949	syncytium formation	7	0.000475792	6.24665	0.0112368	AT3G55500, AT2G40610, AT2G20750, AT1G26770, AT1G69530, AT2G28950, AT2G37640
GO:0006633	fatty acid biosynthetic process	22	0.000506	2.30066	0.0117013	AT3G02580, AT5G16390, AT4G30950, AT5G46290, AT4G25050, AT4G20870, AT5G63380, AT1G49430, AT5G05580, AT3G11170, AT1G02205, AT1G19440, AT1G25450, AT1G52670, AT1G14290, AT5G35360, AT3G45140, AT5G04530, AT3G15850, AT2G05990, AT2G22230, AT1G77590
GO:0006636	unsaturated fatty acid biosynthetic process	8	0.000582132	5.0993	0.0131871	AT5G05580, AT3G11170, AT1G06360, AT4G30950, AT3G12120, AT3G15850, AT2G29980, AT2G31360
GO:0006833	water transport	6	0.000726064	7.30128	0.0158026	AT2G36830, AT2G45960, AT2G37170, AT3G53420, AT3G16240, AT1G01620
GO:0009642	response to light intensity	6	0.000726064	7.30128	0.0158026	AT4G25100, AT3G62030, AT1G34000, AT1G10522, AT5G16400, AT3G02730
GO:0034220	ion transmembrane transport	9	0.000760067	4.30254	0.0162245	AT2G36830, AT2G45960, AT2G37170, AT3G53420, AT4G17340, AT4G23400, AT2G39010, AT1G01620, AT4G35100
GO:0009098	leucine biosynthetic process	8	0.000799176	4.86752	0.0167375	AT4G13430, AT3G19710, AT3G49680, AT1G10060, AT5G14200, AT3G58990, AT1G74040, AT2G43100
GO:0042549	photosystem II stabilization	5	0.000900964	9.56119	0.0185198	AT5G01920, AT1G71500, AT5G66570, AT3G50820, AT2G30570
GO:0016117	carotenoid biosynthetic process	9	0.000981639	4.15417	0.0198113	AT3G11945, AT3G53130, AT3G04870, AT1G31800, AT1G57770, AT5G17230, AT4G36810, AT4G15110, AT5G57030
GO:0009099	valine biosynthetic process	7	0.00103326	5.51175	0.0204807	AT3G19710, AT3G49680, AT3G58610, AT1G10060, AT3G48560, AT3G23940, AT5G16290
GO:0006006	glucose metabolic process	8	0.00107542	4.65589	0.0209424	AT3G47800, AT5G51820, AT1G13440, AT3G26650, AT1G12900, AT1G24280, AT1G42970, AT5G35790
GO:0009992	cellular water homeostasis	10	0.00128837	3.61775	0.0246567	AT2G36830, AT2G45960, AT2G37170, AT3G53420, AT3G16240, AT4G17340, AT4G23400, AT2G39010, AT1G01620, AT4G35100
GO:0030388	fructose 1,6-bisphosphate metabolic process	4	0.00156802	13.3857	0.0295	AT1G43670, AT3G54050, AT3G55800, AT5G64380
GO:0019288	isopentenyl diphosphate biosynthetic process, methylerythritol 4-phosphate pathway	5	0.00169545	8.36605	0.0308516	AT4G34350, AT2G02500, AT2G26930, AT5G62790, AT4G15560
GO:0015977	carbon fixation	5	0.00169545	8.36605	0.0308516	AT1G67090, AT2G42600, AT5G38420, AT5G38410, AT5G38430
GO:0010020	chloroplast fission	7	0.00199026	4.93156	0.0356321	AT3G19720, AT3G52750, AT3G07430, AT4G23940, AT5G46290, AT2G21280, AT5G55280
GO:0009097	isoleucine biosynthetic process	6	0.00260351	5.73672	0.0458714	AT3G49680, AT3G10050, AT3G58610, AT3G48560, AT3G23940, AT5G16290
GO:0019684	photosynthesis, light reaction	7	0.00266553	4.68499	0.0462302	AT1G06680, AT5G08410, AT4G12800, AT5G52100, AT3G01440, AT5G66570, AT3G50820
GO:0009772	photosynthetic electron transport in photosystem II	5	0.00287196	7.43648	0.0490443	AT4G04640, AT1G60600, AT4G09650, AT4G01050, AT2G45770
GO:0009414	response to water deprivation	35	0.00322062	1.67921	0.0541649	AT3G05640, AT2G39800, AT5G40390, AT3G23050, AT5G23010, AT3G53420, AT5G52310, AT4G25480, AT2G45960, AT1G02205, AT2G37170, AT3G46320, AT5G65730, AT2G28740, AT2G05620, AT1G69700, AT1G05850, AT2G04030, AT2G29130, AT1G58440, AT3G55990, AT1G33240, AT3G29320, AT1G15690, AT4G04330, AT5G65020, AT1G02730, AT2G01830, AT3G47860, AT3G45140, AT1G76080, AT1G01620, AT2G42540, AT5G59690, AT5G58140
GO:0080158	chloroplast ribulose bisphosphate carboxylase complex biogenesis	4	0.00370186	10.7085	0.0604275	AT3G04550, AT1G67090, AT5G38410, AT3G56910
GO:0006000	fructose metabolic process	4	0.00370186	10.7085	0.0604275	AT1G43670, AT3G54050, AT3G55800, AT5G64380
GO:0009828	plant-type cell wall loosening	9	0.00434043	3.34642	0.0698243	AT3G55500, AT1G20190, AT2G40610, AT2G20750, AT1G26770, AT1G69530, AT3G29030, AT2G28950, AT2G37640
GO:0045493	xylan catabolic process	5	0.0045053	6.69284	0.0705284	AT1G58370, AT5G09730, AT1G68560, AT3G10740, AT1G02640
GO:0006098	pentose-phosphate shunt	7	0.00451128	4.25908	0.0705284	AT4G26520, AT2G21330, AT1G12230, AT5G41670, AT3G55440, AT5G24420, AT4G38970
GO:0016042	lipid catabolic process	23	0.00492793	1.88878	0.0759722	AT5G45670, AT1G09390, AT5G45950, AT1G29670, AT4G28780, AT2G19940, AT1G33811, AT4G26790, AT4G01130, AT2G06925, AT1G75900, AT1G53920, AT3G14210, AT3G16370, AT3G14220, AT1G75880, AT1G29660, AT3G63200, AT5G45920, AT3G04290, AT3G48460, AT2G04570, AT4G18970
GO:0009651	response to salt stress	53	0.00502845	1.46579	0.0764599	AT3G03780, AT2G39800, AT1G10370, AT5G50950, AT5G26000, AT1G18330, AT5G15310, AT5G35630, AT2G45960, AT3G62030, AT2G47900, AT1G05850, AT2G29550, AT3G48360, AT3G10920, AT2G32860, AT3G05890, AT3G55990, AT5G25980, AT3G23940, AT5G17920, AT1G13930, AT5G47030, AT1G51500, AT1G02730, AT1G51980, AT4G10310, AT1G50010, AT1G53240, AT4G35830, AT2G42540, AT5G25610, AT3G55440, AT5G46830, AT5G52310, AT3G60750, AT5…
GO:0006457	protein folding	35	0.00531527	1.62673	0.0797291	AT3G01480, AT1G20810, AT2G16600, AT2G30695, AT5G17710, AT5G16400, AT3G02730, AT1G50320, AT5G55220, AT3G62030, AT1G26230, AT3G15360, AT5G13120, AT1G74070, AT1G36390, AT3G15520, AT2G44650, AT5G20720, AT2G04030, AT2G43560, AT2G28000, AT4G03520, AT1G55490, AT5G49910, AT1G80030, AT1G73655, AT4G24280, AT4G35450, AT4G09350, AT4G39710, AT3G10060, AT1G43560, AT5G35100, AT1G03680, AT1G76080
GO:0045490	pectin catabolic process	16	0.00539273	2.20795	0.0798124	AT5G63180, AT3G49220, AT5G19730, AT5G47500, AT3G07010, AT1G67750, AT3G53190, AT4G24780, AT5G09760, AT1G04680, AT3G14310, AT5G04310, AT5G48900, AT3G54920, AT3G10720, AT4G33220
GO:0018208	peptidyl-proline modification	7	0.00572393	4.0739	0.0835995	AT4G39710, AT5G45680, AT1G20810, AT3G10060, AT1G73655, AT4G19830, AT2G43560
GO:0009753	response to jasmonic acid	22	0.0061019	1.88772	0.0879624	AT3G23050, AT5G18860, AT3G50660, AT5G24780, AT3G51450, AT5G24770, AT2G34810, AT4G23600, AT5G15310, AT2G39730, AT4G37760, AT1G71030, AT4G16740, AT1G19570, AT2G28900, AT4G14940, AT3G45140, AT1G54040, AT2G24210, AT3G48360, AT2G26690, AT4G12030
GO:0071555	cell wall organization	37	0.00667796	1.57729	0.0950324	AT3G24480, AT1G60590, AT4G03210, AT4G24510, AT3G06770, AT4G23820, AT1G11545, AT2G36870, AT1G64390, AT1G23460, AT3G16850, AT3G62110, AT2G46930, AT1G23480, AT1G48100, AT5G65730, AT5G03760, AT4G37800, AT1G75680, AT3G15720, AT1G13250, AT2G06850, AT5G17420, AT3G50240, AT1G68560, AT4G02130, AT2G38540, AT1G10640, AT1G02730, AT3G61130, AT3G62660, AT4G13840, AT2G20750, AT3G18660, AT3G44990, AT4G18670, AT4…
GO:0080167	response to karrikin	19	0.00680883	1.98694	0.0956684	AT1G10370, AT5G25460, AT1G50900, AT1G70420, AT4G03280, AT1G17200, AT3G02870, AT5G08050, AT1G10960, AT3G60290, AT2G47930, AT1G74670, AT5G63810, AT5G66920, AT2G27820, AT1G44575, AT3G47470, AT2G01150, AT2G29980
GO:0019464	glycine decarboxylation via glycine cleavage system	4	0.00699328	8.92378	0.0958338	AT2G26080, AT1G32470, AT2G35370, AT4G37930
GO:0019676	ammonia assimilation cycle	4	0.00699328	8.92378	0.0958338	AT5G35630, AT5G64290, AT5G12860, AT5G04140
GO:0009664	plant-type cell wall organization	15	0.00736983	2.20643	0.0997623	AT3G55500, AT2G40610, AT2G34060, AT1G69530, AT2G37640, AT1G20190, AT2G46710, AT1G71695, AT2G20750, AT1G26770, AT2G26330, AT5G51890, AT3G29030, AT2G28950, AT2G21140
GO:0009926	auxin polar transport	11	0.00786884	2.62933	0.105234	AT1G29500, AT1G29510, AT5G55540, AT3G28860, AT1G29440, AT2G01420, AT5G19530, AT1G15690, AT1G29450, AT2G38120, AT1G23080
GO:0019252	starch biosynthetic process	8	0.00818391	3.34642	0.108145	AT5G19220, AT5G51820, AT5G24300, AT1G27680, AT1G66430, AT4G18240, AT3G55800, AT2G21590
GO:0009750	response to fructose	6	0.00867265	4.46189	0.113255	AT1G29920, AT1G74670, AT5G41670, AT1G43670, AT4G15920, AT1G29910
GO:0042538	hyperosmotic salinity response	11	0.00892102	2.5832	0.115143	AT2G39800, AT3G05880, AT5G46830, AT5G52310, AT5G24770, AT4G23600, AT1G69700, AT3G04290, AT1G14920, AT5G65010, AT5G58140
GO:0009826	unidimensional cell growth	17	0.0105359	1.99611	0.134383	AT3G55500, AT3G50660, AT2G40610, AT2G06850, AT5G19530, AT1G69530, AT2G18300, AT2G37640, AT3G19820, AT1G20190, AT1G75780, AT2G20750, AT1G26770, AT5G39860, AT3G29030, AT2G28950, AT3G23090
GO:0009625	response to insect	7	0.0107749	3.60384	0.134383	AT4G13770, AT4G16740, AT5G23010, AT3G14210, AT5G24770, AT5G26000, AT1G16410
GO:0009831	plant-type cell wall modification involved in multidimensional cell growth	7	0.0107749	3.60384	0.134383	AT3G55500, AT1G20190, AT2G40610, AT1G26770, AT3G29030, AT2G28950, AT2G37640
GO:0008152	metabolic process	35	0.0112224	1.5462	0.13841	AT3G06650, AT5G44730, AT5G44530, AT5G49460, AT3G60750, AT4G20430, AT5G65890, AT1G69040, AT4G13430, AT1G49430, AT1G49650, AT4G16740, AT3G48420, AT1G77060, AT2G43100, AT2G31790, AT4G00230, AT1G34430, AT1G67830, AT5G51750, AT3G56040, AT4G21650, AT2G30200, AT1G16880, AT1G56500, AT4G34260, AT3G16520, AT2G19170, AT5G05890, AT3G14240, AT3G46670, AT4G35830, AT2G03550, AT2G24210, AT5G59130
GO:0006730	one-carbon metabolic process	8	0.0114849	3.14957	0.14009	AT3G55630, AT3G12290, AT2G44160, AT3G59970, AT2G26540, AT3G52720, AT4G37930, AT3G23810
GO:0000103	sulfate assimilation	10	0.0123185	2.62464	0.148626	AT1G50320, AT4G39940, AT4G03520, AT1G43560, AT3G15360, AT1G03680, AT5G16400, AT1G76080, AT3G02730, AT1G19920
GO:0008652	cellular amino acid biosynthetic process	12	0.0127718	2.32794	0.152438	AT4G39940, AT5G14060, AT3G49680, AT3G10050, AT4G19710, AT5G04140, AT3G58610, AT1G10060, AT4G33510, AT2G43750, AT3G03630, AT1G15710
GO:0006001	fructose catabolic process	3	0.0158775	13.3857	0.185516	AT1G43670, AT3G54050, AT5G64380
GO:0009769	photosynthesis, light harvesting in photosystem II	3	0.0158775	13.3857	0.185516	AT2G34420, AT2G34430, AT5G54270
GO:0007169	transmembrane receptor protein tyrosine kinase signaling pathway	18	0.0166672	1.8534	0.192715	AT2G27060, AT5G16590, AT3G49670, AT2G41820, AT3G56370, AT5G14210, AT4G23740, AT1G48480, AT3G17840, AT1G53730, AT1G75820, AT2G26730, AT5G65700, AT5G01890, AT5G51560, AT3G51740, AT4G18640, AT4G34220
GO:0046688	response to copper ion	6	0.0170941	3.82448	0.195612	AT4G25100, AT1G76100, AT2G28190, AT5G24770, AT1G20340, AT1G07610
GO:0048564	photosystem I assembly	4	0.0174827	6.69284	0.198019	AT4G15510, AT5G35220, AT2G15820, AT2G30950
GO:0042335	cuticle development	7	0.0183686	3.23102	0.205951	AT1G27950, AT3G43720, AT1G02205, AT1G64670, AT1G25450, AT1G19440, AT4G25050
GO:0006662	glycerol ether metabolic process	8	0.0207967	2.81804	0.230082	AT1G50320, AT4G03520, AT1G43560, AT3G15360, AT1G03680, AT5G16400, AT1G76080, AT3G02730
GO:0006508	proteolysis	51	0.0209354	1.36534	0.230082	AT4G18370, AT1G05140, AT4G30610, AT3G22142, AT2G30950, AT3G61820, AT3G19170, AT5G02190, AT2G47940, AT5G39830, AT4G37040, AT5G05740, AT1G20850, AT3G24590, AT4G00230, AT1G35340, AT4G33490, AT4G35350, AT1G51980, AT2G22990, AT5G10540, AT5G35220, AT3G14240, AT1G14270, AT4G17740, AT5G59130, AT3G02110, AT5G44530, AT4G23940, AT1G73325, AT4G20430, AT5G64580, AT2G35780, AT3G20015, AT2G45180, AT1G09750, AT1…
GO:0035999	tetrahydrofolate interconversion	5	0.0216913	4.46189	0.236052	AT3G12290, AT2G44160, AT4G13930, AT3G59970, AT4G37930
GO:0042026	protein refolding	4	0.0247881	5.94919	0.267134	AT1G55490, AT1G26230, AT3G13470, AT2G28000
GO:0045036	protein targeting to chloroplast	5	0.0272516	4.18302	0.290859	AT4G35450, AT5G49910, AT3G62030, AT3G46740, AT4G24280
GO:0006629	lipid metabolic process	22	0.0291495	1.62699	0.304613	AT3G06650, AT5G16010, AT4G30950, AT4G18270, AT5G49460, AT1G27480, AT5G26230, AT1G75900, AT5G05580, AT3G11170, AT1G02205, AT1G18360, AT4G38690, AT3G12120, AT1G75880, AT3G47860, AT1G18460, AT1G73480, AT5G22500, AT5G55480, AT2G29980, AT5G58140
GO:0006810	transport	37	0.0298456	1.41911	0.304613	AT2G36830, AT5G42130, AT1G15980, AT1G64770, AT1G64890, AT4G37925, AT3G53420, AT1G14150, AT4G23400, AT3G26520, AT3G01440, AT1G18730, AT1G32500, AT2G45960, AT5G64940, AT2G39470, AT2G37170, AT3G16250, AT5G13120, AT3G10670, AT4G39460, AT4G35100, AT5G43750, AT5G19760, AT2G37450, AT2G39010, AT2G32040, AT3G56160, AT4G23890, AT4G09350, AT4G39710, AT1G70760, AT3G16240, AT4G17340, AT5G46800, AT1G01620, AT5…
GO:0006631	fatty acid metabolic process	10	0.0299481	2.26876	0.304613	AT1G75960, AT1G49430, AT2G45970, AT1G53520, AT1G08550, AT4G20870, AT3G10520, AT4G00360, AT1G77590, AT4G32770
GO:0009742	brassinosteroid mediated signaling pathway	10	0.0299481	2.26876	0.304613	AT2G42580, AT3G02110, AT3G16570, AT4G30610, AT5G39860, AT5G26230, AT3G05800, AT2G18300, AT5G46570, AT2G42870
GO:0010258	NADH dehydrogenase complex (plastoquinone) assembly	3	0.0301869	10.0393	0.304613	AT4G37925, AT1G70760, AT5G58260
GO:0090391	granum assembly	3	0.0301869	10.0393	0.304613	AT1G74730, AT1G50900, AT5G08050
GO:0018026	peptidyl-lysine monomethylation	4	0.0334808	5.35427	0.324172	AT5G14260, AT1G14030, AT4G20130, AT1G24610
GO:0080027	response to herbivore	4	0.0334808	5.35427	0.324172	AT4G16740, AT3G45140, AT2G24210, AT4G15210
GO:0042372	phylloquinone biosynthetic process	4	0.0334808	5.35427	0.324172	AT5G08740, AT1G60550, AT1G60600, AT1G30520
GO:0005983	starch catabolic process	5	0.0335853	3.93696	0.324172	AT1G43670, AT3G01510, AT1G69830, AT4G15210, AT3G10940
GO:0009089	lysine biosynthetic process via diaminopimelate	5	0.0335853	3.93696	0.324172	AT5G14060, AT2G44040, AT4G19710, AT5G52100, AT4G33680
GO:0010411	xyloglucan metabolic process	8	0.0343739	2.54965	0.328923	AT4G03210, AT2G06850, AT5G65730, AT3G44990, AT1G11545, AT4G37800, AT1G68560, AT2G36870
GO:0009611	response to wounding	23	0.0415144	1.54709	0.393854	AT3G23050, AT1G55480, AT5G18860, AT1G09340, AT3G51450, AT5G52310, AT5G24770, AT2G34810, AT4G23600, AT4G37760, AT3G19710, AT1G51400, AT4G16740, AT5G04230, AT2G28900, AT4G34190, AT1G42540, AT3G45140, AT2G24210, AT3G48360, AT2G26690, AT5G22500, AT4G12030
GO:0009834	plant-type secondary cell wall biogenesis	8	0.0429613	2.43376	0.404127	AT3G19820, AT5G03170, AT5G17420, AT4G14940, AT3G18660, AT5G60490, AT2G40320, AT5G06700
GO:0009704	de-etiolation	4	0.0435368	4.86752	0.406099	AT1G10370, AT1G52830, AT5G23060, AT2G04030
GO:0071484	cellular response to light intensity	3	0.0478436	8.0314	0.421479	AT1G03600, AT2G28190, AT2G05620
GO:0051513	regulation of monopolar cell growth	3	0.0478436	8.0314	0.421479	AT5G15580, AT3G02170, AT1G18620
GO:2001141	regulation of RNA biosynthetic process	3	0.0478436	8.0314	0.421479	AT5G13730, AT1G64860, AT1G08540
GO:0080170	hydrogen peroxide transmembrane transport	3	0.0478436	8.0314	0.421479	AT2G36830, AT3G53420, AT3G26520
GO:0033014	tetrapyrrole biosynthetic process	3	0.0478436	8.0314	0.421479	AT3G48730, AT3G21200, AT1G03475
GO:0006546	glycine catabolic process	3	0.0478436	8.0314	0.421479	AT2G20860, AT1G32470, AT1G11860
GO:0032790	ribosome disassembly	3	0.0478436	8.0314	0.421479	AT1G62750, AT2G24060, AT4G30690
GO:0009793	embryo development ending in seed dormancy	45	0.0519018	1.31232	0.45363	AT5G22640, AT3G50790, AT4G23940, AT1G10510, AT5G46290, AT5G17710, AT5G64580, AT4G24670, AT1G32500, AT4G39620, AT5G02190, AT5G10330, AT1G02820, AT1G78630, AT5G61410, AT3G10670, AT5G10170, AT2G04030, AT4G37300, AT2G28000, AT1G35680, AT5G18570, AT3G10920, AT3G04340, AT5G48600, AT4G26500, AT1G05190, AT3G02660, AT1G34430, AT3G07430, AT3G16290, AT3G18390, AT1G31340, AT5G66055, AT3G18290, AT5G16715, AT1…
GO:0005978	glycogen biosynthetic process	4	0.0549113	4.46189	0.465279	AT5G19220, AT5G51820, AT1G27680, AT2G21590
GO:0019430	removal of superoxide radicals	4	0.0549113	4.46189	0.465279	AT4G25100, AT3G10920, AT2G28190, AT2G41680
GO:0000105	histidine biosynthetic process	4	0.0549113	4.46189	0.465279	AT5G10330, AT1G31860, AT5G63890, AT1G58080
GO:0046620	regulation of organ growth	4	0.0549113	4.46189	0.465279	AT1G29500, AT1G29510, AT1G29440, AT1G29450
GO:0005986	sucrose biosynthetic process	5	0.0572961	3.34642	0.481808	AT5G40390, AT1G43670, AT3G54050, AT3G55800, AT5G64380
GO:0009737	response to abscisic acid	39	0.0629984	1.32498	0.525776	AT2G39800, AT5G40390, AT3G05880, AT5G25610, AT1G64670, AT3G53420, AT5G52310, AT2G15970, AT5G26000, AT4G23600, AT5G65310, AT2G32690, AT2G37220, AT5G14920, AT4G04020, AT3G62030, AT2G37170, AT4G37040, AT4G28080, AT1G43670, AT2G42530, AT5G45820, AT1G69700, AT3G48360, AT4G35100, AT4G38970, AT5G54270, AT4G27710, AT3G05890, AT5G25980, AT3G18390, AT1G14920, AT1G51500, AT3G23700, AT1G71030, AT1G53300, AT2…
GO:0050826	response to freezing	5	0.0667555	3.18706	0.545168	AT3G55990, AT2G40150, AT2G42540, AT1G12860, AT5G58140
GO:0010497	plasmodesmata-mediated intercellular transport	4	0.0675433	4.11867	0.545168	AT2G33330, AT3G62020, AT1G02335, AT1G04520
GO:0006021	inositol biosynthetic process	3	0.0682687	6.69284	0.545168	AT1G31190, AT5G10170, AT3G02870
GO:0006808	regulation of nitrogen utilization	3	0.0682687	6.69284	0.545168	AT4G01900, AT3G63510, AT1G14920
GO:0006109	regulation of carbohydrate metabolic process	3	0.0682687	6.69284	0.545168	AT3G15360, AT1G03680, AT3G02730
GO:0015976	carbon utilization	3	0.0682687	6.69284	0.545168	AT1G70410, AT3G01500, AT5G14740
GO:0040008	regulation of growth	13	0.073079	1.72291	0.579412	AT1G10370, AT5G18020, AT2G18300, AT3G62910, AT4G38850, AT4G39730, AT5G39860, AT1G26945, AT5G18080, AT2G42870, AT5G18050, AT1G78370, AT5G18060
GO:0006814	sodium ion transport	6	0.0774328	2.59078	0.609578	AT5G64290, AT2G26900, AT5G12860, AT4G10310, AT4G12030, AT2G29650
GO:0006268	DNA unwinding involved in DNA replication	4	0.0813593	3.82448	0.635978	AT3G23890, AT5G46280, AT4G02060, AT2G07690
GO:0016126	sterol biosynthetic process	7	0.0819752	2.28536	0.636311	AT4G37760, AT3G02580, AT2G38700, AT1G58440, AT2G22830, AT5G27450, AT5G24150
GO:0010025	wax biosynthetic process	5	0.0879137	2.90993	0.677556	AT1G49430, AT4G24510, AT1G02205, AT4G13840, AT1G51500
GO:0009744	response to sucrose	8	0.0903232	2.05933	0.677556	AT1G74670, AT5G41670, AT3G26650, AT2G28900, AT5G04140, AT4G01900, AT1G16880, AT1G42970
GO:0010236	plastoquinone biosynthetic process	3	0.0909512	5.73672	0.677556	AT3G11945, AT3G63410, AT1G60600
GO:0051085	chaperone mediated protein folding requiring cofactor	3	0.0909512	5.73672	0.677556	AT1G55490, AT2G44650, AT5G20720
GO:0006163	purine nucleotide metabolic process	3	0.0909512	5.73672	0.677556	AT4G11010, AT5G63310, AT4G18440
GO:0009052	pentose-phosphate shunt, non-oxidative branch	3	0.0909512	5.73672	0.677556	AT5G44520, AT5G61410, AT3G04790
GO:0009086	methionine biosynthetic process	4	0.0962763	3.56951	0.708807	AT3G03780, AT4G19710, AT3G59970, AT5G17920
GO:0009733	response to auxin	29	0.0964233	1.33857	0.708807	AT3G23050, AT5G18020, AT3G28860, AT1G29450, AT5G15310, AT3G03840, AT4G38850, AT2G21210, AT1G29500, AT1G29440, AT3G07390, AT3G48360, AT5G18050, AT2G06850, AT2G46070, AT2G38120, AT1G31340, AT1G30330, AT2G34680, AT1G52830, AT1G29510, AT1G04250, AT4G34760, AT2G22670, AT5G18080, AT2G47750, AT4G32880, AT5G18060, AT4G38860
GO:0006979	response to oxidative stress	29	0.0995727	1.33397	0.727143	AT4G25100, AT2G39800, AT4G04840, AT5G40390, AT1G13440, AT5G20140, AT2G25080, AT2G28190, AT4G35090, AT3G17070, AT1G32220, AT4G11010, AT4G08390, AT3G62030, AT3G15360, AT1G53670, AT3G16670, AT4G32770, AT1G75280, AT3G53990, AT4G03520, AT5G43750, AT5G24770, AT2G34060, AT1G71695, AT3G47860, AT5G51890, AT1G03680, AT1G76080

## Sheet: Downregulated_cer3-6
Supplementary Data 4-10: Enriched gene ontology (GO) terms (over-representation) of down-regulated genes for biological processes (BP) in non-infected mutants
GO_ID	GO_name	Gene_number	p-value	Fold_enrichment	FDR	Genes
GO:0009768	photosynthesis, light harvesting in photosystem I	14	6.27272e-19	42.3457	2.7349e-16	AT2G34420, AT3G08940, AT2G34430, AT3G27690, AT1G61520, AT2G05070, AT3G54890, AT1G15820, AT1G29920, AT3G61470, AT2G05100, AT3G47470, AT1G29910, AT5G54270
GO:0018298	protein-chromophore linkage	15	2.30396e-15	22.1811	5.02263e-13	AT2G34420, AT3G08940, AT2G34430, AT3G27690, AT1G61520, AT2G05070, AT3G54890, AT1G15820, AT1G29920, AT3G61470, AT2G05100, AT3G47470, AT1G29910, AT5G54270, AT5G58140
GO:0015979	photosynthesis	20	2.39358e-13	9.64394	3.47867e-11	AT3G56940, AT2G34420, AT2G34430, AT3G27690, AT1G61520, AT2G05070, AT3G54890, AT4G12800, AT4G22890, AT1G15820, AT1G29920, AT4G05180, AT4G15530, AT3G61470, AT1G20020, AT1G03130, AT2G05100, AT3G47470, AT1G29910, AT5G54270
GO:0019761	glucosinolate biosynthetic process	11	8.69058e-11	20.3326	9.47273e-09	AT3G19710, AT4G13770, AT2G22330, AT5G23010, AT1G18590, AT1G62560, AT2G20610, AT1G74090, AT3G58990, AT1G16410, AT4G12030
GO:0009416	response to light stimulus	18	3.61519e-09	6.37115	3.15244e-07	AT2G34420, AT2G34430, AT5G24930, AT2G05070, AT5G49730, AT1G06040, AT4G35090, AT2G39730, AT5G66560, AT5G57660, AT1G29920, AT3G19710, AT4G35290, AT1G42540, AT1G58290, AT4G38740, AT1G29910, AT5G54270
GO:0009611	response to wounding	18	8.55878e-09	6.01898	6.21938e-07	AT2G28290, AT3G51450, AT5G42650, AT5G24770, AT2G34810, AT4G23600, AT5G47240, AT4G24350, AT1G70700, AT4G37760, AT3G19710, AT1G51400, AT5G07690, AT2G22330, AT4G16740, AT3G16470, AT1G42540, AT4G12030
GO:0009753	response to jasmonic acid	14	6.64515e-07	5.97182	4.13898e-05	AT3G51450, AT5G42650, AT5G24770, AT2G34810, AT4G23600, AT2G39730, AT1G70700, AT4G37760, AT1G71030, AT5G07690, AT4G16740, AT1G19570, AT3G16470, AT4G12030
GO:0009637	response to blue light	9	9.71566e-07	11.5171	5.29503e-05	AT1G29920, AT3G08940, AT3G27690, AT3G54890, AT1G26260, AT2G05100, AT2G46340, AT1G29910, AT5G58140
GO:0055114	oxidation-reduction process	44	1.38527e-06	2.20143	6.71086e-05	AT5G67030, AT4G04840, AT1G65860, AT3G58610, AT5G42650, AT2G34810, AT4G35090, AT2G33380, AT1G16410, AT2G31360, AT3G18080, AT2G43020, AT4G37760, AT4G13770, AT5G07460, AT4G12980, AT4G12320, AT2G41540, AT1G44446, AT3G26290, AT1G23740, AT2G45560, AT2G46650, AT1G75280, AT4G19170, AT4G04830, AT3G56940, AT5G21100, AT4G34900, AT5G49730, AT1G62560, AT1G74920, AT5G24150, AT1G31600, AT1G44170, AT1G51980, AT2…
GO:0009625	response to insect	7	1.91104e-06	17.9155	8.33212e-05	AT4G13770, AT2G22330, AT5G07690, AT4G16740, AT5G23010, AT5G24770, AT1G16410
GO:0010114	response to red light	9	2.28982e-06	10.3257	9.07602e-05	AT1G29920, AT5G67030, AT3G08940, AT3G27690, AT3G54890, AT5G24470, AT2G05100, AT2G46340, AT1G29910
GO:0010218	response to far red light	8	7.85024e-06	10.8642	0.000285225	AT1G29920, AT3G08940, AT3G27690, AT3G54890, AT5G24470, AT2G05100, AT2G46340, AT1G29910
GO:0009645	response to low light intensity stimulus	4	0.00011118	38.0247	0.00372881	AT1G61520, AT3G61470, AT3G54890, AT3G47470
GO:0009644	response to high light intensity	7	0.000167265	8.46913	0.00520912	AT1G61520, AT3G61470, AT3G54890, AT3G47470, AT4G32770, AT5G54270, AT5G58140
GO:0009735	response to cytokinin	11	0.000449217	3.99986	0.0130572	AT3G08940, AT1G51980, AT1G61520, AT1G20020, AT3G26450, AT3G22890, AT3G14420, AT1G13930, AT4G38740, AT1G78370, AT5G58140
GO:0009769	photosynthesis, light harvesting in photosystem II	3	0.000663607	66.5432	0.0180833	AT2G34420, AT2G34430, AT5G54270
GO:0009765	photosynthesis, light harvesting	4	0.000849859	20.4748	0.0217964	AT1G61520, AT3G54890, AT3G47470, AT5G54270
GO:0009651	response to salt stress	18	0.00105519	2.47475	0.025559	AT3G03780, AT1G06040, AT5G25980, AT3G05030, AT1G18330, AT2G33380, AT5G25370, AT1G74920, AT1G13930, AT5G65020, AT1G44170, AT1G71030, AT2G45960, AT3G17510, AT1G51980, AT3G16470, AT3G12360, AT3G15950
GO:0009684	indoleacetic acid biosynthetic process	4	0.00193304	15.6572	0.0443583	AT2G22330, AT2G20610, AT3G44310, AT1G16410
GO:0046686	response to cadmium ion	14	0.00204148	2.72399	0.0445042	AT3G03780, AT4G04740, AT2G39920, AT3G58610, AT3G22890, AT5G26220, AT1G18330, AT1G68560, AT1G13930, AT1G71030, AT2G21330, AT4G38740, AT1G75280, AT4G11360
GO:0015995	chlorophyll biosynthetic process	5	0.0035208	7.92181	0.0730985	AT3G56940, AT3G59400, AT1G44446, AT1G58290, AT4G15560
GO:0009409	response to cold	12	0.00554719	2.67063	0.109935	AT1G61520, AT3G61470, AT3G25770, AT3G54890, AT3G16470, AT4G35090, AT2G33380, AT4G25480, AT3G47470, AT2G39730, AT1G23740, AT5G65020
GO:0070814	hydrogen sulfide biosynthetic process	3	0.00589382	24.9537	0.111726	AT4G39940, AT3G22890, AT2G14750
GO:0009737	response to abscisic acid	14	0.00668485	2.36448	0.121441	AT5G40390, AT5G25980, AT4G23600, AT5G65310, AT2G33380, AT5G25370, AT4G22200, AT2G32690, AT1G44170, AT1G71030, AT3G17510, AT1G49720, AT5G45820, AT5G54270
GO:0010439	regulation of glucosinolate biosynthetic process	3	0.00750321	22.1811	0.130856	AT4G39940, AT5G07690, AT2G14750
GO:0009414	response to water deprivation	11	0.00960143	2.62357	0.161009	AT5G67030, AT5G40390, AT2G45960, AT5G07690, AT5G06530, AT5G23010, AT1G74920, AT5G25370, AT4G25480, AT5G65020, AT5G58140
GO:0042538	hyperosmotic salinity response	5	0.010438	5.83712	0.168554	AT5G19660, AT5G24770, AT4G23600, AT5G65010, AT5G58140
GO:0007623	circadian rhythm	6	0.0153192	4.11607	0.238541	AT5G02810, AT5G24470, AT1G18330, AT3G52180, AT3G06500, AT5G58140
GO:0008652	cellular amino acid biosynthetic process	5	0.0198914	4.82197	0.299057	AT4G04610, AT4G39940, AT3G49680, AT3G58610, AT2G14750
GO:0030091	protein repair	3	0.0233462	12.4768	0.339298	AT4G04830, AT5G07460, AT4G04840
GO:0019344	cysteine biosynthetic process	3	0.0262013	11.7429	0.356993	AT4G04610, AT4G39940, AT2G14750
GO:0009099	valine biosynthetic process	3	0.0262013	11.7429	0.356993	AT3G19710, AT3G49680, AT3G58610
GO:0009082	branched-chain amino acid biosynthetic process	3	0.0355481	9.98147	0.469666	AT3G49680, AT3G58610, AT3G58990
GO:0009269	response to desiccation	3	0.0389092	9.50617	0.494612	AT1G44170, AT3G25760, AT2G33380
GO:0009658	chloroplast organization	6	0.0399993	3.19407	0.494612	AT3G56940, AT2G20570, AT5G13770, AT5G44190, AT2G16365, AT2G46340
GO:0000103	sulfate assimilation	4	0.0408395	5.21907	0.494612	AT4G04610, AT4G39940, AT3G22890, AT2G14750
GO:0009098	leucine biosynthetic process	3	0.0423859	9.07407	0.494742	AT3G19710, AT3G49680, AT3G58990
GO:0033506	glucosinolate biosynthetic process from homomethionine	2	0.0442544	44.3621	0.494742	AT1G65860, AT4G12030
GO:0031407	oxylipin metabolic process	2	0.0442544	44.3621	0.494742	AT5G42650, AT2G33380
GO:0009695	jasmonic acid biosynthetic process	3	0.0534677	7.98518	0.582798	AT3G25770, AT3G25760, AT5G42650
GO:0006883	cellular sodium ion homeostasis	2	0.0585679	33.2716	0.60799	AT4G35290, AT5G58140
GO:1902448	positive regulation of shade avoidance	2	0.0585679	33.2716	0.60799	AT5G08130, AT1G06040
GO:0044550	secondary metabolite biosynthetic process	6	0.0672008	2.75351	0.681385	AT5G67030, AT4G12320, AT3G26290, AT2G45560, AT4G37410, AT1G64900
GO:0005975	carbohydrate metabolic process	11	0.0695162	1.87686	0.688842	AT5G40390, AT2G28470, AT4G36360, AT3G20440, AT5G24420, AT3G62750, AT5G25980, AT2G41540, AT1G70820, AT3G06500, AT3G18080
GO:0006979	response to oxidative stress	9	0.0722189	2.05804	0.699721	AT4G04830, AT5G07460, AT4G04840, AT5G40390, AT3G44340, AT5G24770, AT4G35090, AT4G32770, AT1G75280
GO:0009620	response to fungus	4	0.093471	3.69684	0.885943	AT3G51450, AT2G01650, AT5G42650, AT2G33380
GO:0032259	methylation	7	0.0996284	2.19718	0.924212	AT3G03780, AT3G44860, AT1G76790, AT1G73600, AT3G22740, AT1G31600, AT4G19120
