# Supplementary material for: Arabidopsis thaliana Cuticle Composition Contributes to Differential Defense Response to Botrytis cinerea
Source: Front Plant Sci. 2021 Nov 5;12:738949. doi: 10.3389/fpls.2021.738949 (PMC8603936; doi:10.3389/fpls.2021.738949)
Supplement: Supplementary Figure 1 — Reactive oxygen species (ROS) production at 6 hpi with Botrytis cinerea in leaves from 4-week-old plants of Arabidopsis thaliana cuticular mutants and wild-type (WT) Columbia-0 (Col-0) and C24 plants. Fluorescence after DCF-DA staining was observed on leaves by using epifluorescence microscopy. 3, 3′-Diaminobenzidine (DAB) and nitroblue tetrazolium (NBT) were used to detect the accumulation of hydrogen peroxide (H2O2) and superoxide (O2–), respectively. The experiment was carried out six times, with similar results (n = 6 ± SD). Scale bar = 100 μm. Different lowercase letter columns indicate significant differences, according to one-way analysis of variance (ANOVA) (p-value < 0.001) followed by Tukey’s test. Representative pictures are shown. [file Data_Sheet_1.zip › Supplementary Data 5.XLSX]

## Sheet: DEGs_C24_vs_eca2-Bc
Supplementary Data 5: Differentially expressed genes (DEGs) of eca2 cutin mutant infected with B. cinerea (6 hpi)
up-regulated		log2FoldChange	pvalue	padj	confidence interval	DE		down-regulated	log2FoldChange	pvalue	padj	confidence interval	DE
AT4G10920.1	AT4G10920	2.46417	1.90211794178768e-222	4.54891505778523e-218	100	DOWN_C24_Bc_UP_eca2_Bc		AT2G36490.1	-4.45915	4.85742153989435e-102	3.87217453755245e-98	100	UP_C24_Bc_DOWN_eca2_Bc
AT4G21990.1	AT4G21990	2.94587	4.40220314593731e-106	5.26393441175453e-102	100	DOWN_C24_Bc_UP_eca2_Bc		AT5G09220.1	-2.14474	6.98145067629298e-59	1.85512658803941e-55	100	UP_C24_Bc_DOWN_eca2_Bc
AT1G17170.1	AT1G17170	6.0159	1.43650752645726e-82	8.58851937380636e-79	100	DOWN_C24_Bc_UP_eca2_Bc		AT3G60950.1	-1.69889	4.18728223008975e-41	6.67592363550642e-38	100	UP_C24_Bc_DOWN_eca2_Bc
AT5G27850.1	AT5G27850	2.29227	2.05474471069766e-69	9.82784395126693e-66	100	DOWN_C24_Bc_UP_eca2_Bc		AT3G19515.2	-1.76757	6.6844654271343e-36	7.61233288999603e-33	100	UP_C24_Bc_DOWN_eca2_Bc
AT5G27850.2	AT5G27850	2.25837	9.97685254887511e-67	3.9766071451058e-63	100	DOWN_C24_Bc_UP_eca2_Bc		AT2G22980.1	-1.26785	9.6408315536894e-33	7.95036160712007e-30	100	UP_C24_Bc_DOWN_eca2_Bc
AT1G27770.1	AT1G27770	2.27495	1.13208889545789e-63	3.86770084783936e-60	100	DOWN_C24_Bc_UP_eca2_Bc		AT3G61210.1	-0.924282	5.64523201230415e-28	3.37514308935634e-25	100	UP_C24_Bc_DOWN_eca2_Bc
AT5G13490.1	AT5G13490	3.49905	2.43274359219087e-61	7.27238287590557e-58	100	DOWN_C24_Bc_UP_eca2_Bc		AT1G25145.1	-1.47263	1.19010709205307e-27	6.94180758693884e-25	100	UP_C24_Bc_DOWN_eca2_Bc
AT4G02330.1	AT4G02330	2.37066	7.68551360625107e-54	1.83799057893494e-50	100	DOWN_C24_Bc_UP_eca2_Bc		AT2G34430.1	-1.33037	2.0258752880765e-27	1.15354303605594e-24	100	UP_C24_Bc_DOWN_eca2_Bc
AT2G01008.1	AT2G01008	3.06848	1.84889397231161e-50	4.01966357707565e-47	100	DOWN_C24_Bc_UP_eca2_Bc		AT3G01860.1	-2.20519	8.05513452817511e-27	4.21228342579996e-24	100	UP_C24_Bc_DOWN_eca2_Bc
AT3G02230.1	AT3G02230	1.70715	1.22031287416183e-48	2.43198186546502e-45	100	DOWN_C24_Bc_UP_eca2_Bc		AT5G54270.1	-1.07568	1.41723325690678e-26	7.06106944560953e-24	100	UP_C24_Bc_DOWN_eca2_Bc
AT5G51830.2	AT5G51830	2.78887	3.86071919172254e-46	7.10223842077266e-43	100	DOWN_C24_Bc_UP_eca2_Bc		AT2G32870.1	-1.481	1.10630540671342e-23	4.48428708500871e-21	100	UP_C24_Bc_DOWN_eca2_Bc
AT1G09970.2	AT1G09970	1.23567	3.83621977285195e-42	6.55308541912531e-39	100	DOWN_C24_Bc_UP_eca2_Bc		AT2G32880.1	-1.02749	2.84333001493733e-23	1.11472520175781e-20	100	UP_C24_Bc_DOWN_eca2_Bc
AT4G04030.1	AT4G04030	6.45943	4.89592229654434e-40	7.31787385761611e-37	100	DOWN_C24_Bc_UP_eca2_Bc		AT5G55540.2	-4.28724	7.12543277958161e-23	2.74846330522087e-20	100	UP_C24_Bc_DOWN_eca2_Bc
AT4G02930.1	AT4G02930	1.45638	9.67562598439026e-40	1.36113291421584e-36	100	DOWN_C24_Bc_UP_eca2_Bc		AT4G30200.1	-1.29081	4.13027209498544e-21	1.47426055450114e-18	100	UP_C24_Bc_DOWN_eca2_Bc
AT5G44380.1	AT5G44380	4.37184	2.260448749634e-39	3.00325732486095e-36	100	DOWN_C24_Bc_UP_eca2_Bc		AT4G17140.1	-7.14231	4.71176970440498e-20	1.5024262997446e-17	100	UP_C24_Bc_DOWN_eca2_Bc
AT4G01070.1	AT4G01070	2.34138	3.55386511270605e-38	4.47319390370343e-35	100	DOWN_C24_Bc_UP_eca2_Bc		AT1G28330.1	-0.951924	2.34273851634343e-19	7.09197362257633e-17	100	UP_C24_Bc_DOWN_eca2_Bc
AT4G36220.1	AT4G36220	1.91989	1.30786802307972e-37	1.56388318859757e-34	100	DOWN_C24_Bc_UP_eca2_Bc		AT2G22980.5	-1.00479	2.86558069102505e-19	8.46053854640296e-17	100	UP_C24_Bc_DOWN_eca2_Bc
AT1G14540.1	AT1G14540	4.89156	2.00823591043062e-35	2.15125945053724e-32	100	DOWN_C24_Bc_UP_eca2_Bc		AT2G23600.1	-0.672921	2.95658610921831e-19	8.62277521975071e-17	100	UP_C24_Bc_DOWN_eca2_Bc
AT4G10920.2	AT4G10920	3.39808	2.06895117551145e-35	2.15125945053724e-32	100	DOWN_C24_Bc_UP_eca2_Bc		AT3G28320.1	-2.61186	3.58319776383439e-19	1.03243583761566e-16	100	UP_C24_Bc_DOWN_eca2_Bc
AT3G54640.1	AT3G54640	2.59814	1.79453192634476e-34	1.78817629243896e-31	100	DOWN_C24_Bc_UP_eca2_Bc		AT5G21170.3	-1.06826	6.96108904695122e-19	1.9357493553237e-16	100	UP_C24_Bc_DOWN_eca2_Bc
AT2G38860.2	AT2G38860	1.73704	8.23039227080176e-34	7.87319324624897e-31	100	DOWN_C24_Bc_UP_eca2_Bc		AT5G58260.1	-1.96471	7.06641043269765e-19	1.94245063790763e-16	100	UP_C24_Bc_DOWN_eca2_Bc
AT3G26470.1	AT3G26470	4.55216	1.83463326969196e-33	1.68750979402627e-30	100	DOWN_C24_Bc_UP_eca2_Bc		AT2G30930.1	-0.740648	1.43805220783488e-16	3.18435356947881e-14	100	UP_C24_Bc_DOWN_eca2_Bc
AT4G02940.1	AT4G02940	1.12685	3.63748292747642e-33	3.22186682261476e-30	100	DOWN_C24_Bc_UP_eca2_Bc		AT4G37260.1	-0.791964	1.78503184929164e-16	3.9164253831018e-14	100	UP_C24_Bc_DOWN_eca2_Bc
AT1G76680.1	AT1G76680	2.83619	6.55334492741262e-33	5.59725871210975e-30	100	DOWN_C24_Bc_UP_eca2_Bc		AT4G37800.1	-2.26632	1.00537650968054e-15	2.07272234732846e-13	100	UP_C24_Bc_DOWN_eca2_Bc
AT5G42020.1	AT5G42020	1.61069	5.70156057091154e-32	4.54509403511165e-29	100	DOWN_C24_Bc_UP_eca2_Bc		AT3G61260.1	-0.786175	1.99407850530789e-15	3.90888421757689e-13	100	UP_C24_Bc_DOWN_eca2_Bc
AT1G75270.1	AT1G75270	2.65625	1.57868200729174e-31	1.21787678078652e-28	100	DOWN_C24_Bc_UP_eca2_Bc		AT1G31812.1	-0.626582	3.62548037730828e-15	6.93626905786621e-13	100	UP_C24_Bc_DOWN_eca2_Bc
AT4G13180.1	AT4G13180	2.34577	1.0317369292432e-30	7.710621457141e-28	100	DOWN_C24_Bc_UP_eca2_Bc		AT1G48300.1	-1.02541	3.71651084637362e-15	6.99845329850592e-13	100	UP_C24_Bc_DOWN_eca2_Bc
AT5G39050.1	AT5G39050	2.56215	1.09655975030945e-30	7.94673528140927e-28	100	DOWN_C24_Bc_UP_eca2_Bc		AT5G35480.1	-2.49422	6.34899647454061e-15	1.13310634842268e-12	100	UP_C24_Bc_DOWN_eca2_Bc
AT5G17990.1	AT5G17990	1.82759	1.61001581372048e-30	1.13245671132721e-27	100	DOWN_C24_Bc_UP_eca2_Bc		AT4G17340.1	-0.881191	1.1640525401793e-14	1.98845117845629e-12	100	UP_C24_Bc_DOWN_eca2_Bc
AT1G78380.1	AT1G78380	1.46272	3.76872019810193e-29	2.57511267250307e-26	100	DOWN_C24_Bc_UP_eca2_Bc		AT4G15440.1	-3.08643	1.44290519950384e-14	2.44731048554144e-12	100	UP_C24_Bc_DOWN_eca2_Bc
AT5G49480.1	AT5G49480	3.93227	8.30333202142394e-29	5.51594959145427e-26	100	DOWN_C24_Bc_UP_eca2_Bc		AT2G15042.1	-2.31444	1.98651293445373e-14	3.34559555122965e-12	100	UP_C24_Bc_DOWN_eca2_Bc
AT2G04040.1	AT2G04040	3.4469	1.98907950934443e-28	1.28564422881005e-25	100	DOWN_C24_Bc_UP_eca2_Bc		AT5G46110.1	-0.980772	2.10597889658455e-14	3.49753370220969e-12	100	UP_C24_Bc_DOWN_eca2_Bc
AT2G05380.3	AT2G05380	2.14636	4.91525880697282e-28	3.09337932549355e-25	100	DOWN_C24_Bc_UP_eca2_Bc		AT2G44290.1	-4.24651	3.24261740466139e-14	5.23967535354576e-12	100	UP_C24_Bc_DOWN_eca2_Bc
AT1G22400.1	AT1G22400	1.66597	5.1406896302212e-28	3.15229724376257e-25	100	DOWN_C24_Bc_UP_eca2_Bc		AT1G09310.1	-1.50018	3.43062612598866e-14	5.50627005389388e-12	100	UP_C24_Bc_DOWN_eca2_Bc
AT1G05560.1	AT1G05560	2.02597	3.09926302445697e-27	1.72369477278811e-24	100	DOWN_C24_Bc_UP_eca2_Bc		AT1G24793.1	-3.69769	5.14163015630729e-14	7.93303775407024e-12	100	UP_C24_Bc_DOWN_eca2_Bc
AT1G02360.1	AT1G02360	3.03036	6.58319739770965e-27	3.57811740377787e-24	100	DOWN_C24_Bc_UP_eca2_Bc		AT5G09660.2	-0.621668	5.6714272554154e-14	8.69437069315765e-12	100	UP_C24_Bc_DOWN_eca2_Bc
AT1G77760.1	AT1G77760	2.12148	8.10223866137564e-27	4.21228342579996e-24	100	DOWN_C24_Bc_UP_eca2_Bc		AT1G23050.1	-2.11597	6.02636818620955e-14	9.17965574351601e-12	100	UP_C24_Bc_DOWN_eca2_Bc
AT1G60730.3	AT1G60730	3.44209	1.28139682566987e-26	6.52012874167978e-24	100	DOWN_C24_Bc_UP_eca2_Bc		AT1G22740.1	-0.823404	1.08462206750873e-13	1.61110166114728e-11	100	UP_C24_Bc_DOWN_eca2_Bc
AT1G62300.1	AT1G62300	2.4099	4.91431981529159e-26	2.39848894658568e-23	100	DOWN_C24_Bc_UP_eca2_Bc		AT1G09140.2	-0.649896	1.63026870253928e-13	2.36290157704406e-11	100	UP_C24_Bc_DOWN_eca2_Bc
AT5G45280.2	AT5G45280	1.4389	1.04252072325856e-25	4.98637661934567e-23	100	DOWN_C24_Bc_UP_eca2_Bc		AT5G40890.2	-1.90112	1.894925573707e-13	2.72994849971103e-11	100	UP_C24_Bc_DOWN_eca2_Bc
AT2G04400.1	AT2G04400	2.24445	3.91466366541605e-25	1.83567022663578e-22	100	DOWN_C24_Bc_UP_eca2_Bc		AT3G61430.2	-0.648178	2.43265501109975e-13	3.4629133684792e-11	100	UP_C24_Bc_DOWN_eca2_Bc
AT1G14580.1	AT1G14580	2.1362	5.99527584146634e-25	2.75725041824361e-22	100	DOWN_C24_Bc_UP_eca2_Bc		AT5G04440.1	-0.633839	2.96191925949146e-13	4.094468155534e-11	100	UP_C24_Bc_DOWN_eca2_Bc
AT3G56210.2	AT3G56210	1.56655	9.23220005689751e-25	4.16581253510762e-22	100	DOWN_C24_Bc_UP_eca2_Bc		AT1G53450.2	-2.01375	3.55805784530515e-13	4.83471325968595e-11	100	UP_C24_Bc_DOWN_eca2_Bc
AT1G76680.2	AT1G76680	2.82179	9.4541303656194e-25	4.18695421655163e-22	100	DOWN_C24_Bc_UP_eca2_Bc		AT1G20840.1	-0.725537	3.82686703726094e-13	5.14154635933121e-11	100	UP_C24_Bc_DOWN_eca2_Bc
AT3G10985.1	AT3G10985	0.857272	2.21842266747581e-24	9.64610510776071e-22	100	DOWN_C24_Bc_UP_eca2_Bc		AT4G38490.1	-1.42673	3.89175390560074e-13	5.19951366773418e-11	100	UP_C24_Bc_DOWN_eca2_Bc
AT2G36800.1	AT2G36800	2.33984	6.34503054740976e-24	2.70966795609472e-21	100	DOWN_C24_Bc_UP_eca2_Bc		AT1G63770.6	-10.6905	4.10049547099863e-13	5.41786459607361e-11	100	UP_C24_Bc_DOWN_eca2_Bc
AT2G43510.1	AT2G43510	3.43299	8.05729223712694e-24	3.38052883948931e-21	100	DOWN_C24_Bc_UP_eca2_Bc		AT3G06770.5	-10.6752	4.41447929792904e-13	5.76897663442476e-11	100	UP_C24_Bc_DOWN_eca2_Bc
AT2G39518.1	AT2G39518	3.67012	1.01782035026795e-23	4.1967540821824e-21	100	DOWN_C24_Bc_UP_eca2_Bc		AT5G67385.5	-2.54855	4.98249096608338e-13	6.47588431814587e-11	100	UP_C24_Bc_DOWN_eca2_Bc
AT1G54010.1	AT1G54010	3.67204	1.25796983845882e-23	5.01405811445712e-21	100	DOWN_C24_Bc_UP_eca2_Bc		AT5G51200.1	-10.6084	5.03654685411371e-13	6.51075773060158e-11	100	UP_C24_Bc_DOWN_eca2_Bc
AT4G30490.1	AT4G30490	1.26336	2.84810918395443e-22	1.08115128784556e-19	100	DOWN_C24_Bc_UP_eca2_Bc		AT5G19530.1	-0.706526	6.05610190519403e-13	7.78664930444706e-11	100	UP_C24_Bc_DOWN_eca2_Bc
AT1G25220.1	AT1G25220	2.14476	6.05049363310858e-22	2.26089930055924e-19	100	DOWN_C24_Bc_UP_eca2_Bc		AT1G25530.1	-1.71853	8.98107931533904e-13	1.13043427277017e-10	100	UP_C24_Bc_DOWN_eca2_Bc
AT4G19810.2	AT4G19810	2.33329	7.17386904397226e-22	2.63943197210149e-19	100	DOWN_C24_Bc_UP_eca2_Bc		AT1G30820.1	-0.937001	8.93856970080667e-13	1.13043427277017e-10	100	UP_C24_Bc_DOWN_eca2_Bc
AT1G79410.1	AT1G79410	2.06464	2.10952984385302e-21	7.64384942662803e-19	100	DOWN_C24_Bc_UP_eca2_Bc		AT3G12640.4	-4.91735	1.75503718003212e-12	2.14915221681335e-10	100	UP_C24_Bc_DOWN_eca2_Bc
AT3G47780.1	AT3G47780	2.63213	4.79531595178495e-21	1.68647030863143e-18	100	DOWN_C24_Bc_UP_eca2_Bc		AT4G31985.1	-1.14886	1.76137919504669e-12	2.14915221681335e-10	100	UP_C24_Bc_DOWN_eca2_Bc
AT1G37130.1	AT1G37130	1.31953	8.00513855472348e-21	2.77453461646684e-18	100	DOWN_C24_Bc_UP_eca2_Bc		AT4G01390.1	-2.57589	1.86929304260232e-12	2.26924584334185e-10	100	UP_C24_Bc_DOWN_eca2_Bc
AT1G55920.1	AT1G55920	2.68566	1.12710558160409e-20	3.85067571200882e-18	100	DOWN_C24_Bc_UP_eca2_Bc		AT1G44820.1	-0.802367	2.13869798410511e-12	2.58317991362999e-10	100	UP_C24_Bc_DOWN_eca2_Bc
AT3G22600.1	AT3G22600	3.00049	1.24683270924424e-20	4.19971890726423e-18	100	DOWN_C24_Bc_UP_eca2_Bc		AT1G54410.1	-0.727656	2.32471219280097e-12	2.77977460454177e-10	100	UP_C24_Bc_DOWN_eca2_Bc
AT2G30140.2	AT2G30140	2.69736	1.65118866889766e-20	5.48446903009549e-18	100	DOWN_C24_Bc_UP_eca2_Bc		AT1G24880.3	-0.679783	2.51370288685124e-12	2.97600022470532e-10	100	UP_C24_Bc_DOWN_eca2_Bc
AT5G05340.1	AT5G05340	6.06971	2.53404217511123e-20	8.3015915914774e-18	100	DOWN_C24_Bc_UP_eca2_Bc		AT1G18710.1	-1.15323	3.13179832812211e-12	3.6535100983922e-10	100	UP_C24_Bc_DOWN_eca2_Bc
AT5G54160.1	AT5G54160	0.855774	2.88132406332282e-20	9.31173851004934e-18	100	DOWN_C24_Bc_UP_eca2_Bc		AT2G41620.1	-0.742405	3.28887446948178e-12	3.81812781250761e-10	100	UP_C24_Bc_DOWN_eca2_Bc
AT5G13490.2	AT5G13490	3.56448	5.38809377756446e-20	1.69547714066387e-17	100	DOWN_C24_Bc_UP_eca2_Bc		AT4G35300.11	-10.2298	4.37112551891814e-12	5.05002254999649e-10	100	UP_C24_Bc_DOWN_eca2_Bc
AT3G16530.1	AT3G16530	2.9213	1.22491496653205e-19	3.80439499020962e-17	100	DOWN_C24_Bc_UP_eca2_Bc		AT1G04240.1	-0.74126	4.46014391676989e-12	5.12809335430538e-10	100	UP_C24_Bc_DOWN_eca2_Bc
AT1G20400.1	AT1G20400	8.58202	1.53859671289686e-19	4.71737697293954e-17	100	DOWN_C24_Bc_UP_eca2_Bc		AT4G05180.2	-0.622473	6.34960429111029e-12	7.16277295386333e-10	100	UP_C24_Bc_DOWN_eca2_Bc
AT2G34660.3	AT2G34660	1.51527	2.58328525522965e-19	7.72240835985213e-17	100	DOWN_C24_Bc_UP_eca2_Bc		AT1G28350.1	-10.2682	9.73993809577408e-12	1.05534123380443e-09	100	UP_C24_Bc_DOWN_eca2_Bc
AT2G02010.1	AT2G02010	3.20904	6.06646222688912e-19	1.72713623995302e-16	100	DOWN_C24_Bc_UP_eca2_Bc		AT2G32860.1	-0.996069	1.32596441021641e-11	1.39693563305398e-09	100	UP_C24_Bc_DOWN_eca2_Bc
AT4G05390.1	AT4G05390	2.00754	6.95566545131119e-19	1.9357493553237e-16	100	DOWN_C24_Bc_UP_eca2_Bc		AT1G61520.1	-0.575845	1.88306348202883e-11	1.94637479223977e-09	100	UP_C24_Bc_DOWN_eca2_Bc
AT4G08390.5	AT4G08390	0.907464	1.501100836039e-18	4.07941210157644e-16	100	DOWN_C24_Bc_UP_eca2_Bc		AT5G06530.2	-10.3094	1.9318579323126e-11	1.98284903224274e-09	100	UP_C24_Bc_DOWN_eca2_Bc
AT1G24575.1	AT1G24575	1.59123	1.80904495050431e-18	4.8610460664394e-16	100	DOWN_C24_Bc_UP_eca2_Bc		AT3G60530.1	-0.715655	2.28653076732703e-11	2.30727355698843e-09	100	UP_C24_Bc_DOWN_eca2_Bc
AT4G34135.1	AT4G34135	2.16542	2.95055791795401e-18	7.84028806754112e-16	100	DOWN_C24_Bc_UP_eca2_Bc		AT3G15010.2	-0.825268	2.3333806015019e-11	2.34377949164139e-09	100	UP_C24_Bc_DOWN_eca2_Bc
AT5G54500.1	AT5G54500	1.16058	8.60663880961799e-18	2.2618435948573e-15	100	DOWN_C24_Bc_UP_eca2_Bc		AT5G58260.2	-2.11963	3.6118194444752e-11	3.51124642335871e-09	100	UP_C24_Bc_DOWN_eca2_Bc
AT3G21690.1	AT3G21690	0.682773	1.66010256659144e-17	4.315364443482e-15	100	DOWN_C24_Bc_UP_eca2_Bc		AT3G30775.1	-0.818248	3.95221968696962e-11	3.81118281507574e-09	100	UP_C24_Bc_DOWN_eca2_Bc
AT4G35630.1	AT4G35630	1.6648	2.54266928385265e-17	6.53848773369206e-15	100	DOWN_C24_Bc_UP_eca2_Bc		AT2G37540.1	-0.626713	4.26727933422501e-11	4.08207941111964e-09	100	UP_C24_Bc_DOWN_eca2_Bc
AT1G20620.5	AT1G20620	2.12227	3.71441205263942e-17	9.45001747222039e-15	100	DOWN_C24_Bc_UP_eca2_Bc		AT3G13690.2	-0.777027	5.53306735319057e-11	5.14876676076079e-09	100	UP_C24_Bc_DOWN_eca2_Bc
AT1G17860.1	AT1G17860	0.892552	3.82149683389889e-17	9.54104728666438e-15	100	DOWN_C24_Bc_UP_eca2_Bc		AT4G30660.2	-1.29637	5.64938090982331e-11	5.2366257542025e-09	100	UP_C24_Bc_DOWN_eca2_Bc
AT1G48850.1	AT1G48850	0.805303	3.82998343934677e-17	9.54104728666438e-15	100	DOWN_C24_Bc_UP_eca2_Bc		AT4G00950.1	-0.668861	1.03385509312099e-10	9.22561363880167e-09	100	UP_C24_Bc_DOWN_eca2_Bc
AT5G28540.1	AT5G28540	1.14948	4.52005406014053e-17	1.11440301905423e-14	100	DOWN_C24_Bc_UP_eca2_Bc		AT1G64360.1	-1.35502	1.15131609544638e-10	1.01976757120741e-08	100	UP_C24_Bc_DOWN_eca2_Bc
AT5G12420.1	AT5G12420	2.41257	4.99636111608692e-17	1.21926506215529e-14	100	DOWN_C24_Bc_UP_eca2_Bc		AT5G42900.3	-0.827566	1.3223279687717e-10	1.15921866054406e-08	100	UP_C24_Bc_DOWN_eca2_Bc
AT5G06860.1	AT5G06860	2.36201	6.56090859228057e-17	1.58489019176151e-14	100	DOWN_C24_Bc_UP_eca2_Bc		AT3G19680.1	-1.23238	1.32982433298129e-10	1.16068426727181e-08	100	UP_C24_Bc_DOWN_eca2_Bc
AT2G17740.1	AT2G17740	2.35323	7.93130016940455e-17	1.85957885834618e-14	100	DOWN_C24_Bc_UP_eca2_Bc		AT5G62360.1	-0.892812	2.0110265533858e-10	1.69942402912443e-08	100	UP_C24_Bc_DOWN_eca2_Bc
AT3G50740.1	AT3G50740	1.16001	7.87750050390173e-17	1.85957885834618e-14	100	DOWN_C24_Bc_UP_eca2_Bc		AT1G18060.1	-1.32101	2.08541191901936e-10	1.74991670327537e-08	100	UP_C24_Bc_DOWN_eca2_Bc
AT5G57480.1	AT5G57480	2.05352	7.88794804012641e-17	1.85957885834618e-14	100	DOWN_C24_Bc_UP_eca2_Bc		AT4G09350.1	-1.4416	2.08303619873796e-10	1.74991670327537e-08	100	UP_C24_Bc_DOWN_eca2_Bc
AT5G16970.1	AT5G16970	1.43733	8.0929981950966e-17	1.87906846442461e-14	100	DOWN_C24_Bc_UP_eca2_Bc		AT3G01960.1	-2.37253	2.19922057147446e-10	1.8389636352032e-08	100	UP_C24_Bc_DOWN_eca2_Bc
AT5G39580.1	AT5G39580	2.77046	9.70119678772829e-17	2.23080885748579e-14	100	DOWN_C24_Bc_UP_eca2_Bc		AT2G43010.5	-1.00076	2.58373224276089e-10	2.14548460366759e-08	100	UP_C24_Bc_DOWN_eca2_Bc
AT2G29420.1	AT2G29420	2.22789	1.12239275510623e-16	2.55638311793956e-14	100	DOWN_C24_Bc_UP_eca2_Bc		AT2G40610.1	-2.61508	3.00296085112736e-10	2.47640719843831e-08	100	UP_C24_Bc_DOWN_eca2_Bc
AT4G05020.1	AT4G05020	2.00191	1.15264588640444e-16	2.60052135597755e-14	100	DOWN_C24_Bc_UP_eca2_Bc		AT5G62350.1	-0.837415	3.04935157134248e-10	2.49743982289916e-08	100	UP_C24_Bc_DOWN_eca2_Bc
AT4G34200.1	AT4G34200	1.38188	1.26590150076902e-16	2.8293490084945e-14	100	DOWN_C24_Bc_UP_eca2_Bc		AT1G70280.1	-1.80343	3.64019695258522e-10	2.90184367070252e-08	100	UP_C24_Bc_DOWN_eca2_Bc
AT3G59140.1	AT3G59140	2.79671	2.06502129395709e-16	4.48954402227126e-14	100	DOWN_C24_Bc_UP_eca2_Bc		AT3G16570.2	-0.524746	3.72206023087749e-10	2.95724486449951e-08	100	UP_C24_Bc_DOWN_eca2_Bc
AT1G66700.1	AT1G66700	2.73772	2.12671469662029e-16	4.58201639366434e-14	100	DOWN_C24_Bc_UP_eca2_Bc		AT1G70200.1	-0.770855	3.84976938568805e-10	3.04858393571952e-08	100	UP_C24_Bc_DOWN_eca2_Bc
AT1G76520.1	AT1G76520	0.982867	2.22034032476756e-16	4.74102132739429e-14	100	DOWN_C24_Bc_UP_eca2_Bc		AT1G09570.2	-0.659113	4.12245455522863e-10	3.2430427857991e-08	100	UP_C24_Bc_DOWN_eca2_Bc
AT4G04030.2	AT4G04030	6.49178	2.69865953093782e-16	5.71136660906e-14	100	DOWN_C24_Bc_UP_eca2_Bc		AT1G77210.3	-1.46658	4.43177531564959e-10	3.4635917213647e-08	100	UP_C24_Bc_DOWN_eca2_Bc
AT4G14630.1	AT4G14630	5.57003	3.08375481471786e-16	6.4691224906998e-14	100	DOWN_C24_Bc_UP_eca2_Bc		AT5G63710.4	-0.797353	5.28212926976957e-10	4.08809454648994e-08	100	UP_C24_Bc_DOWN_eca2_Bc
AT1G30730.1	AT1G30730	3.28532	3.47791133522415e-16	7.2325434419031e-14	100	DOWN_C24_Bc_UP_eca2_Bc		AT1G20650.1	-0.843733	5.73449685252371e-10	4.38148537469983e-08	100	UP_C24_Bc_DOWN_eca2_Bc
AT2G29490.1	AT2G29490	4.73006	1.1524222642413e-15	2.35557080763509e-13	100	DOWN_C24_Bc_UP_eca2_Bc		AT1G01120.1	-0.885021	5.77937272232385e-10	4.4017101482285e-08	100	UP_C24_Bc_DOWN_eca2_Bc
AT4G26970.1	AT4G26970	1.82124	1.23289779873123e-15	2.49870769971672e-13	100	DOWN_C24_Bc_UP_eca2_Bc		AT1G53830.1	-2.98581	5.9895261253325e-10	4.54728626308974e-08	100	UP_C24_Bc_DOWN_eca2_Bc
AT2G25000.1	AT2G25000	2.39549	1.78207605069566e-15	3.5515290626989e-13	100	DOWN_C24_Bc_UP_eca2_Bc		AT2G39850.1	-1.58086	7.21376533058291e-10	5.4421828984508e-08	100	UP_C24_Bc_DOWN_eca2_Bc
AT3G08640.1	AT3G08640	1.13669	1.78079362912205e-15	3.5515290626989e-13	100	DOWN_C24_Bc_UP_eca2_Bc		AT1G11410.1	-9.5749	8.04601914284197e-10	6.00794091343619e-08	100	UP_C24_Bc_DOWN_eca2_Bc
AT2G35980.1	AT2G35980	3.97848	1.97237220697238e-15	3.89828771320202e-13	100	DOWN_C24_Bc_UP_eca2_Bc		AT5G10180.1	-1.02211	8.65195749745869e-10	6.4258249550225e-08	100	UP_C24_Bc_DOWN_eca2_Bc
AT5G38530.1	AT5G38530	1.28439	2.96551933253437e-15	5.76588575915117e-13	100	DOWN_C24_Bc_UP_eca2_Bc		AT3G62070.1	-2.36247	1.03860600161275e-09	7.59579893840032e-08	100	UP_C24_Bc_DOWN_eca2_Bc
AT2G15480.1	AT2G15480	2.87775	3.34924150919581e-15	6.45944441067885e-13	100	DOWN_C24_Bc_UP_eca2_Bc		AT4G25500.8	-1.02979	1.08735361276416e-09	7.90810172163425e-08	100	UP_C24_Bc_DOWN_eca2_Bc
AT1G14580.2	AT1G14580	1.35245	3.70499493977629e-15	6.99845329850592e-13	100	DOWN_C24_Bc_UP_eca2_Bc		AT1G02340.1	-1.26268	1.13207624918629e-09	8.20412227251219e-08	100	UP_C24_Bc_DOWN_eca2_Bc
AT1G66580.1	AT1G66580	0.722614	4.08555709938731e-15	7.63328890873808e-13	100	DOWN_C24_Bc_UP_eca2_Bc		AT3G53460.4	-0.7462	1.14498450032469e-09	8.27259949403775e-08	100	UP_C24_Bc_DOWN_eca2_Bc
AT2G45570.1	AT2G45570	3.55325	4.28530890311923e-15	7.94443119520127e-13	100	DOWN_C24_Bc_UP_eca2_Bc		AT5G49740.2	-0.795596	1.14847797239873e-09	8.27284659937216e-08	100	UP_C24_Bc_DOWN_eca2_Bc
AT5G20960.2	AT5G20960	1.99569	4.47991841049454e-15	8.24132682976745e-13	100	DOWN_C24_Bc_UP_eca2_Bc		AT4G13560.1	-1.60857	1.37461459570564e-09	9.75486885943634e-08	100	UP_C24_Bc_DOWN_eca2_Bc
AT3G16520.1	AT3G16520	0.718934	5.0209657543708e-15	9.16613710044104e-13	100	DOWN_C24_Bc_UP_eca2_Bc		AT1G67870.1	-0.76251	1.76009111572015e-09	1.23438648188995e-07	100	UP_C24_Bc_DOWN_eca2_Bc
AT2G15490.1	AT2G15490	11.4048	5.10394484462955e-15	9.24703340600877e-13	100	DOWN_C24_Bc_UP_eca2_Bc		AT1G58360.1	-0.68778	2.2894251837373e-09	1.57332193301947e-07	100	UP_C24_Bc_DOWN_eca2_Bc
AT2G45220.1	AT2G45220	3.56161	5.66977111367696e-15	1.01949305401191e-12	100	DOWN_C24_Bc_UP_eca2_Bc		AT4G36690.3	-0.660138	2.62397527021343e-09	1.79292481677583e-07	100	UP_C24_Bc_DOWN_eca2_Bc
AT5G52810.1	AT5G52810	1.528	7.3191074199119e-15	1.29656632553476e-12	100	DOWN_C24_Bc_UP_eca2_Bc		AT1G04250.1	-2.66405	2.70207435207305e-09	1.83579852641554e-07	100	UP_C24_Bc_DOWN_eca2_Bc
AT1G30700.1	AT1G30700	3.45022	8.25701424875062e-15	1.45195952763876e-12	100	DOWN_C24_Bc_UP_eca2_Bc		AT1G08110.3	-0.548751	2.71227207798815e-09	1.83750670665968e-07	100	UP_C24_Bc_DOWN_eca2_Bc
AT4G24680.2	AT4G24680	7.28188	9.58786962006989e-15	1.67367811652534e-12	100	DOWN_C24_Bc_UP_eca2_Bc		AT1G18330.2	-9.15356	2.81026880992491e-09	1.89317122786913e-07	100	UP_C24_Bc_DOWN_eca2_Bc
AT1G17745.1	AT1G17745	2.83768	1.00336627880953e-14	1.73880467809638e-12	100	DOWN_C24_Bc_UP_eca2_Bc		AT1G24706.1	-9.28075	2.83243869660713e-09	1.90274638846515e-07	100	UP_C24_Bc_DOWN_eca2_Bc
AT4G39950.1	AT4G39950	2.78016	1.10678236561817e-14	1.9042230412776e-12	100	DOWN_C24_Bc_UP_eca2_Bc		AT1G14380.6	-9.35163	3.25864336851538e-09	2.17076479548873e-07	100	UP_C24_Bc_DOWN_eca2_Bc
AT4G26470.1	AT4G26470	5.8117	2.07649207942574e-14	3.47267888667599e-12	100	DOWN_C24_Bc_UP_eca2_Bc		AT5G35490.1	-1.97745	3.32281693032208e-09	2.20125116035048e-07	100	UP_C24_Bc_DOWN_eca2_Bc
AT3G07390.1	AT3G07390	1.60111	2.59847890889924e-14	4.28569814526382e-12	100	DOWN_C24_Bc_UP_eca2_Bc		AT1G48750.1	-1.86177	3.40381911599088e-09	2.24868326405862e-07	100	UP_C24_Bc_DOWN_eca2_Bc
AT1G27565.1	AT1G27565	8.03185	2.89631312162094e-14	4.74420056873731e-12	100	DOWN_C24_Bc_UP_eca2_Bc		AT3G02280.3	-9.05102	4.71659009366824e-09	2.98405428809725e-07	100	UP_C24_Bc_DOWN_eca2_Bc
AT4G18170.1	AT4G18170	1.56892	3.22879358368831e-14	5.23967535354576e-12	100	DOWN_C24_Bc_UP_eca2_Bc		AT5G41000.3	-9.11731	4.90910279708334e-09	3.08950508926969e-07	100	UP_C24_Bc_DOWN_eca2_Bc
AT4G36250.1	AT4G36250	0.717762	3.66104597104037e-14	5.83692762649536e-12	100	DOWN_C24_Bc_UP_eca2_Bc		AT5G24800.1	-0.711657	5.09817525502291e-09	3.19169793779772e-07	100	UP_C24_Bc_DOWN_eca2_Bc
AT5G61790.1	AT5G61790	1.13797	4.18752354329982e-14	6.63209440649107e-12	100	DOWN_C24_Bc_UP_eca2_Bc		AT5G01950.1	-9.41377	5.34846905930071e-09	3.32230227410848e-07	100	UP_C24_Bc_DOWN_eca2_Bc
AT1G33110.1	AT1G33110	0.880587	4.50258164532389e-14	7.08416052946847e-12	100	DOWN_C24_Bc_UP_eca2_Bc		AT2G22240.2	-9.07298	5.41712909702374e-09	3.35623425790992e-07	100	UP_C24_Bc_DOWN_eca2_Bc
AT1G64400.1	AT1G64400	1.72221	4.70896682248421e-14	7.3126585428383e-12	100	DOWN_C24_Bc_UP_eca2_Bc		AT1G04040.1	-1.40474	5.67410772026133e-09	3.49732696211468e-07	100	UP_C24_Bc_DOWN_eca2_Bc
AT3G12980.1	AT3G12980	11.1787	4.69258026986348e-14	7.3126585428383e-12	100	DOWN_C24_Bc_UP_eca2_Bc		AT4G12340.1	-0.607727	5.77604944798456e-09	3.55100829173652e-07	100	UP_C24_Bc_DOWN_eca2_Bc
AT3G28740.1	AT3G28740	2.06195	8.38677750216847e-14	1.26942901243265e-11	100	DOWN_C24_Bc_UP_eca2_Bc		AT3G11960.4	-9.30533	6.70778671492666e-09	4.11324921249926e-07	100	UP_C24_Bc_DOWN_eca2_Bc
AT3G26480.1	AT3G26480	11.0072	8.86892179139175e-14	1.33396392856059e-11	100	DOWN_C24_Bc_UP_eca2_Bc		AT1G59930.1	-2.288	6.83721179007519e-09	4.18189053605238e-07	100	UP_C24_Bc_DOWN_eca2_Bc
AT1G67810.1	AT1G67810	2.92056	9.09800429784559e-14	1.35986732989361e-11	100	DOWN_C24_Bc_UP_eca2_Bc		AT2G21660.2	-0.693227	7.29975852359085e-09	4.44207951887214e-07	100	UP_C24_Bc_DOWN_eca2_Bc
AT2G34357.1	AT2G34357	1.02501	1.21280119763231e-13	1.79037905193684e-11	100	DOWN_C24_Bc_UP_eca2_Bc		AT4G38690.1	-1.89661	7.31925775298311e-09	4.44264084169013e-07	100	UP_C24_Bc_DOWN_eca2_Bc
AT2G43820.1	AT2G43820	1.07316	1.36732400978034e-13	2.00610758858263e-11	100	DOWN_C24_Bc_UP_eca2_Bc		AT3G14210.2	-0.857156	7.72440696164669e-09	4.66487859817628e-07	100	UP_C24_Bc_DOWN_eca2_Bc
AT4G30200.3	AT4G30200	10.9609	1.49702667475093e-13	2.18301176382124e-11	100	DOWN_C24_Bc_UP_eca2_Bc		AT5G20730.1	-1.32246	7.72168636578611e-09	4.66487859817628e-07	100	UP_C24_Bc_DOWN_eca2_Bc
AT5G22140.1	AT5G22140	3.40909	2.32912216996695e-13	3.33538662842872e-11	100	DOWN_C24_Bc_UP_eca2_Bc		AT3G62940.2	-1.40646	8.35710486195224e-09	5.00902663592952e-07	100	UP_C24_Bc_DOWN_eca2_Bc
AT5G01080.1	AT5G01080	10.7267	2.51775574764659e-13	3.56284785236498e-11	100	DOWN_C24_Bc_UP_eca2_Bc		AT4G20240.1	-1.63808	8.40104027712581e-09	5.02277195568659e-07	100	UP_C24_Bc_DOWN_eca2_Bc
AT4G19880.1	AT4G19880	1.53305	2.66263515534134e-13	3.74570116117577e-11	100	DOWN_C24_Bc_UP_eca2_Bc		AT4G29190.1	-1.01598	1.13523430862591e-08	6.65419815950701e-07	100	UP_C24_Bc_DOWN_eca2_Bc
AT1G18590.1	AT1G18590	1.2624	2.78770739680741e-13	3.8760478136424e-11	100	DOWN_C24_Bc_UP_eca2_Bc		AT5G25190.1	-1.08152	1.15010730136086e-08	6.72489391492545e-07	100	UP_C24_Bc_DOWN_eca2_Bc
AT5G13750.2	AT5G13750	1.8763	2.78290433550903e-13	3.8760478136424e-11	100	DOWN_C24_Bc_UP_eca2_Bc		AT3G62950.1	-0.68435	1.18403929691502e-08	6.90641458188357e-07	100	UP_C24_Bc_DOWN_eca2_Bc
AT3G54420.1	AT3G54420	1.4363	3.48742084473165e-13	4.79319939665272e-11	100	DOWN_C24_Bc_UP_eca2_Bc		AT2G39980.1	-1.27376	1.22224787746131e-08	7.11193625048349e-07	100	UP_C24_Bc_DOWN_eca2_Bc
AT5G61820.1	AT5G61820	2.03127	3.54983800021974e-13	4.83471325968595e-11	100	DOWN_C24_Bc_UP_eca2_Bc		AT1G69800.2	-9.15241	1.67336992501828e-08	9.50561561919527e-07	100	UP_C24_Bc_DOWN_eca2_Bc
AT1G36020.1	AT1G36020	7.73305	3.73350606050933e-13	5.04445183260343e-11	100	DOWN_C24_Bc_UP_eca2_Bc		AT2G20260.1	-0.436749	2.01250043469703e-08	1.12450812840606e-06	100	UP_C24_Bc_DOWN_eca2_Bc
AT3G14840.2	AT3G14840	0.797166	3.96886355269022e-13	5.27307621458814e-11	100	DOWN_C24_Bc_UP_eca2_Bc		AT3G47470.1	-0.458494	2.01726760201593e-08	1.12454439865294e-06	100	UP_C24_Bc_DOWN_eca2_Bc
AT4G14746.1	AT4G14746	1.23036	4.33436856658829e-13	5.69540792692082e-11	100	DOWN_C24_Bc_UP_eca2_Bc		AT2G18328.1	-0.503042	2.23337676967091e-08	1.22305931311684e-06	100	UP_C24_Bc_DOWN_eca2_Bc
AT1G22410.1	AT1G22410	0.907647	6.38229401503377e-13	8.16216905719426e-11	100	DOWN_C24_Bc_UP_eca2_Bc		AT4G09160.1	-0.879054	2.24001663870029e-08	1.22305931311684e-06	100	UP_C24_Bc_DOWN_eca2_Bc
AT3G11330.1	AT3G11330	0.95879	7.38054593557614e-13	9.38860404517571e-11	100	DOWN_C24_Bc_UP_eca2_Bc		AT4G37240.1	-0.908409	2.23117978605293e-08	1.22305931311684e-06	100	UP_C24_Bc_DOWN_eca2_Bc
AT2G30750.1	AT2G30750	3.97809	1.19601891762013e-12	1.4975283986851e-10	100	DOWN_C24_Bc_UP_eca2_Bc		AT5G55910.1	-0.533686	2.4150334599379e-08	1.30891306987893e-06	100	UP_C24_Bc_DOWN_eca2_Bc
AT1G52905.1	AT1G52905	10.4356	1.23990123691524e-12	1.54438740004312e-10	100	DOWN_C24_Bc_UP_eca2_Bc		AT3G54890.1	-0.579206	2.54839758618234e-08	1.37263351967457e-06	100	UP_C24_Bc_DOWN_eca2_Bc
AT4G23190.1	AT4G23190	1.38517	1.48561291213728e-12	1.84085144009134e-10	100	DOWN_C24_Bc_UP_eca2_Bc		AT3G54050.1	-0.561807	2.55493375052873e-08	1.37306158750325e-06	100	UP_C24_Bc_DOWN_eca2_Bc
AT3G63500.3	AT3G63500	1.98165	1.59855330870425e-12	1.97058775142589e-10	100	DOWN_C24_Bc_UP_eca2_Bc		AT5G57655.1	-0.507687	3.01215282124634e-08	1.60079188266903e-06	100	UP_C24_Bc_DOWN_eca2_Bc
AT3G19930.2	AT3G19930	0.618275	2.32428838089279e-12	2.77977460454177e-10	100	DOWN_C24_Bc_UP_eca2_Bc		AT5G43730.5	-9.05374	3.11472643418299e-08	1.65163376216156e-06	100	UP_C24_Bc_DOWN_eca2_Bc
AT5G45030.2	AT5G45030	10.5921	2.4188505081688e-12	2.87795074143566e-10	100	DOWN_C24_Bc_UP_eca2_Bc		AT2G41520.3	-8.60293	4.94445662910346e-08	2.52125117878485e-06	100	UP_C24_Bc_DOWN_eca2_Bc
AT2G41410.1	AT2G41410	0.87102	2.54897878825494e-12	3.0028979172964e-10	100	DOWN_C24_Bc_UP_eca2_Bc		AT1G80940.1	-0.630413	5.47392585059156e-08	2.75597761509257e-06	100	UP_C24_Bc_DOWN_eca2_Bc
AT2G05380.1	AT2G05380	1.69068	3.01246168327348e-12	3.53152064487673e-10	100	DOWN_C24_Bc_UP_eca2_Bc		AT5G11450.2	-8.58124	5.62962211929753e-08	2.82841203745799e-06	100	UP_C24_Bc_DOWN_eca2_Bc
AT1G66600.1	AT1G66600	2.96172	5.31015142766694e-12	6.05931809265385e-10	100	DOWN_C24_Bc_UP_eca2_Bc		AT2G33830.2	-0.450249	5.79544056931767e-08	2.90561763553946e-06	100	UP_C24_Bc_DOWN_eca2_Bc
AT4G18910.1	AT4G18910	1.67692	5.32074764565047e-12	6.05931809265385e-10	100	DOWN_C24_Bc_UP_eca2_Bc		AT1G74740.1	-0.690154	6.76362542569612e-08	3.34198557965956e-06	100	UP_C24_Bc_DOWN_eca2_Bc
AT4G21390.1	AT4G21390	2.27839	5.80894101196633e-12	6.58392532233056e-10	100	DOWN_C24_Bc_UP_eca2_Bc		AT2G15830.1	-1.53628	7.29610707054811e-08	3.58288296903815e-06	100	UP_C24_Bc_DOWN_eca2_Bc
AT4G27730.1	AT4G27730	1.35091	6.91075588795415e-12	7.75918906386965e-10	100	DOWN_C24_Bc_UP_eca2_Bc		AT1G31650.2	-8.83717	7.36917998716704e-08	3.60396604075869e-06	100	UP_C24_Bc_DOWN_eca2_Bc
AT2G01420.2	AT2G01420	10.1445	7.15993961479465e-12	8.00139980784177e-10	100	DOWN_C24_Bc_UP_eca2_Bc		AT1G27570.1	-1.57244	7.48228486606039e-08	3.6518131137109e-06	100	UP_C24_Bc_DOWN_eca2_Bc
AT5G20480.1	AT5G20480	2.07038	7.20901120352679e-12	8.01876757824852e-10	100	DOWN_C24_Bc_UP_eca2_Bc		AT4G01150.1	-0.386302	8.23418654776472e-08	3.98624638238448e-06	100	UP_C24_Bc_DOWN_eca2_Bc
AT5G15490.1	AT5G15490	0.926095	7.53421748851758e-12	8.34170422397676e-10	100	DOWN_C24_Bc_UP_eca2_Bc		AT1G63110.3	-8.51412	8.42376123909328e-08	4.06157762163137e-06	100	UP_C24_Bc_DOWN_eca2_Bc
AT1G26380.1	AT1G26380	2.92249	7.95937131469944e-12	8.7718140548865e-10	100	DOWN_C24_Bc_UP_eca2_Bc		AT2G31960.2	-8.76003	9.02688123352744e-08	4.34361900804444e-06	100	UP_C24_Bc_DOWN_eca2_Bc
AT2G37040.1	AT2G37040	1.56037	8.76719922023982e-12	9.61777841064382e-10	100	DOWN_C24_Bc_UP_eca2_Bc		AT5G42900.1	-0.576335	1.06604933678107e-07	5.02851477102943e-06	100	UP_C24_Bc_DOWN_eca2_Bc
AT5G15850.1	AT5G15850	0.69078	9.75247387291568e-12	1.05534123380443e-09	100	DOWN_C24_Bc_UP_eca2_Bc		AT2G21660.1	-0.737432	1.12096200605343e-07	5.26675960211547e-06	100	UP_C24_Bc_DOWN_eca2_Bc
AT5G60730.1	AT5G60730	4.7181	9.69446729732723e-12	1.05534123380443e-09	100	DOWN_C24_Bc_UP_eca2_Bc		AT1G77210.2	-1.61575	1.2183159885316e-07	5.7017665099282e-06	100	UP_C24_Bc_DOWN_eca2_Bc
AT4G39940.1	AT4G39940	1.27517	9.97559728336096e-12	1.0746234641062e-09	100	DOWN_C24_Bc_UP_eca2_Bc		AT1G79040.1	-0.42636	1.31165443014693e-07	6.07911156917902e-06	100	UP_C24_Bc_DOWN_eca2_Bc
AT2G36880.1	AT2G36880	0.960539	1.01610329137587e-11	1.08969104095309e-09	100	DOWN_C24_Bc_UP_eca2_Bc		AT1G77280.1	-8.45421	1.33385418693161e-07	6.15813183020646e-06	100	UP_C24_Bc_DOWN_eca2_Bc
AT5G11900.1	AT5G11900	0.922496	1.14085591140468e-11	1.21801647862692e-09	100	DOWN_C24_Bc_UP_eca2_Bc		AT1G54730.8	-8.60718	1.36352673300489e-07	6.25887558921535e-06	100	UP_C24_Bc_DOWN_eca2_Bc
AT3G13080.1	AT3G13080	1.70769	1.22734707599743e-11	1.2987612974548e-09	100	DOWN_C24_Bc_UP_eca2_Bc		AT1G20920.4	-0.601795	1.38251891755315e-07	6.33389653511178e-06	100	UP_C24_Bc_DOWN_eca2_Bc
AT3G14990.1	AT3G14990	1.5673	1.22725860025752e-11	1.2987612974548e-09	100	DOWN_C24_Bc_UP_eca2_Bc		AT4G18700.1	-0.500638	1.41723482886201e-07	6.4805298149589e-06	100	UP_C24_Bc_DOWN_eca2_Bc
AT1G33030.1	AT1G33030	2.50884	1.45767965447764e-11	1.52896530424706e-09	100	DOWN_C24_Bc_UP_eca2_Bc		AT5G58140.1	-0.503173	1.44322400636537e-07	6.57422897375769e-06	100	UP_C24_Bc_DOWN_eca2_Bc
AT1G09780.1	AT1G09780	0.899343	1.51377265515463e-11	1.58086781869096e-09	100	DOWN_C24_Bc_UP_eca2_Bc		AT4G28750.1	-0.486789	1.50158078622084e-07	6.80119403455898e-06	100	UP_C24_Bc_DOWN_eca2_Bc
AT1G77450.1	AT1G77450	2.34319	1.59879328917227e-11	1.66239745698064e-09	100	DOWN_C24_Bc_UP_eca2_Bc		AT5G66590.1	-1.75157	1.65099777530741e-07	7.39393479334771e-06	100	UP_C24_Bc_DOWN_eca2_Bc
AT2G47800.1	AT2G47800	1.13044	1.88818294710277e-11	1.94637479223977e-09	100	DOWN_C24_Bc_UP_eca2_Bc		AT3G23430.1	-1.19976	1.78160076752685e-07	7.90482047410106e-06	100	UP_C24_Bc_DOWN_eca2_Bc
AT1G65610.1	AT1G65610	4.35419	2.14173811775827e-11	2.18887466180295e-09	100	DOWN_C24_Bc_UP_eca2_Bc		AT1G27840.2	-8.40876	1.89102897720029e-07	8.34390368814484e-06	100	UP_C24_Bc_DOWN_eca2_Bc
AT5G63370.2	AT5G63370	10.6667	2.24299348801374e-11	2.28260379854675e-09	100	DOWN_C24_Bc_UP_eca2_Bc		AT3G60150.1	-1.55903	1.94989965782962e-07	8.5572869271708e-06	100	UP_C24_Bc_DOWN_eca2_Bc
AT4G37370.1	AT4G37370	2.32975	2.27922348280335e-11	2.30727355698843e-09	100	DOWN_C24_Bc_UP_eca2_Bc		AT5G46420.1	-0.411914	1.95012392862558e-07	8.5572869271708e-06	100	UP_C24_Bc_DOWN_eca2_Bc
AT5G19440.1	AT5G19440	1.14028	2.34230942296589e-11	2.34377949164139e-09	100	DOWN_C24_Bc_UP_eca2_Bc		AT3G15950.5	-2.52124	2.02889204064593e-07	8.85418853139553e-06	100	UP_C24_Bc_DOWN_eca2_Bc
AT2G18193.1	AT2G18193	3.90599	2.58139933480599e-11	2.57225687882855e-09	100	DOWN_C24_Bc_UP_eca2_Bc		AT1G68740.2	-8.35746	2.22305292273001e-07	9.64869521725739e-06	100	UP_C24_Bc_DOWN_eca2_Bc
AT1G26390.1	AT1G26390	4.39009	2.74708122907378e-11	2.72599367607052e-09	100	DOWN_C24_Bc_UP_eca2_Bc		AT5G47370.1	-0.568617	2.26871392477695e-07	9.82903867953639e-06	100	UP_C24_Bc_DOWN_eca2_Bc
AT4G00570.1	AT4G00570	0.614929	3.42097497504256e-11	3.38068663339433e-09	100	DOWN_C24_Bc_UP_eca2_Bc		AT2G01850.1	-0.686203	2.45050807875822e-07	1.05024911655023e-05	100	UP_C24_Bc_DOWN_eca2_Bc
AT1G09210.1	AT1G09210	0.565814	3.52608784133352e-11	3.4702218405552e-09	100	DOWN_C24_Bc_UP_eca2_Bc		AT5G51410.4	-8.77316	2.55151840689557e-07	1.08963504823049e-05	100	UP_C24_Bc_DOWN_eca2_Bc
AT5G61780.1	AT5G61780	0.667916	3.56825230662102e-11	3.49732598003449e-09	100	DOWN_C24_Bc_UP_eca2_Bc		AT1G19835.6	-0.621982	2.87811314307042e-07	1.22039141518669e-05	100	UP_C24_Bc_DOWN_eca2_Bc
AT1G66920.1	AT1G66920	1.24611	3.60088845398059e-11	3.51124642335871e-09	100	DOWN_C24_Bc_UP_eca2_Bc		AT2G18300.1	-0.884553	2.90476650376232e-07	1.22951311393763e-05	100	UP_C24_Bc_DOWN_eca2_Bc
AT5G22770.4	AT5G22770	10.3114	3.8339949155437e-11	3.71214527956387e-09	100	DOWN_C24_Bc_UP_eca2_Bc		AT5G07580.1	-0.805802	2.98464745666101e-07	1.25886849957757e-05	100	UP_C24_Bc_DOWN_eca2_Bc
AT3G09270.1	AT3G09270	5.90679	3.98599510513933e-11	3.82831618230551e-09	100	DOWN_C24_Bc_UP_eca2_Bc		AT1G73820.1	-1.16042	3.20448509403733e-07	1.33977729062767e-05	100	UP_C24_Bc_DOWN_eca2_Bc
AT3G60160.3	AT3G60160	10.0173	4.4423053183394e-11	4.2325789517166e-09	100	DOWN_C24_Bc_UP_eca2_Bc		AT1G58230.2	-8.29142	3.25731552918329e-07	1.35948867156053e-05	100	UP_C24_Bc_DOWN_eca2_Bc
AT4G06643.1	AT4G06643	9.56876	4.90699714869149e-11	4.63837299648051e-09	100	DOWN_C24_Bc_UP_eca2_Bc		AT2G35830.1	-0.805698	3.31316725807068e-07	1.38039015638955e-05	100	UP_C24_Bc_DOWN_eca2_Bc
AT4G08770.1	AT4G08770	3.81666	4.89944625894855e-11	4.63837299648051e-09	100	DOWN_C24_Bc_UP_eca2_Bc		AT2G34420.1	-1.02039	3.38633881147088e-07	1.40735799729148e-05	100	UP_C24_Bc_DOWN_eca2_Bc
AT3G54730.1	AT3G54730	5.84983	5.08022292122436e-11	4.78320988823152e-09	100	DOWN_C24_Bc_UP_eca2_Bc		AT3G04870.2	-0.617334	3.72908113256339e-07	1.54292344784176e-05	100	UP_C24_Bc_DOWN_eca2_Bc
AT1G51890.1	AT1G51890	9.77131	5.32982762014212e-11	4.97901670061323e-09	100	DOWN_C24_Bc_UP_eca2_Bc		AT2G40030.1	-3.58069	3.78911130003603e-07	1.56235511621313e-05	100	UP_C24_Bc_DOWN_eca2_Bc
AT2G33710.1	AT2G33710	3.13015	5.3154928728347e-11	4.97901670061323e-09	100	DOWN_C24_Bc_UP_eca2_Bc		AT3G14650.1	-0.68189	3.8564033542897e-07	1.58736465090943e-05	100	UP_C24_Bc_DOWN_eca2_Bc
AT2G47650.1	AT2G47650	0.842206	6.16985455141280e-11	5.69699118135279e-09	100	DOWN_C24_Bc_UP_eca2_Bc		AT5G64190.2	-2.64828	4.2921658645166e-07	1.75165779266066e-05	100	UP_C24_Bc_DOWN_eca2_Bc
AT1G67520.6	AT1G67520	2.05293	6.47828892603305e-11	5.95877998715694e-09	100	DOWN_C24_Bc_UP_eca2_Bc		AT4G00050.1	-1.48253	4.4027538103992e-07	1.79372840503743e-05	100	UP_C24_Bc_DOWN_eca2_Bc
AT2G39710.1	AT2G39710	2.44926	6.82179650538345e-11	6.250699748132e-09	100	DOWN_C24_Bc_UP_eca2_Bc		AT4G35900.1	-1.4138	4.59491128416278e-07	1.8656588006919e-05	100	UP_C24_Bc_DOWN_eca2_Bc
AT5G05730.1	AT5G05730	1.15613	7.82757042978522e-11	7.1448987339051e-09	100	DOWN_C24_Bc_UP_eca2_Bc		AT2G39630.2	-8.62084	4.78208649618519e-07	1.92855984074652e-05	100	UP_C24_Bc_DOWN_eca2_Bc
AT3G41762.1	AT3G41762	2.26479	8.14667858449478e-11	7.40790183833432e-09	100	DOWN_C24_Bc_UP_eca2_Bc		AT1G74670.1	-1.48437	4.98502865168969e-07	2.00028456720065e-05	100	UP_C24_Bc_DOWN_eca2_Bc
AT5G58140.2	AT5G58140	10.3073	8.81999384665123e-11	7.98977851676758e-09	100	DOWN_C24_Bc_UP_eca2_Bc		AT1G01620.2	-1.15892	5.01244573969818e-07	2.00791691565966e-05	100	UP_C24_Bc_DOWN_eca2_Bc
AT3G14990.2	AT3G14990	1.20372	8.94475822581919e-11	8.07222237624399e-09	100	DOWN_C24_Bc_UP_eca2_Bc		AT1G80440.1	-1.16032	5.05701176741356e-07	2.02238187989457e-05	100	UP_C24_Bc_DOWN_eca2_Bc
AT1G05680.1	AT1G05680	2.63991	9.15153382359212e-11	8.22777937560923e-09	100	DOWN_C24_Bc_UP_eca2_Bc		AT5G12440.9	-8.56311	5.33291928280787e-07	2.11503755635738e-05	100	UP_C24_Bc_DOWN_eca2_Bc
AT3G49620.1	AT3G49620	4.19813	9.56375722740638e-11	8.56618929188853e-09	100	DOWN_C24_Bc_UP_eca2_Bc		AT1G01390.1	-1.10688	5.6390394118995e-07	2.21134858516924e-05	100	UP_C24_Bc_DOWN_eca2_Bc
AT1G69740.3	AT1G69740	0.92339	1.0491511382463e-10	9.32730463611901e-09	100	DOWN_C24_Bc_UP_eca2_Bc		AT4G00930.5	-8.75509	5.62282830647067e-07	2.21134858516924e-05	100	UP_C24_Bc_DOWN_eca2_Bc
AT4G23700.1	AT4G23700	2.51508	1.32028049762413e-10	1.15921866054406e-08	100	DOWN_C24_Bc_UP_eca2_Bc		AT3G13440.3	-5.02974	5.69401479881197e-07	2.2214088729786e-05	100	UP_C24_Bc_DOWN_eca2_Bc
AT4G24920.2	AT4G24920	9.61157	1.32329790645423e-10	1.15921866054406e-08	100	DOWN_C24_Bc_UP_eca2_Bc		AT1G75240.1	-1.65916	5.9416582245862e-07	2.31424684757295e-05	100	UP_C24_Bc_DOWN_eca2_Bc
AT1G02190.1	AT1G02190	9.61332	1.38075521566705e-10	1.20075494482464e-08	100	DOWN_C24_Bc_UP_eca2_Bc		AT1G25290.1	-1.11644	6.04432255135538e-07	2.35040607830348e-05	100	UP_C24_Bc_DOWN_eca2_Bc
AT3G47480.1	AT3G47480	1.86582	1.46147245160652e-10	1.26634469855688e-08	100	DOWN_C24_Bc_UP_eca2_Bc		AT2G18280.1	-0.478494	6.09435792389302e-07	2.36601574269321e-05	100	UP_C24_Bc_DOWN_eca2_Bc
AT1G51172.1	AT1G51172	9.62803	1.68876381821846e-10	1.45800674053048e-08	100	DOWN_C24_Bc_UP_eca2_Bc		AT3G16370.1	-1.84517	6.70271126523417e-07	2.58540870819476e-05	100	UP_C24_Bc_DOWN_eca2_Bc
AT3G51860.1	AT3G51860	1.6034	1.71563066282872e-10	1.47587436336507e-08	100	DOWN_C24_Bc_UP_eca2_Bc		AT2G29890.2	-8.2819	6.84077244751592e-07	2.63017802383188e-05	100	UP_C24_Bc_DOWN_eca2_Bc
AT1G04280.2	AT1G04280	1.43957	1.82817322354701e-10	1.56705242441314e-08	100	DOWN_C24_Bc_UP_eca2_Bc		AT4G18100.1	-0.63222	6.98899567149085e-07	2.67681358159428e-05	100	UP_C24_Bc_DOWN_eca2_Bc
AT2G39660.1	AT2G39660	0.951324	1.83970152473552e-10	1.57130221300179e-08	100	DOWN_C24_Bc_UP_eca2_Bc		AT1G02840.1	-0.389598	7.13623880032549e-07	2.72190033348938e-05	100	UP_C24_Bc_DOWN_eca2_Bc
AT5G17380.1	AT5G17380	0.991647	1.85445085008705e-10	1.57826306333921e-08	100	DOWN_C24_Bc_UP_eca2_Bc		AT5G49740.1	-0.483241	7.4842925143741e-07	2.82759645310042e-05	100	UP_C24_Bc_DOWN_eca2_Bc
AT2G41100.4	AT2G41100	0.648319	1.88115423474593e-10	1.59531218170032e-08	100	DOWN_C24_Bc_UP_eca2_Bc		AT5G12950.1	-1.25699	7.58364551737228e-07	2.86061328939997e-05	100	UP_C24_Bc_DOWN_eca2_Bc
AT1G61800.1	AT1G61800	3.39698	2.2163233501123e-10	1.84680741874341e-08	100	DOWN_C24_Bc_UP_eca2_Bc		AT1G49320.1	-2.45383	7.76965570052122e-07	2.91697513466193e-05	100	UP_C24_Bc_DOWN_eca2_Bc
AT4G04610.1	AT4G04610	1.20788	2.85881905342401e-10	2.365697496977e-08	100	DOWN_C24_Bc_UP_eca2_Bc		AT1G67700.2	-0.467396	7.87073827761808e-07	2.94493087455159e-05	100	UP_C24_Bc_DOWN_eca2_Bc
AT2G31750.2	AT2G31750	2.63796	3.03445856337188e-10	2.49378269907349e-08	100	DOWN_C24_Bc_UP_eca2_Bc		AT4G18740.2	-1.6141	7.88106109016523e-07	2.94493087455159e-05	100	UP_C24_Bc_DOWN_eca2_Bc
AT1G47265.1	AT1G47265	6.95852	3.14387307534348e-10	2.56606568589895e-08	100	DOWN_C24_Bc_UP_eca2_Bc		AT1G21580.6	-8.41313	8.02238860931133e-07	2.98840223663054e-05	100	UP_C24_Bc_DOWN_eca2_Bc
AT5G17330.1	AT5G17330	2.53732	3.17368802015539e-10	2.58159010210939e-08	100	DOWN_C24_Bc_UP_eca2_Bc		AT3G05880.1	-1.29358	8.06551628915226e-07	2.9997950552889e-05	100	UP_C24_Bc_DOWN_eca2_Bc
AT3G03780.3	AT3G03780	1.38067	3.28684271559236e-10	2.66457096757258e-08	100	DOWN_C24_Bc_UP_eca2_Bc		AT4G26530.1	-1.54736	8.25202832053864e-07	3.05964739977801e-05	100	UP_C24_Bc_DOWN_eca2_Bc
AT5G41761.1	AT5G41761	1.33077	3.42074181862511e-10	2.76375137136553e-08	100	DOWN_C24_Bc_UP_eca2_Bc		AT1G01620.1	-0.997053	8.34123787893366e-07	3.08793659248759e-05	100	UP_C24_Bc_DOWN_eca2_Bc
AT4G15236.1	AT4G15236	3.0937	3.43707594300733e-10	2.76759835612863e-08	100	DOWN_C24_Bc_UP_eca2_Bc		AT2G33810.1	-1.1441	8.59605329769806e-07	3.17244775639582e-05	100	UP_C24_Bc_DOWN_eca2_Bc
AT5G13370.1	AT5G13370	1.49042	3.53319663829487e-10	2.83544958405442e-08	100	DOWN_C24_Bc_UP_eca2_Bc		AT1G66200.1	-0.409766	8.71506242555876e-07	3.20647258318827e-05	100	UP_C24_Bc_DOWN_eca2_Bc
AT1G08230.6	AT1G08230	1.93675	3.60831977676635e-10	2.8860524234571e-08	100	DOWN_C24_Bc_UP_eca2_Bc		AT3G15353.1	-0.668904	9.16661319219788e-07	3.35666817469801e-05	100	UP_C24_Bc_DOWN_eca2_Bc
AT5G62070.1	AT5G62070	1.28369	3.88042946010541e-10	3.06272179994788e-08	100	DOWN_C24_Bc_UP_eca2_Bc		AT1G75250.2	-2.10543	9.31777251670583e-07	3.40205388911481e-05	100	UP_C24_Bc_DOWN_eca2_Bc
AT5G40780.1	AT5G40780	1.30988	4.32008377178925e-10	3.38737060335541e-08	100	DOWN_C24_Bc_UP_eca2_Bc		AT4G04040.1	-0.487982	9.39783285806216e-07	3.42312158926272e-05	100	UP_C24_Bc_DOWN_eca2_Bc
AT3G22370.1	AT3G22370	1.71721	4.49580350878731e-10	3.50218700041201e-08	100	DOWN_C24_Bc_UP_eca2_Bc		AT4G16008.1	-1.14009	1.03183745006251e-06	3.71632418949472e-05	100	UP_C24_Bc_DOWN_eca2_Bc
AT5G01500.1	AT5G01500	1.5871	4.51565294529497e-10	3.5062285774912e-08	100	DOWN_C24_Bc_UP_eca2_Bc		AT1G28330.2	-0.642626	1.12625982425939e-06	4.03211133191067e-05	100	UP_C24_Bc_DOWN_eca2_Bc
AT1G79550.2	AT1G79550	0.611166	5.46315323196212e-10	4.21455837233465e-08	100	DOWN_C24_Bc_UP_eca2_Bc		AT1G53210.1	-0.333763	1.15912523855906e-06	4.12507144049701e-05	100	UP_C24_Bc_DOWN_eca2_Bc
AT4G21620.1	AT4G21620	1.11848	5.51111874760967e-10	4.22430784772709e-08	100	DOWN_C24_Bc_UP_eca2_Bc		AT1G78450.1	-0.597461	1.20234149240536e-06	4.25985137642581e-05	100	UP_C24_Bc_DOWN_eca2_Bc
AT5G45840.1	AT5G45840	1.56585	5.49775742117098e-10	4.22430784772709e-08	100	DOWN_C24_Bc_UP_eca2_Bc		AT5G54770.1	-0.633615	1.25797783706329e-06	4.43071280903807e-05	100	UP_C24_Bc_DOWN_eca2_Bc
AT1G25083.1	AT1G25083	9.09932	7.01303937726338e-10	5.30749483250803e-08	100	DOWN_C24_Bc_UP_eca2_Bc		AT2G15970.1	-0.445335	1.35500218054432e-06	4.74236151731198e-05	100	UP_C24_Bc_DOWN_eca2_Bc
AT2G38530.1	AT2G38530	2.21456	7.35744411146532e-10	5.53312188445576e-08	100	DOWN_C24_Bc_UP_eca2_Bc		AT2G24945.1	-2.4909	1.40478373414194e-06	4.89016055342134e-05	100	UP_C24_Bc_DOWN_eca2_Bc
AT4G16660.1	AT4G16660	0.968094	7.42874875600689e-10	5.56923280563965e-08	100	DOWN_C24_Bc_UP_eca2_Bc		AT1G70890.1	-1.20204	1.47280863795437e-06	5.1120781678779e-05	99.99	UP_C24_Bc_DOWN_eca2_Bc
AT5G19250.1	AT5G19250	0.706683	8.06418161494049e-10	6.00794091343619e-08	100	DOWN_C24_Bc_UP_eca2_Bc		AT3G01310.2	-0.46929	1.5552735247399e-06	5.34401815289579e-05	99.99	UP_C24_Bc_DOWN_eca2_Bc
AT4G24160.1	AT4G24160	1.4388	8.8196733404374e-10	6.53010798565203e-08	100	DOWN_C24_Bc_UP_eca2_Bc		AT4G15450.2	-1.62422	1.55921804256957e-06	5.34988514893131e-05	99.99	UP_C24_Bc_DOWN_eca2_Bc
AT2G05520.1	AT2G05520	0.50967	9.40182388269497e-10	6.93964870847686e-08	100	DOWN_C24_Bc_UP_eca2_Bc		AT2G24790.1	-0.853787	1.60121448068552e-06	5.4861094993688e-05	99.99	UP_C24_Bc_DOWN_eca2_Bc
AT2G32190.1	AT2G32190	2.57006	1.00109218913738e-09	7.36649837022171e-08	100	DOWN_C24_Bc_UP_eca2_Bc		AT2G24520.2	-8.11797	1.6999069180668e-06	5.79932581249182e-05	99.99	UP_C24_Bc_DOWN_eca2_Bc
AT4G25200.1	AT4G25200	6.42642	1.01290956756608e-09	7.43059273262046e-08	100	DOWN_C24_Bc_UP_eca2_Bc		AT5G57350.2	-0.751206	1.72125770858977e-06	5.86380029927698e-05	99.99	UP_C24_Bc_DOWN_eca2_Bc
AT2G41380.1	AT2G41380	2.76386	1.08792200142909e-09	7.90810172163425e-08	100	DOWN_C24_Bc_UP_eca2_Bc		AT1G26580.2	-0.844961	1.75744822531284e-06	5.97008157789157e-05	99.99	UP_C24_Bc_DOWN_eca2_Bc
AT3G15356.1	AT3G15356	1.86888	1.17709916807034e-09	8.45355153285347e-08	100	DOWN_C24_Bc_UP_eca2_Bc		AT1G66130.1	-0.630391	1.83187088576153e-06	6.17030876520945e-05	99.99	UP_C24_Bc_DOWN_eca2_Bc
AT4G31200.2	AT4G31200	9.22666	1.21498433538902e-09	8.69950610204443e-08	100	DOWN_C24_Bc_UP_eca2_Bc		AT3G51270.3	-0.62486	1.84825069905497e-06	6.20799374549151e-05	99.99	UP_C24_Bc_DOWN_eca2_Bc
AT3G02150.2	AT3G02150	1.17136	1.21919669496521e-09	8.70360864480391e-08	100	DOWN_C24_Bc_UP_eca2_Bc		AT4G26530.2	-1.95323	1.84620467012803e-06	6.20799374549151e-05	99.99	UP_C24_Bc_DOWN_eca2_Bc
AT1G02930.1	AT1G02930	2.3193	1.28183812694719e-09	9.12355916843511e-08	100	DOWN_C24_Bc_UP_eca2_Bc		AT2G15890.1	-0.494645	1.86407238338888e-06	6.25235498579874e-05	99.99	UP_C24_Bc_DOWN_eca2_Bc
AT1G72680.1	AT1G72680	1.66815	1.46487333718273e-09	1.03646289522855e-07	100	DOWN_C24_Bc_UP_eca2_Bc		AT3G43270.1	-1.19689	1.92368744985698e-06	6.44327526097053e-05	99.99	UP_C24_Bc_DOWN_eca2_Bc
AT1G74360.1	AT1G74360	1.73506	1.50287167332486e-09	1.06021168340897e-07	100	DOWN_C24_Bc_UP_eca2_Bc		AT5G43920.1	-0.498509	2.00498752540478e-06	6.67817223816926e-05	99.99	UP_C24_Bc_DOWN_eca2_Bc
AT1G65486.4	AT1G65486	1.48661	1.72468044479107e-09	1.21310978932878e-07	100	DOWN_C24_Bc_UP_eca2_Bc		AT3G28130.2	-2.36281	2.04961792269525e-06	6.81733137986882e-05	99.99	UP_C24_Bc_DOWN_eca2_Bc
AT4G08850.2	AT4G08850	2.39401	1.99680503554602e-09	1.39630387207845e-07	100	DOWN_C24_Bc_UP_eca2_Bc		AT5G64240.2	-0.77404	2.12169718703066e-06	7.04727614275532e-05	99.99	UP_C24_Bc_DOWN_eca2_Bc
AT3G62600.1	AT3G62600	0.882881	2.0404551546631e-09	1.42266720185913e-07	100	DOWN_C24_Bc_UP_eca2_Bc		AT5G65210.7	-1.36552	2.21619134490422e-06	7.34075014035796e-05	99.99	UP_C24_Bc_DOWN_eca2_Bc
AT3G56860.2	AT3G56860	9.11653	2.05388574486794e-09	1.42786853454991e-07	100	DOWN_C24_Bc_UP_eca2_Bc		AT1G06460.1	-0.411543	2.23708922033879e-06	7.39972181250374e-05	99.99	UP_C24_Bc_DOWN_eca2_Bc
AT1G02850.5	AT1G02850	9.38436	2.06899721325863e-09	1.4342048798574e-07	100	DOWN_C24_Bc_UP_eca2_Bc		AT4G37190.2	-8.14603	2.54072565082312e-06	8.32348684101848e-05	99.99	UP_C24_Bc_DOWN_eca2_Bc
AT3G51770.1	AT3G51770	9.16548	2.11018132090927e-09	1.45852561530477e-07	100	DOWN_C24_Bc_UP_eca2_Bc		AT5G18100.1	-0.585915	2.53963971699637e-06	8.32348684101848e-05	99.99	UP_C24_Bc_DOWN_eca2_Bc
AT3G24080.4	AT3G24080	8.7844	2.26118569671761e-09	1.55839354285308e-07	100	DOWN_C24_Bc_UP_eca2_Bc		AT5G42400.6	-8.56011	2.55274159067203e-06	8.35141109998927e-05	99.99	UP_C24_Bc_DOWN_eca2_Bc
AT1G53090.2	AT1G53090	9.27215	2.5357197026106e-09	1.73758557845079e-07	100	DOWN_C24_Bc_UP_eca2_Bc		AT1G48450.1	-0.441237	2.62871459176616e-06	8.56148893466753e-05	99.99	UP_C24_Bc_DOWN_eca2_Bc
AT1G19090.1	AT1G19090	9.11348	2.65237661509931e-09	1.80716771367806e-07	100	DOWN_C24_Bc_UP_eca2_Bc		AT2G36120.1	-0.520645	2.63127508550309e-06	8.56148893466753e-05	99.99	UP_C24_Bc_DOWN_eca2_Bc
AT2G01450.3	AT2G01450	9.167	2.80624744629198e-09	1.89317122786913e-07	100	DOWN_C24_Bc_UP_eca2_Bc		AT1G11260.1	-0.903027	2.63675930295255e-06	8.5676764578954e-05	99.99	UP_C24_Bc_DOWN_eca2_Bc
AT2G31400.1	AT2G31400	0.442169	2.84937252337101e-09	1.90876033323299e-07	100	DOWN_C24_Bc_UP_eca2_Bc		AT4G30110.2	-0.686421	2.73423990021801e-06	8.84835550929821e-05	99.99	UP_C24_Bc_DOWN_eca2_Bc
AT5G20000.1	AT5G20000	0.937552	2.96258094592917e-09	1.97905372407531e-07	100	DOWN_C24_Bc_UP_eca2_Bc		AT2G35040.1	-0.393656	2.88324340547589e-06	9.26784489811236e-05	99.99	UP_C24_Bc_DOWN_eca2_Bc
AT4G16215.1	AT4G16215	8.70728	3.29897241689008e-09	2.19152570416462e-07	100	DOWN_C24_Bc_UP_eca2_Bc		AT3G50210.2	-8.7248	2.93972700520466e-06	9.42407122378947e-05	99.99	UP_C24_Bc_DOWN_eca2_Bc
AT3G13790.1	AT3G13790	1.23909	3.57509338915561e-09	2.35532667773158e-07	100	DOWN_C24_Bc_UP_eca2_Bc		AT4G13030.1	-1.74756	3.12801992651288e-06	9.96093163016717e-05	99.99	UP_C24_Bc_DOWN_eca2_Bc
AT3G50770.1	AT3G50770	1.54943	3.65264735944858e-09	2.3998093846487e-07	100	DOWN_C24_Bc_UP_eca2_Bc		AT4G05150.1	-0.489455	3.32321294480454e-06	0.000105544	99.99	UP_C24_Bc_DOWN_eca2_Bc
AT3G14620.1	AT3G14620	1.98747	3.83526084004877e-09	2.51288391752784e-07	100	DOWN_C24_Bc_UP_eca2_Bc		AT3G61060.1	-1.09341	3.37434277009742e-06	0.000107026	99.99	UP_C24_Bc_DOWN_eca2_Bc
AT4G02530.3	AT4G02530	9.0324	3.85240472461971e-09	2.51722019096394e-07	100	DOWN_C24_Bc_UP_eca2_Bc		AT5G62090.2	-0.501948	3.46048849206215e-06	0.000109613	99.99	UP_C24_Bc_DOWN_eca2_Bc
AT4G23260.2	AT4G23260	1.10876	3.86639093451492e-09	2.519475182532e-07	100	DOWN_C24_Bc_UP_eca2_Bc		AT3G13000.1	-2.32638	3.52715914055022e-06	0.000111121	99.99	UP_C24_Bc_DOWN_eca2_Bc
AT1G57650.1	AT1G57650	2.1088	3.96016846736927e-09	2.57357143742217e-07	100	DOWN_C24_Bc_UP_eca2_Bc		AT1G09440.1	-2.01764	3.58289829275253e-06	0.000112237	99.99	UP_C24_Bc_DOWN_eca2_Bc
AT2G36950.1	AT2G36950	0.639763	4.01436294960169e-09	2.60172059457248e-07	100	DOWN_C24_Bc_UP_eca2_Bc		AT1G63010.3	-8.74838	3.58557294792024e-06	0.000112237	99.99	UP_C24_Bc_DOWN_eca2_Bc
AT5G27270.3	AT5G27270	9.09451	4.03568565568163e-09	2.60847087717908e-07	100	DOWN_C24_Bc_UP_eca2_Bc		AT3G62410.1	-0.615838	3.88911076511149e-06	0.000120165	99.99	UP_C24_Bc_DOWN_eca2_Bc
AT1G60730.1	AT1G60730	2.0858	4.08801772961745e-09	2.6280898925753e-07	100	DOWN_C24_Bc_UP_eca2_Bc		AT4G23400.1	-0.960833	3.92038928660087e-06	0.00012082	99.99	UP_C24_Bc_DOWN_eca2_Bc
AT5G13420.1	AT5G13420	0.796989	4.08739071442673e-09	2.6280898925753e-07	100	DOWN_C24_Bc_UP_eca2_Bc		AT5G05080.2	-0.64496	3.97612382832571e-06	0.000122065	99.99	UP_C24_Bc_DOWN_eca2_Bc
AT1G74020.1	AT1G74020	1.21173	4.15252672089906e-09	2.66240419652282e-07	100	DOWN_C24_Bc_UP_eca2_Bc		AT5G19660.2	-8.17288	4.01891147992158e-06	0.000123221	99.99	UP_C24_Bc_DOWN_eca2_Bc
AT1G07890.1	AT1G07890	0.640848	4.38184397160106e-09	2.80191974815078e-07	100	DOWN_C24_Bc_UP_eca2_Bc		AT4G16000.1	-1.38526	4.19789314715646e-06	0.000127726	99.99	UP_C24_Bc_DOWN_eca2_Bc
AT2G39740.3	AT2G39740	0.970065	4.42185051246707e-09	2.81996146681733e-07	100	DOWN_C24_Bc_UP_eca2_Bc		AT1G64720.1	-0.363533	4.45578544997367e-06	0.000134546	99.99	UP_C24_Bc_DOWN_eca2_Bc
AT1G19100.1	AT1G19100	1.133	4.5498924395033e-09	2.89390100241281e-07	100	DOWN_C24_Bc_UP_eca2_Bc		AT4G35100.1	-1.7113	4.44318245781386e-06	0.000134546	99.99	UP_C24_Bc_DOWN_eca2_Bc
AT3G26670.1	AT3G26670	1.94646	4.61732732054278e-09	2.92900219816394e-07	100	DOWN_C24_Bc_UP_eca2_Bc		AT1G31420.2	-0.389667	4.61446022968836e-06	0.000138463	99.99	UP_C24_Bc_DOWN_eca2_Bc
AT3G50760.1	AT3G50760	3.07773	4.76056456436487e-09	3.0039288009706e-07	100	DOWN_C24_Bc_UP_eca2_Bc		AT4G20130.2	-8.31364	4.63070705838559e-06	0.000138776	99.99	UP_C24_Bc_DOWN_eca2_Bc
AT3G20470.1	AT3G20470	1.07552	4.97935149357137e-09	3.12549057660786e-07	100	DOWN_C24_Bc_UP_eca2_Bc		AT3G10405.1	-0.47528	4.65049679797292e-06	0.000139195	99.99	UP_C24_Bc_DOWN_eca2_Bc
AT1G75820.1	AT1G75820	0.516577	5.30439690791611e-09	3.31213190738417e-07	100	DOWN_C24_Bc_UP_eca2_Bc		AT1G28330.4	-0.563083	4.65784774268401e-06	0.000139241	99.99	UP_C24_Bc_DOWN_eca2_Bc
AT4G30530.1	AT4G30530	0.630666	5.32773889455462e-09	3.31804363706442e-07	100	DOWN_C24_Bc_UP_eca2_Bc		AT3G18780.2	-0.396112	4.68908811093745e-06	0.000139999	99.99	UP_C24_Bc_DOWN_eca2_Bc
AT5G27760.1	AT5G27760	0.696779	5.45570991333416e-09	3.37140316737433e-07	100	DOWN_C24_Bc_UP_eca2_Bc		AT4G14020.1	-0.762183	4.7865522035236e-06	0.000142553	99.99	UP_C24_Bc_DOWN_eca2_Bc
AT5G63790.1	AT5G63790	1.9443	7.03792438480808e-09	4.29367249139503e-07	100	DOWN_C24_Bc_UP_eca2_Bc		AT1G50250.1	-0.323063	4.81565787459408e-06	0.000142709	99.99	UP_C24_Bc_DOWN_eca2_Bc
AT1G74100.1	AT1G74100	1.53194	7.9624845973101e-09	4.79654456283806e-07	100	DOWN_C24_Bc_UP_eca2_Bc		AT1G70830.1	-0.624685	4.99291452210178e-06	0.000147414	99.99	UP_C24_Bc_DOWN_eca2_Bc
AT1G23020.2	AT1G23020	0.980459	8.10145955401101e-09	4.86800013151189e-07	100	DOWN_C24_Bc_UP_eca2_Bc		AT3G32930.2	-0.44163	5.22346128773952e-06	0.000153841	99.98	UP_C24_Bc_DOWN_eca2_Bc
AT4G15490.1	AT4G15490	1.94854	8.48577553522544e-09	5.06078109538445e-07	100	DOWN_C24_Bc_UP_eca2_Bc		AT2G32090.1	-0.555746	5.41603169686818e-06	0.00015826	99.98	UP_C24_Bc_DOWN_eca2_Bc
AT1G53080.1	AT1G53080	3.21198	8.54735216899368e-09	5.08482405774835e-07	100	DOWN_C24_Bc_UP_eca2_Bc		AT2G46530.3	-0.748163	5.59021593467021e-06	0.000163037	99.98	UP_C24_Bc_DOWN_eca2_Bc
AT1G13450.4	AT1G13450	9.22678	8.624303386203e-09	5.11787135188697e-07	100	DOWN_C24_Bc_UP_eca2_Bc		AT1G29910.1	-0.819612	6.21653169412871e-06	0.000179942	99.98	UP_C24_Bc_DOWN_eca2_Bc
AT1G14170.1	AT1G14170	1.16166	8.69766635460335e-09	5.14863096213711e-07	100	DOWN_C24_Bc_UP_eca2_Bc		AT1G10200.1	-0.382595	6.3227962967591e-06	0.0001824	99.98	UP_C24_Bc_DOWN_eca2_Bc
AT1G19300.1	AT1G19300	0.943127	9.19761618903848e-09	5.43113558421865e-07	100	DOWN_C24_Bc_UP_eca2_Bc		AT3G20810.4	-1.3022	6.37228649642869e-06	0.000183606	99.98	UP_C24_Bc_DOWN_eca2_Bc
AT4G11890.4	AT4G11890	2.61473	9.43993758403828e-09	5.56049525424324e-07	100	DOWN_C24_Bc_UP_eca2_Bc		AT5G09660.1	-0.556579	6.41669443983534e-06	0.000184663	99.98	UP_C24_Bc_DOWN_eca2_Bc
AT2G26780.2	AT2G26780	0.787737	1.00469958342264e-08	5.90353575861238e-07	100	DOWN_C24_Bc_UP_eca2_Bc		AT5G48460.1	-0.819758	6.73773702577696e-06	0.000192513	99.98	UP_C24_Bc_DOWN_eca2_Bc
AT4G16760.2	AT4G16760	0.939654	1.25921974299147e-08	7.30928159068954e-07	100	DOWN_C24_Bc_UP_eca2_Bc		AT5G42200.1	-1.34137	6.76086429977976e-06	0.000192943	99.98	UP_C24_Bc_DOWN_eca2_Bc
AT3G17240.1	AT3G17240	0.865806	1.26275857779523e-08	7.31207539660363e-07	100	DOWN_C24_Bc_UP_eca2_Bc		AT4G32330.2	-0.597922	6.90627547249731e-06	0.000196623	99.98	UP_C24_Bc_DOWN_eca2_Bc
AT2G38870.1	AT2G38870	1.94238	1.29515360146198e-08	7.4681540351778e-07	100	DOWN_C24_Bc_UP_eca2_Bc		AT4G27870.1	-1.02443	7.13735127087791e-06	0.000202	99.98	UP_C24_Bc_DOWN_eca2_Bc
AT2G44370.1	AT2G44370	4.00064	1.29595815371055e-08	7.4681540351778e-07	100	DOWN_C24_Bc_UP_eca2_Bc		AT3G26070.1	-0.332549	7.22299957539624e-06	0.000204182	99.98	UP_C24_Bc_DOWN_eca2_Bc
AT5G65010.1	AT5G65010	0.754803	1.31394487001357e-08	7.55360374191696e-07	100	DOWN_C24_Bc_UP_eca2_Bc		AT1G51950.1	-0.517934	7.2642711553053e-06	0.000205106	99.98	UP_C24_Bc_DOWN_eca2_Bc
AT1G54360.4	AT1G54360	1.96979	1.33225017009807e-08	7.64047069973509e-07	100	DOWN_C24_Bc_UP_eca2_Bc		AT3G23490.2	-0.534266	7.34511293368464e-06	0.000206657	99.98	UP_C24_Bc_DOWN_eca2_Bc
AT1G16710.4	AT1G16710	9.64376	1.43510537354255e-08	8.21065670054306e-07	100	DOWN_C24_Bc_UP_eca2_Bc		AT3G58850.1	-1.55151	7.37122934338573e-06	0.000207148	99.98	UP_C24_Bc_DOWN_eca2_Bc
AT2G01320.8	AT2G01320	8.91692	1.54342762896972e-08	8.80932499923886e-07	100	DOWN_C24_Bc_UP_eca2_Bc		AT1G72150.1	-0.491023	7.81548241511589e-06	0.00021835	99.98	UP_C24_Bc_DOWN_eca2_Bc
AT1G35710.1	AT1G35710	3.76712	1.63040657405128e-08	9.28361267105628e-07	100	DOWN_C24_Bc_UP_eca2_Bc		AT2G44350.4	-8.03772	7.82470376200858e-06	0.000218352	99.98	UP_C24_Bc_DOWN_eca2_Bc
AT4G33540.2	AT4G33540	1.54105	1.75348272552224e-08	9.93709464001527e-07	100	DOWN_C24_Bc_UP_eca2_Bc		AT5G14370.1	-0.526333	7.86184252653435e-06	0.000218878	99.98	UP_C24_Bc_DOWN_eca2_Bc
AT5G13590.6	AT5G13590	9.61152	1.77285200764262e-08	1.00231101094027e-06	100	DOWN_C24_Bc_UP_eca2_Bc		AT4G36140.2	-7.78565	7.92553550917245e-06	0.000220394	99.98	UP_C24_Bc_DOWN_eca2_Bc
AT1G24100.1	AT1G24100	0.81995	1.86689183777351e-08	1.05298863915928e-06	100	DOWN_C24_Bc_UP_eca2_Bc		AT1G48260.1	-3.27524	7.9759115672583e-06	0.000221538	99.98	UP_C24_Bc_DOWN_eca2_Bc
AT1G73820.2	AT1G73820	8.87336	1.93109165576606e-08	1.08663663406224e-06	100	DOWN_C24_Bc_UP_eca2_Bc		AT4G09160.2	-7.95159	8.12691791086474e-06	0.000224948	99.98	UP_C24_Bc_DOWN_eca2_Bc
AT5G08260.1	AT5G08260	0.999493	1.94921060596797e-08	1.09425755027521e-06	100	DOWN_C24_Bc_UP_eca2_Bc		AT4G26600.2	-2.09621	8.13969479035386e-06	0.000225041	99.98	UP_C24_Bc_DOWN_eca2_Bc
AT2G41730.1	AT2G41730	1.41876	1.96824362341937e-08	1.10235471321017e-06	100	DOWN_C24_Bc_UP_eca2_Bc		AT5G65670.2	-1.12956	8.22764931270647e-06	0.00022721	99.98	UP_C24_Bc_DOWN_eca2_Bc
AT1G69840.5	AT1G69840	8.87305	2.08606670288531e-08	1.16004648706083e-06	100	DOWN_C24_Bc_UP_eca2_Bc		AT3G21950.1	-1.98741	8.33578674303672e-06	0.000229466	99.98	UP_C24_Bc_DOWN_eca2_Bc
AT2G31750.1	AT2G31750	3.60154	2.09065455121563e-08	1.16004648706083e-06	100	DOWN_C24_Bc_UP_eca2_Bc		AT3G53780.1	-8.20017	8.60497998833628e-06	0.000235725	99.98	UP_C24_Bc_DOWN_eca2_Bc
AT5G42830.1	AT5G42830	2.29989	2.09709580484697e-08	1.16092699474341e-06	100	DOWN_C24_Bc_UP_eca2_Bc		AT2G44120.2	-1.14723	8.62813112492674e-06	0.000235819	99.98	UP_C24_Bc_DOWN_eca2_Bc
AT4G01860.1	AT4G01860	1.36438	2.1809594679771e-08	1.20456456528111e-06	100	DOWN_C24_Bc_UP_eca2_Bc		AT1G72510.1	-0.842684	8.75850321491866e-06	0.000238836	99.98	UP_C24_Bc_DOWN_eca2_Bc
AT4G01700.1	AT4G01700	1.82931	2.19951249043001e-08	1.21201247024501e-06	100	DOWN_C24_Bc_UP_eca2_Bc		AT5G49215.1	-1.86986	8.89243072621708e-06	0.000242212	99.98	UP_C24_Bc_DOWN_eca2_Bc
AT2G22470.1	AT2G22470	3.45299	2.23725990692444e-08	1.22305931311684e-06	100	DOWN_C24_Bc_UP_eca2_Bc		AT5G10150.4	-1.29755	9.31169833617478e-06	0.00025234	99.97	UP_C24_Bc_DOWN_eca2_Bc
AT1G47870.2	AT1G47870	8.72624	2.33094198271933e-08	1.2698058659848e-06	100	DOWN_C24_Bc_UP_eca2_Bc		AT1G74880.1	-0.412205	9.38927586583007e-06	0.00025401	99.97	UP_C24_Bc_DOWN_eca2_Bc
AT1G16260.1	AT1G16260	8.3811	2.3425750644183e-08	1.27324278785372e-06	100	DOWN_C24_Bc_UP_eca2_Bc		AT4G36540.1	-0.688304	9.45723945463232e-06	0.000255559	99.97	UP_C24_Bc_DOWN_eca2_Bc
AT5G60040.1	AT5G60040	1.32707	2.41914939112058e-08	1.30891306987893e-06	100	DOWN_C24_Bc_UP_eca2_Bc		AT5G46840.1	-0.405023	9.52002559855379e-06	0.000256676	99.97	UP_C24_Bc_DOWN_eca2_Bc
AT3G28930.3	AT3G28930	1.42544	2.54162203452263e-08	1.37207428793699e-06	100	DOWN_C24_Bc_UP_eca2_Bc		AT1G77310.2	-7.76722	9.53742288157616e-06	0.000256855	99.97	UP_C24_Bc_DOWN_eca2_Bc
AT2G05710.1	AT2G05710	0.973361	2.65996064440673e-08	1.42629952491002e-06	100	DOWN_C24_Bc_UP_eca2_Bc		AT2G31110.1	-2.25346	1.00041679240245e-05	0.00026882	99.97	UP_C24_Bc_DOWN_eca2_Bc
AT2G38860.1	AT2G38860	2.04949	2.7400895303295e-08	1.46597854849731e-06	100	DOWN_C24_Bc_UP_eca2_Bc		AT2G02148.4	-7.88903	1.01689005839822e-05	0.000272328	99.97	UP_C24_Bc_DOWN_eca2_Bc
AT4G20830.2	AT4G20830	1.61193	2.84467387829075e-08	1.51853517409204e-06	100	DOWN_C24_Bc_UP_eca2_Bc		AT2G47890.2	-0.659005	1.03369555569239e-05	0.00027621	99.97	UP_C24_Bc_DOWN_eca2_Bc
AT4G26910.3	AT4G26910	0.967846	3.00242342480295e-08	1.59917497113948e-06	100	DOWN_C24_Bc_UP_eca2_Bc		AT3G63160.1	-0.445248	1.03363419185136e-05	0.00027621	99.97	UP_C24_Bc_DOWN_eca2_Bc
AT2G45210.1	AT2G45210	1.71256	3.28062944585472e-08	1.73575781410654e-06	100	DOWN_C24_Bc_UP_eca2_Bc		AT2G25080.1	-0.387574	1.05534625909766e-05	0.000280118	99.97	UP_C24_Bc_DOWN_eca2_Bc
AT5G22500.1	AT5G22500	1.98882	3.3151245428527e-08	1.75013694133162e-06	100	DOWN_C24_Bc_UP_eca2_Bc		AT5G03120.1	-1.48248	1.07597676513692e-05	0.000284646	99.97	UP_C24_Bc_DOWN_eca2_Bc
AT1G21310.1	AT1G21310	2.28074	3.34451105105612e-08	1.76176171334818e-06	100	DOWN_C24_Bc_UP_eca2_Bc		AT2G02570.2	-0.586111	1.08437689694594e-05	0.000286551	99.97	UP_C24_Bc_DOWN_eca2_Bc
AT5G16120.4	AT5G16120	1.72478	3.40009492455815e-08	1.78710483781996e-06	100	DOWN_C24_Bc_UP_eca2_Bc		AT3G28200.1	-0.571417	1.12887286652e-05	0.00029798	99.97	UP_C24_Bc_DOWN_eca2_Bc
AT1G12110.1	AT1G12110	0.570824	3.45337881316295e-08	1.81113057712263e-06	100	DOWN_C24_Bc_UP_eca2_Bc		AT5G22090.1	-0.495367	1.18276314324594e-05	0.000311517	99.97	UP_C24_Bc_DOWN_eca2_Bc
AT1G33840.1	AT1G33840	8.64047	3.61068270079513e-08	1.88948526891719e-06	100	DOWN_C24_Bc_UP_eca2_Bc		AT1G59660.1	-7.79947	1.19942043638019e-05	0.000314519	99.97	UP_C24_Bc_DOWN_eca2_Bc
AT1G74010.1	AT1G74010	2.33926	3.64626727356565e-08	1.90394065168827e-06	100	DOWN_C24_Bc_UP_eca2_Bc		AT4G09460.1	-0.815404	1.22940816619656e-05	0.000321677	99.97	UP_C24_Bc_DOWN_eca2_Bc
AT5G55070.1	AT5G55070	0.769699	3.73981041582814e-08	1.94853085173268e-06	100	DOWN_C24_Bc_UP_eca2_Bc		AT3G50440.1	-0.746898	1.23381786428555e-05	0.000322478	99.97	UP_C24_Bc_DOWN_eca2_Bc
AT1G30620.1	AT1G30620	1.1847	3.79108448130925e-08	1.97095185588067e-06	100	DOWN_C24_Bc_UP_eca2_Bc		AT4G21860.4	-0.36728	1.23757375261991e-05	0.000323107	99.97	UP_C24_Bc_DOWN_eca2_Bc
AT4G23210.3	AT4G23210	2.11863	3.88762521517594e-08	2.01675828678812e-06	100	DOWN_C24_Bc_UP_eca2_Bc		AT3G24715.3	-7.70723	1.25837840425825e-05	0.000327823	99.97	UP_C24_Bc_DOWN_eca2_Bc
AT4G21580.1	AT4G21580	0.985366	3.98354941077085e-08	2.06204727615985e-06	100	DOWN_C24_Bc_UP_eca2_Bc		AT2G35820.1	-0.481621	1.28308560511298e-05	0.00033317	99.97	UP_C24_Bc_DOWN_eca2_Bc
AT1G02850.3	AT1G02850	6.38113	4.32297036412875e-08	2.23291223019739e-06	100	DOWN_C24_Bc_UP_eca2_Bc		AT1G71480.1	-0.431137	1.32741318420932e-05	0.000343877	99.97	UP_C24_Bc_DOWN_eca2_Bc
AT1G69870.1	AT1G69870	0.866178	4.37208810395493e-08	2.25341566823453e-06	100	DOWN_C24_Bc_UP_eca2_Bc		AT3G01500.2	-0.920345	1.32863148900712e-05	0.000343877	99.97	UP_C24_Bc_DOWN_eca2_Bc
AT4G35180.1	AT4G35180	2.74345	4.52331675364867e-08	2.32634667018297e-06	100	DOWN_C24_Bc_UP_eca2_Bc		AT5G44190.1	-0.526376	1.35229181735146e-05	0.000349622	99.97	UP_C24_Bc_DOWN_eca2_Bc
AT5G61460.1	AT5G61460	1.34547	4.61949635276353e-08	2.37071363253948e-06	100	DOWN_C24_Bc_UP_eca2_Bc		AT3G02600.3	-1.02987	1.37814142402929e-05	0.000355537	99.96	UP_C24_Bc_DOWN_eca2_Bc
AT3G19260.1	AT3G19260	0.94342	4.85108073863032e-08	2.48423117482535e-06	100	DOWN_C24_Bc_UP_eca2_Bc		AT2G25310.1	-0.631954	1.42430241924287e-05	0.000367049	99.96	UP_C24_Bc_DOWN_eca2_Bc
AT5G61240.1	AT5G61240	0.687669	4.92594462324768e-08	2.51717875352496e-06	100	DOWN_C24_Bc_UP_eca2_Bc		AT3G02040.1	-1.21232	1.43849822561611e-05	0.000370309	99.96	UP_C24_Bc_DOWN_eca2_Bc
AT1G49980.8	AT1G49980	8.56635	4.98238376977199e-08	2.53518527349143e-06	100	DOWN_C24_Bc_UP_eca2_Bc		AT3G14270.1	-0.658803	1.45154818147954e-05	0.000372865	99.96	UP_C24_Bc_DOWN_eca2_Bc
AT4G25030.1	AT4G25030	0.853672	5.07582290888236e-08	2.5772463878115e-06	100	DOWN_C24_Bc_UP_eca2_Bc		AT1G12440.1	-0.388853	1.45532814043952e-05	0.000373035	99.96	UP_C24_Bc_DOWN_eca2_Bc
AT2G17500.3	AT2G17500	8.9446	5.19105089640903e-08	2.63016911414453e-06	100	DOWN_C24_Bc_UP_eca2_Bc		AT2G29630.4	-2.43115	1.57713645167053e-05	0.000401247	99.96	UP_C24_Bc_DOWN_eca2_Bc
AT5G01470.1	AT5G01470	8.62914	5.37130073762874e-08	2.71574327992371e-06	100	DOWN_C24_Bc_UP_eca2_Bc		AT5G27860.1	-0.453134	1.61023153789147e-05	0.000408797	99.96	UP_C24_Bc_DOWN_eca2_Bc
AT2G24600.3	AT2G24600	1.93369	5.45215097170961e-08	2.75080570650707e-06	100	DOWN_C24_Bc_UP_eca2_Bc		AT5G03120.2	-2.03481	1.62255185437095e-05	0.000411488	99.96	UP_C24_Bc_DOWN_eca2_Bc
AT3G21250.5	AT3G21250	8.85555	5.84417299543595e-08	2.92392044321863e-06	100	DOWN_C24_Bc_UP_eca2_Bc		AT3G10660.2	-7.77988	1.6358533790316e-05	0.000414422	99.96	UP_C24_Bc_DOWN_eca2_Bc
AT5G49470.6	AT5G49470	8.59199	6.07899221218772e-08	3.03505425374675e-06	100	DOWN_C24_Bc_UP_eca2_Bc		AT2G42170.1	-1.57985	1.63760597406184e-05	0.000414427	99.96	UP_C24_Bc_DOWN_eca2_Bc
AT4G24040.1	AT4G24040	1.07243	6.09941668771044e-08	3.03890729347073e-06	100	DOWN_C24_Bc_UP_eca2_Bc		AT1G72510.2	-1.22492	1.64467718654293e-05	0.000415776	99.96	UP_C24_Bc_DOWN_eca2_Bc
AT1G02230.1	AT1G02230	2.55038	6.55840667107693e-08	3.26079616504792e-06	100	DOWN_C24_Bc_UP_eca2_Bc		AT4G15450.1	-0.589922	1.65359419012168e-05	0.000417589	99.96	UP_C24_Bc_DOWN_eca2_Bc
AT3G18830.1	AT3G18830	0.504269	6.5934868401713e-08	3.27143646852068e-06	100	DOWN_C24_Bc_UP_eca2_Bc		AT5G02160.1	-0.514328	1.73395727167198e-05	0.000435127	99.96	UP_C24_Bc_DOWN_eca2_Bc
AT5G66210.4	AT5G66210	9.38014	6.67763508299366e-08	3.30632801262512e-06	100	DOWN_C24_Bc_UP_eca2_Bc		AT1G11400.1	-0.759865	1.77946634144462e-05	0.00044416	99.96	UP_C24_Bc_DOWN_eca2_Bc
AT4G32350.2	AT4G32350	8.60055	6.83013702453146e-08	3.36789127714783e-06	100	DOWN_C24_Bc_UP_eca2_Bc		AT4G04630.1	-1.00768	1.78109870073302e-05	0.00044416	99.96	UP_C24_Bc_DOWN_eca2_Bc
AT4G22530.2	AT4G22530	2.19857	6.97137975873856e-08	3.43046392860561e-06	100	DOWN_C24_Bc_UP_eca2_Bc		AT4G14740.1	-1.52041	1.77283794114019e-05	0.00044416	99.96	UP_C24_Bc_DOWN_eca2_Bc
AT1G70140.1	AT1G70140	2.57607	7.33557427219802e-08	3.59488235081179e-06	100	DOWN_C24_Bc_UP_eca2_Bc		AT2G15050.1	-4.3599	1.84384039293102e-05	0.000456948	99.95	UP_C24_Bc_DOWN_eca2_Bc
AT5G09620.1	AT5G09620	0.819256	7.75252086887373e-08	3.77599870833228e-06	100	DOWN_C24_Bc_UP_eca2_Bc		AT3G16670.1	-1.43239	1.84992433544872e-05	0.000457981	99.95	UP_C24_Bc_DOWN_eca2_Bc
AT2G39200.1	AT2G39200	2.04546	7.87670837211592e-08	3.8286886325031e-06	100	DOWN_C24_Bc_UP_eca2_Bc		AT1G01170.1	-0.373772	1.87698196433758e-05	0.000464199	99.95	UP_C24_Bc_DOWN_eca2_Bc
AT2G26440.1	AT2G26440	1.3668	8.13175311077315e-08	3.94464250799472e-06	100	DOWN_C24_Bc_UP_eca2_Bc		AT3G25670.1	-5.2412	1.94297647611323e-05	0.00047854	99.95	UP_C24_Bc_DOWN_eca2_Bc
AT2G28510.1	AT2G28510	0.982861	8.25806094117763e-08	3.98972782642955e-06	100	DOWN_C24_Bc_UP_eca2_Bc		AT1G50040.1	-1.25363	1.95588433503493e-05	0.000480004	99.95	UP_C24_Bc_DOWN_eca2_Bc
AT1G77460.2	AT1G77460	8.45738	9.26501062221277e-08	4.44925158695218e-06	100	DOWN_C24_Bc_UP_eca2_Bc		AT5G63780.1	-0.660135	1.95694605310513e-05	0.000480004	99.95	UP_C24_Bc_DOWN_eca2_Bc
AT2G37430.1	AT2G37430	2.47307	9.61059232101443e-08	4.60595822358838e-06	100	DOWN_C24_Bc_UP_eca2_Bc		AT5G25240.1	-0.855982	2.02794557282111e-05	0.000495386	99.95	UP_C24_Bc_DOWN_eca2_Bc
AT5G25800.2	AT5G25800	8.67954	9.81224899713691e-08	4.68383103326406e-06	100	DOWN_C24_Bc_UP_eca2_Bc		AT1G32090.1	-0.650308	2.04395353880823e-05	0.000498279	99.95	UP_C24_Bc_DOWN_eca2_Bc
AT5G65210.5	AT5G65210	1.34728	9.80982178847067e-08	4.68383103326406e-06	100	DOWN_C24_Bc_UP_eca2_Bc		AT2G23950.1	-0.885885	2.05062375019152e-05	0.000498888	99.95	UP_C24_Bc_DOWN_eca2_Bc
AT2G02220.1	AT2G02220	0.779745	9.8745094128017e-08	4.7041612073138e-06	100	DOWN_C24_Bc_UP_eca2_Bc		AT1G06680.1	-0.439636	2.10658728384948e-05	0.000510944	99.95	UP_C24_Bc_DOWN_eca2_Bc
AT1G14360.1	AT1G14360	0.896632	9.94983423829631e-08	4.73062198427149e-06	100	DOWN_C24_Bc_UP_eca2_Bc		AT1G79700.2	-0.41312	2.15579375220992e-05	0.00052024	99.95	UP_C24_Bc_DOWN_eca2_Bc
AT5G64630.2	AT5G64630	8.4355	1.04869614588337e-07	4.97610482714299e-06	100	DOWN_C24_Bc_UP_eca2_Bc		AT4G35320.1	-1.1007	2.17531911541624e-05	0.000524423	99.95	UP_C24_Bc_DOWN_eca2_Bc
AT5G05310.2	AT5G05310	8.10928	1.05471855045746e-07	4.98490002651978e-06	100	DOWN_C24_Bc_UP_eca2_Bc		AT5G32450.1	-0.446872	2.19448095742636e-05	0.00052851	99.95	UP_C24_Bc_DOWN_eca2_Bc
AT5G13550.1	AT5G13550	0.9188	1.0538899412735e-07	4.98490002651978e-06	100	DOWN_C24_Bc_UP_eca2_Bc		AT2G36390.1	-0.470868	2.21299316050437e-05	0.000530432	99.95	UP_C24_Bc_DOWN_eca2_Bc
AT5G56260.1	AT5G56260	0.518878	1.10150209055132e-07	5.1855162392785e-06	100	DOWN_C24_Bc_UP_eca2_Bc		AT3G49870.1	-0.357601	2.21355269830993e-05	0.000530432	99.95	UP_C24_Bc_DOWN_eca2_Bc
AT1G30410.6	AT1G30410	9.19526	1.18581921838349e-07	5.56056207992965e-06	100	DOWN_C24_Bc_UP_eca2_Bc		AT5G43700.1	-1.06296	2.20844465955589e-05	0.000530432	99.95	UP_C24_Bc_DOWN_eca2_Bc
AT1G76520.2	AT1G76520	0.85441	1.24142843137346e-07	5.79858612037035e-06	100	DOWN_C24_Bc_UP_eca2_Bc		AT4G35490.2	-0.580161	2.25768987826132e-05	0.000540467	99.95	UP_C24_Bc_DOWN_eca2_Bc
AT2G44350.1	AT2G44350	0.71221	1.24599213061699e-07	5.80855785647276e-06	100	DOWN_C24_Bc_UP_eca2_Bc		AT1G18020.1	-0.462457	2.34373593964958e-05	0.000559049	99.94	UP_C24_Bc_DOWN_eca2_Bc
AT5G17000.1	AT5G17000	1.90206	1.28974090815158e-07	6.00080813588423e-06	100	DOWN_C24_Bc_UP_eca2_Bc		AT5G58800.2	-0.497672	2.34466504298359e-05	0.000559049	99.94	UP_C24_Bc_DOWN_eca2_Bc
AT1G21750.1	AT1G21750	0.82316	1.30749167057941e-07	6.07158510716631e-06	100	DOWN_C24_Bc_UP_eca2_Bc		AT3G01060.1	-1.06802	2.35954482205469e-05	0.000561965	99.94	UP_C24_Bc_DOWN_eca2_Bc
AT4G25100.2	AT4G25100	0.890249	1.32891833771416e-07	6.14721122755012e-06	100	DOWN_C24_Bc_UP_eca2_Bc		AT3G43610.3	-7.73152	2.37216366201859e-05	0.000563919	99.94	UP_C24_Bc_DOWN_eca2_Bc
AT4G37790.1	AT4G37790	0.445614	1.35139119674626e-07	6.22707523510344e-06	100	DOWN_C24_Bc_UP_eca2_Bc		AT2G16700.1	-0.971563	2.39976805976191e-05	0.000568785	99.94	UP_C24_Bc_DOWN_eca2_Bc
AT2G02800.2	AT2G02800	0.776907	1.35625180174367e-07	6.23745419974998e-06	100	DOWN_C24_Bc_UP_eca2_Bc		AT5G59000.1	-0.698324	2.43103812295035e-05	0.000575057	99.94	UP_C24_Bc_DOWN_eca2_Bc
AT2G29990.1	AT2G29990	1.43964	1.4258147721155e-07	6.50732066319506e-06	100	DOWN_C24_Bc_UP_eca2_Bc		AT4G35090.1	-0.495262	2.43548152453548e-05	0.000575539	99.94	UP_C24_Bc_DOWN_eca2_Bc
AT5G38900.1	AT5G38900	3.03308	1.4510524817208e-07	6.59732321299485e-06	100	DOWN_C24_Bc_UP_eca2_Bc		AT1G68740.1	-1.67849	2.51001854602185e-05	0.000589078	99.94	UP_C24_Bc_DOWN_eca2_Bc
AT3G27010.1	AT3G27010	8.68044	1.49230253723443e-07	6.77199528993575e-06	100	DOWN_C24_Bc_UP_eca2_Bc		AT1G23130.1	-0.673851	2.52334002347091e-05	0.000591624	99.94	UP_C24_Bc_DOWN_eca2_Bc
AT3G07650.3	AT3G07650	1.39721	1.5061065034696e-07	6.80879717022219e-06	100	DOWN_C24_Bc_UP_eca2_Bc		AT4G35450.5	-1.54625	2.58274342136379e-05	0.000604367	99.94	UP_C24_Bc_DOWN_eca2_Bc
AT5G07770.2	AT5G07770	0.819781	1.5227882125745e-07	6.87122266107908e-06	100	DOWN_C24_Bc_UP_eca2_Bc		AT5G21930.4	-0.689553	2.58548849745983e-05	0.000604418	99.94	UP_C24_Bc_DOWN_eca2_Bc
AT4G34050.1	AT4G34050	0.506633	1.54976032024196e-07	6.97975857977146e-06	100	DOWN_C24_Bc_UP_eca2_Bc		AT2G40360.1	-0.52318	2.62424715233955e-05	0.000611685	99.94	UP_C24_Bc_DOWN_eca2_Bc
AT5G40760.2	AT5G40760	0.907334	1.57442841461413e-07	7.07752923599566e-06	100	DOWN_C24_Bc_UP_eca2_Bc		AT1G77490.1	-0.629859	2.63375331082874e-05	0.000613303	99.94	UP_C24_Bc_DOWN_eca2_Bc
AT4G18250.1	AT4G18250	1.94262	1.57763480430471e-07	7.07863721293566e-06	100	DOWN_C24_Bc_UP_eca2_Bc		AT1G09570.3	-7.58124	2.716566466896e-05	0.000628305	99.94	UP_C24_Bc_DOWN_eca2_Bc
AT1G11410.4	AT1G11410	8.49463	1.73222890602684e-07	7.74322510049195e-06	100	DOWN_C24_Bc_UP_eca2_Bc		AT1G77740.2	-0.47946	2.76573332151927e-05	0.000638441	99.94	UP_C24_Bc_DOWN_eca2_Bc
AT4G16760.1	AT4G16760	0.775795	1.73567786120177e-07	7.74416717362695e-06	100	DOWN_C24_Bc_UP_eca2_Bc		AT1G07200.1	-0.530129	2.90090599663839e-05	0.000663878	99.93	UP_C24_Bc_DOWN_eca2_Bc
AT5G66760.1	AT5G66760	0.617356	1.74396794339669e-07	7.76666543134669e-06	100	DOWN_C24_Bc_UP_eca2_Bc		AT4G38510.4	-0.720305	2.89989120807668e-05	0.000663878	99.93	UP_C24_Bc_DOWN_eca2_Bc
AT3G01150.2	AT3G01150	8.34886	1.76442757792119e-07	7.8431757483244e-06	100	DOWN_C24_Bc_UP_eca2_Bc		AT1G07110.1	-0.346662	3.00601103381721e-05	0.000685961	99.93	UP_C24_Bc_DOWN_eca2_Bc
AT5G49520.1	AT5G49520	2.37373	1.7916660287503e-07	7.93475797732658e-06	100	DOWN_C24_Bc_UP_eca2_Bc		AT1G80960.1	-6.70658	3.14964701355935e-05	0.000714647	99.93	UP_C24_Bc_DOWN_eca2_Bc
AT1G77510.1	AT1G77510	1.20253	1.88501843680142e-07	8.3327571009438e-06	100	DOWN_C24_Bc_UP_eca2_Bc		AT1G47670.1	-1.12388	3.15895148689999e-05	0.000715921	99.93	UP_C24_Bc_DOWN_eca2_Bc
AT3G63010.1	AT3G63010	1.7298	1.91128102745317e-07	8.41773218628777e-06	100	DOWN_C24_Bc_UP_eca2_Bc		AT5G26210.1	-0.463632	3.161247211286e-05	0.000715921	99.93	UP_C24_Bc_DOWN_eca2_Bc
AT2G23420.1	AT2G23420	0.675102	2.00135640009693e-07	8.76601434218278e-06	100	DOWN_C24_Bc_UP_eca2_Bc		AT3G48740.1	-0.444828	3.26155156730441e-05	0.000735156	99.93	UP_C24_Bc_DOWN_eca2_Bc
AT1G14780.1	AT1G14780	2.03167	2.02580266827103e-07	8.85418853139553e-06	100	DOWN_C24_Bc_UP_eca2_Bc		AT1G05230.4	-7.57869	3.26774150237683e-05	0.000735266	99.93	UP_C24_Bc_DOWN_eca2_Bc
AT3G10140.1	AT3G10140	0.855306	2.06426833673141e-07	8.99216343769249e-06	100	DOWN_C24_Bc_UP_eca2_Bc		AT5G12940.1	-1.07201	3.26819199307028e-05	0.000735266	99.93	UP_C24_Bc_DOWN_eca2_Bc
AT2G30860.2	AT2G30860	1.13042	2.15182171272886e-07	9.3565120472565e-06	100	DOWN_C24_Bc_UP_eca2_Bc		AT4G38770.1	-1.59136	3.43329202907845e-05	0.000767357	99.92	UP_C24_Bc_DOWN_eca2_Bc
AT4G15260.1	AT4G15260	0.68091	2.29307780917024e-07	9.91662853640257e-06	100	DOWN_C24_Bc_UP_eca2_Bc		AT4G33490.2	-0.792352	3.46206965661159e-05	0.000773066	99.92	UP_C24_Bc_DOWN_eca2_Bc
AT3G59050.1	AT3G59050	0.667638	2.30760546202043e-07	9.9614412679095e-06	100	DOWN_C24_Bc_UP_eca2_Bc		AT4G36730.1	-0.314822	3.51231099710951e-05	0.000782823	99.92	UP_C24_Bc_DOWN_eca2_Bc
AT1G28190.1	AT1G28190	1.82405	2.34380462324311e-07	1.0063680841004e-05	100	DOWN_C24_Bc_UP_eca2_Bc		AT5G51550.1	-1.31317	3.53787407014282e-05	0.000786322	99.92	UP_C24_Bc_DOWN_eca2_Bc
AT3G06530.4	AT3G06530	8.31219	2.34212930243415e-07	1.0063680841004e-05	100	DOWN_C24_Bc_UP_eca2_Bc		AT1G80270.5	-7.53684	3.57307016380681e-05	0.000791937	99.92	UP_C24_Bc_DOWN_eca2_Bc
AT5G03160.1	AT5G03160	1.3406	2.34391395711445e-07	1.0063680841004e-05	100	DOWN_C24_Bc_UP_eca2_Bc		AT1G16460.1	-0.400653	3.63172681649991e-05	0.000803448	99.92	UP_C24_Bc_DOWN_eca2_Bc
AT5G47910.1	AT5G47910	1.19243	2.45689400305451e-07	1.05110232706706e-05	100	DOWN_C24_Bc_UP_eca2_Bc		AT4G29110.1	-1.52525	3.66722584145708e-05	0.000809056	99.92	UP_C24_Bc_DOWN_eca2_Bc
AT3G48850.1	AT3G48850	4.65209	2.69048167744073e-07	1.14693171686266e-05	100	DOWN_C24_Bc_UP_eca2_Bc		AT1G12250.1	-0.568823	3.73132181038424e-05	0.000821291	99.92	UP_C24_Bc_DOWN_eca2_Bc
AT1G79710.1	AT1G79710	1.86687	2.87301524565196e-07	1.22039141518669e-05	100	DOWN_C24_Bc_UP_eca2_Bc		AT5G64040.1	-0.505763	3.88275843252059e-05	0.000852674	99.91	UP_C24_Bc_DOWN_eca2_Bc
AT2G38500.1	AT2G38500	1.7663	2.86879132824384e-07	1.22039141518669e-05	100	DOWN_C24_Bc_UP_eca2_Bc		AT2G45340.1	-0.836852	4.0000932321414e-05	0.000874426	99.91	UP_C24_Bc_DOWN_eca2_Bc
AT1G78410.1	AT1G78410	1.69641	2.94655347167403e-07	1.2449969306552e-05	100	DOWN_C24_Bc_UP_eca2_Bc		AT2G31900.2	-7.51439	4.12346054880396e-05	0.000896478	99.91	UP_C24_Bc_DOWN_eca2_Bc
AT1G75280.1	AT1G75280	1.48824	2.99186468648703e-07	1.25969091509397e-05	100	DOWN_C24_Bc_UP_eca2_Bc		AT3G23400.1	-0.377307	4.14465457730494e-05	0.000900267	99.91	UP_C24_Bc_DOWN_eca2_Bc
AT5G08130.7	AT5G08130	7.72622	3.05742505140527e-07	1.28503198777429e-05	100	DOWN_C24_Bc_UP_eca2_Bc		AT4G28830.3	-0.757169	4.15283673163372e-05	0.000901226	99.91	UP_C24_Bc_DOWN_eca2_Bc
AT2G36380.1	AT2G36380	1.30167	3.08314952867493e-07	1.29357054347826e-05	100	DOWN_C24_Bc_UP_eca2_Bc		AT2G25964.1	-0.488374	4.16334410600176e-05	0.000902687	99.91	UP_C24_Bc_DOWN_eca2_Bc
AT3G49120.1	AT3G49120	1.4526	3.15514194682674e-07	1.32145743709915e-05	100	DOWN_C24_Bc_UP_eca2_Bc		AT1G70620.2	-0.479807	4.21082083116541e-05	0.000912154	99.91	UP_C24_Bc_DOWN_eca2_Bc
AT5G24240.2	AT5G24240	1.2844	3.38966425440054e-07	1.40735799729148e-05	100	DOWN_C24_Bc_UP_eca2_Bc		AT2G03640.1	-0.506092	4.28997791306312e-05	0.00092846	99.91	UP_C24_Bc_DOWN_eca2_Bc
AT3G44310.4	AT3G44310	2.79012	3.68847580330397e-07	1.52876774412503e-05	100	DOWN_C24_Bc_UP_eca2_Bc		AT5G64240.1	-1.08103	4.31378158820063e-05	0.000932768	99.91	UP_C24_Bc_DOWN_eca2_Bc
AT4G19510.9	AT4G19510	8.3958	3.77320298190884e-07	1.55848271696632e-05	100	DOWN_C24_Bc_UP_eca2_Bc		AT3G20810.5	-1.69427	4.32506249926044e-05	0.000934362	99.91	UP_C24_Bc_DOWN_eca2_Bc
AT3G54150.2	AT3G54150	1.78547	3.89349859354889e-07	1.59988004922202e-05	100	DOWN_C24_Bc_UP_eca2_Bc		AT2G40820.5	-7.62927	4.32936618859363e-05	0.000934448	99.91	UP_C24_Bc_DOWN_eca2_Bc
AT1G73730.1	AT1G73730	1.31778	3.92732263740359e-07	1.61101064963134e-05	100	DOWN_C24_Bc_UP_eca2_Bc		AT2G46900.1	-0.386385	4.42474861804285e-05	0.000951599	99.9	UP_C24_Bc_DOWN_eca2_Bc
AT2G02860.1	AT2G02860	1.33084	4.17362224410233e-07	1.70911260218677e-05	100	DOWN_C24_Bc_UP_eca2_Bc		AT4G34980.1	-0.453191	4.56477092710264e-05	0.000979072	99.9	UP_C24_Bc_DOWN_eca2_Bc
AT3G07740.3	AT3G07740	9.31254	4.24660543457118e-07	1.73602681996188e-05	100	DOWN_C24_Bc_UP_eca2_Bc		AT5G08330.1	-0.90406	4.62300072636191e-05	0.0009889	99.9	UP_C24_Bc_DOWN_eca2_Bc
AT4G36195.1	AT4G36195	1.07902	4.51006730834728e-07	1.83432414420281e-05	100	DOWN_C24_Bc_UP_eca2_Bc		AT5G45990.1	-7.60772	4.6570082613511e-05	0.000993509	99.9	UP_C24_Bc_DOWN_eca2_Bc
AT1G13860.5	AT1G13860	8.39032	4.6681670897034e-07	1.89219010085181e-05	100	DOWN_C24_Bc_UP_eca2_Bc		AT2G46710.1	-0.545384	4.67672010217143e-05	0.000996825	99.9	UP_C24_Bc_DOWN_eca2_Bc
AT1G74330.1	AT1G74330	1.0183	4.72240799961561e-07	1.91093717953989e-05	100	DOWN_C24_Bc_UP_eca2_Bc		AT2G37410.1	-0.595264	4.73122463129043e-05	0.00100665	99.9	UP_C24_Bc_DOWN_eca2_Bc
AT2G43000.1	AT2G43000	2.88204	4.75632236765301e-07	1.92140961862199e-05	100	DOWN_C24_Bc_UP_eca2_Bc		AT2G16940.5	-0.835442	4.80813324416159e-05	0.00102119	99.9	UP_C24_Bc_DOWN_eca2_Bc
AT1G01340.2	AT1G01340	1.15806	4.80733106888688e-07	1.93547680997356e-05	100	DOWN_C24_Bc_UP_eca2_Bc		AT2G01910.2	-0.799701	4.92240718745827e-05	0.00104176	99.9	UP_C24_Bc_DOWN_eca2_Bc
AT5G61890.1	AT5G61890	2.75698	4.82965375720451e-07	1.94119612779069e-05	100	DOWN_C24_Bc_UP_eca2_Bc		AT1G26190.4	-7.48941	5.05960553160261e-05	0.00106702	99.89	UP_C24_Bc_DOWN_eca2_Bc
AT1G66970.1	AT1G66970	0.472773	5.17958280332115e-07	2.06212873032812e-05	100	DOWN_C24_Bc_UP_eca2_Bc		AT1G19396.3	-1.06783	5.07284387502855e-05	0.00106887	99.89	UP_C24_Bc_DOWN_eca2_Bc
AT2G30860.1	AT2G30860	1.01222	5.18226789432239e-07	2.06212873032812e-05	100	DOWN_C24_Bc_UP_eca2_Bc		AT4G13670.1	-0.619821	5.15966277975489e-05	0.0010843	99.89	UP_C24_Bc_DOWN_eca2_Bc
AT5G27380.1	AT5G27380	0.439227	5.17252592536652e-07	2.06212873032812e-05	100	DOWN_C24_Bc_UP_eca2_Bc		AT5G51545.1	-0.5027	5.16704345268832e-05	0.0010849	99.89	UP_C24_Bc_DOWN_eca2_Bc
AT3G26500.1	AT3G26500	1.11239	5.27343905712526e-07	2.0949218447035e-05	100	DOWN_C24_Bc_UP_eca2_Bc		AT5G64860.1	-0.662833	5.28002017899294e-05	0.00110571	99.89	UP_C24_Bc_DOWN_eca2_Bc
AT4G34230.1	AT4G34230	1.3967	5.38574854454274e-07	2.13245325236324e-05	100	DOWN_C24_Bc_UP_eca2_Bc		AT2G37150.10	-7.60823	5.31212139728647e-05	0.00111146	99.89	UP_C24_Bc_DOWN_eca2_Bc
AT5G38480.1	AT5G38480	0.4412	5.39993032974729e-07	2.1345344435687e-05	100	DOWN_C24_Bc_UP_eca2_Bc		AT5G56520.1	-0.767624	5.40589753757106e-05	0.00112812	99.89	UP_C24_Bc_DOWN_eca2_Bc
AT5G12170.2	AT5G12170	1.02078	5.55890992331422e-07	2.19375133359834e-05	100	DOWN_C24_Bc_UP_eca2_Bc		AT3G14120.2	-0.802324	5.4291678396604e-05	0.00113001	99.89	UP_C24_Bc_DOWN_eca2_Bc
AT2G34500.1	AT2G34500	3.19998	5.64048771462778e-07	2.21134858516924e-05	100	DOWN_C24_Bc_UP_eca2_Bc		AT1G05570.2	-0.709097	5.46981312593869e-05	0.00113474	99.89	UP_C24_Bc_DOWN_eca2_Bc
AT4G26600.1	AT4G26600	8.15522	5.63423245223538e-07	2.21134858516924e-05	100	DOWN_C24_Bc_UP_eca2_Bc		AT4G26520.1	-1.73132	5.58619262481742e-05	0.00115566	99.88	UP_C24_Bc_DOWN_eca2_Bc
AT4G21400.2	AT4G21400	1.20429	5.66041399393401e-07	2.21552865245388e-05	100	DOWN_C24_Bc_UP_eca2_Bc		AT1G72430.1	-0.949422	5.64182205485341e-05	0.00116414	99.88	UP_C24_Bc_DOWN_eca2_Bc
AT5G54810.1	AT5G54810	0.86842	5.68469957471475e-07	2.22139853479254e-05	100	DOWN_C24_Bc_UP_eca2_Bc		AT3G53420.2	-0.644005	5.81338665564623e-05	0.00119645	99.88	UP_C24_Bc_DOWN_eca2_Bc
AT4G01010.1	AT4G01010	0.874769	6.30636337714224e-07	2.4443546217886e-05	100	DOWN_C24_Bc_UP_eca2_Bc		AT4G10340.1	-0.581925	5.86976400534753e-05	0.00120597	99.88	UP_C24_Bc_DOWN_eca2_Bc
AT5G60170.2	AT5G60170	0.672791	6.41614102369563e-07	2.48288046248675e-05	100	DOWN_C24_Bc_UP_eca2_Bc		AT4G24810.6	-0.583867	5.9624437422822e-05	0.00122291	99.88	UP_C24_Bc_DOWN_eca2_Bc
AT4G01870.2	AT4G01870	8.13022	6.57200337223463e-07	2.53908660172845e-05	100	DOWN_C24_Bc_UP_eca2_Bc		AT1G78995.1	-0.501386	6.04090643834072e-05	0.00123795	99.88	UP_C24_Bc_DOWN_eca2_Bc
AT3G26830.1	AT3G26830	3.40687	6.80959220323741e-07	2.62240575749473e-05	100	DOWN_C24_Bc_UP_eca2_Bc		AT3G24420.1	-0.386853	6.06996303175454e-05	0.00124177	99.88	UP_C24_Bc_DOWN_eca2_Bc
AT1G22280.1	AT1G22280	0.622132	6.94570673886283e-07	2.66623718555224e-05	100	DOWN_C24_Bc_UP_eca2_Bc		AT5G49640.1	-1.36635	6.10393480267818e-05	0.0012469	99.88	UP_C24_Bc_DOWN_eca2_Bc
AT2G02560.1	AT2G02560	0.814075	6.99564494458049e-07	2.67681358159428e-05	100	DOWN_C24_Bc_UP_eca2_Bc		AT1G02150.1	-0.397008	6.15522266509205e-05	0.00125337	99.87	UP_C24_Bc_DOWN_eca2_Bc
AT5G45780.2	AT5G45780	8.11627	7.11617985612871e-07	2.71858532363128e-05	100	DOWN_C24_Bc_UP_eca2_Bc		AT5G03830.3	-0.971953	6.40262499891204e-05	0.00129987	99.87	UP_C24_Bc_DOWN_eca2_Bc
AT1G24851.1	AT1G24851	1.11097	7.19395599979056e-07	2.73954550533426e-05	100	DOWN_C24_Bc_UP_eca2_Bc		AT3G47860.1	-0.607097	6.49452999203481e-05	0.00131513	99.87	UP_C24_Bc_DOWN_eca2_Bc
AT4G25900.1	AT4G25900	1.05013	7.36192014502255e-07	2.79650903657033e-05	100	DOWN_C24_Bc_UP_eca2_Bc		AT2G21650.1	-0.810551	6.58392598933014e-05	0.0013321	99.87	UP_C24_Bc_DOWN_eca2_Bc
AT5G04590.1	AT5G04590	0.392048	7.36692742228438e-07	2.79650903657033e-05	100	DOWN_C24_Bc_UP_eca2_Bc		AT2G39705.1	-0.799881	6.64890590033409e-05	0.00134298	99.87	UP_C24_Bc_DOWN_eca2_Bc
AT1G51340.5	AT1G51340	1.21643	7.4171874538677e-07	2.81067861310875e-05	100	DOWN_C24_Bc_UP_eca2_Bc		AT3G48720.1	-0.611989	6.73123468675081e-05	0.00135617	99.86	UP_C24_Bc_DOWN_eca2_Bc
AT4G18253.1	AT4G18253	1.76553	7.4277603323635e-07	2.81067861310875e-05	100	DOWN_C24_Bc_UP_eca2_Bc		AT2G20830.4	-0.972025	6.74786371375849e-05	0.00135838	99.86	UP_C24_Bc_DOWN_eca2_Bc
AT5G36160.1	AT5G36160	0.694088	7.62373910285324e-07	2.87120819912969e-05	100	DOWN_C24_Bc_UP_eca2_Bc		AT3G03300.1	-7.44205	6.76317577907664e-05	0.00136031	99.86	UP_C24_Bc_DOWN_eca2_Bc
AT4G30160.1	AT4G30160	1.25125	7.64959314816584e-07	2.87641541098091e-05	100	DOWN_C24_Bc_UP_eca2_Bc		AT3G60160.1	-1.59524	6.96529269293865e-05	0.0013951	99.86	UP_C24_Bc_DOWN_eca2_Bc
AT2G17720.1	AT2G17720	0.993062	7.85213535011231e-07	2.94332001407423e-05	100	DOWN_C24_Bc_UP_eca2_Bc		AT1G14850.1	-0.480281	7.1166412872493e-05	0.00142303	99.86	UP_C24_Bc_DOWN_eca2_Bc
AT1G28580.2	AT1G28580	0.917056	7.95776835774152e-07	2.96895523050528e-05	100	DOWN_C24_Bc_UP_eca2_Bc		AT4G32880.1	-0.853148	7.16102023407068e-05	0.00143071	99.86	UP_C24_Bc_DOWN_eca2_Bc
AT3G51160.1	AT3G51160	0.907514	8.23970403382309e-07	3.05964739977801e-05	100	DOWN_C24_Bc_UP_eca2_Bc		AT3G45970.1	-0.692539	7.19841401818367e-05	0.00143698	99.86	UP_C24_Bc_DOWN_eca2_Bc
AT2G03140.8	AT2G03140	8.16074	8.37755518450796e-07	3.09658782438188e-05	100	DOWN_C24_Bc_UP_eca2_Bc		AT2G45820.1	-0.578961	7.2159332337135e-05	0.00143927	99.86	UP_C24_Bc_DOWN_eca2_Bc
AT5G14760.1	AT5G14760	1.32493	8.60932799065017e-07	3.1724511386194e-05	100	DOWN_C24_Bc_UP_eca2_Bc		AT1G69510.3	-0.480922	7.23669668599275e-05	0.00144221	99.86	UP_C24_Bc_DOWN_eca2_Bc
AT5G59790.1	AT5G59790	1.56808	8.90456053645538e-07	3.27116075621091e-05	100	DOWN_C24_Bc_UP_eca2_Bc		AT1G20920.7	-1.32803	7.286167113193e-05	0.00145086	99.85	UP_C24_Bc_DOWN_eca2_Bc
AT4G15233.1	AT4G15233	0.823746	9.05450419904039e-07	3.32114214601305e-05	100	DOWN_C24_Bc_UP_eca2_Bc		AT1G49230.1	-0.807474	7.30581099456386e-05	0.00145356	99.85	UP_C24_Bc_DOWN_eca2_Bc
AT3G29034.1	AT3G29034	1.55641	9.17943126177085e-07	3.35666817469801e-05	100	DOWN_C24_Bc_UP_eca2_Bc		AT1G02610.1	-0.903274	7.32787301073022e-05	0.00145553	99.85	UP_C24_Bc_DOWN_eca2_Bc
AT1G16500.1	AT1G16500	0.997798	9.41841524455309e-07	3.42312158926272e-05	100	DOWN_C24_Bc_UP_eca2_Bc		AT5G42400.2	-7.42034	7.48673797919138e-05	0.00148339	99.85	UP_C24_Bc_DOWN_eca2_Bc
AT5G25930.1	AT5G25930	1.57528	9.41180473468335e-07	3.42312158926272e-05	100	DOWN_C24_Bc_UP_eca2_Bc		AT2G24940.1	-0.399546	7.50038201942803e-05	0.00148486	99.85	UP_C24_Bc_DOWN_eca2_Bc
AT5G48400.2	AT5G48400	2.18706	9.59754849619041e-07	3.48293432908033e-05	100	DOWN_C24_Bc_UP_eca2_Bc		AT4G28880.2	-0.40646	7.57967268505825e-05	0.00149808	99.85	UP_C24_Bc_DOWN_eca2_Bc
AT1G28005.1	AT1G28005	5.9826	9.63183764382847e-07	3.49008177654784e-05	100	DOWN_C24_Bc_UP_eca2_Bc		AT1G62770.1	-1.28486	7.59494556607461e-05	0.00149986	99.85	UP_C24_Bc_DOWN_eca2_Bc
AT1G06220.2	AT1G06220	2.01793	9.9909904203604e-07	3.61474335707895e-05	100	DOWN_C24_Bc_UP_eca2_Bc		AT5G21930.3	-0.545154	7.65632980392849e-05	0.00150825	99.85	UP_C24_Bc_DOWN_eca2_Bc
AT3G04120.1	AT3G04120	0.812173	1.01094782870389e-06	3.65208720898088e-05	100	DOWN_C24_Bc_UP_eca2_Bc		AT1G28260.2	-0.484714	7.83579435152961e-05	0.00153979	99.85	UP_C24_Bc_DOWN_eca2_Bc
AT3G60415.1	AT3G60415	1.33323	1.02691532404639e-06	3.70417495845691e-05	100	DOWN_C24_Bc_UP_eca2_Bc		AT4G08950.1	-0.940394	7.85886637518045e-05	0.00154306	99.85	UP_C24_Bc_DOWN_eca2_Bc
AT1G09970.1	AT1G09970	0.880746	1.04479531523237e-06	3.75733533289957e-05	100	DOWN_C24_Bc_UP_eca2_Bc		AT4G02430.1	-0.904037	8.10626821653294e-05	0.00158903	99.84	UP_C24_Bc_DOWN_eca2_Bc
AT2G41070.1	AT2G41070	8.06016	1.1009863837944e-06	3.95346687213859e-05	100	DOWN_C24_Bc_UP_eca2_Bc		AT2G44230.1	-1.99333	8.21303053119967e-05	0.00160864	99.84	UP_C24_Bc_DOWN_eca2_Bc
AT4G26140.2	AT4G26140	2.7463	1.10431275379934e-06	3.95946619297021e-05	100	DOWN_C24_Bc_UP_eca2_Bc		AT2G39570.1	-0.432954	8.36360476979691e-05	0.00163163	99.84	UP_C24_Bc_DOWN_eca2_Bc
AT1G78570.1	AT1G78570	0.944894	1.12887369319873e-06	4.03542815737634e-05	100	DOWN_C24_Bc_UP_eca2_Bc		AT5G42190.1	-0.423536	8.36455265343341e-05	0.00163163	99.84	UP_C24_Bc_DOWN_eca2_Bc
AT5G40850.2	AT5G40850	0.59489	1.14191741517662e-06	4.07596343044014e-05	100	DOWN_C24_Bc_UP_eca2_Bc		AT3G51600.1	-0.34431	8.4704547877538e-05	0.00165094	99.83	UP_C24_Bc_DOWN_eca2_Bc
AT3G61150.1	AT3G61150	0.488452	1.14421462791113e-06	4.07807642719742e-05	100	DOWN_C24_Bc_UP_eca2_Bc		AT5G16710.1	-0.396773	8.54294446995815e-05	0.00166101	99.83	UP_C24_Bc_DOWN_eca2_Bc
AT1G23170.2	AT1G23170	1.58997	1.16534587903583e-06	4.1410470575248e-05	100	DOWN_C24_Bc_UP_eca2_Bc		AT4G12320.1	-0.378102	8.5521632926807e-05	0.00166145	99.83	UP_C24_Bc_DOWN_eca2_Bc
AT4G02380.2	AT4G02380	1.68438	1.20229479434218e-06	4.25985137642581e-05	100	DOWN_C24_Bc_UP_eca2_Bc		AT3G10527.1	-0.808384	8.64762093934336e-05	0.00167727	99.83	UP_C24_Bc_DOWN_eca2_Bc
AT2G17150.1	AT2G17150	5.25953	1.21714648581997e-06	4.3059257704711e-05	100	DOWN_C24_Bc_UP_eca2_Bc		AT4G02920.2	-0.314512	8.84201857184118e-05	0.00171082	99.83	UP_C24_Bc_DOWN_eca2_Bc
AT1G57820.2	AT1G57820	8.31472	1.24526005848488e-06	4.39887655814857e-05	100	DOWN_C24_Bc_UP_eca2_Bc		AT5G42820.1	-0.529412	9.05171955959296e-05	0.00174856	99.83	UP_C24_Bc_DOWN_eca2_Bc
AT4G31500.1	AT4G31500	1.35173	1.24983777884172e-06	4.40853546917399e-05	100	DOWN_C24_Bc_UP_eca2_Bc		AT5G11420.1	-0.971507	9.18646454952343e-05	0.00177173	99.82	UP_C24_Bc_DOWN_eca2_Bc
AT1G80270.4	AT1G80270	8.06659	1.26378697668919e-06	4.4446272864003e-05	100	DOWN_C24_Bc_UP_eca2_Bc		AT1G21065.1	-0.290078	9.24564630177581e-05	0.00177963	99.82	UP_C24_Bc_DOWN_eca2_Bc
AT2G04050.1	AT2G04050	3.13387	1.27998599502576e-06	4.49498752878723e-05	100	DOWN_C24_Bc_UP_eca2_Bc		AT4G26520.4	-1.97132	9.50129595199679e-05	0.00182509	99.82	UP_C24_Bc_DOWN_eca2_Bc
AT3G63430.2	AT3G63430	8.31368	1.3421074741243e-06	4.70623170728485e-05	100	DOWN_C24_Bc_UP_eca2_Bc		AT4G13640.1	-0.46573	9.53053943333405e-05	0.00182924	99.82	UP_C24_Bc_DOWN_eca2_Bc
AT2G33590.1	AT2G33590	0.730363	1.35637686717181e-06	4.74236151731198e-05	100	DOWN_C24_Bc_UP_eca2_Bc		AT3G45160.1	-0.993823	9.54423379119632e-05	0.0018304	99.82	UP_C24_Bc_DOWN_eca2_Bc
AT5G40850.3	AT5G40850	0.475402	1.39527381720702e-06	4.8712369837235e-05	100	DOWN_C24_Bc_UP_eca2_Bc		AT1G54040.2	-0.502784	9.57756598221063e-05	0.00183238	99.82	UP_C24_Bc_DOWN_eca2_Bc
AT4G17660.1	AT4G17660	3.00976	1.40412718702076e-06	4.89016055342134e-05	100	DOWN_C24_Bc_UP_eca2_Bc		AT1G75800.1	-0.315777	9.88467181661989e-05	0.0018821	99.81	UP_C24_Bc_DOWN_eca2_Bc
AT3G54350.1	AT3G54350	0.915493	1.43651645746351e-06	4.99335626166278e-05	100	DOWN_C24_Bc_UP_eca2_Bc		AT4G15800.1	-0.450815	9.87881062573212e-05	0.0018821	99.81	UP_C24_Bc_DOWN_eca2_Bc
AT5G01210.1	AT5G01210	0.808503	1.48716328180555e-06	5.15442172237387e-05	99.99	DOWN_C24_Bc_UP_eca2_Bc		AT5G52120.1	-0.831505	9.97170574214933e-05	0.00189565	99.81	UP_C24_Bc_DOWN_eca2_Bc
AT2G43410.6	AT2G43410	5.54715	1.49286483142223e-06	5.16669499905392e-05	99.99	DOWN_C24_Bc_UP_eca2_Bc		AT1G02840.2	-0.540859	0.000101219	0.0019171	99.81	UP_C24_Bc_DOWN_eca2_Bc
AT2G19365.1	AT2G19365	8.02404	1.49540618430842e-06	5.1680114014069e-05	99.99	DOWN_C24_Bc_UP_eca2_Bc		AT1G68830.1	-0.375541	0.000102831	0.00194557	99.81	UP_C24_Bc_DOWN_eca2_Bc
AT1G15780.1	AT1G15780	0.967668	1.51314877738607e-06	5.22178254129696e-05	99.99	DOWN_C24_Bc_UP_eca2_Bc		AT1G73885.1	-0.326465	0.000103114	0.00194939	99.81	UP_C24_Bc_DOWN_eca2_Bc
AT1G28000.1	AT1G28000	7.49844	1.52836019514775e-06	5.26667637852427e-05	99.99	DOWN_C24_Bc_UP_eca2_Bc		AT1G20020.2	-0.492589	0.000105097	0.00198218	99.8	UP_C24_Bc_DOWN_eca2_Bc
AT1G09630.1	AT1G09630	0.728796	1.55280120883874e-06	5.34320013084582e-05	99.99	DOWN_C24_Bc_UP_eca2_Bc		AT1G56220.3	-0.349063	0.000105828	0.00199282	99.8	UP_C24_Bc_DOWN_eca2_Bc
AT5G52320.1	AT5G52320	7.99047	1.60360277407682e-06	5.48643209471348e-05	99.99	DOWN_C24_Bc_UP_eca2_Bc		AT1G67910.1	-1.32128	0.00010859	0.00204001	99.8	UP_C24_Bc_DOWN_eca2_Bc
AT2G46140.1	AT2G46140	1.99938	1.62909796582537e-06	5.56569683610196e-05	99.99	DOWN_C24_Bc_UP_eca2_Bc		AT3G05900.2	-0.769183	0.000109068	0.00204417	99.8	UP_C24_Bc_DOWN_eca2_Bc
AT1G07520.2	AT1G07520	8.43956	1.74098902280678e-06	5.92258214515278e-05	99.99	DOWN_C24_Bc_UP_eca2_Bc		AT1G19400.2	-0.388898	0.000112258	0.00209528	99.79	UP_C24_Bc_DOWN_eca2_Bc
AT1G14370.1	AT1G14370	1.43742	1.76508616478458e-06	5.98752278451395e-05	99.99	DOWN_C24_Bc_UP_eca2_Bc		AT2G37410.2	-0.336497	0.00011611	0.00215755	99.78	UP_C24_Bc_DOWN_eca2_Bc
AT4G02570.1	AT4G02570	0.755745	1.80345131844612e-06	6.10899975646445e-05	99.99	DOWN_C24_Bc_UP_eca2_Bc		AT1G32540.3	-0.955709	0.000117942	0.0021848	99.78	UP_C24_Bc_DOWN_eca2_Bc
AT4G18010.1	AT4G18010	0.906759	1.82090045420103e-06	6.15938251233631e-05	99.99	DOWN_C24_Bc_UP_eca2_Bc		AT3G26520.1	-0.820069	0.000117911	0.0021848	99.78	UP_C24_Bc_DOWN_eca2_Bc
AT3G14660.1	AT3G14660	0.563548	1.82899703049869e-06	6.16931791034925e-05	99.99	DOWN_C24_Bc_UP_eca2_Bc		AT2G45930.1	-2.21756	0.00012044	0.00222922	99.78	UP_C24_Bc_DOWN_eca2_Bc
AT3G30820.1	AT3G30820	8.02571	1.82811874650349e-06	6.16931791034925e-05	99.99	DOWN_C24_Bc_UP_eca2_Bc		AT1G72160.1	-0.370269	0.000122548	0.00226136	99.77	UP_C24_Bc_DOWN_eca2_Bc
AT1G53625.1	AT1G53625	2.41411	1.94792929071501e-06	6.5135343086466e-05	99.99	DOWN_C24_Bc_UP_eca2_Bc		AT3G61080.1	-0.436948	0.000122516	0.00226136	99.77	UP_C24_Bc_DOWN_eca2_Bc
AT4G26070.2	AT4G26070	0.704989	1.95011104536524e-06	6.5135343086466e-05	99.99	DOWN_C24_Bc_UP_eca2_Bc		AT3G54760.2	-0.715847	0.000124504	0.00229005	99.77	UP_C24_Bc_DOWN_eca2_Bc
AT4G25880.4	AT4G25880	6.58808	1.99720621458625e-06	6.6615323042999e-05	99.99	DOWN_C24_Bc_UP_eca2_Bc		AT5G23280.1	-0.541636	0.000126118	0.00231653	99.77	UP_C24_Bc_DOWN_eca2_Bc
AT1G26150.2	AT1G26150	1.02437	2.17330247906544e-06	7.20867250857838e-05	99.99	DOWN_C24_Bc_UP_eca2_Bc		AT1G44446.4	-0.434325	0.000126484	0.00231865	99.77	UP_C24_Bc_DOWN_eca2_Bc
AT4G16890.1	AT4G16890	0.650717	2.29800183873515e-06	7.59070634991036e-05	99.99	DOWN_C24_Bc_UP_eca2_Bc		AT2G35130.3	-0.971664	0.000127487	0.0023345	99.77	UP_C24_Bc_DOWN_eca2_Bc
AT2G33060.1	AT2G33060	0.931268	2.36372945679491e-06	7.78630715692153e-05	99.99	DOWN_C24_Bc_UP_eca2_Bc		AT2G01420.3	-0.494312	0.000128096	0.00234385	99.77	UP_C24_Bc_DOWN_eca2_Bc
AT5G03610.1	AT5G03610	0.640513	2.36333572788473e-06	7.78630715692153e-05	99.99	DOWN_C24_Bc_UP_eca2_Bc		AT5G67385.2	-0.430955	0.000130229	0.00237561	99.76	UP_C24_Bc_DOWN_eca2_Bc
AT1G14010.1	AT1G14010	0.715161	2.43920814127462e-06	8.02388757889718e-05	99.99	DOWN_C24_Bc_UP_eca2_Bc		AT1G18620.5	-0.498018	0.000130691	0.00238221	99.76	UP_C24_Bc_DOWN_eca2_Bc
AT2G02148.5	AT2G02148	1.44468	2.4993149965056e-06	8.21031842602081e-05	99.99	DOWN_C24_Bc_UP_eca2_Bc		AT1G26560.1	-0.925656	0.000133557	0.00243076	99.76	UP_C24_Bc_DOWN_eca2_Bc
AT3G28890.2	AT3G28890	1.64645	2.5804030587023e-06	8.43037420066467e-05	99.99	DOWN_C24_Bc_UP_eca2_Bc		AT1G07590.1	-0.522794	0.000134158	0.00243798	99.76	UP_C24_Bc_DOWN_eca2_Bc
AT2G29890.1	AT2G29890	7.90345	2.62391911496395e-06	8.5608493362023e-05	99.99	DOWN_C24_Bc_UP_eca2_Bc		AT2G19800.1	-0.64235	0.000135542	0.00246126	99.75	UP_C24_Bc_DOWN_eca2_Bc
AT2G21210.1	AT2G21210	0.724658	2.65523088215491e-06	8.61599003347824e-05	99.99	DOWN_C24_Bc_UP_eca2_Bc		ATCG00440.1	-0.607354	0.000135648	0.00246133	99.75	UP_C24_Bc_DOWN_eca2_Bc
AT3G50810.3	AT3G50810	7.91546	2.71124286523402e-06	8.78582291626986e-05	99.99	DOWN_C24_Bc_UP_eca2_Bc		AT4G26190.1	-0.443687	0.000139895	0.00252497	99.75	UP_C24_Bc_DOWN_eca2_Bc
AT1G58230.1	AT1G58230	8.81139	2.81755582147055e-06	9.09336673015767e-05	99.99	DOWN_C24_Bc_UP_eca2_Bc		AT1G73655.1	-0.52661	0.00014067	0.00253513	99.75	UP_C24_Bc_DOWN_eca2_Bc
AT4G29520.1	AT4G29520	1.29122	2.81398608291981e-06	9.09336673015767e-05	99.99	DOWN_C24_Bc_UP_eca2_Bc		AT1G74910.2	-0.3976	0.000142613	0.0025605	99.74	UP_C24_Bc_DOWN_eca2_Bc
AT2G22480.1	AT2G22480	0.906748	2.84106435348579e-06	9.15688059482652e-05	99.99	DOWN_C24_Bc_UP_eca2_Bc		AT2G27290.1	-0.378671	0.000144714	0.00259238	99.74	UP_C24_Bc_DOWN_eca2_Bc
AT1G80460.1	AT1G80460	0.458994	2.87381086959325e-06	9.24995786626146e-05	99.99	DOWN_C24_Bc_UP_eca2_Bc		AT1G06980.1	-2.19365	0.000150756	0.00269055	99.73	UP_C24_Bc_DOWN_eca2_Bc
AT5G61250.3	AT5G61250	7.90045	2.90957475316963e-06	9.33993023114788e-05	99.99	DOWN_C24_Bc_UP_eca2_Bc		AT3G52590.1	-0.320445	0.000150913	0.00269134	99.73	UP_C24_Bc_DOWN_eca2_Bc
AT4G16950.3	AT4G16950	0.613665	3.00125489194274e-06	9.60843517279929e-05	99.99	DOWN_C24_Bc_UP_eca2_Bc		AT1G79230.2	-0.729061	0.000156629	0.00278704	99.72	UP_C24_Bc_DOWN_eca2_Bc
AT5G65870.1	AT5G65870	1.25516	3.05171132039878e-06	9.75690858654236e-05	99.99	DOWN_C24_Bc_UP_eca2_Bc		AT5G35170.1	-0.474256	0.000159832	0.00284192	99.72	UP_C24_Bc_DOWN_eca2_Bc
AT4G36670.1	AT4G36670	0.816542	3.0570716166346e-06	9.76099702427456e-05	99.99	DOWN_C24_Bc_UP_eca2_Bc		AT1G75080.2	-7.32096	0.0001611	0.0028587	99.71	UP_C24_Bc_DOWN_eca2_Bc
AT4G23100.1	AT4G23100	0.355341	3.09080207169831e-06	9.85553753928867e-05	99.99	DOWN_C24_Bc_UP_eca2_Bc		AT3G13690.1	-1.44033	0.000161219	0.0028587	99.71	UP_C24_Bc_DOWN_eca2_Bc
AT4G14760.2	AT4G14760	7.87242	3.17474036599013e-06	0.000100963	99.99	DOWN_C24_Bc_UP_eca2_Bc		AT3G20550.1	-0.378535	0.000164573	0.00290892	99.71	UP_C24_Bc_DOWN_eca2_Bc
AT5G55100.1	AT5G55100	0.891749	3.48184449460267e-06	0.000110143	99.99	DOWN_C24_Bc_UP_eca2_Bc		AT4G31720.1	-0.37422	0.000165148	0.00291373	99.71	UP_C24_Bc_DOWN_eca2_Bc
AT1G31540.2	AT1G31540	0.551172	3.50868677822106e-06	0.000110846	99.99	DOWN_C24_Bc_UP_eca2_Bc		AT5G25760.1	-0.428526	0.000165211	0.00291373	99.71	UP_C24_Bc_DOWN_eca2_Bc
AT1G49000.1	AT1G49000	1.67714	3.52573311422328e-06	0.000111121	99.99	DOWN_C24_Bc_UP_eca2_Bc		AT2G46220.1	-0.355057	0.000166496	0.00293207	99.71	UP_C24_Bc_DOWN_eca2_Bc
AT2G31390.1	AT2G31390	1.75969	3.5313334190576e-06	0.000111121	99.99	DOWN_C24_Bc_UP_eca2_Bc		AT3G14420.5	-0.729953	0.000168768	0.00296335	99.7	UP_C24_Bc_DOWN_eca2_Bc
AT2G16630.1	AT2G16630	1.27875	3.53625542641158e-06	0.000111129	99.99	DOWN_C24_Bc_UP_eca2_Bc		AT1G80180.1	-0.333735	0.000170932	0.00299915	99.7	UP_C24_Bc_DOWN_eca2_Bc
AT4G22930.1	AT4G22930	7.85511	3.56467028956753e-06	0.000111875	99.99	DOWN_C24_Bc_UP_eca2_Bc		AT5G52040.5	-3.11981	0.00017436	0.00305034	99.69	UP_C24_Bc_DOWN_eca2_Bc
AT5G42400.1	AT5G42400	8.11871	3.59410196101873e-06	0.000112357	99.99	DOWN_C24_Bc_UP_eca2_Bc		AT1G31930.2	-0.751465	0.000176609	0.00308365	99.69	UP_C24_Bc_DOWN_eca2_Bc
AT1G04980.1	AT1G04980	1.65177	3.6515604741236e-06	0.000114004	99.99	DOWN_C24_Bc_UP_eca2_Bc		AT5G13980.2	-1.39367	0.000176604	0.00308365	99.69	UP_C24_Bc_DOWN_eca2_Bc
AT2G35610.1	AT2G35610	0.569161	3.71332016850753e-06	0.000115781	99.99	DOWN_C24_Bc_UP_eca2_Bc		AT1G67400.1	-1.46101	0.000177587	0.00309773	99.69	UP_C24_Bc_DOWN_eca2_Bc
AT5G18380.3	AT5G18380	7.86874	3.72831246216329e-06	0.00011595	99.99	DOWN_C24_Bc_UP_eca2_Bc		AT2G33680.6	-7.28922	0.000179228	0.00312408	99.69	UP_C24_Bc_DOWN_eca2_Bc
AT5G61520.1	AT5G61520	0.809528	3.72842206574795e-06	0.00011595	99.99	DOWN_C24_Bc_UP_eca2_Bc		AT2G46630.1	-0.937161	0.000182183	0.00316636	99.68	UP_C24_Bc_DOWN_eca2_Bc
AT1G05675.1	AT1G05675	1.82778	3.73653553883605e-06	0.000116051	99.99	DOWN_C24_Bc_UP_eca2_Bc		AT2G46370.3	-0.819044	0.000183566	0.00318808	99.68	UP_C24_Bc_DOWN_eca2_Bc
AT1G18150.3	AT1G18150	8.18098	3.75800101892053e-06	0.000116566	99.99	DOWN_C24_Bc_UP_eca2_Bc		AT5G23590.2	-0.390724	0.000183743	0.00318854	99.68	UP_C24_Bc_DOWN_eca2_Bc
AT1G28580.1	AT1G28580	0.661997	3.76435545069808e-06	0.000116612	99.99	DOWN_C24_Bc_UP_eca2_Bc		AT3G55460.1	-0.336372	0.000186852	0.00322874	99.68	UP_C24_Bc_DOWN_eca2_Bc
AT4G16240.1	AT4G16240	3.18931	3.83748040916153e-06	0.000118724	99.99	DOWN_C24_Bc_UP_eca2_Bc		AT2G21380.2	-7.26571	0.000187849	0.00324361	99.68	UP_C24_Bc_DOWN_eca2_Bc
AT4G13030.2	AT4G13030	7.83946	3.89588684890686e-06	0.00012022	99.99	DOWN_C24_Bc_UP_eca2_Bc		AT4G01330.1	-0.993639	0.000188502	0.00325255	99.67	UP_C24_Bc_DOWN_eca2_Bc
AT5G22690.2	AT5G22690	1.83089	3.93473908654174e-06	0.000121106	99.99	DOWN_C24_Bc_UP_eca2_Bc		AT2G42530.1	-0.90916	0.000192276	0.00330811	99.67	UP_C24_Bc_DOWN_eca2_Bc
AT3G24170.2	AT3G24170	7.92438	3.96903603369259e-06	0.000122004	99.99	DOWN_C24_Bc_UP_eca2_Bc		AT1G56220.1	-0.29734	0.000193782	0.00332446	99.67	UP_C24_Bc_DOWN_eca2_Bc
AT1G34180.1	AT1G34180	0.594607	4.04261227109429e-06	0.000123631	99.99	DOWN_C24_Bc_UP_eca2_Bc		AT4G19420.3	-0.700839	0.000193697	0.00332446	99.67	UP_C24_Bc_DOWN_eca2_Bc
AT1G48720.1	AT1G48720	1.67512	4.03959909878715e-06	0.000123631	99.99	DOWN_C24_Bc_UP_eca2_Bc		AT5G50810.1	-0.881734	0.000193614	0.00332446	99.67	UP_C24_Bc_DOWN_eca2_Bc
AT2G17760.1	AT2G17760	0.838559	4.11307768460813e-06	0.000125625	99.99	DOWN_C24_Bc_UP_eca2_Bc		AT3G16910.1	-0.402747	0.000194187	0.00332903	99.67	UP_C24_Bc_DOWN_eca2_Bc
AT5G09800.1	AT5G09800	2.22404	4.18419018598702e-06	0.000127634	99.99	DOWN_C24_Bc_UP_eca2_Bc		AT2G35830.2	-0.70474	0.000195484	0.00334406	99.67	UP_C24_Bc_DOWN_eca2_Bc
AT4G31550.1	AT4G31550	0.80655	4.19294662493108e-06	0.000127726	99.99	DOWN_C24_Bc_UP_eca2_Bc		AT3G24120.1	-0.381228	0.000200542	0.00342323	99.66	UP_C24_Bc_DOWN_eca2_Bc
AT5G12930.1	AT5G12930	1.71163	4.34781119739081e-06	0.000132119	99.99	DOWN_C24_Bc_UP_eca2_Bc		AT1G55250.1	-7.26699	0.000205965	0.00350663	99.65	UP_C24_Bc_DOWN_eca2_Bc
AT2G37130.1	AT2G37130	0.621903	4.38431258017207e-06	0.000133059	99.99	DOWN_C24_Bc_UP_eca2_Bc		AT3G01860.2	-1.74877	0.000206014	0.00350663	99.65	UP_C24_Bc_DOWN_eca2_Bc
AT2G38290.1	AT2G38290	0.741458	4.45561109954273e-06	0.000134546	99.99	DOWN_C24_Bc_UP_eca2_Bc		AT1G57860.1	-0.457889	0.000206396	0.00350819	99.65	UP_C24_Bc_DOWN_eca2_Bc
AT3G05360.1	AT3G05360	1.76433	4.44509971308444e-06	0.000134546	99.99	DOWN_C24_Bc_UP_eca2_Bc		AT5G06210.1	-0.70247	0.000206545	0.00350819	99.65	UP_C24_Bc_DOWN_eca2_Bc
AT1G01320.2	AT1G01320	7.82618	4.48967310915368e-06	0.000135227	99.99	DOWN_C24_Bc_UP_eca2_Bc		AT4G00180.1	-0.603511	0.000211107	0.00357298	99.64	UP_C24_Bc_DOWN_eca2_Bc
AT1G27960.3	AT1G27960	1.76566	4.48552110146053e-06	0.000135227	99.99	DOWN_C24_Bc_UP_eca2_Bc		AT5G16030.5	-1.13355	0.000212921	0.00360114	99.64	UP_C24_Bc_DOWN_eca2_Bc
AT5G11430.6	AT5G11430	8.07876	4.49901478408224e-06	0.000135338	99.99	DOWN_C24_Bc_UP_eca2_Bc		AT4G03280.1	-0.47509	0.000215196	0.00362678	99.64	UP_C24_Bc_DOWN_eca2_Bc
AT4G38930.4	AT4G38930	7.8968	4.55583035131964e-06	0.000136875	99.99	DOWN_C24_Bc_UP_eca2_Bc		AT2G13370.2	-7.23728	0.000215429	0.00362817	99.64	UP_C24_Bc_DOWN_eca2_Bc
AT3G53150.1	AT3G53150	5.27588	4.77198286865223e-06	0.000142297	99.99	DOWN_C24_Bc_UP_eca2_Bc		AT5G13240.1	-0.446863	0.000223903	0.00376293	99.62	UP_C24_Bc_DOWN_eca2_Bc
AT2G40095.1	AT2G40095	0.841168	4.80107097517536e-06	0.000142631	99.99	DOWN_C24_Bc_UP_eca2_Bc		AT1G11530.1	-0.393728	0.000224375	0.00376556	99.62	UP_C24_Bc_DOWN_eca2_Bc
AT5G63790.2	AT5G63790	3.21458	4.79602352748869e-06	0.000142631	99.99	DOWN_C24_Bc_UP_eca2_Bc		AT5G66570.1	-0.450322	0.00022642	0.00379383	99.62	UP_C24_Bc_DOWN_eca2_Bc
AT2G28570.1	AT2G28570	0.673429	4.81280727385754e-06	0.000142709	99.99	DOWN_C24_Bc_UP_eca2_Bc		AT2G02410.10	-6.32405	0.000227607	0.00380645	99.62	UP_C24_Bc_DOWN_eca2_Bc
AT1G02850.4	AT1G02850	7.89381	4.83194946128832e-06	0.000143015	99.99	DOWN_C24_Bc_UP_eca2_Bc		AT2G29290.2	-1.36526	0.000227558	0.00380645	99.62	UP_C24_Bc_DOWN_eca2_Bc
AT1G71520.1	AT1G71520	2.53441	4.91798877428838e-06	0.000145382	99.99	DOWN_C24_Bc_UP_eca2_Bc		AT2G47440.1	-1.28277	0.000228124	0.00381243	99.62	UP_C24_Bc_DOWN_eca2_Bc
AT5G41750.1	AT5G41750	2.04656	5.10700265113737e-06	0.000150597	99.98	DOWN_C24_Bc_UP_eca2_Bc		AT5G08370.1	-0.678322	0.00022863	0.00381822	99.62	UP_C24_Bc_DOWN_eca2_Bc
AT1G54030.1	AT1G54030	0.57542	5.24837135077831e-06	0.000154385	99.98	DOWN_C24_Bc_UP_eca2_Bc		AT3G17090.1	-0.352443	0.00022931	0.00382482	99.62	UP_C24_Bc_DOWN_eca2_Bc
AT5G46520.2	AT5G46520	8.03138	5.25679481557286e-06	0.000154443	99.98	DOWN_C24_Bc_UP_eca2_Bc		AT5G06270.2	-1.28864	0.000235741	0.00391782	99.61	UP_C24_Bc_DOWN_eca2_Bc
AT2G25850.9	AT2G25850	1.4836	5.27795570570974e-06	0.00015469	99.98	DOWN_C24_Bc_UP_eca2_Bc		AT1G72416.3	-1.08435	0.000238386	0.00395354	99.6	UP_C24_Bc_DOWN_eca2_Bc
AT5G38990.1	AT5G38990	0.468698	5.27815420415219e-06	0.00015469	99.98	DOWN_C24_Bc_UP_eca2_Bc		AT2G22970.1	-0.563294	0.000238655	0.00395526	99.6	UP_C24_Bc_DOWN_eca2_Bc
AT1G55850.1	AT1G55850	0.976243	5.37025210031481e-06	0.000157197	99.98	DOWN_C24_Bc_UP_eca2_Bc		AT4G25500.3	-0.708566	0.000239847	0.00396959	99.6	UP_C24_Bc_DOWN_eca2_Bc
AT3G07720.1	AT3G07720	0.687954	5.41983149223757e-06	0.00015826	99.98	DOWN_C24_Bc_UP_eca2_Bc		AT1G14280.1	-0.801705	0.00024076	0.00397688	99.6	UP_C24_Bc_DOWN_eca2_Bc
AT1G14870.1	AT1G14870	2.26823	5.60561507167645e-06	0.000163287	99.98	DOWN_C24_Bc_UP_eca2_Bc		AT4G33740.2	-0.40458	0.000240791	0.00397688	99.6	UP_C24_Bc_DOWN_eca2_Bc
AT3G56140.3	AT3G56140	0.482407	5.61997117418851e-06	0.000163506	99.98	DOWN_C24_Bc_UP_eca2_Bc		AT1G79460.1	-1.07742	0.000243008	0.0040052	99.6	UP_C24_Bc_DOWN_eca2_Bc
AT2G30870.1	AT2G30870	1.06493	5.99010307518149e-06	0.000174062	99.98	DOWN_C24_Bc_UP_eca2_Bc		AT3G43540.1	-0.40445	0.000246114	0.0040508	99.59	UP_C24_Bc_DOWN_eca2_Bc
AT3G24715.2	AT3G24715	7.82937	6.08646589381632e-06	0.000176648	99.98	DOWN_C24_Bc_UP_eca2_Bc		AT2G39770.2	-0.384632	0.000256948	0.00420309	99.58	UP_C24_Bc_DOWN_eca2_Bc
AT5G22300.1	AT5G22300	1.87069	6.12947090818137e-06	0.00017768	99.98	DOWN_C24_Bc_UP_eca2_Bc		AT3G49470.2	-0.589942	0.000258749	0.00422965	99.58	UP_C24_Bc_DOWN_eca2_Bc
AT1G12290.1	AT1G12290	7.865	6.22254893640404e-06	0.000179942	99.98	DOWN_C24_Bc_UP_eca2_Bc		AT5G16720.1	-0.622035	0.000260011	0.00424448	99.58	UP_C24_Bc_DOWN_eca2_Bc
AT1G06180.1	AT1G06180	2.61545	6.23237763687854e-06	0.000180009	99.98	DOWN_C24_Bc_UP_eca2_Bc		AT1G20020.1	-0.534006	0.000260752	0.00425077	99.57	UP_C24_Bc_DOWN_eca2_Bc
AT1G62180.1	AT1G62180	0.847764	6.43191212990793e-06	0.000184879	99.98	DOWN_C24_Bc_UP_eca2_Bc		AT2G23610.1	-0.370529	0.000261157	0.00425447	99.57	UP_C24_Bc_DOWN_eca2_Bc
AT4G11370.1	AT4G11370	1.38814	6.48639780746813e-06	0.000186221	99.98	DOWN_C24_Bc_UP_eca2_Bc		AT5G18240.6	-0.87372	0.000261436	0.00425612	99.57	UP_C24_Bc_DOWN_eca2_Bc
AT1G63260.6	AT1G63260	7.75925	6.55808681257604e-06	0.000188054	99.98	DOWN_C24_Bc_UP_eca2_Bc		AT1G26920.1	-0.568119	0.000261702	0.00425755	99.57	UP_C24_Bc_DOWN_eca2_Bc
AT1G56140.1	AT1G56140	0.680991	6.56655709639258e-06	0.000188071	99.98	DOWN_C24_Bc_UP_eca2_Bc		AT1G70690.1	-1.84631	0.000262222	0.00426311	99.57	UP_C24_Bc_DOWN_eca2_Bc
AT2G36530.1	AT2G36530	0.355292	6.66841933591747e-06	0.00019076	99.98	DOWN_C24_Bc_UP_eca2_Bc		AT3G61470.1	-0.385222	0.000263003	0.00427291	99.57	UP_C24_Bc_DOWN_eca2_Bc
AT3G11340.1	AT3G11340	4.93059	6.82904900044459e-06	0.000194656	99.98	DOWN_C24_Bc_UP_eca2_Bc		AT3G45600.1	-0.369692	0.000267081	0.00433511	99.57	UP_C24_Bc_DOWN_eca2_Bc
AT5G47200.1	AT5G47200	0.442407	6.92484603605159e-06	0.000196918	99.98	DOWN_C24_Bc_UP_eca2_Bc		AT1G78970.3	-0.801485	0.000267495	0.00433705	99.57	UP_C24_Bc_DOWN_eca2_Bc
AT4G35300.1	AT4G35300	7.87984	6.94407195288277e-06	0.00019723	99.98	DOWN_C24_Bc_UP_eca2_Bc		AT1G26960.1	-0.844951	0.000268079	0.00434063	99.57	UP_C24_Bc_DOWN_eca2_Bc
AT3G55290.1	AT3G55290	7.86436	6.97141843138741e-06	0.000197772	99.98	DOWN_C24_Bc_UP_eca2_Bc		AT4G35450.4	-0.467001	0.000270289	0.00437049	99.56	UP_C24_Bc_DOWN_eca2_Bc
AT3G04480.1	AT3G04480	0.743477	7.02946457795388e-06	0.000199182	99.98	DOWN_C24_Bc_UP_eca2_Bc		AT3G55050.1	-0.977719	0.000270661	0.00437356	99.56	UP_C24_Bc_DOWN_eca2_Bc
AT4G23570.2	AT4G23570	0.814124	7.28028440425672e-06	0.000205316	99.98	DOWN_C24_Bc_UP_eca2_Bc		AT4G03260.3	-0.838504	0.000275738	0.00444957	99.56	UP_C24_Bc_DOWN_eca2_Bc
AT5G19980.1	AT5G19980	0.643742	7.34461408703996e-06	0.000206657	99.98	DOWN_C24_Bc_UP_eca2_Bc		AT5G53490.2	-0.600433	0.00027725	0.00446795	99.55	UP_C24_Bc_DOWN_eca2_Bc
AT1G19270.2	AT1G19270	0.830969	7.51881698096864e-06	0.000211048	99.98	DOWN_C24_Bc_UP_eca2_Bc		AT3G63250.3	-0.641755	0.000277866	0.00447486	99.55	UP_C24_Bc_DOWN_eca2_Bc
AT1G65690.1	AT1G65690	2.72109	7.62453093304161e-06	0.000213764	99.98	DOWN_C24_Bc_UP_eca2_Bc		AT2G03310.1	-0.618203	0.000279121	0.00448903	99.55	UP_C24_Bc_DOWN_eca2_Bc
AT1G60140.6	AT1G60140	0.456276	7.69222313973464e-06	0.000215409	99.98	DOWN_C24_Bc_UP_eca2_Bc		AT1G17640.3	-1.14844	0.000279908	0.00449865	99.55	UP_C24_Bc_DOWN_eca2_Bc
AT1G76690.1	AT1G76690	1.72275	7.72656751953044e-06	0.000216118	99.98	DOWN_C24_Bc_UP_eca2_Bc		AT3G57040.2	-0.645137	0.000283808	0.00454911	99.55	UP_C24_Bc_DOWN_eca2_Bc
AT2G47000.5	AT2G47000	2.25006	7.85095510589554e-06	0.000218829	99.98	DOWN_C24_Bc_UP_eca2_Bc		AT5G25460.1	-0.430521	0.00028364	0.00454911	99.55	UP_C24_Bc_DOWN_eca2_Bc
AT3G25610.1	AT3G25610	1.51177	8.05425068790118e-06	0.000223291	99.98	DOWN_C24_Bc_UP_eca2_Bc		AT2G44860.1	-0.472358	0.000284347	0.0045547	99.54	UP_C24_Bc_DOWN_eca2_Bc
AT3G53180.1	AT3G53180	0.708686	8.05770693329563e-06	0.000223291	99.98	DOWN_C24_Bc_UP_eca2_Bc		AT5G18680.1	-0.434532	0.00028481	0.00455601	99.54	UP_C24_Bc_DOWN_eca2_Bc
AT3G13433.1	AT3G13433	3.99808	8.29743023791766e-06	0.000228873	99.98	DOWN_C24_Bc_UP_eca2_Bc		AT5G66040.1	-0.391572	0.000285683	0.00456692	99.54	UP_C24_Bc_DOWN_eca2_Bc
AT5G02780.1	AT5G02780	4.82663	8.33812420176683e-06	0.000229466	99.98	DOWN_C24_Bc_UP_eca2_Bc		AT1G10210.1	-1.10583	0.000291009	0.00464275	99.54	UP_C24_Bc_DOWN_eca2_Bc
AT1G43160.1	AT1G43160	6.02797	8.53615051447875e-06	0.000234108	99.98	DOWN_C24_Bc_UP_eca2_Bc		AT3G16570.1	-0.578535	0.000290989	0.00464275	99.54	UP_C24_Bc_DOWN_eca2_Bc
AT2G45300.4	AT2G45300	0.624949	8.5358693782102e-06	0.000234108	99.98	DOWN_C24_Bc_UP_eca2_Bc		AT3G03520.1	-1.10476	0.000294076	0.00468543	99.53	UP_C24_Bc_DOWN_eca2_Bc
AT3G53280.1	AT3G53280	0.520271	8.51952394914869e-06	0.000234108	99.98	DOWN_C24_Bc_UP_eca2_Bc		AT3G15400.1	-0.699946	0.000301846	0.00479963	99.52	UP_C24_Bc_DOWN_eca2_Bc
AT5G42010.1	AT5G42010	2.03016	8.62491464172584e-06	0.000235819	99.98	DOWN_C24_Bc_UP_eca2_Bc		AT1G67900.3	-0.708579	0.00030309	0.00481608	99.52	UP_C24_Bc_DOWN_eca2_Bc
AT1G17160.2	AT1G17160	7.76918	8.73150384387043e-06	0.000238372	99.98	DOWN_C24_Bc_UP_eca2_Bc		AT3G16360.2	-3.93156	0.000306487	0.00485578	99.51	UP_C24_Bc_DOWN_eca2_Bc
AT3G44190.1	AT3G44190	0.691683	8.99146576687647e-06	0.000244631	99.98	DOWN_C24_Bc_UP_eca2_Bc		AT5G37055.1	-0.787655	0.000307597	0.00486842	99.51	UP_C24_Bc_DOWN_eca2_Bc
AT3G55050.2	AT3G55050	1.76123	9.05899438827209e-06	0.000246188	99.98	DOWN_C24_Bc_UP_eca2_Bc		AT4G21326.1	-0.531829	0.000313433	0.00495424	99.5	UP_C24_Bc_DOWN_eca2_Bc
AT4G34120.1	AT4G34120	0.633737	9.27206228193204e-06	0.000251693	99.97	DOWN_C24_Bc_UP_eca2_Bc		AT2G29630.3	-0.370761	0.000316261	0.00499233	99.5	UP_C24_Bc_DOWN_eca2_Bc
AT1G49340.4	AT1G49340	1.04756	9.31702405934563e-06	0.00025234	99.97	DOWN_C24_Bc_UP_eca2_Bc		AT1G49200.1	-0.733138	0.00031703	0.00499787	99.5	UP_C24_Bc_DOWN_eca2_Bc
AT5G25440.1	AT5G25440	1.39099	9.46906629265039e-06	0.00025559	99.97	DOWN_C24_Bc_UP_eca2_Bc		AT5G55230.1	-0.365741	0.000326147	0.00511799	99.49	UP_C24_Bc_DOWN_eca2_Bc
AT1G01740.3	AT1G01740	7.71946	9.85700309053236e-06	0.000265163	99.97	DOWN_C24_Bc_UP_eca2_Bc		AT1G42430.1	-0.736216	0.000328059	0.00514124	99.49	UP_C24_Bc_DOWN_eca2_Bc
AT1G03850.2	AT1G03850	1.2537	1.01596330037928e-05	0.000272328	99.97	DOWN_C24_Bc_UP_eca2_Bc		AT1G72180.1	-0.596983	0.000332335	0.00520244	99.48	UP_C24_Bc_DOWN_eca2_Bc
AT5G46470.1	AT5G46470	0.775486	1.01676997606353e-05	0.000272328	99.97	DOWN_C24_Bc_UP_eca2_Bc		AT1G72645.1	-0.682368	0.000335928	0.00524395	99.48	UP_C24_Bc_DOWN_eca2_Bc
AT1G17147.1	AT1G17147	1.62109	1.03687290816869e-05	0.000276642	99.97	DOWN_C24_Bc_UP_eca2_Bc		AT2G33310.1	-0.559128	0.000343707	0.00535839	99.46	UP_C24_Bc_DOWN_eca2_Bc
AT5G18750.1	AT5G18750	1.414	1.03762375532316e-05	0.000276642	99.97	DOWN_C24_Bc_UP_eca2_Bc		AT1G33760.1	-3.04097	0.000354825	0.00549589	99.45	UP_C24_Bc_DOWN_eca2_Bc
AT1G16130.1	AT1G16130	1.17945	1.04407148471193e-05	0.000278051	99.97	DOWN_C24_Bc_UP_eca2_Bc		AT3G52920.2	-1.07221	0.000361221	0.00559133	99.44	UP_C24_Bc_DOWN_eca2_Bc
AT2G47470.1	AT2G47470	0.526435	1.04635345503267e-05	0.000278349	99.97	DOWN_C24_Bc_UP_eca2_Bc		AT5G23020.1	-0.775445	0.000365009	0.00564266	99.44	UP_C24_Bc_DOWN_eca2_Bc
AT4G29900.1	AT4G29900	0.510745	1.05414707404559e-05	0.00028011	99.97	DOWN_C24_Bc_UP_eca2_Bc		AT5G62280.1	-1.04075	0.000370385	0.00570731	99.43	UP_C24_Bc_DOWN_eca2_Bc
AT3G46670.1	AT3G46670	1.95841	1.05920470166264e-05	0.00028083	99.97	DOWN_C24_Bc_UP_eca2_Bc		AT4G27130.1	-0.272278	0.000372577	0.0057337	99.43	UP_C24_Bc_DOWN_eca2_Bc
AT3G29075.1	AT3G29075	0.529918	1.06210190493339e-05	0.000281286	99.97	DOWN_C24_Bc_UP_eca2_Bc		AT4G00180.2	-0.752639	0.000373864	0.0057498	99.43	UP_C24_Bc_DOWN_eca2_Bc
AT1G36922.2	AT1G36922	5.71496	1.15938316451499e-05	0.000305696	99.97	DOWN_C24_Bc_UP_eca2_Bc		AT5G50150.1	-0.717644	0.000374462	0.0057553	99.42	UP_C24_Bc_DOWN_eca2_Bc
AT1G31930.4	AT1G31930	10.2362	1.19428333124172e-05	0.000314206	99.97	DOWN_C24_Bc_UP_eca2_Bc		AT3G14420.3	-0.523664	0.000376925	0.00578573	99.42	UP_C24_Bc_DOWN_eca2_Bc
AT1G28680.1	AT1G28680	0.665562	1.19643087019371e-05	0.000314425	99.97	DOWN_C24_Bc_UP_eca2_Bc		AT1G68780.1	-2.30075	0.000379806	0.00582621	99.42	UP_C24_Bc_DOWN_eca2_Bc
AT1G07890.3	AT1G07890	0.532833	1.19786506372717e-05	0.000314456	99.97	DOWN_C24_Bc_UP_eca2_Bc		AT3G03150.1	-0.317126	0.000388694	0.00594348	99.41	UP_C24_Bc_DOWN_eca2_Bc
AT5G64120.1	AT5G64120	1.57418	1.21340847517447e-05	0.000317839	99.97	DOWN_C24_Bc_UP_eca2_Bc		AT1G54080.2	-1.12013	0.000394535	0.0060251	99.4	UP_C24_Bc_DOWN_eca2_Bc
AT5G57580.1	AT5G57580	0.374386	1.25045144983366e-05	0.000326113	99.97	DOWN_C24_Bc_UP_eca2_Bc		AT2G15880.1	-1.04	0.000399601	0.00609856	99.39	UP_C24_Bc_DOWN_eca2_Bc
AT4G22530.1	AT4G22530	3.64432	1.26446604837213e-05	0.00032905	99.97	DOWN_C24_Bc_UP_eca2_Bc		AT5G56950.1	-0.442966	0.000406797	0.00619259	99.38	UP_C24_Bc_DOWN_eca2_Bc
AT5G60630.1	AT5G60630	2.59593	1.26979719687819e-05	0.000330078	99.97	DOWN_C24_Bc_UP_eca2_Bc		AT2G24300.2	-1.15909	0.00041373	0.00627417	99.37	UP_C24_Bc_DOWN_eca2_Bc
AT5G19880.1	AT5G19880	4.91686	1.28805388578909e-05	0.000334098	99.97	DOWN_C24_Bc_UP_eca2_Bc		AT1G43670.1	-0.313473	0.000415617	0.00629479	99.37	UP_C24_Bc_DOWN_eca2_Bc
AT1G75830.1	AT1G75830	7.63427	1.37090119875194e-05	0.000354051	99.96	DOWN_C24_Bc_UP_eca2_Bc		AT3G10850.1	-0.267158	0.000416517	0.00630443	99.37	UP_C24_Bc_DOWN_eca2_Bc
AT4G33050.3	AT4G33050	1.19616	1.44073960438017e-05	0.000370487	99.96	DOWN_C24_Bc_UP_eca2_Bc		AT5G02760.1	-0.938531	0.000417239	0.00631136	99.37	UP_C24_Bc_DOWN_eca2_Bc
AT2G37710.1	AT2G37710	1.34798	1.45428074029053e-05	0.000373035	99.96	DOWN_C24_Bc_UP_eca2_Bc		AT5G49360.1	-0.448895	0.000428661	0.00645963	99.35	UP_C24_Bc_DOWN_eca2_Bc
AT5G03490.1	AT5G03490	0.755942	1.4699025543112e-05	0.000376367	99.96	DOWN_C24_Bc_UP_eca2_Bc		AT4G30910.1	-0.394907	0.000429682	0.00647094	99.35	UP_C24_Bc_DOWN_eca2_Bc
AT3G24170.3	AT3G24170	0.556146	1.48776725668486e-05	0.000380534	99.96	DOWN_C24_Bc_UP_eca2_Bc		AT2G03500.1	-1.1853	0.000431922	0.00649649	99.35	UP_C24_Bc_DOWN_eca2_Bc
AT3G16260.2	AT3G16260	7.69947	1.49408716832268e-05	0.000381742	99.96	DOWN_C24_Bc_UP_eca2_Bc		AT1G29930.1	-0.69407	0.000435189	0.0065374	99.35	UP_C24_Bc_DOWN_eca2_Bc
AT5G53110.1	AT5G53110	2.20575	1.51236938361614e-05	0.000386001	99.96	DOWN_C24_Bc_UP_eca2_Bc		AT5G46730.2	-1.10952	0.000447725	0.00670466	99.33	UP_C24_Bc_DOWN_eca2_Bc
AT5G11520.1	AT5G11520	0.738589	1.55108572378851e-05	0.000395461	99.96	DOWN_C24_Bc_UP_eca2_Bc		AT1G30880.1	-0.368757	0.000448786	0.00671635	99.33	UP_C24_Bc_DOWN_eca2_Bc
AT3G55513.1	AT3G55513	3.14495	1.56050107527675e-05	0.000397438	99.96	DOWN_C24_Bc_UP_eca2_Bc		AT4G30410.1	-1.35934	0.000460546	0.00687084	99.31	UP_C24_Bc_DOWN_eca2_Bc
AT1G13480.1	AT1G13480	5.58487	1.60624149055899e-05	0.000408217	99.96	DOWN_C24_Bc_UP_eca2_Bc		AT1G75690.1	-0.482931	0.000469583	0.00699258	99.3	UP_C24_Bc_DOWN_eca2_Bc
AT5G11920.1	AT5G11920	1.54278	1.66642289708953e-05	0.000420385	99.96	DOWN_C24_Bc_UP_eca2_Bc		AT2G41945.1	-0.529966	0.000471163	0.00701174	99.3	UP_C24_Bc_DOWN_eca2_Bc
AT1G62790.2	AT1G62790	0.72296	1.68329009646721e-05	0.000424193	99.96	DOWN_C24_Bc_UP_eca2_Bc		AT5G17600.1	-0.9838	0.000472135	0.00702184	99.3	UP_C24_Bc_DOWN_eca2_Bc
AT5G47690.4	AT5G47690	7.93474	1.70839380855478e-05	0.000430066	99.96	DOWN_C24_Bc_UP_eca2_Bc		AT4G37080.1	-1.96537	0.00047652	0.00708264	99.29	UP_C24_Bc_DOWN_eca2_Bc
AT3G49570.1	AT3G49570	3.39545	1.73054204005125e-05	0.000434852	99.96	DOWN_C24_Bc_UP_eca2_Bc		AT1G30970.3	-0.445294	0.000486677	0.00722015	99.28	UP_C24_Bc_DOWN_eca2_Bc
AT4G32920.2	AT4G32920	1.54321	1.73104383277429e-05	0.000434852	99.96	DOWN_C24_Bc_UP_eca2_Bc		AT4G36980.2	-0.40698	0.000487497	0.00722782	99.28	UP_C24_Bc_DOWN_eca2_Bc
AT1G21670.1	AT1G21670	0.435795	1.78022053618899e-05	0.00044416	99.96	DOWN_C24_Bc_UP_eca2_Bc		AT5G45040.1	-0.491866	0.00049127	0.00727926	99.27	UP_C24_Bc_DOWN_eca2_Bc
AT5G14700.1	AT5G14700	2.48714	1.7743696134604e-05	0.00044416	99.96	DOWN_C24_Bc_UP_eca2_Bc		AT3G54350.5	-0.826091	0.00049587	0.00733833	99.27	UP_C24_Bc_DOWN_eca2_Bc
AT5G40990.1	AT5G40990	6.81314	1.77682834731246e-05	0.00044416	99.96	DOWN_C24_Bc_UP_eca2_Bc		AT5G03880.1	-0.307621	0.000500811	0.00739771	99.26	UP_C24_Bc_DOWN_eca2_Bc
AT3G44310.3	AT3G44310	0.671897	1.78619151842196e-05	0.000444966	99.96	DOWN_C24_Bc_UP_eca2_Bc		AT1G52080.2	-2.34158	0.000504849	0.00745275	99.25	UP_C24_Bc_DOWN_eca2_Bc
AT2G33480.2	AT2G33480	0.732016	1.79622777229081e-05	0.000447001	99.96	DOWN_C24_Bc_UP_eca2_Bc		AT1G48830.2	-0.441908	0.000507591	0.00748399	99.25	UP_C24_Bc_DOWN_eca2_Bc
AT1G52780.1	AT1G52780	0.819664	1.8166196542987e-05	0.00045148	99.95	DOWN_C24_Bc_UP_eca2_Bc		AT1G51430.1	-0.684876	0.000512595	0.00755312	99.24	UP_C24_Bc_DOWN_eca2_Bc
AT4G02890.4	AT4G02890	0.397404	1.8180026815671e-05	0.00045148	99.95	DOWN_C24_Bc_UP_eca2_Bc		AT5G49630.1	-0.66519	0.000514947	0.0075831	99.24	UP_C24_Bc_DOWN_eca2_Bc
AT3G02240.1	AT3G02240	5.41614	1.84044596720134e-05	0.00045658	99.95	DOWN_C24_Bc_UP_eca2_Bc		AT1G79700.3	-0.830691	0.000516261	0.00759198	99.24	UP_C24_Bc_DOWN_eca2_Bc
AT2G34660.1	AT2G34660	7.59381	1.87937301436265e-05	0.00046431	99.95	DOWN_C24_Bc_UP_eca2_Bc		AT4G40030.1	-0.345959	0.000519103	0.0076115	99.24	UP_C24_Bc_DOWN_eca2_Bc
AT1G16270.2	AT1G16270	2.24853	1.89935226096966e-05	0.000468762	99.95	DOWN_C24_Bc_UP_eca2_Bc		AT5G58310.1	-0.518502	0.000518986	0.0076115	99.24	UP_C24_Bc_DOWN_eca2_Bc
AT4G30190.1	AT4G30190	0.326454	1.92472842089152e-05	0.000474535	99.95	DOWN_C24_Bc_UP_eca2_Bc		AT5G01220.1	-0.804576	0.000537256	0.00785839	99.21	UP_C24_Bc_DOWN_eca2_Bc
AT1G26420.1	AT1G26420	1.93989	1.94622928094057e-05	0.000478797	99.95	DOWN_C24_Bc_UP_eca2_Bc		AT3G61970.1	-0.994521	0.000539155	0.00786693	99.21	UP_C24_Bc_DOWN_eca2_Bc
AT5G47380.2	AT5G47380	7.57806	1.94802346466226e-05	0.000478797	99.95	DOWN_C24_Bc_UP_eca2_Bc		AT3G62550.1	-0.430387	0.000547429	0.00796336	99.2	UP_C24_Bc_DOWN_eca2_Bc
AT1G62305.2	AT1G62305	2.17745	1.9594467528931e-05	0.000480125	99.95	DOWN_C24_Bc_UP_eca2_Bc		AT3G13882.1	-0.449585	0.000558323	0.00811689	99.19	UP_C24_Bc_DOWN_eca2_Bc
AT4G39230.1	AT4G39230	1.13725	1.98781708921038e-05	0.000486578	99.95	DOWN_C24_Bc_UP_eca2_Bc		AT1G53090.3	-0.823722	0.00056248	0.00817236	99.18	UP_C24_Bc_DOWN_eca2_Bc
AT2G41090.1	AT2G41090	1.15784	2.00423555193777e-05	0.000490095	99.95	DOWN_C24_Bc_UP_eca2_Bc		AT1G74940.1	-0.672771	0.000566146	0.00822064	99.18	UP_C24_Bc_DOWN_eca2_Bc
AT5G66630.1	AT5G66630	1.26905	2.03172632352498e-05	0.000495803	99.95	DOWN_C24_Bc_UP_eca2_Bc		AT1G51745.1	-0.389334	0.000567277	0.00823205	99.18	UP_C24_Bc_DOWN_eca2_Bc
AT1G74080.1	AT1G74080	6.7762	2.04688211985708e-05	0.000498485	99.95	DOWN_C24_Bc_UP_eca2_Bc		AT5G40160.1	-0.69843	0.000568436	0.00824387	99.18	UP_C24_Bc_DOWN_eca2_Bc
AT1G55730.2	AT1G55730	1.00537	2.06094839583944e-05	0.00050089	99.95	DOWN_C24_Bc_UP_eca2_Bc		AT1G04620.1	-0.298986	0.000569236	0.00824865	99.18	UP_C24_Bc_DOWN_eca2_Bc
AT5G52910.2	AT5G52910	7.6401	2.10013323928766e-05	0.000509895	99.95	DOWN_C24_Bc_UP_eca2_Bc		AT2G34750.1	-0.339382	0.0005698	0.00824865	99.18	UP_C24_Bc_DOWN_eca2_Bc
AT4G29210.1	AT4G29210	0.573368	2.11215714620452e-05	0.000511775	99.95	DOWN_C24_Bc_UP_eca2_Bc		AT5G10330.8	-1.24517	0.000569754	0.00824865	99.18	UP_C24_Bc_DOWN_eca2_Bc
AT2G13790.1	AT2G13790	1.24474	2.11664562244777e-05	0.000511826	99.95	DOWN_C24_Bc_UP_eca2_Bc		AT3G20810.3	-0.982361	0.000571827	0.00826299	99.17	UP_C24_Bc_DOWN_eca2_Bc
AT5G33290.1	AT5G33290	0.985333	2.11451830888236e-05	0.000511826	99.95	DOWN_C24_Bc_UP_eca2_Bc		AT3G26510.4	-0.945608	0.000574401	0.00829016	99.17	UP_C24_Bc_DOWN_eca2_Bc
AT5G11300.1	AT5G11300	2.60131	2.12252681658374e-05	0.00051273	99.95	DOWN_C24_Bc_UP_eca2_Bc		AT5G09440.1	-0.491251	0.000574181	0.00829016	99.17	UP_C24_Bc_DOWN_eca2_Bc
AT4G21400.1	AT4G21400	1.65464	2.20063376774577e-05	0.000529458	99.95	DOWN_C24_Bc_UP_eca2_Bc		AT3G16230.7	-7.0604	0.000582368	0.00838996	99.16	UP_C24_Bc_DOWN_eca2_Bc
AT1G07620.1	AT1G07620	2.13456	2.21350690146771e-05	0.000530432	99.95	DOWN_C24_Bc_UP_eca2_Bc		ATCG00680.1	-0.466585	0.000585942	0.00843128	99.16	UP_C24_Bc_DOWN_eca2_Bc
AT5G14040.1	AT5G14040	0.318922	2.26379117386328e-05	0.000541386	99.95	DOWN_C24_Bc_UP_eca2_Bc		AT2G21240.2	-0.478245	0.000591907	0.00850688	99.15	UP_C24_Bc_DOWN_eca2_Bc
AT5G65980.1	AT5G65980	7.55602	2.28756683199254e-05	0.000546525	99.95	DOWN_C24_Bc_UP_eca2_Bc		AT4G34190.1	-0.669372	0.000606673	0.00869298	99.13	UP_C24_Bc_DOWN_eca2_Bc
AT1G80640.1	AT1G80640	0.436718	2.36159402512684e-05	0.000561965	99.94	DOWN_C24_Bc_UP_eca2_Bc		AT2G13360.2	-0.277045	0.000619892	0.0088453	99.12	UP_C24_Bc_DOWN_eca2_Bc
AT1G06290.1	AT1G06290	0.365728	2.38658539484494e-05	0.000566784	99.94	DOWN_C24_Bc_UP_eca2_Bc		AT1G23080.1	-0.704657	0.000620675	0.00885119	99.11	UP_C24_Bc_DOWN_eca2_Bc
AT2G47630.1	AT2G47630	1.57596	2.39957590099883e-05	0.000568785	99.94	DOWN_C24_Bc_UP_eca2_Bc		AT5G64630.3	-6.09548	0.000628714	0.0089445	99.11	UP_C24_Bc_DOWN_eca2_Bc
AT1G20880.3	AT1G20880	1.62644	2.41241196991706e-05	0.000571216	99.94	DOWN_C24_Bc_UP_eca2_Bc		AT1G44920.1	-0.543555	0.000631626	0.00897525	99.1	UP_C24_Bc_DOWN_eca2_Bc
AT3G13320.1	AT3G13320	0.618888	2.44774460626445e-05	0.000576945	99.94	DOWN_C24_Bc_UP_eca2_Bc		AT1G67700.1	-0.446009	0.000633648	0.00899634	99.1	UP_C24_Bc_DOWN_eca2_Bc
AT4G00970.1	AT4G00970	1.09239	2.44405146125606e-05	0.000576945	99.94	DOWN_C24_Bc_UP_eca2_Bc		AT5G01240.2	-1.32904	0.000638267	0.00905348	99.09	UP_C24_Bc_DOWN_eca2_Bc
AT5G43310.2	AT5G43310	0.656333	2.44866759869619e-05	0.000576945	99.94	DOWN_C24_Bc_UP_eca2_Bc		AT3G55170.5	-0.668004	0.000642005	0.00907965	99.09	UP_C24_Bc_DOWN_eca2_Bc
AT1G22900.1	AT1G22900	1.17284	2.46441782874344e-05	0.000580084	99.94	DOWN_C24_Bc_UP_eca2_Bc		AT4G36520.1	-0.362889	0.000641379	0.00907965	99.09	UP_C24_Bc_DOWN_eca2_Bc
AT1G33610.1	AT1G33610	0.823214	2.47490497293992e-05	0.00058198	99.94	DOWN_C24_Bc_UP_eca2_Bc		AT5G42820.2	-0.43276	0.000647051	0.00914552	99.09	UP_C24_Bc_DOWN_eca2_Bc
AT4G36150.1	AT4G36150	1.06577	2.4972729316176e-05	0.000586663	99.94	DOWN_C24_Bc_UP_eca2_Bc		AT3G43800.1	-0.595528	0.000650158	0.00917858	99.08	UP_C24_Bc_DOWN_eca2_Bc
AT1G27930.1	AT1G27930	0.527103	2.57103282921493e-05	0.000602216	99.94	DOWN_C24_Bc_UP_eca2_Bc		AT3G29670.1	-1.67603	0.000650706	0.0091809	99.08	UP_C24_Bc_DOWN_eca2_Bc
AT1G08940.1	AT1G08940	1.62284	2.59716310178515e-05	0.000606554	99.94	DOWN_C24_Bc_UP_eca2_Bc		AT5G63530.1	-0.917624	0.000652766	0.00920101	99.08	UP_C24_Bc_DOWN_eca2_Bc
AT4G22590.1	AT4G22590	1.70839	2.60085489015752e-05	0.000606824	99.94	DOWN_C24_Bc_UP_eca2_Bc		AT3G08510.1	-0.532427	0.000666464	0.00937007	99.06	UP_C24_Bc_DOWN_eca2_Bc
AT1G67520.3	AT1G67520	7.60278	2.6575934471929e-05	0.000617652	99.94	DOWN_C24_Bc_UP_eca2_Bc		AT3G57320.1	-1.23493	0.000671471	0.00943492	99.06	UP_C24_Bc_DOWN_eca2_Bc
AT3G23550.1	AT3G23550	1.35988	2.65574765396267e-05	0.000617652	99.94	DOWN_C24_Bc_UP_eca2_Bc		AT3G06610.1	-0.395587	0.000673509	0.00945244	99.05	UP_C24_Bc_DOWN_eca2_Bc
AT4G04210.1	AT4G04210	0.628802	2.67608818170769e-05	0.000621346	99.94	DOWN_C24_Bc_UP_eca2_Bc		AT1G50732.1	-1.20454	0.00067556	0.00947568	99.05	UP_C24_Bc_DOWN_eca2_Bc
AT4G25230.2	AT4G25230	1.48471	2.68196102079652e-05	0.000622106	99.94	DOWN_C24_Bc_UP_eca2_Bc		AT5G45300.1	-0.988963	0.00067901	0.00950791	99.05	UP_C24_Bc_DOWN_eca2_Bc
AT3G09520.1	AT3G09520	1.91352	2.71402160246762e-05	0.000628305	99.94	DOWN_C24_Bc_UP_eca2_Bc		AT2G42040.1	-0.524351	0.00068518	0.00958172	99.04	UP_C24_Bc_DOWN_eca2_Bc
AT3G18250.1	AT3G18250	1.68836	2.71220769489751e-05	0.000628305	99.94	DOWN_C24_Bc_UP_eca2_Bc		AT2G28305.1	-0.756654	0.0006877	0.00960168	99.04	UP_C24_Bc_DOWN_eca2_Bc
AT2G37760.7	AT2G37760	2.20946	2.73632175475237e-05	0.000632262	99.94	DOWN_C24_Bc_UP_eca2_Bc		AT3G59350.3	-0.386375	0.000694085	0.00965988	99.03	UP_C24_Bc_DOWN_eca2_Bc
AT5G41800.1	AT5G41800	0.768851	2.78367253575793e-05	0.000641963	99.94	DOWN_C24_Bc_UP_eca2_Bc		AT2G18300.2	-0.574154	0.000695311	0.00966765	99.03	UP_C24_Bc_DOWN_eca2_Bc
AT5G20730.2	AT5G20730	0.907058	2.79172176875389e-05	0.000643199	99.94	DOWN_C24_Bc_UP_eca2_Bc		AT4G32420.5	-0.459091	0.000701124	0.00972022	99.03	UP_C24_Bc_DOWN_eca2_Bc
AT1G48490.3	AT1G48490	8.20035	2.82068250333724e-05	0.000649246	99.94	DOWN_C24_Bc_UP_eca2_Bc		AT1G08550.2	-0.365384	0.000701781	0.00972369	99.03	UP_C24_Bc_DOWN_eca2_Bc
AT1G76130.1	AT1G76130	0.867635	2.82442796895601e-05	0.000649483	99.94	DOWN_C24_Bc_UP_eca2_Bc		AT3G61100.1	-1.20724	0.000705228	0.00976014	99.02	UP_C24_Bc_DOWN_eca2_Bc
AT4G27830.2	AT4G27830	0.855283	2.84443316747387e-05	0.000653455	99.93	DOWN_C24_Bc_UP_eca2_Bc		AT1G63110.2	-0.451047	0.000716966	0.00990222	99.01	UP_C24_Bc_DOWN_eca2_Bc
AT3G52880.1	AT3G52880	0.523054	2.89001383276762e-05	0.000663289	99.93	DOWN_C24_Bc_UP_eca2_Bc		AT1G68580.5	-2.00705	0.000720059	0.00993277	99.01	UP_C24_Bc_DOWN_eca2_Bc
AT5G20950.1	AT5G20950	0.604322	2.90090841473402e-05	0.000663878	99.93	DOWN_C24_Bc_UP_eca2_Bc		AT1G33520.1	-0.32627	0.000741742	0.0102123	98.98	UP_C24_Bc_DOWN_eca2_Bc
AT2G22990.4	AT2G22990	1.88459	2.91283022305169e-05	0.000665969	99.93	DOWN_C24_Bc_UP_eca2_Bc		AT1G77090.1	-0.499924	0.000749883	0.0103007	98.97	UP_C24_Bc_DOWN_eca2_Bc
AT5G57220.1	AT5G57220	1.53529	2.99995859912879e-05	0.000685234	99.93	DOWN_C24_Bc_UP_eca2_Bc		AT1G10550.1	-1.33554	0.000754171	0.0103423	98.97	UP_C24_Bc_DOWN_eca2_Bc
AT5G45470.1	AT5G45470	0.623167	3.04239599697285e-05	0.000693602	99.93	DOWN_C24_Bc_UP_eca2_Bc		AT1G76720.1	-1.28606	0.000762931	0.010426	98.96	UP_C24_Bc_DOWN_eca2_Bc
AT4G37910.1	AT4G37910	0.425539	3.10188117003233e-05	0.00070649	99.93	DOWN_C24_Bc_UP_eca2_Bc		AT1G45616.1	-2.27666	0.000765667	0.0104514	98.95	UP_C24_Bc_DOWN_eca2_Bc
AT5G67340.2	AT5G67340	2.06258	3.11285054765513e-05	0.000708314	99.93	DOWN_C24_Bc_UP_eca2_Bc		AT3G15950.1	-1.13151	0.000781161	0.0106447	98.94	UP_C24_Bc_DOWN_eca2_Bc
AT3G52930.1	AT3G52930	0.376501	3.12920054214384e-05	0.000711358	99.93	DOWN_C24_Bc_UP_eca2_Bc		AT1G31500.2	-0.845749	0.000792218	0.0107892	98.92	UP_C24_Bc_DOWN_eca2_Bc
AT5G67420.2	AT5G67420	3.33191	3.14376138860245e-05	0.000713989	99.93	DOWN_C24_Bc_UP_eca2_Bc		AT4G28025.2	-0.465173	0.000796284	0.0108384	98.92	UP_C24_Bc_DOWN_eca2_Bc
AT3G54500.7	AT3G54500	7.53362	3.16683949477922e-05	0.000716509	99.93	DOWN_C24_Bc_UP_eca2_Bc		AT3G11730.1	-0.412839	0.000801597	0.0108922	98.91	UP_C24_Bc_DOWN_eca2_Bc
AT2G27920.1	AT2G27920	0.58081	3.22290899311054e-05	0.000728505	99.93	DOWN_C24_Bc_UP_eca2_Bc		AT3G51880.5	-0.613944	0.000801248	0.0108922	98.91	UP_C24_Bc_DOWN_eca2_Bc
AT3G25510.2	AT3G25510	4.74478	3.24210351263857e-05	0.000732152	99.93	DOWN_C24_Bc_UP_eca2_Bc		AT3G56360.1	-0.624419	0.000803753	0.0109152	98.91	UP_C24_Bc_DOWN_eca2_Bc
AT4G35110.1	AT4G35110	7.49661	3.24667541593113e-05	0.000732493	99.93	DOWN_C24_Bc_UP_eca2_Bc		AT5G51410.2	-0.609353	0.000804321	0.0109168	98.91	UP_C24_Bc_DOWN_eca2_Bc
AT3G51630.1	AT3G51630	0.707509	3.318628798635e-05	0.000745912	99.93	DOWN_C24_Bc_UP_eca2_Bc		ATCG00430.1	-0.445086	0.000810662	0.0109904	98.9	UP_C24_Bc_DOWN_eca2_Bc
AT4G19660.1	AT4G19660	1.16667	3.32968965566169e-05	0.000747695	99.93	DOWN_C24_Bc_UP_eca2_Bc		AT1G12240.1	-0.637158	0.000818215	0.0110802	98.89	UP_C24_Bc_DOWN_eca2_Bc
AT3G22890.1	AT3G22890	0.45303	3.38152949025787e-05	0.000757203	99.92	DOWN_C24_Bc_UP_eca2_Bc		AT2G28660.1	-0.617363	0.000826927	0.0111729	98.88	UP_C24_Bc_DOWN_eca2_Bc
AT4G09760.2	AT4G09760	7.52273	3.37758983145796e-05	0.000757203	99.92	DOWN_C24_Bc_UP_eca2_Bc		AT1G55670.1	-0.560236	0.000832437	0.0112346	98.88	UP_C24_Bc_DOWN_eca2_Bc
AT5G64300.1	AT5G64300	0.41542	3.3810644396537e-05	0.000757203	99.92	DOWN_C24_Bc_UP_eca2_Bc		AT2G02760.1	-0.370306	0.000832	0.0112346	98.88	UP_C24_Bc_DOWN_eca2_Bc
AT1G21270.1	AT1G21270	0.792933	3.39323097739617e-05	0.000759112	99.92	DOWN_C24_Bc_UP_eca2_Bc		AT5G63370.6	-0.659851	0.000838403	0.0113024	98.87	UP_C24_Bc_DOWN_eca2_Bc
AT3G02880.1	AT3G02880	0.447355	3.47937107398144e-05	0.000776205	99.92	DOWN_C24_Bc_UP_eca2_Bc		AT5G42100.1	-0.840853	0.000842443	0.011344	98.87	UP_C24_Bc_DOWN_eca2_Bc
AT1G18830.3	AT1G18830	7.55137	3.52098764027848e-05	0.000784026	99.92	DOWN_C24_Bc_UP_eca2_Bc		AT1G63300.1	-1.35001	0.000862089	0.0115825	98.84	UP_C24_Bc_DOWN_eca2_Bc
AT5G45380.1	AT5G45380	1.48865	3.53167062945735e-05	0.000785674	99.92	DOWN_C24_Bc_UP_eca2_Bc		AT1G22530.1	-0.508129	0.000862664	0.0115837	98.84	UP_C24_Bc_DOWN_eca2_Bc
AT5G44070.1	AT5G44070	0.886219	3.54125020851039e-05	0.000786342	99.92	DOWN_C24_Bc_UP_eca2_Bc		AT2G33990.1	-0.567495	0.00086633	0.0116264	98.84	UP_C24_Bc_DOWN_eca2_Bc
AT1G01390.2	AT1G01390	7.47815	3.55781543350195e-05	0.000789287	99.92	DOWN_C24_Bc_UP_eca2_Bc		AT3G26420.1	-0.531909	0.000870016	0.0116456	98.84	UP_C24_Bc_DOWN_eca2_Bc
AT1G40390.1	AT1G40390	1.79009	3.59324245517238e-05	0.00079567	99.92	DOWN_C24_Bc_UP_eca2_Bc		AT4G31720.2	-0.429238	0.000869169	0.0116456	98.84	UP_C24_Bc_DOWN_eca2_Bc
AT5G26340.1	AT5G26340	1.6318	3.65753947262701e-05	0.000808038	99.92	DOWN_C24_Bc_UP_eca2_Bc		AT5G50240.2	-1.4114	0.000870545	0.0116456	98.84	UP_C24_Bc_DOWN_eca2_Bc
AT5G63980.1	AT5G63980	0.590336	3.65923005762791e-05	0.000808038	99.92	DOWN_C24_Bc_UP_eca2_Bc		ATCG00330.1	-0.838019	0.000870684	0.0116456	98.84	UP_C24_Bc_DOWN_eca2_Bc
AT3G13790.3	AT3G13790	7.69446	3.67226127371967e-05	0.000809421	99.92	DOWN_C24_Bc_UP_eca2_Bc		AT5G47720.2	-0.756606	0.000873147	0.0116721	98.83	UP_C24_Bc_DOWN_eca2_Bc
AT2G43620.1	AT2G43620	1.35639	3.73298700927407e-05	0.000821291	99.92	DOWN_C24_Bc_UP_eca2_Bc		AT3G54050.2	-0.368055	0.000873789	0.0116741	98.83	UP_C24_Bc_DOWN_eca2_Bc
AT1G68570.2	AT1G68570	0.941037	3.83050777160198e-05	0.000841972	99.92	DOWN_C24_Bc_UP_eca2_Bc		AT5G62140.1	-0.791394	0.000875793	0.0116943	98.83	UP_C24_Bc_DOWN_eca2_Bc
AT2G20420.1	AT2G20420	0.385234	3.89486655988903e-05	0.000854548	99.91	DOWN_C24_Bc_UP_eca2_Bc		AT2G37330.1	-0.482593	0.000878903	0.0117228	98.83	UP_C24_Bc_DOWN_eca2_Bc
AT1G02080.2	AT1G02080	2.00376	3.91342742090058e-05	0.000857833	99.91	DOWN_C24_Bc_UP_eca2_Bc		AT5G09730.1	-1.18783	0.000884005	0.0117777	98.82	UP_C24_Bc_DOWN_eca2_Bc
AT1G25055.1	AT1G25055	0.388909	3.94519629078994e-05	0.000864005	99.91	DOWN_C24_Bc_UP_eca2_Bc		AT3G20100.1	-0.755979	0.000889146	0.011833	98.82	UP_C24_Bc_DOWN_eca2_Bc
AT2G04570.1	AT2G04570	1.13294	3.98451720703627e-05	0.000871818	99.91	DOWN_C24_Bc_UP_eca2_Bc		AT3G15353.2	-0.805119	0.000900101	0.0119456	98.81	UP_C24_Bc_DOWN_eca2_Bc
AT1G49050.1	AT1G49050	0.842717	4.01338323658348e-05	0.00087653	99.91	DOWN_C24_Bc_UP_eca2_Bc		AT4G30760.2	-0.499619	0.000905779	0.0119943	98.8	UP_C24_Bc_DOWN_eca2_Bc
AT3G01430.1	AT3G01430	0.838938	4.04973070699208e-05	0.000883662	99.91	DOWN_C24_Bc_UP_eca2_Bc		AT4G01120.1	-0.609979	0.000911704	0.0120527	98.79	UP_C24_Bc_DOWN_eca2_Bc
AT1G55020.1	AT1G55020	0.816053	4.06753968610058e-05	0.000886009	99.91	DOWN_C24_Bc_UP_eca2_Bc		AT2G30470.1	-0.391128	0.000915697	0.012098	98.79	UP_C24_Bc_DOWN_eca2_Bc
AT5G57930.1	AT5G57930	7.71102	4.06789994035392e-05	0.000886009	99.91	DOWN_C24_Bc_UP_eca2_Bc		AT3G16850.1	-0.487811	0.000916143	0.012098	98.79	UP_C24_Bc_DOWN_eca2_Bc
AT2G47240.1	AT2G47240	0.871768	4.11830202877533e-05	0.000896171	99.91	DOWN_C24_Bc_UP_eca2_Bc		AT2G01320.1	-0.350966	0.000921576	0.0121631	98.78	UP_C24_Bc_DOWN_eca2_Bc
AT1G56340.1	AT1G56340	0.575669	4.35785688526185e-05	0.000939749	99.91	DOWN_C24_Bc_UP_eca2_Bc		AT3G51330.2	-0.564787	0.000932013	0.012294	98.77	UP_C24_Bc_DOWN_eca2_Bc
AT3G06300.1	AT3G06300	0.718931	4.37623117418333e-05	0.000942861	99.91	DOWN_C24_Bc_UP_eca2_Bc		AT2G38400.1	-0.321152	0.000938992	0.0123724	98.76	UP_C24_Bc_DOWN_eca2_Bc
AT4G19960.1	AT4G19960	0.947719	4.40024342356976e-05	0.000947181	99.91	DOWN_C24_Bc_UP_eca2_Bc		AT1G66940.2	-1.06972	0.000963049	0.0126599	98.73	UP_C24_Bc_DOWN_eca2_Bc
AT5G47380.1	AT5G47380	7.47326	4.4435088857089e-05	0.000954776	99.9	DOWN_C24_Bc_UP_eca2_Bc		AT5G19940.1	-0.411583	0.000966076	0.0126735	98.73	UP_C24_Bc_DOWN_eca2_Bc
AT4G09000.1	AT4G09000	0.42261	4.44869156314783e-05	0.000955031	99.9	DOWN_C24_Bc_UP_eca2_Bc		AT3G58680.1	-0.268504	0.000968012	0.0126849	98.73	UP_C24_Bc_DOWN_eca2_Bc
AT5G50210.1	AT5G50210	0.430534	4.57595363482088e-05	0.000980591	99.9	DOWN_C24_Bc_UP_eca2_Bc		AT3G44790.1	-1.35291	0.000970297	0.0127079	98.73	UP_C24_Bc_DOWN_eca2_Bc
AT1G74030.1	AT1G74030	1.4771	4.59742278571347e-05	0.000984309	99.9	DOWN_C24_Bc_UP_eca2_Bc		AT5G14450.1	-0.984814	0.000974403	0.0127526	98.72	UP_C24_Bc_DOWN_eca2_Bc
AT5G54840.1	AT5G54840	1.57251	4.63797456102742e-05	0.000991217	99.9	DOWN_C24_Bc_UP_eca2_Bc		AT5G28030.1	-0.664166	0.000975214	0.0127526	98.72	UP_C24_Bc_DOWN_eca2_Bc
AT4G30270.1	AT4G30270	0.518796	4.64703983117436e-05	0.000992267	99.9	DOWN_C24_Bc_UP_eca2_Bc		AT3G20070.2	-1.29504	0.000978538	0.0127878	98.72	UP_C24_Bc_DOWN_eca2_Bc
AT3G44340.3	AT3G44340	7.65852	4.69628758074513e-05	0.0010001	99.9	DOWN_C24_Bc_UP_eca2_Bc		AT1G69526.2	-1.34709	0.000985564	0.0128656	98.71	UP_C24_Bc_DOWN_eca2_Bc
AT4G28390.1	AT4G28390	0.578657	4.79662578430622e-05	0.00101966	99.9	DOWN_C24_Bc_UP_eca2_Bc		AT1G48420.3	-0.343152	0.000992589	0.0129502	98.7	UP_C24_Bc_DOWN_eca2_Bc
AT4G04955.1	AT4G04955	0.849125	4.87273552051308e-05	0.001034	99.9	DOWN_C24_Bc_UP_eca2_Bc		AT1G19350.6	-0.370105	0.00100829	0.0131407	98.69	UP_C24_Bc_DOWN_eca2_Bc
AT2G28890.1	AT2G28890	0.750694	4.88028410038139e-05	0.00103468	99.9	DOWN_C24_Bc_UP_eca2_Bc		AT5G16470.2	-0.276211	0.00100959	0.0131505	98.68	UP_C24_Bc_DOWN_eca2_Bc
AT2G28760.3	AT2G28760	1.45455	4.91458196869614e-05	0.00104103	99.9	DOWN_C24_Bc_UP_eca2_Bc		AT5G18210.1	-0.822687	0.00101509	0.0131791	98.68	UP_C24_Bc_DOWN_eca2_Bc
AT5G54860.1	AT5G54860	1.13212	4.93834121656328e-05	0.00104421	99.9	DOWN_C24_Bc_UP_eca2_Bc		AT4G33625.1	-0.431035	0.00101911	0.0132241	98.68	UP_C24_Bc_DOWN_eca2_Bc
AT1G33590.1	AT1G33590	7.54901	4.96823371651298e-05	0.00104961	99.9	DOWN_C24_Bc_UP_eca2_Bc		AT2G40520.5	-1.46388	0.00102001	0.0132285	98.68	UP_C24_Bc_DOWN_eca2_Bc
AT5G50060.1	AT5G50060	4.68036	5.00533202930816e-05	0.00105651	99.89	DOWN_C24_Bc_UP_eca2_Bc		AT3G26580.1	-0.315155	0.00102809	0.0133261	98.67	UP_C24_Bc_DOWN_eca2_Bc
AT1G35230.1	AT1G35230	1.47961	5.10789223665412e-05	0.00107531	99.89	DOWN_C24_Bc_UP_eca2_Bc		AT3G19720.2	-0.478284	0.00103312	0.0133841	98.66	UP_C24_Bc_DOWN_eca2_Bc
AT2G05380.2	AT2G05380	2.22149	5.12026406660713e-05	0.00107697	99.89	DOWN_C24_Bc_UP_eca2_Bc		AT5G18770.1	-0.655014	0.00104084	0.0134768	98.65	UP_C24_Bc_DOWN_eca2_Bc
AT4G00050.3	AT4G00050	1.61481	5.20616370270427e-05	0.00109215	99.89	DOWN_C24_Bc_UP_eca2_Bc		AT2G38120.1	-0.780001	0.00104156	0.0134788	98.65	UP_C24_Bc_DOWN_eca2_Bc
AT2G27360.1	AT2G27360	1.29918	5.21120821621469e-05	0.00109225	99.89	DOWN_C24_Bc_UP_eca2_Bc		AT2G34710.1	-0.775637	0.00104466	0.0134897	98.65	UP_C24_Bc_DOWN_eca2_Bc
AT1G68570.1	AT1G68570	0.869932	5.39679852720912e-05	0.00112812	99.89	DOWN_C24_Bc_UP_eca2_Bc		AT5G18600.1	-0.365324	0.00104407	0.0134897	98.65	UP_C24_Bc_DOWN_eca2_Bc
AT1G71530.1	AT1G71530	7.60735	5.40577680006709e-05	0.00112812	99.89	DOWN_C24_Bc_UP_eca2_Bc		AT1G19397.1	-0.690286	0.00104551	0.0134923	98.65	UP_C24_Bc_DOWN_eca2_Bc
AT5G05460.1	AT5G05460	1.21065	5.42487259166975e-05	0.00113001	99.89	DOWN_C24_Bc_UP_eca2_Bc		AT5G64770.1	-0.594178	0.00104599	0.0134923	98.65	UP_C24_Bc_DOWN_eca2_Bc
AT5G64905.1	AT5G64905	3.11385	5.42089108160286e-05	0.00113001	99.89	DOWN_C24_Bc_UP_eca2_Bc		AT1G68810.1	-1.16149	0.0010491	0.0135252	98.65	UP_C24_Bc_DOWN_eca2_Bc
AT5G13210.1	AT5G13210	2.73198	5.45133358934996e-05	0.00113364	99.89	DOWN_C24_Bc_UP_eca2_Bc		AT5G47680.1	-0.33875	0.00105256	0.0135552	98.64	UP_C24_Bc_DOWN_eca2_Bc
AT3G28580.1	AT3G28580	2.20015	5.45874811215415e-05	0.0011342	99.89	DOWN_C24_Bc_UP_eca2_Bc		AT1G01100.3	-0.836329	0.00105599	0.0135847	98.64	UP_C24_Bc_DOWN_eca2_Bc
AT2G02810.1	AT2G02810	0.986873	5.47084000654119e-05	0.00113474	99.89	DOWN_C24_Bc_UP_eca2_Bc		AT5G47630.1	-0.8018	0.00106339	0.0136432	98.64	UP_C24_Bc_DOWN_eca2_Bc
AT4G18950.1	AT4G18950	0.696742	5.58077790833261e-05	0.00115554	99.88	DOWN_C24_Bc_UP_eca2_Bc		AT5G48230.2	-0.403771	0.00107101	0.0137336	98.63	UP_C24_Bc_DOWN_eca2_Bc
AT5G46350.1	AT5G46350	1.79467	5.57652766723426e-05	0.00115554	99.88	DOWN_C24_Bc_UP_eca2_Bc		AT3G59990.3	-0.439039	0.00107595	0.0137822	98.62	UP_C24_Bc_DOWN_eca2_Bc
AT2G24600.1	AT2G24600	1.67605	5.60094116103347e-05	0.00115771	99.88	DOWN_C24_Bc_UP_eca2_Bc		AT3G12980.2	-0.958259	0.00107906	0.0138065	98.62	UP_C24_Bc_DOWN_eca2_Bc
AT4G13510.1	AT4G13510	0.603182	5.61811568248043e-05	0.00116025	99.88	DOWN_C24_Bc_UP_eca2_Bc		AT5G18840.1	-0.55474	0.00107958	0.0138065	98.62	UP_C24_Bc_DOWN_eca2_Bc
AT1G76390.2	AT1G76390	7.41792	5.78563829226133e-05	0.00119176	99.88	DOWN_C24_Bc_UP_eca2_Bc		AT1G54820.1	-1.06728	0.00108438	0.0138605	98.61	UP_C24_Bc_DOWN_eca2_Bc
AT4G32650.3	AT4G32650	1.89923	5.78545803309015e-05	0.00119176	99.88	DOWN_C24_Bc_UP_eca2_Bc		AT5G27270.1	-0.694313	0.00109188	0.0139192	98.61	UP_C24_Bc_DOWN_eca2_Bc
AT1G22890.1	AT1G22890	0.533186	5.82259996707315e-05	0.00119731	99.88	DOWN_C24_Bc_UP_eca2_Bc		AT1G66350.1	-0.594715	0.00110169	0.0140218	98.6	UP_C24_Bc_DOWN_eca2_Bc
AT1G49750.1	AT1G49750	0.410556	5.92873838816145e-05	0.00121705	99.88	DOWN_C24_Bc_UP_eca2_Bc		AT2G39900.1	-0.778287	0.00112742	0.0143036	98.57	UP_C24_Bc_DOWN_eca2_Bc
AT2G03120.1	AT2G03120	0.471744	6.0519287337849e-05	0.00123914	99.88	DOWN_C24_Bc_UP_eca2_Bc		AT5G54280.1	-1.05191	0.00112739	0.0143036	98.57	UP_C24_Bc_DOWN_eca2_Bc
AT2G46650.1	AT2G46650	0.859387	6.11065352479772e-05	0.0012469	99.88	DOWN_C24_Bc_UP_eca2_Bc		AT2G01100.2	-0.287867	0.00113185	0.0143446	98.57	UP_C24_Bc_DOWN_eca2_Bc
AT3G49390.1	AT3G49390	1.02907	6.10806238292205e-05	0.0012469	99.88	DOWN_C24_Bc_UP_eca2_Bc		AT1G72416.2	-0.774819	0.00113607	0.0143904	98.56	UP_C24_Bc_DOWN_eca2_Bc
AT2G25320.3	AT2G25320	7.56654	6.13637914602516e-05	0.00125108	99.87	DOWN_C24_Bc_UP_eca2_Bc		AT5G18860.2	-1.36118	0.00114249	0.0144564	98.55	UP_C24_Bc_DOWN_eca2_Bc
AT5G54760.1	AT5G54760	0.398026	6.15810741968515e-05	0.00125337	99.87	DOWN_C24_Bc_UP_eca2_Bc		AT5G01530.1	-0.513266	0.00115829	0.0146331	98.54	UP_C24_Bc_DOWN_eca2_Bc
AT3G28930.2	AT3G28930	1.50994	6.34384901464368e-05	0.00129008	99.87	DOWN_C24_Bc_UP_eca2_Bc		AT1G09415.1	-0.516156	0.00116664	0.0147076	98.53	UP_C24_Bc_DOWN_eca2_Bc
AT1G56340.2	AT1G56340	1.73353	6.40286470145979e-05	0.00129987	99.87	DOWN_C24_Bc_UP_eca2_Bc		AT3G21280.1	-0.762888	0.00117347	0.0147547	98.52	UP_C24_Bc_DOWN_eca2_Bc
AT1G61360.1	AT1G61360	1.82278	6.41946258165998e-05	0.00130154	99.87	DOWN_C24_Bc_UP_eca2_Bc		AT4G27430.1	-0.714416	0.00118282	0.0148645	98.51	UP_C24_Bc_DOWN_eca2_Bc
AT3G09010.1	AT3G09010	1.44306	6.42199229316919e-05	0.00130154	99.87	DOWN_C24_Bc_UP_eca2_Bc		AT3G09740.1	-0.252041	0.00118951	0.014925	98.51	UP_C24_Bc_DOWN_eca2_Bc
AT4G08555.1	AT4G08555	3.1607	6.60245477058705e-05	0.00133472	99.87	DOWN_C24_Bc_UP_eca2_Bc		AT3G18750.3	-2.47236	0.00119041	0.0149276	98.51	UP_C24_Bc_DOWN_eca2_Bc
AT4G12490.1	AT4G12490	2.53344	6.66026930583222e-05	0.00134414	99.87	DOWN_C24_Bc_UP_eca2_Bc		AT5G21430.1	-0.569927	0.00119096	0.0149276	98.51	UP_C24_Bc_DOWN_eca2_Bc
AT5G57240.2	AT5G57240	4.64203	6.70176103718457e-05	0.00135137	99.86	DOWN_C24_Bc_UP_eca2_Bc		AT1G75180.3	-0.657301	0.0012019	0.0150096	98.5	UP_C24_Bc_DOWN_eca2_Bc
AT4G21410.3	AT4G21410	1.43254	6.78398069869828e-05	0.00136335	99.86	DOWN_C24_Bc_UP_eca2_Bc		AT1G67480.3	-1.10914	0.00121623	0.0151332	98.49	UP_C24_Bc_DOWN_eca2_Bc
AT5G67385.1	AT5G67385	0.389255	6.80227446707723e-05	0.00136588	99.86	DOWN_C24_Bc_UP_eca2_Bc		AT3G08940.2	-0.363015	0.0012208	0.0151806	98.48	UP_C24_Bc_DOWN_eca2_Bc
AT5G27600.1	AT5G27600	1.11444	6.84678594488311e-05	0.00137367	99.86	DOWN_C24_Bc_UP_eca2_Bc		AT1G33080.1	-0.744594	0.00123268	0.0153061	98.47	UP_C24_Bc_DOWN_eca2_Bc
AT1G54000.1	AT1G54000	4.71823	6.89450282681228e-05	0.00138208	99.86	DOWN_C24_Bc_UP_eca2_Bc		AT5G22620.2	-0.497594	0.00124168	0.0153842	98.46	UP_C24_Bc_DOWN_eca2_Bc
AT5G52540.1	AT5G52540	0.597378	6.9946014409053e-05	0.0013998	99.86	DOWN_C24_Bc_UP_eca2_Bc		AT5G59430.1	-0.461231	0.00124219	0.0153842	98.46	UP_C24_Bc_DOWN_eca2_Bc
AT2G17500.2	AT2G17500	1.8993	7.32596460909003e-05	0.00145553	99.85	DOWN_C24_Bc_UP_eca2_Bc		AT3G49840.2	-1.63443	0.00125574	0.01552	98.45	UP_C24_Bc_DOWN_eca2_Bc
AT5G45550.1	AT5G45550	0.514706	7.36150419909866e-05	0.001461	99.85	DOWN_C24_Bc_UP_eca2_Bc		AT4G35020.1	-0.376255	0.00125673	0.0155242	98.45	UP_C24_Bc_DOWN_eca2_Bc
AT4G35480.1	AT4G35480	0.691741	7.38486980407764e-05	0.00146442	99.85	DOWN_C24_Bc_UP_eca2_Bc		AT4G10610.1	-0.281561	0.00127025	0.0156588	98.43	UP_C24_Bc_DOWN_eca2_Bc
AT5G64750.1	AT5G64750	1.89393	7.56193992130154e-05	0.00149581	99.85	DOWN_C24_Bc_UP_eca2_Bc		AT3G46580.1	-0.957105	0.00127164	0.0156678	98.43	UP_C24_Bc_DOWN_eca2_Bc
AT3G11820.2	AT3G11820	0.561365	7.63104862856847e-05	0.00150575	99.85	DOWN_C24_Bc_UP_eca2_Bc		AT2G42170.3	-1.70207	0.00127282	0.0156718	98.43	UP_C24_Bc_DOWN_eca2_Bc
AT2G17420.1	AT2G17420	0.355343	7.65239202520145e-05	0.00150825	99.85	DOWN_C24_Bc_UP_eca2_Bc		ATCG00270.1	-0.547243	0.00128099	0.0157344	98.43	UP_C24_Bc_DOWN_eca2_Bc
AT4G04320.1	AT4G04320	0.954368	7.81111533732339e-05	0.00153747	99.85	DOWN_C24_Bc_UP_eca2_Bc		AT5G57300.3	-1.23476	0.00129206	0.0158216	98.42	UP_C24_Bc_DOWN_eca2_Bc
AT2G02800.1	AT2G02800	0.581946	7.82383420629167e-05	0.00153871	99.85	DOWN_C24_Bc_UP_eca2_Bc		AT3G07880.1	-0.296085	0.00129636	0.015858	98.41	UP_C24_Bc_DOWN_eca2_Bc
AT3G60860.1	AT3G60860	0.480916	7.95761988240366e-05	0.00156117	99.84	DOWN_C24_Bc_UP_eca2_Bc		AT5G01350.1	-0.265064	0.00130228	0.0159223	98.41	UP_C24_Bc_DOWN_eca2_Bc
AT3G02890.3	AT3G02890	7.40769	8.25928899748756e-05	0.00161637	99.84	DOWN_C24_Bc_UP_eca2_Bc		AT5G01240.1	-0.925876	0.00131143	0.016026	98.4	UP_C24_Bc_DOWN_eca2_Bc
AT1G07630.1	AT1G07630	0.990092	8.32247595663531e-05	0.00162608	99.84	DOWN_C24_Bc_UP_eca2_Bc		AT5G01650.1	-0.334538	0.00131251	0.016031	98.4	UP_C24_Bc_DOWN_eca2_Bc
AT5G52450.1	AT5G52450	1.11561	8.31618530214697e-05	0.00162608	99.84	DOWN_C24_Bc_UP_eca2_Bc		AT5G03470.1	-0.384282	0.00131529	0.0160567	98.39	UP_C24_Bc_DOWN_eca2_Bc
AT3G22845.1	AT3G22845	0.427742	8.48446721795574e-05	0.00165233	99.83	DOWN_C24_Bc_UP_eca2_Bc		AT2G45740.2	-0.282273	0.00131768	0.0160777	98.39	UP_C24_Bc_DOWN_eca2_Bc
AT3G26600.1	AT3G26600	1.02924	8.52169735837305e-05	0.00165823	99.83	DOWN_C24_Bc_UP_eca2_Bc		AT4G32340.1	-0.424895	0.00132393	0.0161457	98.39	UP_C24_Bc_DOWN_eca2_Bc
AT1G03370.1	AT1G03370	0.674018	8.60502096696825e-05	0.00167037	99.83	DOWN_C24_Bc_UP_eca2_Bc		AT5G46410.2	-0.444285	0.00132681	0.0161726	98.38	UP_C24_Bc_DOWN_eca2_Bc
AT1G11050.1	AT1G11050	0.734499	8.71674563957541e-05	0.00168931	99.83	DOWN_C24_Bc_UP_eca2_Bc		AT5G56100.1	-0.46432	0.00134001	0.0163085	98.37	UP_C24_Bc_DOWN_eca2_Bc
AT4G23470.2	AT4G23470	0.997316	8.76927686068736e-05	0.00169812	99.83	DOWN_C24_Bc_UP_eca2_Bc		AT3G49940.1	-0.82954	0.00134697	0.0163683	98.36	UP_C24_Bc_DOWN_eca2_Bc
AT2G24520.1	AT2G24520	7.32479	8.97937606876621e-05	0.00173599	99.83	DOWN_C24_Bc_UP_eca2_Bc		AT1G35190.1	-0.814555	0.0013585	0.0164916	98.35	UP_C24_Bc_DOWN_eca2_Bc
AT1G59870.1	AT1G59870	0.712079	9.12092535337041e-05	0.00176051	99.82	DOWN_C24_Bc_UP_eca2_Bc		AT3G11690.1	-0.691236	0.00138117	0.0167414	98.33	UP_C24_Bc_DOWN_eca2_Bc
AT2G20320.2	AT2G20320	0.834191	9.21014674903545e-05	0.00177486	99.82	DOWN_C24_Bc_UP_eca2_Bc		AT1G54740.1	-0.715241	0.00139163	0.016847	98.32	UP_C24_Bc_DOWN_eca2_Bc
AT3G26430.1	AT3G26430	0.432631	9.24974810118332e-05	0.00177963	99.82	DOWN_C24_Bc_UP_eca2_Bc		AT3G06080.2	-0.341542	0.00140233	0.0169463	98.31	UP_C24_Bc_DOWN_eca2_Bc
AT1G63770.5	AT1G63770	1.40666	9.4000868969229e-05	0.0018071	99.82	DOWN_C24_Bc_UP_eca2_Bc		AT5G24930.1	-0.335832	0.00140181	0.0169463	98.31	UP_C24_Bc_DOWN_eca2_Bc
AT1G25025.1	AT1G25025	1.29372	9.56811961680335e-05	0.00183204	99.82	DOWN_C24_Bc_UP_eca2_Bc		AT2G26500.1	-0.222453	0.00141569	0.0170905	98.29	UP_C24_Bc_DOWN_eca2_Bc
AT1G25112.1	AT1G25112	1.29372	9.56811961680335e-05	0.00183204	99.82	DOWN_C24_Bc_UP_eca2_Bc		AT3G16240.1	-0.977583	0.00141514	0.0170905	98.29	UP_C24_Bc_DOWN_eca2_Bc
AT5G61010.1	AT5G61010	1.42217	9.59222666181124e-05	0.00183372	99.82	DOWN_C24_Bc_UP_eca2_Bc		AT4G02630.1	-0.872034	0.00142175	0.017155	98.28	UP_C24_Bc_DOWN_eca2_Bc
AT5G67350.1	AT5G67350	0.831102	9.60792442452831e-05	0.00183525	99.82	DOWN_C24_Bc_UP_eca2_Bc		AT4G01935.1	-0.50169	0.00142519	0.0171791	98.28	UP_C24_Bc_DOWN_eca2_Bc
AT3G13870.1	AT3G13870	0.550496	9.72982992942697e-05	0.00185705	99.81	DOWN_C24_Bc_UP_eca2_Bc		AT5G10150.1	-0.669292	0.00142501	0.0171791	98.28	UP_C24_Bc_DOWN_eca2_Bc
AT5G25940.1	AT5G25940	0.460916	9.81366660205287e-05	0.00187156	99.81	DOWN_C24_Bc_UP_eca2_Bc		AT4G16830.1	-0.263713	0.00144197	0.0173638	98.26	UP_C24_Bc_DOWN_eca2_Bc
AT4G34131.1	AT4G34131	2.35331	9.90589508911839e-05	0.00188464	99.81	DOWN_C24_Bc_UP_eca2_Bc		AT1G61240.8	-0.966835	0.00145009	0.0174529	98.25	UP_C24_Bc_DOWN_eca2_Bc
AT2G01140.1	AT2G01140	0.405959	0.000100189	0.00190311	99.81	DOWN_C24_Bc_UP_eca2_Bc		AT1G47270.2	-0.906369	0.00146925	0.0176302	98.24	UP_C24_Bc_DOWN_eca2_Bc
AT1G17600.1	AT1G17600	0.880181	0.000100467	0.00190689	99.81	DOWN_C24_Bc_UP_eca2_Bc		AT1G15200.1	-0.365787	0.0014719	0.0176532	98.23	UP_C24_Bc_DOWN_eca2_Bc
AT3G46540.3	AT3G46540	1.03409	0.000100743	0.0019106	99.81	DOWN_C24_Bc_UP_eca2_Bc		AT2G06520.1	-0.453107	0.0014754	0.0176863	98.23	UP_C24_Bc_DOWN_eca2_Bc
AT4G37900.1	AT4G37900	1.43407	0.000101246	0.0019171	99.81	DOWN_C24_Bc_UP_eca2_Bc		AT2G33830.1	-0.533798	0.00147983	0.0177154	98.23	UP_C24_Bc_DOWN_eca2_Bc
AT4G02050.2	AT4G02050	0.770903	0.000103247	0.00195036	99.8	DOWN_C24_Bc_UP_eca2_Bc		AT2G19810.1	-0.605539	0.00148558	0.0177694	98.22	UP_C24_Bc_DOWN_eca2_Bc
AT1G19610.1	AT1G19610	1.47364	0.000104191	0.00196664	99.8	DOWN_C24_Bc_UP_eca2_Bc		AT4G23870.1	-1.42848	0.00149092	0.0178099	98.22	UP_C24_Bc_DOWN_eca2_Bc
AT2G15090.1	AT2G15090	1.054	0.000105357	0.00198552	99.8	DOWN_C24_Bc_UP_eca2_Bc		AT2G26710.1	-0.976009	0.00150052	0.0179066	98.21	UP_C24_Bc_DOWN_eca2_Bc
AT1G34370.1	AT1G34370	0.893187	0.000106265	0.00199946	99.8	DOWN_C24_Bc_UP_eca2_Bc		AT2G36410.2	-0.669982	0.00150828	0.0179903	98.2	UP_C24_Bc_DOWN_eca2_Bc
AT1G51520.1	AT1G51520	7.36374	0.000108317	0.00203647	99.8	DOWN_C24_Bc_UP_eca2_Bc		AT3G23310.1	-0.375838	0.00152403	0.0181678	98.18	UP_C24_Bc_DOWN_eca2_Bc
AT3G50900.1	AT3G50900	1.09221	0.000108751	0.00204143	99.8	DOWN_C24_Bc_UP_eca2_Bc		AT4G36540.2	-0.799936	0.00152616	0.0181756	98.18	UP_C24_Bc_DOWN_eca2_Bc
AT1G18390.1	AT1G18390	1.76396	0.000108981	0.00204414	99.8	DOWN_C24_Bc_UP_eca2_Bc		AT2G17695.2	-0.332815	0.00153223	0.0182305	98.18	UP_C24_Bc_DOWN_eca2_Bc
AT4G04220.1	AT4G04220	1.07181	0.000109887	0.00205791	99.79	DOWN_C24_Bc_UP_eca2_Bc		AT5G04360.2	-0.391927	0.00153341	0.0182354	98.18	UP_C24_Bc_DOWN_eca2_Bc
AT3G13440.2	AT3G13440	1.57795	0.000110696	0.00207143	99.79	DOWN_C24_Bc_UP_eca2_Bc		AT1G09480.2	-1.48	0.00154387	0.0183507	98.16	UP_C24_Bc_DOWN_eca2_Bc
AT1G31230.1	AT1G31230	0.391993	0.000111562	0.002086	99.79	DOWN_C24_Bc_UP_eca2_Bc		AT5G44680.1	-1.15234	0.00154592	0.0183569	98.16	UP_C24_Bc_DOWN_eca2_Bc
AT2G32240.1	AT2G32240	0.74424	0.000111996	0.0020925	99.79	DOWN_C24_Bc_UP_eca2_Bc		AT5G63860.1	-0.253529	0.00154872	0.0183809	98.16	UP_C24_Bc_DOWN_eca2_Bc
AT3G26340.1	AT3G26340	0.639172	0.000112321	0.00209528	99.79	DOWN_C24_Bc_UP_eca2_Bc		AT3G15095.1	-0.522061	0.00155087	0.0183915	98.16	UP_C24_Bc_DOWN_eca2_Bc
AT1G19715.3	AT1G19715	7.3787	0.000112774	0.00210209	99.79	DOWN_C24_Bc_UP_eca2_Bc		AT4G02130.1	-0.835294	0.00155351	0.0184103	98.16	UP_C24_Bc_DOWN_eca2_Bc
AT5G08790.1	AT5G08790	1.63604	0.000113251	0.00210934	99.79	DOWN_C24_Bc_UP_eca2_Bc		AT3G21215.1	-0.694119	0.00156486	0.0185174	98.15	UP_C24_Bc_DOWN_eca2_Bc
AT1G04970.1	AT1G04970	0.686263	0.000114273	0.00212672	99.79	DOWN_C24_Bc_UP_eca2_Bc		AT2G04795.1	-0.731877	0.00157361	0.0185933	98.14	UP_C24_Bc_DOWN_eca2_Bc
AT3G06860.1	AT3G06860	0.963465	0.000114674	0.00213252	99.79	DOWN_C24_Bc_UP_eca2_Bc		AT3G11500.2	-0.440138	0.00157769	0.0186232	98.14	UP_C24_Bc_DOWN_eca2_Bc
AT4G10925.1	AT4G10925	0.863567	0.000116428	0.00216178	99.78	DOWN_C24_Bc_UP_eca2_Bc		AT3G23760.1	-0.597523	0.00157877	0.0186266	98.14	UP_C24_Bc_DOWN_eca2_Bc
AT4G26910.2	AT4G26910	1.28292	0.000116706	0.00216527	99.78	DOWN_C24_Bc_UP_eca2_Bc		AT5G17520.1	-0.640853	0.00158408	0.0186801	98.13	UP_C24_Bc_DOWN_eca2_Bc
AT5G25820.1	AT5G25820	1.898	0.000120526	0.00222922	99.78	DOWN_C24_Bc_UP_eca2_Bc		AT1G45249.5	-2.23686	0.00158794	0.0187164	98.13	UP_C24_Bc_DOWN_eca2_Bc
AT3G06810.1	AT3G06810	0.441909	0.00012064	0.00222961	99.78	DOWN_C24_Bc_UP_eca2_Bc		AT1G07830.1	-0.520643	0.00160676	0.018901	98.11	UP_C24_Bc_DOWN_eca2_Bc
AT5G41100.1	AT5G41100	1.22277	0.000123074	0.00226758	99.77	DOWN_C24_Bc_UP_eca2_Bc		AT2G28900.1	-0.515684	0.00161249	0.018959	98.1	UP_C24_Bc_DOWN_eca2_Bc
AT5G54720.1	AT5G54720	1.11809	0.000122986	0.00226758	99.77	DOWN_C24_Bc_UP_eca2_Bc		AT4G37400.1	-2.07974	0.00161979	0.0190296	98.1	UP_C24_Bc_DOWN_eca2_Bc
AT5G44240.2	AT5G44240	1.6316	0.00012392	0.00228141	99.77	DOWN_C24_Bc_UP_eca2_Bc		AT2G37340.6	-0.982645	0.00162694	0.0190914	98.09	UP_C24_Bc_DOWN_eca2_Bc
AT1G30320.1	AT1G30320	0.599416	0.000124581	0.00229005	99.77	DOWN_C24_Bc_UP_eca2_Bc		AT2G36430.1	-0.668365	0.0016544	0.0193189	98.07	UP_C24_Bc_DOWN_eca2_Bc
AT1G05170.2	AT1G05170	1.03727	0.000126525	0.00231865	99.77	DOWN_C24_Bc_UP_eca2_Bc		AT1G30690.2	-0.867307	0.00166788	0.0194193	98.06	UP_C24_Bc_DOWN_eca2_Bc
AT4G23250.3	AT4G23250	2.4054	0.000126484	0.00231865	99.77	DOWN_C24_Bc_UP_eca2_Bc		AT1G54310.1	-0.617515	0.0016743	0.0194846	98.05	UP_C24_Bc_DOWN_eca2_Bc
AT1G52770.1	AT1G52770	2.57163	0.000129457	0.00236695	99.76	DOWN_C24_Bc_UP_eca2_Bc		AT4G23820.1	-0.647978	0.00169501	0.0197065	98.03	UP_C24_Bc_DOWN_eca2_Bc
AT1G78900.1	AT1G78900	0.406216	0.000129998	0.00237501	99.76	DOWN_C24_Bc_UP_eca2_Bc		AT4G40090.1	-1.87582	0.00169757	0.0197266	98.03	UP_C24_Bc_DOWN_eca2_Bc
AT4G15550.1	AT4G15550	3.45398	0.000130106	0.00237518	99.76	DOWN_C24_Bc_UP_eca2_Bc		AT1G10890.1	-0.508979	0.00169843	0.0197271	98.03	UP_C24_Bc_DOWN_eca2_Bc
AT4G23010.1	AT4G23010	0.850968	0.000133128	0.00242479	99.76	DOWN_C24_Bc_UP_eca2_Bc		AT2G27350.1	-0.640143	0.00171246	0.0198668	98.01	UP_C24_Bc_DOWN_eca2_Bc
AT1G80960.5	AT1G80960	7.33295	0.000133725	0.00243197	99.76	DOWN_C24_Bc_UP_eca2_Bc		AT5G36250.1	-0.32344	0.00171296	0.0198668	98.01	UP_C24_Bc_DOWN_eca2_Bc
AT3G12570.1	AT3G12570	0.920802	0.000135895	0.00246393	99.75	DOWN_C24_Bc_UP_eca2_Bc		AT4G07868.1	-0.574501	0.00171732	0.0199078	98.01	UP_C24_Bc_DOWN_eca2_Bc
AT5G52882.1	AT5G52882	0.421234	0.000136554	0.002474	99.75	DOWN_C24_Bc_UP_eca2_Bc		AT3G57800.2	-0.598837	0.00172048	0.0199226	98.01	UP_C24_Bc_DOWN_eca2_Bc
AT3G44300.1	AT3G44300	2.72309	0.000136984	0.00247819	99.75	DOWN_C24_Bc_UP_eca2_Bc		AT4G38860.1	-1.33777	0.00172309	0.019936	98.01	UP_C24_Bc_DOWN_eca2_Bc
AT5G19130.1	AT5G19130	1.08476	0.000136992	0.00247819	99.75	DOWN_C24_Bc_UP_eca2_Bc		AT5G39340.4	-0.519625	0.00173124	0.0200188	98	UP_C24_Bc_DOWN_eca2_Bc
AT1G55450.1	AT1G55450	0.6619	0.000139651	0.00252247	99.75	DOWN_C24_Bc_UP_eca2_Bc		AT3G60340.1	-0.497653	0.0017417	0.020093	97.99	UP_C24_Bc_DOWN_eca2_Bc
AT1G76970.5	AT1G76970	7.25766	0.000139578	0.00252247	99.75	DOWN_C24_Bc_UP_eca2_Bc		AT5G64350.1	-0.330581	0.00175589	0.0202038	97.98	UP_C24_Bc_DOWN_eca2_Bc
AT2G41880.2	AT2G41880	2.21069	0.00014034	0.00253109	99.75	DOWN_C24_Bc_UP_eca2_Bc		AT5G03240.1	-0.211975	0.00176616	0.0203043	97.97	UP_C24_Bc_DOWN_eca2_Bc
AT2G34660.2	AT2G34660	1.91478	0.000141281	0.00254423	99.75	DOWN_C24_Bc_UP_eca2_Bc		AT2G42870.1	-1.28132	0.001775	0.0203691	97.96	UP_C24_Bc_DOWN_eca2_Bc
AT3G06450.1	AT3G06450	1.05807	0.000141996	0.00255437	99.74	DOWN_C24_Bc_UP_eca2_Bc		AT3G51950.4	-0.640198	0.0017998	0.0206141	97.94	UP_C24_Bc_DOWN_eca2_Bc
AT3G63380.1	AT3G63380	1.72755	0.000142058	0.00255437	99.74	DOWN_C24_Bc_UP_eca2_Bc		AT3G07200.1	-1.2263	0.0018183	0.0207961	97.92	UP_C24_Bc_DOWN_eca2_Bc
AT1G25390.1	AT1G25390	0.494577	0.000142221	0.00255538	99.74	DOWN_C24_Bc_UP_eca2_Bc		AT2G20270.1	-0.367189	0.00183243	0.0209077	97.91	UP_C24_Bc_DOWN_eca2_Bc
AT1G27970.1	AT1G27970	0.495567	0.000143555	0.00257355	99.74	DOWN_C24_Bc_UP_eca2_Bc		AT2G39870.1	-0.889909	0.00183168	0.0209077	97.91	UP_C24_Bc_DOWN_eca2_Bc
AT2G43190.4	AT2G43190	7.27445	0.000143485	0.00257355	99.74	DOWN_C24_Bc_UP_eca2_Bc		AT1G43620.2	-1.8154	0.00183607	0.0209392	97.91	UP_C24_Bc_DOWN_eca2_Bc
AT1G72930.1	AT1G72930	0.837225	0.000144837	0.00259265	99.74	DOWN_C24_Bc_UP_eca2_Bc		AT4G07950.1	-0.489716	0.0018453	0.0210142	97.9	UP_C24_Bc_DOWN_eca2_Bc
AT5G40780.3	AT5G40780	1.15093	0.000145875	0.00260927	99.74	DOWN_C24_Bc_UP_eca2_Bc		AT5G08410.2	-0.393415	0.00185235	0.0210747	97.89	UP_C24_Bc_DOWN_eca2_Bc
AT3G25250.1	AT3G25250	3.66313	0.000148183	0.00264857	99.74	DOWN_C24_Bc_UP_eca2_Bc		AT1G11930.2	-0.297001	0.00190453	0.0215658	97.84	UP_C24_Bc_DOWN_eca2_Bc
AT4G25390.1	AT4G25390	0.967391	0.000148682	0.0026555	99.73	DOWN_C24_Bc_UP_eca2_Bc		AT4G24450.1	-0.548707	0.00190382	0.0215658	97.84	UP_C24_Bc_DOWN_eca2_Bc
AT5G10790.1	AT5G10790	0.975302	0.000154715	0.00275708	99.72	DOWN_C24_Bc_UP_eca2_Bc		AT5G11720.1	-0.344229	0.00190386	0.0215658	97.84	UP_C24_Bc_DOWN_eca2_Bc
AT3G07700.1	AT3G07700	0.700093	0.000154964	0.00275947	99.72	DOWN_C24_Bc_UP_eca2_Bc		AT1G18730.3	-0.545227	0.0019092	0.0216084	97.84	UP_C24_Bc_DOWN_eca2_Bc
AT4G21150.1	AT4G21150	0.360266	0.000160316	0.00284841	99.72	DOWN_C24_Bc_UP_eca2_Bc		AT1G14150.1	-0.664166	0.0019126	0.0216367	97.84	UP_C24_Bc_DOWN_eca2_Bc
AT1G10820.1	AT1G10820	7.31044	0.000161373	0.0028587	99.71	DOWN_C24_Bc_UP_eca2_Bc		AT1G12090.1	-0.614202	0.00193062	0.0217992	97.82	UP_C24_Bc_DOWN_eca2_Bc
AT4G20320.5	AT4G20320	7.31044	0.000161373	0.0028587	99.71	DOWN_C24_Bc_UP_eca2_Bc		AT2G25900.1	-2.02697	0.00194273	0.0219152	97.81	UP_C24_Bc_DOWN_eca2_Bc
AT4G21090.3	AT4G21090	1.10255	0.000163453	0.0028934	99.71	DOWN_C24_Bc_UP_eca2_Bc		AT2G21370.1	-0.868318	0.00194926	0.0219447	97.81	UP_C24_Bc_DOWN_eca2_Bc
AT1G30720.1	AT1G30720	1.59868	0.000163607	0.00289398	99.71	DOWN_C24_Bc_UP_eca2_Bc		AT3G18320.1	-0.649175	0.00194993	0.0219447	97.81	UP_C24_Bc_DOWN_eca2_Bc
AT1G69730.1	AT1G69730	1.30507	0.000164817	0.00291108	99.71	DOWN_C24_Bc_UP_eca2_Bc		AT3G56510.2	-0.61234	0.00194829	0.0219447	97.81	UP_C24_Bc_DOWN_eca2_Bc
AT4G22470.1	AT4G22470	2.59711	0.000165631	0.00291898	99.71	DOWN_C24_Bc_UP_eca2_Bc		AT5G65683.1	-0.466437	0.00194891	0.0219447	97.81	UP_C24_Bc_DOWN_eca2_Bc
AT2G05520.4	AT2G05520	0.588631	0.000167443	0.00294658	99.71	DOWN_C24_Bc_UP_eca2_Bc		AT5G24920.1	-1.22846	0.00195372	0.021977	97.8	UP_C24_Bc_DOWN_eca2_Bc
AT2G16900.2	AT2G16900	1.20339	0.000167788	0.00295048	99.7	DOWN_C24_Bc_UP_eca2_Bc		AT5G05960.1	-1.33885	0.0019686	0.0221029	97.79	UP_C24_Bc_DOWN_eca2_Bc
AT2G20562.1	AT2G20562	1.30545	0.000167966	0.00295144	99.7	DOWN_C24_Bc_UP_eca2_Bc		AT1G68400.1	-0.863536	0.00197707	0.0221771	97.78	UP_C24_Bc_DOWN_eca2_Bc
AT3G03300.3	AT3G03300	2.34582	0.000171721	0.00301078	99.7	DOWN_C24_Bc_UP_eca2_Bc		AT3G07160.1	-0.913236	0.00199732	0.0223623	97.76	UP_C24_Bc_DOWN_eca2_Bc
AT4G19180.2	AT4G19180	7.25003	0.000171985	0.0030132	99.7	DOWN_C24_Bc_UP_eca2_Bc		AT3G57170.1	-0.38053	0.00201854	0.0225577	97.74	UP_C24_Bc_DOWN_eca2_Bc
AT5G07010.1	AT5G07010	3.68481	0.000174314	0.00305034	99.69	DOWN_C24_Bc_UP_eca2_Bc		AT1G34010.1	-0.736375	0.00202735	0.0226455	97.74	UP_C24_Bc_DOWN_eca2_Bc
AT5G44820.1	AT5G44820	1.30834	0.00017665	0.00308365	99.69	DOWN_C24_Bc_UP_eca2_Bc		AT3G21110.3	-1.22773	0.00204285	0.0227974	97.72	UP_C24_Bc_DOWN_eca2_Bc
AT4G15975.1	AT4G15975	2.68353	0.000180501	0.00314168	99.69	DOWN_C24_Bc_UP_eca2_Bc		AT1G20920.6	-2.31269	0.00206004	0.0229258	97.71	UP_C24_Bc_DOWN_eca2_Bc
AT4G17530.1	AT4G17530	0.452748	0.000180475	0.00314168	99.69	DOWN_C24_Bc_UP_eca2_Bc		AT1G79660.1	-0.416573	0.0020616	0.0229317	97.71	UP_C24_Bc_DOWN_eca2_Bc
AT2G32210.1	AT2G32210	2.37827	0.000180907	0.00314646	99.69	DOWN_C24_Bc_UP_eca2_Bc		AT1G68510.1	-1.75437	0.00206991	0.0230135	97.7	UP_C24_Bc_DOWN_eca2_Bc
AT1G13340.1	AT1G13340	1.74025	0.000183859	0.00318854	99.68	DOWN_C24_Bc_UP_eca2_Bc		AT3G14595.1	-0.346727	0.00207563	0.0230556	97.69	UP_C24_Bc_DOWN_eca2_Bc
AT1G66700.3	AT1G66700	2.80167	0.000185043	0.00320674	99.68	DOWN_C24_Bc_UP_eca2_Bc		AT3G55520.1	-0.325799	0.0021011	0.0233168	97.67	UP_C24_Bc_DOWN_eca2_Bc
AT4G21410.1	AT4G21410	1.60189	0.000185221	0.00320751	99.68	DOWN_C24_Bc_UP_eca2_Bc		AT2G01590.2	-0.850307	0.00211376	0.0234355	97.66	UP_C24_Bc_DOWN_eca2_Bc
AT1G65840.1	AT1G65840	0.653733	0.000186662	0.0032281	99.68	DOWN_C24_Bc_UP_eca2_Bc		AT4G29310.1	-0.66952	0.00212019	0.0234878	97.65	UP_C24_Bc_DOWN_eca2_Bc
AT3G48760.1	AT3G48760	0.364303	0.00018668	0.0032281	99.68	DOWN_C24_Bc_UP_eca2_Bc		AT1G52870.2	-0.419892	0.0021299	0.023549	97.65	UP_C24_Bc_DOWN_eca2_Bc
AT1G10700.1	AT1G10700	0.506627	0.000189597	0.00326881	99.67	DOWN_C24_Bc_UP_eca2_Bc		AT2G37620.2	-0.949106	0.00213965	0.0236459	97.64	UP_C24_Bc_DOWN_eca2_Bc
AT1G51620.2	AT1G51620	1.37845	0.000189718	0.00326881	99.67	DOWN_C24_Bc_UP_eca2_Bc		AT1G55260.1	-1.43303	0.0021443	0.0236754	97.63	UP_C24_Bc_DOWN_eca2_Bc
AT1G11200.1	AT1G11200	0.795184	0.000190102	0.00327307	99.67	DOWN_C24_Bc_UP_eca2_Bc		AT2G27190.1	-1.06995	0.0021502	0.0237186	97.63	UP_C24_Bc_DOWN_eca2_Bc
AT5G48657.3	AT5G48657	3.50615	0.00019342	0.00332446	99.67	DOWN_C24_Bc_UP_eca2_Bc		AT5G10450.1	-0.314383	0.00216258	0.0238332	97.62	UP_C24_Bc_DOWN_eca2_Bc
AT4G24120.1	AT4G24120	0.570702	0.000194483	0.00333171	99.67	DOWN_C24_Bc_UP_eca2_Bc		AT5G18850.1	-0.723052	0.0021793	0.0239954	97.6	UP_C24_Bc_DOWN_eca2_Bc
AT4G24920.1	AT4G24920	0.416804	0.000195443	0.00334406	99.67	DOWN_C24_Bc_UP_eca2_Bc		AT1G15340.1	-0.37988	0.00218508	0.0240369	97.6	UP_C24_Bc_DOWN_eca2_Bc
AT4G01870.1	AT4G01870	2.15823	0.000195659	0.00334467	99.67	DOWN_C24_Bc_UP_eca2_Bc		AT5G56140.1	-0.271416	0.0022104	0.024293	97.57	UP_C24_Bc_DOWN_eca2_Bc
AT1G71040.1	AT1G71040	0.701561	0.000197665	0.00337654	99.66	DOWN_C24_Bc_UP_eca2_Bc		AT4G23890.1	-0.238477	0.00224242	0.0245885	97.54	UP_C24_Bc_DOWN_eca2_Bc
AT2G32200.1	AT2G32200	2.51925	0.000204556	0.00348927	99.65	DOWN_C24_Bc_UP_eca2_Bc		AT1G05385.1	-0.36673	0.00227627	0.0248745	97.51	UP_C24_Bc_DOWN_eca2_Bc
AT5G46340.2	AT5G46340	1.5078	0.000205779	0.00350663	99.65	DOWN_C24_Bc_UP_eca2_Bc		AT1G22370.2	-1.38276	0.00227486	0.0248745	97.51	UP_C24_Bc_DOWN_eca2_Bc
AT4G27680.1	AT4G27680	0.623553	0.000206491	0.00350819	99.65	DOWN_C24_Bc_UP_eca2_Bc		AT3G14680.1	-1.09589	0.00227683	0.0248745	97.51	UP_C24_Bc_DOWN_eca2_Bc
AT4G03410.1	AT4G03410	0.761515	0.000207022	0.00351379	99.65	DOWN_C24_Bc_UP_eca2_Bc		AT5G64330.1	-0.281738	0.0022903	0.0249989	97.5	UP_C24_Bc_DOWN_eca2_Bc
AT1G59710.2	AT1G59710	0.571295	0.000208345	0.00353185	99.65	DOWN_C24_Bc_UP_eca2_Bc		AT2G30570.1	-0.391672	0.00229517	0.0250349	97.5	UP_C24_Bc_DOWN_eca2_Bc
AT5G47730.3	AT5G47730	0.83628	0.000208381	0.00353185	99.65	DOWN_C24_Bc_UP_eca2_Bc		AT2G32100.1	-1.67765	0.0022957	0.0250349	97.5	UP_C24_Bc_DOWN_eca2_Bc
AT2G45010.1	AT2G45010	0.53923	0.000210194	0.00356006	99.64	DOWN_C24_Bc_UP_eca2_Bc		AT1G48240.1	-0.938208	0.00229793	0.0250479	97.5	UP_C24_Bc_DOWN_eca2_Bc
AT5G56250.1	AT5G56250	0.819225	0.000213154	0.00360253	99.64	DOWN_C24_Bc_UP_eca2_Bc		AT3G63200.1	-0.991672	0.00234858	0.025507	97.45	UP_C24_Bc_DOWN_eca2_Bc
AT3G09830.3	AT3G09830	2.17074	0.000213575	0.00360709	99.64	DOWN_C24_Bc_UP_eca2_Bc		AT1G12990.1	-0.538326	0.0023776	0.025787	97.42	UP_C24_Bc_DOWN_eca2_Bc
AT1G22500.1	AT1G22500	0.869481	0.000214163	0.00361448	99.64	DOWN_C24_Bc_UP_eca2_Bc		AT3G43600.1	-0.905966	0.00238459	0.0258511	97.41	UP_C24_Bc_DOWN_eca2_Bc
AT1G09480.1	AT1G09480	7.17925	0.000215096	0.00362678	99.64	DOWN_C24_Bc_UP_eca2_Bc		AT5G12140.1	-0.378122	0.00239128	0.0258935	97.41	UP_C24_Bc_DOWN_eca2_Bc
AT5G33320.1	AT5G33320	0.575929	0.000215701	0.00363018	99.64	DOWN_C24_Bc_UP_eca2_Bc		ATCG00905.1	-0.442271	0.00240632	0.0260159	97.4	UP_C24_Bc_DOWN_eca2_Bc
AT5G59510.1	AT5G59510	2.81341	0.00021815	0.00366881	99.63	DOWN_C24_Bc_UP_eca2_Bc		ATCG01230.1	-0.442271	0.00240632	0.0260159	97.4	UP_C24_Bc_DOWN_eca2_Bc
AT3G26690.1	AT3G26690	2.17695	0.000224207	0.00376539	99.62	DOWN_C24_Bc_UP_eca2_Bc		AT1G08980.1	-0.215661	0.00242468	0.0261649	97.38	UP_C24_Bc_DOWN_eca2_Bc
AT1G65540.2	AT1G65540	0.791909	0.000225978	0.00378981	99.62	DOWN_C24_Bc_UP_eca2_Bc		AT4G03415.1	-0.369939	0.0024233	0.0261649	97.38	UP_C24_Bc_DOWN_eca2_Bc
AT3G53810.1	AT3G53810	0.839401	0.000226535	0.00379383	99.62	DOWN_C24_Bc_UP_eca2_Bc		AT5G38865.5	-1.07013	0.00242535	0.0261649	97.38	UP_C24_Bc_DOWN_eca2_Bc
AT5G46080.1	AT5G46080	1.42839	0.000229345	0.00382482	99.62	DOWN_C24_Bc_UP_eca2_Bc		AT4G36530.1	-0.667173	0.00245522	0.0264013	97.36	UP_C24_Bc_DOWN_eca2_Bc
AT3G23300.1	AT3G23300	0.613361	0.000230279	0.00383771	99.62	DOWN_C24_Bc_UP_eca2_Bc		AT1G22910.2	-0.692486	0.00245757	0.0264105	97.36	UP_C24_Bc_DOWN_eca2_Bc
AT3G13600.1	AT3G13600	2.30985	0.000231412	0.00385391	99.61	DOWN_C24_Bc_UP_eca2_Bc		AT4G32980.1	-0.743179	0.00247397	0.0265314	97.35	UP_C24_Bc_DOWN_eca2_Bc
AT5G63650.1	AT5G63650	1.94818	0.000232701	0.00387269	99.61	DOWN_C24_Bc_UP_eca2_Bc		AT2G36835.1	-0.460542	0.00248521	0.0266399	97.34	UP_C24_Bc_DOWN_eca2_Bc
AT5G61530.1	AT5G61530	0.422119	0.000234402	0.00389828	99.61	DOWN_C24_Bc_UP_eca2_Bc		AT5G24105.1	-1.63441	0.00252103	0.0269515	97.3	UP_C24_Bc_DOWN_eca2_Bc
AT3G28940.1	AT3G28940	0.720223	0.000236237	0.00392334	99.61	DOWN_C24_Bc_UP_eca2_Bc		AT4G28260.2	-0.361735	0.00252404	0.0269716	97.3	UP_C24_Bc_DOWN_eca2_Bc
AT5G47560.1	AT5G47560	0.781906	0.000237482	0.00394128	99.61	DOWN_C24_Bc_UP_eca2_Bc		AT2G22980.3	-1.02807	0.00252616	0.0269822	97.3	UP_C24_Bc_DOWN_eca2_Bc
AT4G37530.1	AT4G37530	1.18224	0.000240018	0.00396959	99.6	DOWN_C24_Bc_UP_eca2_Bc		AT3G04160.1	-0.555089	0.00254325	0.0271163	97.29	UP_C24_Bc_DOWN_eca2_Bc
AT5G45510.1	AT5G45510	0.654321	0.000239904	0.00396959	99.6	DOWN_C24_Bc_UP_eca2_Bc		AT3G26740.1	-0.509518	0.00255587	0.0272266	97.28	UP_C24_Bc_DOWN_eca2_Bc
AT5G40760.1	AT5G40760	1.07785	0.000241605	0.00398756	99.6	DOWN_C24_Bc_UP_eca2_Bc		AT2G05990.1	-0.472021	0.00258169	0.027465	97.25	UP_C24_Bc_DOWN_eca2_Bc
AT2G03760.1	AT2G03760	0.412646	0.000242152	0.00399385	99.6	DOWN_C24_Bc_UP_eca2_Bc		AT3G50820.1	-0.445369	0.00258685	0.0275076	97.25	UP_C24_Bc_DOWN_eca2_Bc
AT5G64220.1	AT5G64220	0.476509	0.000244818	0.00403225	99.6	DOWN_C24_Bc_UP_eca2_Bc		AT4G00560.4	-1.82498	0.00259577	0.0275789	97.24	UP_C24_Bc_DOWN_eca2_Bc
AT3G44670.2	AT3G44670	1.12836	0.000247715	0.00407436	99.59	DOWN_C24_Bc_UP_eca2_Bc		AT2G15890.2	-1.67929	0.00259888	0.0275987	97.24	UP_C24_Bc_DOWN_eca2_Bc
AT4G19960.4	AT4G19960	0.560662	0.0002494	0.00409924	99.59	DOWN_C24_Bc_UP_eca2_Bc		ATCG00470.1	-0.488454	0.00261429	0.02775	97.22	UP_C24_Bc_DOWN_eca2_Bc
AT4G34590.1	AT4G34590	0.985548	0.000250316	0.00411147	99.59	DOWN_C24_Bc_UP_eca2_Bc		AT1G44350.1	-0.821948	0.00263216	0.0279149	97.21	UP_C24_Bc_DOWN_eca2_Bc
AT1G31130.1	AT1G31130	0.695786	0.000253335	0.0041525	99.58	DOWN_C24_Bc_UP_eca2_Bc		AT5G06360.1	-0.25601	0.00266146	0.0282006	97.18	UP_C24_Bc_DOWN_eca2_Bc
AT2G47550.1	AT2G47550	5.02077	0.000253203	0.0041525	99.58	DOWN_C24_Bc_UP_eca2_Bc		AT1G62430.1	-0.416761	0.00266779	0.0282427	97.18	UP_C24_Bc_DOWN_eca2_Bc
AT4G12495.1	AT4G12495	5.29486	0.000253311	0.0041525	99.58	DOWN_C24_Bc_UP_eca2_Bc		AT4G16563.1	-0.456336	0.00271775	0.0286954	97.13	UP_C24_Bc_DOWN_eca2_Bc
AT3G60450.1	AT3G60450	0.793842	0.000253553	0.00415323	99.58	DOWN_C24_Bc_UP_eca2_Bc		AT2G31040.1	-0.409696	0.00272911	0.0287899	97.12	UP_C24_Bc_DOWN_eca2_Bc
AT5G08300.1	AT5G08300	0.627993	0.000256887	0.00420309	99.58	DOWN_C24_Bc_UP_eca2_Bc		AT5G08100.1	-0.324452	0.00275461	0.0290205	97.1	UP_C24_Bc_DOWN_eca2_Bc
AT2G21850.1	AT2G21850	3.07137	0.000258926	0.00422966	99.58	DOWN_C24_Bc_UP_eca2_Bc		AT4G03520.1	-0.252342	0.00278977	0.0293521	97.06	UP_C24_Bc_DOWN_eca2_Bc
AT1G56010.2	AT1G56010	0.735937	0.000260722	0.00425077	99.57	DOWN_C24_Bc_UP_eca2_Bc		AT4G37080.2	-0.647693	0.00279315	0.0293539	97.06	UP_C24_Bc_DOWN_eca2_Bc
AT4G35270.2	AT4G35270	3.03788	0.000267195	0.00433511	99.57	DOWN_C24_Bc_UP_eca2_Bc		AT5G64460.6	-0.472815	0.00279469	0.0293539	97.06	UP_C24_Bc_DOWN_eca2_Bc
AT1G20510.1	AT1G20510	1.18897	0.000267944	0.00434063	99.57	DOWN_C24_Bc_UP_eca2_Bc		AT4G35740.2	-2.03456	0.00280575	0.0294425	97.06	UP_C24_Bc_DOWN_eca2_Bc
AT2G46150.1	AT2G46150	2.54307	0.000268883	0.00435069	99.56	DOWN_C24_Bc_UP_eca2_Bc		AT2G18560.1	-0.806248	0.00281153	0.0294628	97.05	UP_C24_Bc_DOWN_eca2_Bc
AT5G61160.1	AT5G61160	2.22046	0.000272358	0.00439801	99.56	DOWN_C24_Bc_UP_eca2_Bc		AT4G33640.1	-0.333964	0.00284333	0.0297325	97.03	UP_C24_Bc_DOWN_eca2_Bc
AT3G52340.2	AT3G52340	1.4271	0.000276095	0.00445234	99.55	DOWN_C24_Bc_UP_eca2_Bc		AT2G11910.1	-0.658892	0.00285929	0.0298602	97.01	UP_C24_Bc_DOWN_eca2_Bc
AT5G15870.1	AT5G15870	0.68316	0.000278646	0.0044844	99.55	DOWN_C24_Bc_UP_eca2_Bc		AT1G13260.1	-0.309609	0.00286764	0.0299206	97.01	UP_C24_Bc_DOWN_eca2_Bc
AT3G22930.1	AT3G22930	1.20362	0.000281203	0.00451643	99.55	DOWN_C24_Bc_UP_eca2_Bc		AT5G47610.1	-0.476238	0.00286883	0.0299206	97.01	UP_C24_Bc_DOWN_eca2_Bc
AT2G39210.1	AT2G39210	1.33597	0.000281538	0.00451878	99.55	DOWN_C24_Bc_UP_eca2_Bc		AT1G44810.1	-0.512017	0.00287047	0.0299247	97.01	UP_C24_Bc_DOWN_eca2_Bc
AT4G21500.1	AT4G21500	1.22627	0.000284732	0.00455601	99.54	DOWN_C24_Bc_UP_eca2_Bc		AT5G52470.1	-0.376268	0.0029127	0.0303121	96.97	UP_C24_Bc_DOWN_eca2_Bc
AT3G54100.1	AT3G54100	0.654722	0.000289155	0.00461933	99.54	DOWN_C24_Bc_UP_eca2_Bc		AT3G63130.2	-1.23406	0.00291964	0.0303711	96.96	UP_C24_Bc_DOWN_eca2_Bc
AT2G40750.1	AT2G40750	1.80706	0.000292723	0.00466698	99.53	DOWN_C24_Bc_UP_eca2_Bc		AT5G17870.1	-0.628613	0.00292141	0.0303763	96.96	UP_C24_Bc_DOWN_eca2_Bc
AT2G33170.1	AT2G33170	1.45383	0.000295205	0.00470028	99.53	DOWN_C24_Bc_UP_eca2_Bc		AT4G34250.1	-1.83828	0.00292516	0.0304021	96.96	UP_C24_Bc_DOWN_eca2_Bc
AT4G20000.1	AT4G20000	2.42113	0.000296361	0.00471556	99.53	DOWN_C24_Bc_UP_eca2_Bc		AT3G18035.1	-0.245071	0.00294138	0.0305248	96.95	UP_C24_Bc_DOWN_eca2_Bc
AT1G50360.1	AT1G50360	0.522947	0.000303283	0.00481608	99.52	DOWN_C24_Bc_UP_eca2_Bc		AT3G01690.1	-0.376711	0.00294937	0.0305769	96.94	UP_C24_Bc_DOWN_eca2_Bc
AT1G04280.1	AT1G04280	0.495902	0.000306595	0.00485578	99.51	DOWN_C24_Bc_UP_eca2_Bc		AT4G28760.1	-0.319219	0.00294965	0.0305769	96.94	UP_C24_Bc_DOWN_eca2_Bc
AT1G68620.1	AT1G68620	1.66835	0.000306291	0.00485578	99.51	DOWN_C24_Bc_UP_eca2_Bc		AT2G21330.1	-0.636195	0.00295581	0.0306274	96.94	UP_C24_Bc_DOWN_eca2_Bc
AT3G01100.1	AT3G01100	0.875327	0.00030653	0.00485578	99.51	DOWN_C24_Bc_UP_eca2_Bc		AT1G74520.2	-0.410207	0.00296729	0.0307331	96.93	UP_C24_Bc_DOWN_eca2_Bc
AT5G12860.2	AT5G12860	0.352863	0.000308464	0.00487892	99.51	DOWN_C24_Bc_UP_eca2_Bc		AT3G50660.1	-0.544791	0.00299202	0.0309491	96.91	UP_C24_Bc_DOWN_eca2_Bc
AT5G50460.1	AT5G50460	0.545108	0.000313852	0.00495757	99.5	DOWN_C24_Bc_UP_eca2_Bc		AT1G16850.1	-1.48497	0.00301946	0.0311923	96.88	UP_C24_Bc_DOWN_eca2_Bc
AT4G14220.1	AT4G14220	1.02193	0.000316666	0.00499543	99.5	DOWN_C24_Bc_UP_eca2_Bc		AT2G19650.1	-1.15689	0.00302171	0.0312021	96.88	UP_C24_Bc_DOWN_eca2_Bc
AT1G43815.2	AT1G43815	7.12554	0.000320155	0.0050438	99.5	DOWN_C24_Bc_UP_eca2_Bc		AT5G64460.10	-1.63879	0.00302944	0.0312657	96.87	UP_C24_Bc_DOWN_eca2_Bc
AT4G14390.2	AT4G14390	7.10375	0.00032165	0.00506402	99.49	DOWN_C24_Bc_UP_eca2_Bc		AT1G52510.1	-0.511808	0.00303501	0.0312855	96.87	UP_C24_Bc_DOWN_eca2_Bc
AT5G42250.1	AT5G42250	1.21192	0.00032276	0.00507817	99.49	DOWN_C24_Bc_UP_eca2_Bc		AT2G28800.3	-0.267896	0.00304157	0.0313261	96.87	UP_C24_Bc_DOWN_eca2_Bc
AT5G27395.1	AT5G27395	1.22306	0.000323746	0.00509033	99.49	DOWN_C24_Bc_UP_eca2_Bc		AT1G32060.1	-0.450011	0.00305168	0.0313896	96.86	UP_C24_Bc_DOWN_eca2_Bc
AT1G03370.2	AT1G03370	0.989634	0.000324865	0.00510457	99.49	DOWN_C24_Bc_UP_eca2_Bc		AT3G07110.1	-0.37705	0.00306388	0.0314879	96.85	UP_C24_Bc_DOWN_eca2_Bc
AT3G29400.1	AT3G29400	0.538341	0.000326057	0.00511799	99.49	DOWN_C24_Bc_UP_eca2_Bc		AT4G15630.1	-0.630184	0.00306518	0.0314879	96.85	UP_C24_Bc_DOWN_eca2_Bc
AT1G12750.3	AT1G12750	0.917659	0.000326608	0.00512186	99.49	DOWN_C24_Bc_UP_eca2_Bc		AT4G17040.1	-0.20975	0.0030704	0.0315145	96.85	UP_C24_Bc_DOWN_eca2_Bc
AT3G57530.1	AT3G57530	0.468834	0.0003324	0.00520244	99.48	DOWN_C24_Bc_UP_eca2_Bc		AT5G55190.1	-0.244111	0.00306961	0.0315145	96.85	UP_C24_Bc_DOWN_eca2_Bc
AT3G26590.1	AT3G26590	0.458588	0.000333146	0.00521071	99.48	DOWN_C24_Bc_UP_eca2_Bc		AT1G03170.1	-3.02677	0.00310624	0.0318276	96.82	UP_C24_Bc_DOWN_eca2_Bc
AT5G55530.1	AT5G55530	0.726771	0.000334839	0.00523377	99.48	DOWN_C24_Bc_UP_eca2_Bc		AT1G30360.1	-0.354294	0.00313095	0.0320397	96.8	UP_C24_Bc_DOWN_eca2_Bc
AT1G51760.1	AT1G51760	0.730191	0.000335406	0.00523921	99.48	DOWN_C24_Bc_UP_eca2_Bc		AT1G72820.2	-0.931365	0.00314052	0.0321238	96.79	UP_C24_Bc_DOWN_eca2_Bc
AT5G04720.1	AT5G04720	0.661785	0.000341026	0.00532005	99.47	DOWN_C24_Bc_UP_eca2_Bc		AT5G65700.1	-0.669073	0.00314219	0.0321271	96.79	UP_C24_Bc_DOWN_eca2_Bc
AT4G11670.2	AT4G11670	2.23187	0.000346073	0.00539176	99.46	DOWN_C24_Bc_UP_eca2_Bc		AT2G22450.1	-0.339018	0.00316234	0.0323056	96.77	UP_C24_Bc_DOWN_eca2_Bc
AT1G15550.1	AT1G15550	0.696264	0.00034698	0.00539533	99.46	DOWN_C24_Bc_UP_eca2_Bc		AT5G37710.1	-0.401415	0.00316541	0.0323173	96.77	UP_C24_Bc_DOWN_eca2_Bc
AT2G26170.1	AT2G26170	0.813634	0.000346537	0.00539533	99.46	DOWN_C24_Bc_UP_eca2_Bc		AT5G67570.1	-0.319738	0.00316619	0.0323173	96.77	UP_C24_Bc_DOWN_eca2_Bc
AT5G13330.1	AT5G13330	2.38294	0.000346854	0.00539533	99.46	DOWN_C24_Bc_UP_eca2_Bc		AT2G38230.1	-0.582615	0.00316761	0.032318	96.77	UP_C24_Bc_DOWN_eca2_Bc
AT1G24530.1	AT1G24530	0.513059	0.000347701	0.00539952	99.46	DOWN_C24_Bc_UP_eca2_Bc		AT5G62980.1	-0.530818	0.00317983	0.032415	96.76	UP_C24_Bc_DOWN_eca2_Bc
AT3G20320.3	AT3G20320	7.10693	0.000347508	0.00539952	99.46	DOWN_C24_Bc_UP_eca2_Bc		AT3G27570.1	-0.638113	0.00320375	0.0326449	96.74	UP_C24_Bc_DOWN_eca2_Bc
AT5G60800.1	AT5G60800	0.721364	0.000348797	0.00541304	99.46	DOWN_C24_Bc_UP_eca2_Bc		AT5G60050.1	-0.724469	0.00320923	0.0326869	96.73	UP_C24_Bc_DOWN_eca2_Bc
AT1G80230.1	AT1G80230	0.342961	0.000352735	0.00547059	99.45	DOWN_C24_Bc_UP_eca2_Bc		AT3G25440.2	-1.31452	0.00321414	0.032723	96.73	UP_C24_Bc_DOWN_eca2_Bc
AT5G27060.3	AT5G27060	1.97914	0.000354285	0.00549107	99.45	DOWN_C24_Bc_UP_eca2_Bc		AT1G74675.1	-2.20052	0.00322928	0.0328631	96.71	UP_C24_Bc_DOWN_eca2_Bc
AT3G03440.1	AT3G03440	1.60394	0.000363173	0.0056179	99.44	DOWN_C24_Bc_UP_eca2_Bc		AT3G13750.1	-0.27292	0.00323575	0.0329009	96.71	UP_C24_Bc_DOWN_eca2_Bc
AT5G46660.1	AT5G46660	3.92731	0.000365841	0.00565187	99.43	DOWN_C24_Bc_UP_eca2_Bc		AT1G24050.1	-0.299274	0.00323729	0.0329025	96.71	UP_C24_Bc_DOWN_eca2_Bc
AT5G44910.1	AT5G44910	1.58237	0.000367536	0.00567438	99.43	DOWN_C24_Bc_UP_eca2_Bc		AT3G58690.1	-0.748895	0.00326202	0.0331117	96.69	UP_C24_Bc_DOWN_eca2_Bc
AT2G45500.5	AT2G45500	0.974929	0.000368145	0.00567645	99.43	DOWN_C24_Bc_UP_eca2_Bc		AT4G37390.1	-1.38871	0.00329768	0.0334028	96.66	UP_C24_Bc_DOWN_eca2_Bc
AT5G66680.1	AT5G66680	0.314559	0.000368126	0.00567645	99.43	DOWN_C24_Bc_UP_eca2_Bc		AT2G04940.1	-0.44224	0.00334836	0.0338444	96.62	UP_C24_Bc_DOWN_eca2_Bc
AT1G54710.1	AT1G54710	0.617847	0.000370873	0.00571115	99.43	DOWN_C24_Bc_UP_eca2_Bc		AT2G21290.1	-0.399772	0.00339536	0.0342203	96.58	UP_C24_Bc_DOWN_eca2_Bc
AT5G16930.1	AT5G16930	1.26925	0.000375514	0.00576777	99.42	DOWN_C24_Bc_UP_eca2_Bc		AT2G32540.1	-0.571831	0.00339466	0.0342203	96.58	UP_C24_Bc_DOWN_eca2_Bc
AT2G25110.1	AT2G25110	0.410588	0.000385937	0.00591646	99.41	DOWN_C24_Bc_UP_eca2_Bc		AT1G36980.2	-0.298419	0.00340564	0.0342785	96.57	UP_C24_Bc_DOWN_eca2_Bc
AT2G18090.1	AT2G18090	0.727141	0.000386279	0.00591792	99.41	DOWN_C24_Bc_UP_eca2_Bc		AT1G42550.1	-0.418954	0.00341469	0.0343133	96.57	UP_C24_Bc_DOWN_eca2_Bc
AT1G02920.1	AT1G02920	2.53342	0.000387632	0.00593484	99.41	DOWN_C24_Bc_UP_eca2_Bc		AT1G50450.1	-0.373511	0.0034176	0.0343133	96.57	UP_C24_Bc_DOWN_eca2_Bc
AT2G36580.1	AT2G36580	0.579031	0.000388143	0.00593887	99.41	DOWN_C24_Bc_UP_eca2_Bc		AT2G29650.1	-0.870577	0.0034177	0.0343133	96.57	UP_C24_Bc_DOWN_eca2_Bc
AT4G38540.1	AT4G38540	1.36094	0.000392156	0.0059926	99.4	DOWN_C24_Bc_UP_eca2_Bc		AT3G27460.1	-1.68861	0.00341474	0.0343133	96.57	UP_C24_Bc_DOWN_eca2_Bc
AT2G31570.1	AT2G31570	0.881027	0.00040281	0.00613971	99.39	DOWN_C24_Bc_UP_eca2_Bc		AT3G57050.5	-0.840319	0.00341711	0.0343133	96.57	UP_C24_Bc_DOWN_eca2_Bc
AT3G17510.1	AT3G17510	0.435484	0.00040267	0.00613971	99.39	DOWN_C24_Bc_UP_eca2_Bc		AT4G01000.2	-0.235229	0.00341267	0.0343133	96.57	UP_C24_Bc_DOWN_eca2_Bc
AT5G16830.1	AT5G16830	0.432254	0.0004035	0.00614631	99.39	DOWN_C24_Bc_UP_eca2_Bc		AT3G48390.1	-0.358645	0.00342334	0.0343411	96.57	UP_C24_Bc_DOWN_eca2_Bc
AT2G47490.1	AT2G47490	0.641134	0.000407549	0.00619614	99.38	DOWN_C24_Bc_UP_eca2_Bc		AT5G64180.1	-0.715003	0.00344558	0.0345352	96.55	UP_C24_Bc_DOWN_eca2_Bc
AT5G13110.1	AT5G13110	0.676177	0.000407392	0.00619614	99.38	DOWN_C24_Bc_UP_eca2_Bc		AT5G63670.1	-0.322507	0.00345845	0.0346497	96.54	UP_C24_Bc_DOWN_eca2_Bc
AT2G41700.1	AT2G41700	1.06659	0.000411207	0.00624779	99.38	DOWN_C24_Bc_UP_eca2_Bc		AT2G23670.1	-0.331533	0.00346209	0.0346717	96.53	UP_C24_Bc_DOWN_eca2_Bc
AT3G19010.4	AT3G19010	1.38268	0.000413018	0.00626917	99.37	DOWN_C24_Bc_UP_eca2_Bc		AT4G16280.1	-0.514743	0.00349692	0.0349619	96.5	UP_C24_Bc_DOWN_eca2_Bc
AT3G55240.1	AT3G55240	1.635	0.000413138	0.00626917	99.37	DOWN_C24_Bc_UP_eca2_Bc		AT3G01850.4	-0.625499	0.00350354	0.0349988	96.5	UP_C24_Bc_DOWN_eca2_Bc
AT2G39800.4	AT2G39800	0.438592	0.000415404	0.00629479	99.37	DOWN_C24_Bc_UP_eca2_Bc		AT4G27610.2	-0.447851	0.00350646	0.0350133	96.5	UP_C24_Bc_DOWN_eca2_Bc
AT2G24200.2	AT2G24200	0.528807	0.000417967	0.00631838	99.37	DOWN_C24_Bc_UP_eca2_Bc		AT4G26860.1	-0.414984	0.00351088	0.0350428	96.5	UP_C24_Bc_DOWN_eca2_Bc
AT2G38240.1	AT2G38240	3.12411	0.000418507	0.00632255	99.37	DOWN_C24_Bc_UP_eca2_Bc		AT1G04830.3	-1.3712	0.00354147	0.0352746	96.47	UP_C24_Bc_DOWN_eca2_Bc
AT5G66640.7	AT5G66640	1.16672	0.000424996	0.00641652	99.36	DOWN_C24_Bc_UP_eca2_Bc		AT2G37025.1	-0.72698	0.00356084	0.0354527	96.45	UP_C24_Bc_DOWN_eca2_Bc
AT5G51200.2	AT5G51200	0.498691	0.000426258	0.00643151	99.36	DOWN_C24_Bc_UP_eca2_Bc		AT3G05160.1	-0.291145	0.00356554	0.0354848	96.45	UP_C24_Bc_DOWN_eca2_Bc
AT5G19230.2	AT5G19230	1.32308	0.000427702	0.00644924	99.36	DOWN_C24_Bc_UP_eca2_Bc		AT4G00165.1	-0.859952	0.00358361	0.0356498	96.44	UP_C24_Bc_DOWN_eca2_Bc
AT3G19930.1	AT3G19930	0.564237	0.000431011	0.00648686	99.35	DOWN_C24_Bc_UP_eca2_Bc		AT3G54500.1	-0.578898	0.0035852	0.0356508	96.43	UP_C24_Bc_DOWN_eca2_Bc
AT4G25640.1	AT4G25640	0.742753	0.000432269	0.00649763	99.35	DOWN_C24_Bc_UP_eca2_Bc		AT1G12230.1	-0.407369	0.00360395	0.0358064	96.42	UP_C24_Bc_DOWN_eca2_Bc
AT5G13080.1	AT5G13080	2.88831	0.000438662	0.00658544	99.34	DOWN_C24_Bc_UP_eca2_Bc		AT3G03010.1	-0.440367	0.00360284	0.0358064	96.42	UP_C24_Bc_DOWN_eca2_Bc
AT1G06840.1	AT1G06840	0.433447	0.000441369	0.00662192	99.34	DOWN_C24_Bc_UP_eca2_Bc		AT5G23920.1	-0.26721	0.00360535	0.0358064	96.42	UP_C24_Bc_DOWN_eca2_Bc
AT1G02850.1	AT1G02850	4.34479	0.000441917	0.00662598	99.34	DOWN_C24_Bc_UP_eca2_Bc		AT2G36930.1	-0.389431	0.00363636	0.0360546	96.39	UP_C24_Bc_DOWN_eca2_Bc
AT5G11970.1	AT5G11970	0.612745	0.000446729	0.00669394	99.33	DOWN_C24_Bc_UP_eca2_Bc		AT5G01200.1	-1.40657	0.00363841	0.03606	96.39	UP_C24_Bc_DOWN_eca2_Bc
AT3G15710.1	AT3G15710	0.543205	0.000450547	0.00673848	99.33	DOWN_C24_Bc_UP_eca2_Bc		AT5G34850.1	-0.2545	0.00364213	0.0360818	96.39	UP_C24_Bc_DOWN_eca2_Bc
AT4G23270.3	AT4G23270	0.929171	0.000454286	0.00679015	99.32	DOWN_C24_Bc_UP_eca2_Bc		AT2G31810.1	-0.386431	0.00368425	0.0364237	96.36	UP_C24_Bc_DOWN_eca2_Bc
AT5G14730.1	AT5G14730	1.07881	0.00045527	0.00680062	99.32	DOWN_C24_Bc_UP_eca2_Bc		AT4G05090.1	-0.397797	0.00368976	0.0364357	96.36	UP_C24_Bc_DOWN_eca2_Bc
AT1G22180.2	AT1G22180	1.26254	0.000459224	0.0068554	99.31	DOWN_C24_Bc_UP_eca2_Bc		AT1G52570.2	-1.71073	0.00369796	0.0364988	96.35	UP_C24_Bc_DOWN_eca2_Bc
AT5G65600.1	AT5G65600	2.00488	0.000463133	0.00690513	99.31	DOWN_C24_Bc_UP_eca2_Bc		AT1G73730.2	-0.723403	0.0037052	0.03654	96.35	UP_C24_Bc_DOWN_eca2_Bc
AT4G15760.1	AT4G15760	0.554161	0.000466179	0.00694622	99.31	DOWN_C24_Bc_UP_eca2_Bc		AT5G66010.2	-0.604032	0.00370672	0.03654	96.35	UP_C24_Bc_DOWN_eca2_Bc
AT1G72280.1	AT1G72280	1.69966	0.000477289	0.00708968	99.29	DOWN_C24_Bc_UP_eca2_Bc		AT1G28330.3	-1.34687	0.00371369	0.0365937	96.34	UP_C24_Bc_DOWN_eca2_Bc
AT4G36480.1	AT4G36480	1.25309	0.000483897	0.00718336	99.28	DOWN_C24_Bc_UP_eca2_Bc		AT5G50400.1	-0.49388	0.0037274	0.0367137	96.33	UP_C24_Bc_DOWN_eca2_Bc
AT5G39520.1	AT5G39520	2.04821	0.000493245	0.007304	99.27	DOWN_C24_Bc_UP_eca2_Bc		AT3G51510.1	-0.578468	0.00373701	0.0367932	96.32	UP_C24_Bc_DOWN_eca2_Bc
AT4G23270.1	AT4G23270	1.30084	0.000498958	0.00737945	99.26	DOWN_C24_Bc_UP_eca2_Bc		AT1G01610.1	-0.574868	0.00374577	0.0368642	96.31	UP_C24_Bc_DOWN_eca2_Bc
AT5G49680.2	AT5G49680	1.82722	0.000499761	0.00738676	99.26	DOWN_C24_Bc_UP_eca2_Bc		AT3G07330.2	-1.27635	0.00375532	0.036943	96.31	UP_C24_Bc_DOWN_eca2_Bc
AT5G66480.1	AT5G66480	1.11613	0.000505578	0.00745891	99.25	DOWN_C24_Bc_UP_eca2_Bc		AT4G17810.1	-0.84323	0.00376197	0.0369773	96.3	UP_C24_Bc_DOWN_eca2_Bc
AT4G25940.1	AT4G25940	0.5852	0.000516616	0.00759198	99.24	DOWN_C24_Bc_UP_eca2_Bc		AT5G48480.1	-0.628652	0.00376465	0.0369773	96.3	UP_C24_Bc_DOWN_eca2_Bc
AT4G36640.2	AT4G36640	0.972832	0.00051682	0.00759198	99.24	DOWN_C24_Bc_UP_eca2_Bc		AT5G50740.3	-2.11877	0.00376643	0.0369773	96.3	UP_C24_Bc_DOWN_eca2_Bc
AT5G58160.1	AT5G58160	0.569333	0.000516038	0.00759198	99.24	DOWN_C24_Bc_UP_eca2_Bc		AT1G64370.1	-0.270137	0.00378175	0.0370506	96.29	UP_C24_Bc_DOWN_eca2_Bc
AT1G31470.1	AT1G31470	0.718677	0.000517512	0.00759748	99.24	DOWN_C24_Bc_UP_eca2_Bc		AT5G22920.1	-0.799128	0.00378033	0.0370506	96.29	UP_C24_Bc_DOWN_eca2_Bc
AT1G24150.1	AT1G24150	1.12737	0.00052256	0.00765748	99.23	DOWN_C24_Bc_UP_eca2_Bc		AT1G18170.1	-0.390759	0.00379027	0.0371189	96.29	UP_C24_Bc_DOWN_eca2_Bc
AT5G57660.1	AT5G57660	0.386822	0.000524305	0.00767835	99.23	DOWN_C24_Bc_UP_eca2_Bc		AT4G10030.1	-0.323579	0.00379804	0.0371583	96.28	UP_C24_Bc_DOWN_eca2_Bc
AT1G27020.1	AT1G27020	0.545121	0.000524796	0.00768085	99.23	DOWN_C24_Bc_UP_eca2_Bc		AT2G22990.1	-0.533673	0.00380725	0.037209	96.28	UP_C24_Bc_DOWN_eca2_Bc
AT4G22980.1	AT4G22980	0.890241	0.000538112	0.00786611	99.21	DOWN_C24_Bc_UP_eca2_Bc		AT4G24750.1	-0.518493	0.00381631	0.0372519	96.27	UP_C24_Bc_DOWN_eca2_Bc
AT2G02390.3	AT2G02390	1.07903	0.000538609	0.00786693	99.21	DOWN_C24_Bc_UP_eca2_Bc		AT3G07020.2	-0.350995	0.00381946	0.0372674	96.27	UP_C24_Bc_DOWN_eca2_Bc
AT4G39840.1	AT4G39840	0.477081	0.000539027	0.00786693	99.21	DOWN_C24_Bc_UP_eca2_Bc		AT5G23050.1	-0.317219	0.00382554	0.0373115	96.27	UP_C24_Bc_DOWN_eca2_Bc
AT5G66675.4	AT5G66675	0.959261	0.00054314	0.00792025	99.21	DOWN_C24_Bc_UP_eca2_Bc		AT1G28090.3	-0.735139	0.00382879	0.037328	96.27	UP_C24_Bc_DOWN_eca2_Bc
AT3G55600.2	AT3G55600	2.77858	0.000544115	0.00792962	99.21	DOWN_C24_Bc_UP_eca2_Bc		AT3G06070.1	-0.866506	0.00383982	0.0374202	96.26	UP_C24_Bc_DOWN_eca2_Bc
AT2G17130.1	AT2G17130	0.578625	0.000544458	0.00792978	99.21	DOWN_C24_Bc_UP_eca2_Bc		AT5G58140.5	-0.363181	0.00384527	0.0374581	96.25	UP_C24_Bc_DOWN_eca2_Bc
AT2G37760.1	AT2G37760	2.53821	0.000545818	0.00794476	99.21	DOWN_C24_Bc_UP_eca2_Bc		AT2G42690.1	-0.327681	0.0038674	0.0376124	96.24	UP_C24_Bc_DOWN_eca2_Bc
AT4G14640.1	AT4G14640	2.34624	0.000570341	0.00825149	99.17	DOWN_C24_Bc_UP_eca2_Bc		AT1G32470.1	-0.643253	0.00387573	0.0376537	96.23	UP_C24_Bc_DOWN_eca2_Bc
AT1G58200.2	AT1G58200	0.776188	0.000570848	0.00825382	99.17	DOWN_C24_Bc_UP_eca2_Bc		AT5G04420.2	-0.64718	0.00389478	0.0377729	96.22	UP_C24_Bc_DOWN_eca2_Bc
AT2G47680.1	AT2G47680	1.07204	0.000575281	0.00829786	99.17	DOWN_C24_Bc_UP_eca2_Bc		AT3G02340.2	-2.43747	0.00391687	0.0379546	96.2	UP_C24_Bc_DOWN_eca2_Bc
AT1G01560.2	AT1G01560	1.5719	0.000575834	0.00830082	99.17	DOWN_C24_Bc_UP_eca2_Bc		AT5G47710.2	-1.20209	0.00392085	0.0379777	96.2	UP_C24_Bc_DOWN_eca2_Bc
AT4G18430.1	AT4G18430	1.92064	0.000584061	0.00840928	99.16	DOWN_C24_Bc_UP_eca2_Bc		AT4G24840.1	-0.35931	0.00393909	0.0381081	96.19	UP_C24_Bc_DOWN_eca2_Bc
AT1G02080.3	AT1G02080	1.10305	0.000586582	0.00843542	99.16	DOWN_C24_Bc_UP_eca2_Bc		AT3G27610.8	-4.04162	0.00395784	0.0382585	96.17	UP_C24_Bc_DOWN_eca2_Bc
AT1G56570.2	AT1G56570	6.99272	0.000592597	0.00851168	99.15	DOWN_C24_Bc_UP_eca2_Bc		AT3G23030.1	-0.352489	0.00397615	0.0383852	96.16	UP_C24_Bc_DOWN_eca2_Bc
AT2G20610.1	AT2G20610	0.71793	0.000593515	0.00851976	99.15	DOWN_C24_Bc_UP_eca2_Bc		AT5G64460.3	-0.579392	0.00397736	0.0383852	96.16	UP_C24_Bc_DOWN_eca2_Bc
AT4G34135.2	AT4G34135	1.06572	0.000596613	0.00855909	99.14	DOWN_C24_Bc_UP_eca2_Bc		AT4G26500.1	-0.547684	0.00398304	0.0384246	96.16	UP_C24_Bc_DOWN_eca2_Bc
AT4G11170.1	AT4G11170	2.50449	0.000601314	0.00862136	99.14	DOWN_C24_Bc_UP_eca2_Bc		AT4G26150.1	-0.511682	0.00398799	0.0384568	96.15	UP_C24_Bc_DOWN_eca2_Bc
AT5G65080.3	AT5G65080	1.16255	0.000609325	0.00872575	99.13	DOWN_C24_Bc_UP_eca2_Bc		AT2G15680.1	-0.794757	0.00405668	0.0390404	96.1	UP_C24_Bc_DOWN_eca2_Bc
AT3G63110.1	AT3G63110	1.29679	0.000611062	0.0087454	99.13	DOWN_C24_Bc_UP_eca2_Bc		AT4G21790.1	-0.311035	0.00408364	0.0392683	96.07	UP_C24_Bc_DOWN_eca2_Bc
AT5G48655.1	AT5G48655	0.518876	0.00061351	0.00877518	99.12	DOWN_C24_Bc_UP_eca2_Bc		AT5G51110.1	-0.384716	0.00408836	0.0392979	96.07	UP_C24_Bc_DOWN_eca2_Bc
AT1G15330.1	AT1G15330	2.77341	0.00061654	0.00880797	99.12	DOWN_C24_Bc_UP_eca2_Bc		AT1G08300.2	-1.68846	0.00411764	0.0395475	96.05	UP_C24_Bc_DOWN_eca2_Bc
AT2G20570.1	AT2G20570	0.305496	0.000616202	0.00880797	99.12	DOWN_C24_Bc_UP_eca2_Bc		AT4G03415.3	-0.757333	0.00413114	0.0396295	96.04	UP_C24_Bc_DOWN_eca2_Bc
AT4G17330.2	AT4G17330	0.726462	0.000616909	0.00880799	99.12	DOWN_C24_Bc_UP_eca2_Bc		AT1G69420.1	-0.507223	0.004158	0.0398268	96.02	UP_C24_Bc_DOWN_eca2_Bc
AT1G20780.1	AT1G20780	0.376115	0.000621758	0.00886135	99.11	DOWN_C24_Bc_UP_eca2_Bc		AT3G05490.1	-0.48683	0.00415838	0.0398268	96.02	UP_C24_Bc_DOWN_eca2_Bc
AT1G05010.1	AT1G05010	0.521928	0.000623885	0.00888601	99.11	DOWN_C24_Bc_UP_eca2_Bc		ATCG00480.1	-0.339546	0.00416771	0.0398622	96.01	UP_C24_Bc_DOWN_eca2_Bc
AT2G36690.1	AT2G36690	4.22784	0.000624232	0.00888601	99.11	DOWN_C24_Bc_UP_eca2_Bc		AT1G50630.1	-0.876065	0.00421374	0.0402603	95.97	UP_C24_Bc_DOWN_eca2_Bc
AT2G42490.1	AT2G42490	0.329052	0.00063093	0.00897068	99.1	DOWN_C24_Bc_UP_eca2_Bc		AT1G64750.1	-0.326256	0.00422876	0.0403689	95.96	UP_C24_Bc_DOWN_eca2_Bc
AT5G17760.1	AT5G17760	1.51626	0.000633863	0.00899634	99.1	DOWN_C24_Bc_UP_eca2_Bc		AT2G45960.2	-0.757383	0.00423017	0.0403689	95.96	UP_C24_Bc_DOWN_eca2_Bc
AT1G79990.1	AT1G79990	0.36789	0.00063975	0.00906912	99.09	DOWN_C24_Bc_UP_eca2_Bc		AT2G26500.2	-0.587054	0.00426292	0.0406183	95.94	UP_C24_Bc_DOWN_eca2_Bc
AT1G24280.1	AT1G24280	1.19692	0.000641084	0.00907965	99.09	DOWN_C24_Bc_UP_eca2_Bc		AT3G59940.1	-0.517771	0.00427945	0.0407543	95.92	UP_C24_Bc_DOWN_eca2_Bc
AT5G44568.1	AT5G44568	1.44094	0.000642011	0.00907965	99.09	DOWN_C24_Bc_UP_eca2_Bc		AT3G63540.1	-0.266329	0.00428078	0.0407543	95.92	UP_C24_Bc_DOWN_eca2_Bc
AT3G14420.1	AT3G14420	0.361239	0.000649798	0.00917858	99.08	DOWN_C24_Bc_UP_eca2_Bc		AT1G78000.6	-1.07306	0.00428897	0.040816	95.92	UP_C24_Bc_DOWN_eca2_Bc
AT5G07970.1	AT5G07970	0.822923	0.000652901	0.00920101	99.08	DOWN_C24_Bc_UP_eca2_Bc		AT2G22540.3	-0.350749	0.00429841	0.0408842	95.91	UP_C24_Bc_DOWN_eca2_Bc
AT2G04160.1	AT2G04160	0.647806	0.000655072	0.00922618	99.08	DOWN_C24_Bc_UP_eca2_Bc		AT1G74470.1	-0.532662	0.00432932	0.0411345	95.89	UP_C24_Bc_DOWN_eca2_Bc
AT5G19690.1	AT5G19690	0.380481	0.000656831	0.0092455	99.08	DOWN_C24_Bc_UP_eca2_Bc		AT2G02160.1	-0.203698	0.00432829	0.0411345	95.89	UP_C24_Bc_DOWN_eca2_Bc
AT1G57610.1	AT1G57610	0.952895	0.000663	0.00932685	99.07	DOWN_C24_Bc_UP_eca2_Bc		AT2G48100.8	-0.631671	0.00434966	0.0413114	95.87	UP_C24_Bc_DOWN_eca2_Bc
AT5G01830.1	AT5G01830	0.87816	0.000672703	0.00944668	99.06	DOWN_C24_Bc_UP_eca2_Bc		AT1G22790.2	-0.486475	0.00435354	0.0413318	95.87	UP_C24_Bc_DOWN_eca2_Bc
AT1G16670.1	AT1G16670	0.705746	0.000677158	0.00949251	99.05	DOWN_C24_Bc_UP_eca2_Bc		AT1G20090.1	-0.453205	0.00436169	0.0413649	95.86	UP_C24_Bc_DOWN_eca2_Bc
AT4G34890.1	AT4G34890	0.592811	0.000679051	0.00950791	99.05	DOWN_C24_Bc_UP_eca2_Bc		AT2G26030.3	-0.95204	0.00436222	0.0413649	95.86	UP_C24_Bc_DOWN_eca2_Bc
AT5G20680.3	AT5G20680	1.74398	0.000680884	0.00952799	99.05	DOWN_C24_Bc_UP_eca2_Bc		AT1G35420.1	-0.614943	0.00436593	0.0413714	95.86	UP_C24_Bc_DOWN_eca2_Bc
AT4G08470.1	AT4G08470	0.965829	0.000685525	0.00958172	99.04	DOWN_C24_Bc_UP_eca2_Bc		AT3G10450.1	-0.81236	0.00436636	0.0413714	95.86	UP_C24_Bc_DOWN_eca2_Bc
AT4G01750.1	AT4G01750	0.773852	0.000687756	0.00960168	99.04	DOWN_C24_Bc_UP_eca2_Bc		AT1G27500.1	-1.58657	0.0043706	0.0413952	95.86	UP_C24_Bc_DOWN_eca2_Bc
AT3G01810.1	AT3G01810	1.52571	0.00069182	0.00964371	99.04	DOWN_C24_Bc_UP_eca2_Bc		AT4G17370.1	-0.583019	0.00438649	0.0415128	95.85	UP_C24_Bc_DOWN_eca2_Bc
AT3G19830.1	AT3G19830	2.27217	0.000691266	0.00964371	99.04	DOWN_C24_Bc_UP_eca2_Bc		AT2G39110.1	-0.568602	0.00439309	0.0415424	95.85	UP_C24_Bc_DOWN_eca2_Bc
AT5G56350.1	AT5G56350	0.790569	0.000691976	0.00964371	99.04	DOWN_C24_Bc_UP_eca2_Bc		AT5G22050.2	-0.41039	0.00439726	0.0415483	95.85	UP_C24_Bc_DOWN_eca2_Bc
AT1G13210.1	AT1G13210	0.570969	0.000694348	0.00965988	99.03	DOWN_C24_Bc_UP_eca2_Bc		AT4G04330.1	-0.578936	0.00443336	0.041824	95.82	UP_C24_Bc_DOWN_eca2_Bc
AT2G41420.1	AT2G41420	0.369604	0.000694198	0.00965988	99.03	DOWN_C24_Bc_UP_eca2_Bc		AT2G28190.1	-0.61824	0.00444798	0.0419289	95.81	UP_C24_Bc_DOWN_eca2_Bc
AT1G67310.1	AT1G67310	0.325887	0.000697121	0.00968156	99.03	DOWN_C24_Bc_UP_eca2_Bc		AT1G22630.1	-0.317579	0.00449212	0.0422334	95.78	UP_C24_Bc_DOWN_eca2_Bc
AT3G18490.1	AT3G18490	0.450298	0.000696771	0.00968156	99.03	DOWN_C24_Bc_UP_eca2_Bc		AT3G17860.1	-0.340902	0.00448825	0.0422334	95.78	UP_C24_Bc_DOWN_eca2_Bc
AT4G03020.3	AT4G03020	0.329853	0.000697545	0.00968182	99.03	DOWN_C24_Bc_UP_eca2_Bc		AT3G61220.1	-0.982653	0.00449766	0.0422472	95.78	UP_C24_Bc_DOWN_eca2_Bc
AT3G44830.1	AT3G44830	4.26845	0.000699313	0.00970074	99.03	DOWN_C24_Bc_UP_eca2_Bc		AT5G44260.1	-0.693918	0.00450191	0.0422688	95.77	UP_C24_Bc_DOWN_eca2_Bc
AT3G57550.1	AT3G57550	0.793946	0.000702367	0.00972617	99.03	DOWN_C24_Bc_UP_eca2_Bc		AT3G05900.1	-0.755261	0.00450674	0.0422828	95.77	UP_C24_Bc_DOWN_eca2_Bc
AT1G14670.1	AT1G14670	0.315764	0.000709869	0.00981302	99.02	DOWN_C24_Bc_UP_eca2_Bc		AT1G22910.4	-0.795395	0.0045473	0.0426298	95.74	UP_C24_Bc_DOWN_eca2_Bc
AT1G22300.2	AT1G22300	0.366827	0.0007095	0.00981302	99.02	DOWN_C24_Bc_UP_eca2_Bc		AT2G31440.2	-0.344318	0.00455237	0.0426606	95.73	UP_C24_Bc_DOWN_eca2_Bc
AT4G20460.1	AT4G20460	2.60025	0.00071715	0.00990222	99.01	DOWN_C24_Bc_UP_eca2_Bc		AT1G06515.2	-0.402188	0.00457997	0.0428354	95.72	UP_C24_Bc_DOWN_eca2_Bc
AT4G39780.1	AT4G39780	0.784543	0.000720193	0.00993277	99.01	DOWN_C24_Bc_UP_eca2_Bc		AT1G10840.1	-0.252872	0.00458696	0.042884	95.71	UP_C24_Bc_DOWN_eca2_Bc
AT3G47570.1	AT3G47570	0.578728	0.000728365	0.0100397	99	DOWN_C24_Bc_UP_eca2_Bc		AT1G19835.5	-0.622874	0.00459899	0.0429797	95.7	UP_C24_Bc_DOWN_eca2_Bc
AT2G40180.1	AT2G40180	2.32535	0.000738992	0.0101803	98.98	DOWN_C24_Bc_UP_eca2_Bc		AT5G10310.1	-0.990497	0.00460961	0.043062	95.69	UP_C24_Bc_DOWN_eca2_Bc
AT4G27950.1	AT4G27950	1.67552	0.00074422	0.0102405	98.98	DOWN_C24_Bc_UP_eca2_Bc		AT1G55370.1	-1.37413	0.00461592	0.0431042	95.69	UP_C24_Bc_DOWN_eca2_Bc
AT3G19170.1	AT3G19170	0.688193	0.000746153	0.0102612	98.97	DOWN_C24_Bc_UP_eca2_Bc		AT1G14690.2	-0.415421	0.00465251	0.0434119	95.66	UP_C24_Bc_DOWN_eca2_Bc
AT3G01040.2	AT3G01040	0.658493	0.000747612	0.0102754	98.97	DOWN_C24_Bc_UP_eca2_Bc		AT2G18196.1	-1.26973	0.0046683	0.0435253	95.65	UP_C24_Bc_DOWN_eca2_Bc
AT1G04400.1	AT1G04400	0.519524	0.00075346	0.0103423	98.97	DOWN_C24_Bc_UP_eca2_Bc		AT4G28030.1	-0.255647	0.00467738	0.043593	95.64	UP_C24_Bc_DOWN_eca2_Bc
AT1G30630.1	AT1G30630	0.337687	0.000754208	0.0103423	98.97	DOWN_C24_Bc_UP_eca2_Bc		AT2G46910.1	-0.436837	0.00469148	0.0436903	95.63	UP_C24_Bc_DOWN_eca2_Bc
AT5G51640.1	AT5G51640	0.778926	0.000756612	0.0103693	98.96	DOWN_C24_Bc_UP_eca2_Bc		AT3G15660.2	-0.345009	0.00469331	0.0436904	95.63	UP_C24_Bc_DOWN_eca2_Bc
AT5G25630.3	AT5G25630	0.515334	0.000757547	0.0103761	98.96	DOWN_C24_Bc_UP_eca2_Bc		AT1G26940.1	-0.551074	0.00470697	0.0438005	95.62	UP_C24_Bc_DOWN_eca2_Bc
AT4G08850.1	AT4G08850	0.780042	0.000760622	0.0104123	98.96	DOWN_C24_Bc_UP_eca2_Bc		AT4G13520.1	-0.395982	0.00472896	0.0439115	95.61	UP_C24_Bc_DOWN_eca2_Bc
AT5G45410.1	AT5G45410	0.501071	0.000761115	0.0104131	98.96	DOWN_C24_Bc_UP_eca2_Bc		AT5G01340.1	-0.743952	0.00472992	0.0439115	95.61	UP_C24_Bc_DOWN_eca2_Bc
AT3G48890.1	AT3G48890	0.473626	0.000762922	0.010426	98.96	DOWN_C24_Bc_UP_eca2_Bc		AT5G44660.2	-1.09183	0.00477374	0.0442668	95.57	UP_C24_Bc_DOWN_eca2_Bc
AT1G63750.3	AT1G63750	0.70668	0.00076439	0.01044	98.96	DOWN_C24_Bc_UP_eca2_Bc		AT4G00300.1	-0.358201	0.00480434	0.0444688	95.55	UP_C24_Bc_DOWN_eca2_Bc
AT1G55500.4	AT1G55500	2.47179	0.000766759	0.0104604	98.95	DOWN_C24_Bc_UP_eca2_Bc		AT5G27730.3	-0.988746	0.00480483	0.0444688	95.55	UP_C24_Bc_DOWN_eca2_Bc
AT4G23260.1	AT4G23260	1.22473	0.000768697	0.0104808	98.95	DOWN_C24_Bc_UP_eca2_Bc		AT2G29310.1	-0.717872	0.00481638	0.0445585	95.54	UP_C24_Bc_DOWN_eca2_Bc
AT3G44530.2	AT3G44530	1.83383	0.000799003	0.0108693	98.91	DOWN_C24_Bc_UP_eca2_Bc		AT2G05620.1	-0.483304	0.00483859	0.0447466	95.53	UP_C24_Bc_DOWN_eca2_Bc
AT5G04020.1	AT5G04020	1.01228	0.00080733	0.0109514	98.9	DOWN_C24_Bc_UP_eca2_Bc		AT4G21810.1	-0.343852	0.00484558	0.0447637	95.52	UP_C24_Bc_DOWN_eca2_Bc
AT4G26910.1	AT4G26910	0.984616	0.000815277	0.0110467	98.9	DOWN_C24_Bc_UP_eca2_Bc		AT1G13930.2	-0.39894	0.00485457	0.0447809	95.52	UP_C24_Bc_DOWN_eca2_Bc
AT1G15750.1	AT1G15750	6.93502	0.000819666	0.0110936	98.89	DOWN_C24_Bc_UP_eca2_Bc		AT3G26310.1	-1.05983	0.0048554	0.0447809	95.52	UP_C24_Bc_DOWN_eca2_Bc
AT5G54100.1	AT5G54100	0.916015	0.000820329	0.0110962	98.89	DOWN_C24_Bc_UP_eca2_Bc		AT1G49245.1	-1.01473	0.00489723	0.0450624	95.49	UP_C24_Bc_DOWN_eca2_Bc
AT3G56210.4	AT3G56210	2.08754	0.000825813	0.0111641	98.88	DOWN_C24_Bc_UP_eca2_Bc		AT2G26340.1	-0.345106	0.00490601	0.0451258	95.49	UP_C24_Bc_DOWN_eca2_Bc
AT1G28660.1	AT1G28660	0.67611	0.000837606	0.011298	98.87	DOWN_C24_Bc_UP_eca2_Bc		AT4G22890.1	-0.478276	0.00496145	0.0456008	95.44	UP_C24_Bc_DOWN_eca2_Bc
AT2G30770.1	AT2G30770	3.48353	0.000840115	0.0113191	98.87	DOWN_C24_Bc_UP_eca2_Bc		AT2G35370.1	-0.455838	0.00496973	0.0456476	95.44	UP_C24_Bc_DOWN_eca2_Bc
AT4G11521.1	AT4G11521	2.09298	0.000845325	0.0113764	98.86	DOWN_C24_Bc_UP_eca2_Bc		AT2G45960.1	-0.424493	0.00497508	0.0456733	95.43	UP_C24_Bc_DOWN_eca2_Bc
AT1G09560.1	AT1G09560	0.929991	0.000859634	0.011556	98.84	DOWN_C24_Bc_UP_eca2_Bc		AT5G16810.1	-0.53095	0.00499228	0.0457588	95.42	UP_C24_Bc_DOWN_eca2_Bc
AT2G47510.2	AT2G47510	1.03824	0.000859556	0.011556	98.84	DOWN_C24_Bc_UP_eca2_Bc		AT5G48790.1	-0.54987	0.00498835	0.0457588	95.42	UP_C24_Bc_DOWN_eca2_Bc
AT4G10710.1	AT4G10710	0.481582	0.000870016	0.0116456	98.84	DOWN_C24_Bc_UP_eca2_Bc		AT4G23670.1	-2.06548	0.00500272	0.0457864	95.42	UP_C24_Bc_DOWN_eca2_Bc
AT5G23150.3	AT5G23150	0.76787	0.000870161	0.0116456	98.84	DOWN_C24_Bc_UP_eca2_Bc		AT4G33480.1	-0.264155	0.00500889	0.0458203	95.42	UP_C24_Bc_DOWN_eca2_Bc
AT5G04310.2	AT5G04310	0.751487	0.000876607	0.0116987	98.83	DOWN_C24_Bc_UP_eca2_Bc		AT3G13700.2	-0.838364	0.00501524	0.0458377	95.42	UP_C24_Bc_DOWN_eca2_Bc
AT4G11850.1	AT4G11850	1.11914	0.000883629	0.0117777	98.82	DOWN_C24_Bc_UP_eca2_Bc		AT3G13060.1	-0.462952	0.00502814	0.0459137	95.41	UP_C24_Bc_DOWN_eca2_Bc
AT1G78420.1	AT1G78420	0.585163	0.000886604	0.0118058	98.82	DOWN_C24_Bc_UP_eca2_Bc		AT2G32880.2	-1.16768	0.00503058	0.0459184	95.41	UP_C24_Bc_DOWN_eca2_Bc
AT5G53130.1	AT5G53130	0.367518	0.000889652	0.0118332	98.82	DOWN_C24_Bc_UP_eca2_Bc		AT3G54080.1	-0.396341	0.00503428	0.0459346	95.41	UP_C24_Bc_DOWN_eca2_Bc
AT5G20400.1	AT5G20400	0.990942	0.00089248	0.0118642	98.81	DOWN_C24_Bc_UP_eca2_Bc		AT5G41350.3	-0.56614	0.00504345	0.0459833	95.4	UP_C24_Bc_DOWN_eca2_Bc
AT5G51070.1	AT5G51070	0.608582	0.000896417	0.0119099	98.81	DOWN_C24_Bc_UP_eca2_Bc		AT2G38465.1	-0.820219	0.0050733	0.0461674	95.38	UP_C24_Bc_DOWN_eca2_Bc
AT5G08560.1	AT5G08560	0.625423	0.00089996	0.0119456	98.81	DOWN_C24_Bc_UP_eca2_Bc		AT3G53920.1	-0.378991	0.00508726	0.0462769	95.37	UP_C24_Bc_DOWN_eca2_Bc
AT5G15640.1	AT5G15640	0.865958	0.000900926	0.0119499	98.81	DOWN_C24_Bc_UP_eca2_Bc		AT4G27595.1	-0.912445	0.0051033	0.0463875	95.36	UP_C24_Bc_DOWN_eca2_Bc
AT2G33175.1	AT2G33175	0.626842	0.000904069	0.0119849	98.8	DOWN_C24_Bc_UP_eca2_Bc		AT2G48070.2	-0.880553	0.00512046	0.0464904	95.35	UP_C24_Bc_DOWN_eca2_Bc
AT4G13660.2	AT4G13660	3.02467	0.000904865	0.0119888	98.8	DOWN_C24_Bc_UP_eca2_Bc		AT4G39100.2	-0.425553	0.00512356	0.046501	95.35	UP_C24_Bc_DOWN_eca2_Bc
AT1G64710.1	AT1G64710	1.06557	0.000906579	0.0119983	98.8	DOWN_C24_Bc_UP_eca2_Bc		AT5G51150.1	-0.319752	0.00516894	0.0468417	95.32	UP_C24_Bc_DOWN_eca2_Bc
AT4G19670.2	AT4G19670	1.10117	0.000910841	0.012048	98.8	DOWN_C24_Bc_UP_eca2_Bc		AT5G26740.2	-0.445781	0.00524015	0.0474151	95.26	UP_C24_Bc_DOWN_eca2_Bc
AT3G59660.1	AT3G59660	0.584229	0.000934815	0.0123242	98.77	DOWN_C24_Bc_UP_eca2_Bc		AT5G23040.2	-0.224632	0.00525177	0.0475023	95.25	UP_C24_Bc_DOWN_eca2_Bc
AT3G17810.1	AT3G17810	0.987732	0.000941178	0.0123944	98.76	DOWN_C24_Bc_UP_eca2_Bc		AT5G61330.3	-0.783546	0.00527774	0.0476471	95.24	UP_C24_Bc_DOWN_eca2_Bc
AT3G11840.1	AT3G11840	1.26079	0.000948839	0.0124884	98.75	DOWN_C24_Bc_UP_eca2_Bc		AT1G24880.2	-0.351962	0.0053024	0.0478516	95.21	UP_C24_Bc_DOWN_eca2_Bc
AT1G79950.2	AT1G79950	6.90406	0.000954442	0.0125553	98.74	DOWN_C24_Bc_UP_eca2_Bc		AT5G44200.1	-0.562981	0.00532601	0.0480466	95.2	UP_C24_Bc_DOWN_eca2_Bc
AT3G12145.1	AT3G12145	1.43149	0.000963456	0.0126599	98.73	DOWN_C24_Bc_UP_eca2_Bc		AT2G32010.4	-1.96188	0.00536492	0.0483247	95.17	UP_C24_Bc_DOWN_eca2_Bc
AT1G53390.1	AT1G53390	0.569231	0.000964039	0.0126606	98.73	DOWN_C24_Bc_UP_eca2_Bc		AT3G17225.1	-1.39383	0.00536733	0.0483282	95.17	UP_C24_Bc_DOWN_eca2_Bc
AT4G22820.2	AT4G22820	2.09256	0.000965838	0.0126735	98.73	DOWN_C24_Bc_UP_eca2_Bc		AT1G16810.2	-0.46053	0.0053906	0.0484976	95.15	UP_C24_Bc_DOWN_eca2_Bc
AT3G57330.1	AT3G57330	1.0162	0.000967548	0.0126849	98.73	DOWN_C24_Bc_UP_eca2_Bc		AT2G27470.1	-0.89537	0.00539223	0.0484976	95.15	UP_C24_Bc_DOWN_eca2_Bc
AT5G09590.1	AT5G09590	1.01595	0.000975308	0.0127526	98.72	DOWN_C24_Bc_UP_eca2_Bc		AT3G56650.1	-0.441442	0.00544057	0.0488405	95.12	UP_C24_Bc_DOWN_eca2_Bc
AT3G22160.1	AT3G22160	1.92203	0.000984693	0.0128612	98.71	DOWN_C24_Bc_UP_eca2_Bc		AT5G02840.1	-0.392696	0.00544054	0.0488405	95.12	UP_C24_Bc_DOWN_eca2_Bc
AT2G41790.1	AT2G41790	0.353764	0.00099775	0.0130105	98.7	DOWN_C24_Bc_UP_eca2_Bc		AT1G28330.6	-0.701033	0.0054657	0.0490294	95.1	UP_C24_Bc_DOWN_eca2_Bc
AT5G18520.1	AT5G18520	0.281301	0.00101023	0.0131517	98.68	DOWN_C24_Bc_UP_eca2_Bc		AT5G23060.1	-0.490217	0.00547625	0.0490871	95.09	UP_C24_Bc_DOWN_eca2_Bc
AT5G45800.1	AT5G45800	0.488683	0.00101133	0.0131588	98.68	DOWN_C24_Bc_UP_eca2_Bc		AT2G20550.1	-1.01367	0.00548978	0.0491716	95.08	UP_C24_Bc_DOWN_eca2_Bc
AT1G74790.1	AT1G74790	0.460216	0.00101261	0.0131611	98.68	DOWN_C24_Bc_UP_eca2_Bc		AT5G61020.2	-0.259856	0.00550504	0.0492529	95.07	UP_C24_Bc_DOWN_eca2_Bc
AT5G04550.2	AT5G04550	1.92382	0.00101228	0.0131611	98.68	DOWN_C24_Bc_UP_eca2_Bc		AT3G61420.2	-0.423941	0.005508	0.0492609	95.07	UP_C24_Bc_DOWN_eca2_Bc
AT2G04430.1	AT2G04430	0.921018	0.00101317	0.0131613	98.68	DOWN_C24_Bc_UP_eca2_Bc		AT5G38520.2	-0.594875	0.00552351	0.0493812	95.06	UP_C24_Bc_DOWN_eca2_Bc
AT3G18080.1	AT3G18080	0.424385	0.00104417	0.0134897	98.65	DOWN_C24_Bc_UP_eca2_Bc		AT1G52980.1	-0.276617	0.00555047	0.0495481	95.05	UP_C24_Bc_DOWN_eca2_Bc
AT5G61560.5	AT5G61560	0.748846	0.00104385	0.0134897	98.65	DOWN_C24_Bc_UP_eca2_Bc		AT1G19880.1	-0.345294	0.00555991	0.0496139	95.04	UP_C24_Bc_DOWN_eca2_Bc
AT1G30400.1	AT1G30400	0.544654	0.00105004	0.01353	98.65	DOWN_C24_Bc_UP_eca2_Bc		AT1G12900.1	-0.393676	0.00556391	0.049631	95.04	UP_C24_Bc_DOWN_eca2_Bc
AT3G19960.3	AT3G19960	0.670254	0.00105426	0.0135698	98.64	DOWN_C24_Bc_UP_eca2_Bc		AT1G63480.5	-1.17436	0.00558932	0.0498018	95.02	UP_C24_Bc_DOWN_eca2_Bc
AT1G61380.1	AT1G61380	1.00666	0.00105727	0.0135939	98.64	DOWN_C24_Bc_UP_eca2_Bc		AT5G37260.1	-0.425412	0.00559138	0.0498018	95.02	UP_C24_Bc_DOWN_eca2_Bc
AT1G28440.1	AT1G28440	0.374219	0.00105881	0.0135991	98.64	DOWN_C24_Bc_UP_eca2_Bc
AT5G62640.1	AT5G62640	0.371632	0.00105868	0.0135991	98.64	DOWN_C24_Bc_UP_eca2_Bc
AT2G21520.2	AT2G21520	0.426175	0.00106185	0.0136308	98.64	DOWN_C24_Bc_UP_eca2_Bc
AT3G12740.1	AT3G12740	0.504101	0.00107238	0.0137438	98.63	DOWN_C24_Bc_UP_eca2_Bc
AT3G01720.1	AT3G01720	0.861754	0.00107681	0.0137859	98.62	DOWN_C24_Bc_UP_eca2_Bc
AT1G18910.1	AT1G18910	1.29155	0.00108642	0.0138791	98.61	DOWN_C24_Bc_UP_eca2_Bc
AT2G15620.1	AT2G15620	0.555606	0.00108869	0.0139007	98.61	DOWN_C24_Bc_UP_eca2_Bc
AT1G72700.1	AT1G72700	1.93983	0.00109044	0.0139082	98.61	DOWN_C24_Bc_UP_eca2_Bc
AT5G64440.1	AT5G64440	0.660729	0.00109037	0.0139082	98.61	DOWN_C24_Bc_UP_eca2_Bc
AT3G07160.3	AT3G07160	0.99476	0.00109854	0.0139966	98.6	DOWN_C24_Bc_UP_eca2_Bc
AT4G28490.1	AT4G28490	1.11949	0.00110096	0.0140199	98.6	DOWN_C24_Bc_UP_eca2_Bc
AT1G17130.2	AT1G17130	1.02371	0.00110332	0.0140351	98.6	DOWN_C24_Bc_UP_eca2_Bc
AT4G27520.1	AT4G27520	0.326972	0.00111141	0.0141305	98.59	DOWN_C24_Bc_UP_eca2_Bc
AT5G11250.1	AT5G11250	6.87243	0.00111733	0.0141982	98.58	DOWN_C24_Bc_UP_eca2_Bc
AT5G40540.1	AT5G40540	2.78492	0.0011236	0.0142703	98.57	DOWN_C24_Bc_UP_eca2_Bc
AT5G45510.2	AT5G45510	0.880389	0.00113122	0.0143442	98.57	DOWN_C24_Bc_UP_eca2_Bc
AT3G12700.1	AT3G12700	1.40443	0.0011401	0.0144338	98.56	DOWN_C24_Bc_UP_eca2_Bc
AT3G14690.1	AT3G14690	0.26024	0.0011442	0.0144704	98.55	DOWN_C24_Bc_UP_eca2_Bc
AT3G02800.1	AT3G02800	1.11303	0.00114763	0.0145061	98.55	DOWN_C24_Bc_UP_eca2_Bc
AT5G61960.10	AT5G61960.	0.466776	0.00116217	0.014673	98.53	DOWN_C24_Bc_UP_eca2_Bc
AT5G67600.1	AT5G67600	0.382082	0.00116267	0.014673	98.53	DOWN_C24_Bc_UP_eca2_Bc
AT2G46450.2	AT2G46450	1.38549	0.00116629	0.0147076	98.53	DOWN_C24_Bc_UP_eca2_Bc
AT1G21520.1	AT1G21520	1.39888	0.00116866	0.0147252	98.53	DOWN_C24_Bc_UP_eca2_Bc
AT1G51790.2	AT1G51790	1.14694	0.00117038	0.0147354	98.53	DOWN_C24_Bc_UP_eca2_Bc
AT3G48050.2	AT3G48050	0.311428	0.0011707	0.0147354	98.53	DOWN_C24_Bc_UP_eca2_Bc
AT3G15660.1	AT3G15660	0.623247	0.00117209	0.0147451	98.53	DOWN_C24_Bc_UP_eca2_Bc
AT1G22840.1	AT1G22840	0.379239	0.00118938	0.014925	98.51	DOWN_C24_Bc_UP_eca2_Bc
AT2G32700.2	AT2G32700	1.29844	0.00118898	0.014925	98.51	DOWN_C24_Bc_UP_eca2_Bc
AT4G03450.1	AT4G03450	1.18288	0.00119256	0.0149398	98.51	DOWN_C24_Bc_UP_eca2_Bc
AT1G70740.1	AT1G70740	0.85736	0.0011935	0.0149437	98.51	DOWN_C24_Bc_UP_eca2_Bc
AT4G30280.1	AT4G30280	1.94026	0.00119754	0.0149865	98.5	DOWN_C24_Bc_UP_eca2_Bc
AT2G28080.1	AT2G28080	0.504114	0.00120051	0.0150079	98.5	DOWN_C24_Bc_UP_eca2_Bc
AT5G48540.1	AT5G48540	1.0627	0.00120041	0.0150079	98.5	DOWN_C24_Bc_UP_eca2_Bc
AT1G50020.1	AT1G50020	0.433661	0.00120141	0.0150096	98.5	DOWN_C24_Bc_UP_eca2_Bc
AT5G13220.2	AT5G13220	3.39233	0.00120728	0.0150689	98.49	DOWN_C24_Bc_UP_eca2_Bc
AT3G54140.1	AT3G54140	0.548491	0.00120818	0.0150723	98.49	DOWN_C24_Bc_UP_eca2_Bc
AT3G13070.1	AT3G13070	0.406383	0.00120884	0.0150727	98.49	DOWN_C24_Bc_UP_eca2_Bc
AT2G24180.1	AT2G24180	0.42513	0.00121097	0.0150836	98.49	DOWN_C24_Bc_UP_eca2_Bc
AT3G62580.1	AT3G62580	0.376655	0.00121098	0.0150836	98.49	DOWN_C24_Bc_UP_eca2_Bc
AT1G24160.1	AT1G24160	0.348998	0.00121511	0.0151272	98.49	DOWN_C24_Bc_UP_eca2_Bc
AT5G54970.1	AT5G54970	1.36797	0.0012213	0.0151806	98.48	DOWN_C24_Bc_UP_eca2_Bc
AT1G76510.4	AT1G76510	0.863393	0.00122605	0.0152317	98.48	DOWN_C24_Bc_UP_eca2_Bc
AT1G30470.1	AT1G30470	0.646258	0.00123677	0.015349	98.47	DOWN_C24_Bc_UP_eca2_Bc
AT2G30490.1	AT2G30490	0.567151	0.00123784	0.0153542	98.46	DOWN_C24_Bc_UP_eca2_Bc
AT2G16900.1	AT2G16900	0.617627	0.00124186	0.0153842	98.46	DOWN_C24_Bc_UP_eca2_Bc
AT1G55910.1	AT1G55910	1.00822	0.00124329	0.0153899	98.46	DOWN_C24_Bc_UP_eca2_Bc
AT3G15750.1	AT3G15750	4.2424	0.00124901	0.0154527	98.45	DOWN_C24_Bc_UP_eca2_Bc
AT1G02220.1	AT1G02220	2.36589	0.00125499	0.0155186	98.45	DOWN_C24_Bc_UP_eca2_Bc
AT5G18490.1	AT5G18490	0.507646	0.00125931	0.0155479	98.45	DOWN_C24_Bc_UP_eca2_Bc
AT2G45070.4	AT2G45070	0.337401	0.00126018	0.0155506	98.44	DOWN_C24_Bc_UP_eca2_Bc
AT1G11610.2	AT1G11610	5.76585	0.0012623	0.0155688	98.44	DOWN_C24_Bc_UP_eca2_Bc
AT3G62860.1	AT3G62860	0.615481	0.00127327	0.0156718	98.43	DOWN_C24_Bc_UP_eca2_Bc
AT1G74330.3	AT1G74330	1.3516	0.0012742	0.0156751	98.43	DOWN_C24_Bc_UP_eca2_Bc
AT4G12720.3	AT4G12720	1.06505	0.00127531	0.0156807	98.43	DOWN_C24_Bc_UP_eca2_Bc
AT2G17320.1	AT2G17320	0.424706	0.00128074	0.0157344	98.43	DOWN_C24_Bc_UP_eca2_Bc
AT2G47210.3	AT2G47210	0.395714	0.00128307	0.0157518	98.42	DOWN_C24_Bc_UP_eca2_Bc
AT1G53430.1	AT1G53430	0.563696	0.00128555	0.0157742	98.42	DOWN_C24_Bc_UP_eca2_Bc
AT1G23020.7	AT1G23020	1.7923	0.00128621	0.0157742	98.42	DOWN_C24_Bc_UP_eca2_Bc
AT1G10370.1	AT1G10370	1.45202	0.00128739	0.0157806	98.42	DOWN_C24_Bc_UP_eca2_Bc
AT1G07890.2	AT1G07890	1.15005	0.00128848	0.0157859	98.42	DOWN_C24_Bc_UP_eca2_Bc
AT1G07640.1	AT1G07640	0.464739	0.00129399	0.0158371	98.42	DOWN_C24_Bc_UP_eca2_Bc
AT3G16470.2	AT3G16470	1.24382	0.00133156	0.0162222	98.38	DOWN_C24_Bc_UP_eca2_Bc
AT5G39020.1	AT5G39020	0.930896	0.00133372	0.0162402	98.38	DOWN_C24_Bc_UP_eca2_Bc
AT4G23170.1	AT4G23170	0.986266	0.00134099	0.0163122	98.37	DOWN_C24_Bc_UP_eca2_Bc
AT1G59960.1	AT1G59960	0.573459	0.00134502	0.0163529	98.36	DOWN_C24_Bc_UP_eca2_Bc
AT2G17220.2	AT2G17220	0.745747	0.00134795	0.0163719	98.36	DOWN_C24_Bc_UP_eca2_Bc
AT4G20860.1	AT4G20860	1.44347	0.00136517	0.0165642	98.34	DOWN_C24_Bc_UP_eca2_Bc
AT2G23200.1	AT2G23200	0.513388	0.00137205	0.0166392	98.34	DOWN_C24_Bc_UP_eca2_Bc
AT1G08050.1	AT1G08050	1.57218	0.00139035	0.016844	98.32	DOWN_C24_Bc_UP_eca2_Bc
AT1G10050.1	AT1G10050	0.868783	0.001392	0.016847	98.32	DOWN_C24_Bc_UP_eca2_Bc
AT2G43490.1	AT2G43490	1.66019	0.00139946	0.0169287	98.31	DOWN_C24_Bc_UP_eca2_Bc
AT2G20960.1	AT2G20960	0.381984	0.00142878	0.0172137	98.28	DOWN_C24_Bc_UP_eca2_Bc
AT1G16300.1	AT1G16300	0.988385	0.00145135	0.0174593	98.25	DOWN_C24_Bc_UP_eca2_Bc
AT2G29460.1	AT2G29460	3.23461	0.00145254	0.0174648	98.25	DOWN_C24_Bc_UP_eca2_Bc
AT3G04220.3	AT3G04220	2.08493	0.00145503	0.017486	98.25	DOWN_C24_Bc_UP_eca2_Bc
AT1G72320.4	AT1G72320	0.870657	0.00145642	0.0174938	98.25	DOWN_C24_Bc_UP_eca2_Bc
AT5G39785.5	AT5G39785	1.41223	0.00145822	0.0175067	98.25	DOWN_C24_Bc_UP_eca2_Bc
AT1G05020.1	AT1G05020	0.940278	0.00147631	0.0176883	98.23	DOWN_C24_Bc_UP_eca2_Bc
AT5G16170.1	AT5G16170	0.822531	0.00148005	0.0177154	98.23	DOWN_C24_Bc_UP_eca2_Bc
AT1G13540.1	AT1G13540	3.12555	0.00148605	0.0177694	98.22	DOWN_C24_Bc_UP_eca2_Bc
AT3G59660.2	AT3G59660	0.766531	0.00148727	0.0177751	98.22	DOWN_C24_Bc_UP_eca2_Bc
AT4G05320.5	AT4G05320	0.372745	0.00149677	0.0178708	98.21	DOWN_C24_Bc_UP_eca2_Bc
AT5G18310.2	AT5G18310	0.945849	0.00152468	0.0181678	98.18	DOWN_C24_Bc_UP_eca2_Bc
AT5G04870.1	AT5G04870	0.539491	0.00152686	0.0181756	98.18	DOWN_C24_Bc_UP_eca2_Bc
AT3G22200.1	AT3G22200	0.537931	0.00154504	0.0183555	98.16	DOWN_C24_Bc_UP_eca2_Bc
AT2G36360.1	AT2G36360	0.5807	0.00155115	0.0183915	98.16	DOWN_C24_Bc_UP_eca2_Bc
AT5G19390.2	AT5G19390	0.580986	0.00155736	0.0184469	98.16	DOWN_C24_Bc_UP_eca2_Bc
AT4G04955.2	AT4G04955	0.478576	0.00156166	0.0184886	98.15	DOWN_C24_Bc_UP_eca2_Bc
AT1G63840.1	AT1G63840	2.22765	0.00157003	0.0185693	98.14	DOWN_C24_Bc_UP_eca2_Bc
AT1G74440.1	AT1G74440	0.782026	0.00157339	0.0185933	98.14	DOWN_C24_Bc_UP_eca2_Bc
AT1G34190.1	AT1G34190	0.31188	0.00157722	0.0186232	98.14	DOWN_C24_Bc_UP_eca2_Bc
AT2G05520.5	AT2G05520	0.785791	0.00159244	0.0187603	98.12	DOWN_C24_Bc_UP_eca2_Bc
AT1G59620.1	AT1G59620	1.19004	0.00159645	0.0187982	98.12	DOWN_C24_Bc_UP_eca2_Bc
AT3G29180.1	AT3G29180	0.90163	0.00160272	0.0188627	98.11	DOWN_C24_Bc_UP_eca2_Bc
AT4G30600.1	AT4G30600	0.667053	0.00162009	0.0190296	98.1	DOWN_C24_Bc_UP_eca2_Bc
AT3G13910.1	AT3G13910	1.3721	0.00162125	0.019034	98.1	DOWN_C24_Bc_UP_eca2_Bc
AT1G52200.1	AT1G52200	0.822941	0.00162846	0.019097	98.09	DOWN_C24_Bc_UP_eca2_Bc
AT4G30890.2	AT4G30890	0.456518	0.00162901	0.019097	98.09	DOWN_C24_Bc_UP_eca2_Bc
AT5G07440.2	AT5G07440	0.468616	0.0016341	0.0191472	98.09	DOWN_C24_Bc_UP_eca2_Bc
AT2G03070.1	AT2G03070	0.560771	0.00163717	0.0191738	98.08	DOWN_C24_Bc_UP_eca2_Bc
AT4G23250.1	AT4G23250	1.08195	0.00164311	0.0192339	98.08	DOWN_C24_Bc_UP_eca2_Bc
AT3G28540.2	AT3G28540	1.27724	0.00164508	0.0192476	98.08	DOWN_C24_Bc_UP_eca2_Bc
AT5G09660.5	AT5G09660	1.68148	0.00165024	0.0192986	98.07	DOWN_C24_Bc_UP_eca2_Bc
AT3G04870.4	AT3G04870	0.65753	0.00165133	0.0193011	98.07	DOWN_C24_Bc_UP_eca2_Bc
AT3G24170.1	AT3G24170	1.27022	0.00165208	0.0193011	98.07	DOWN_C24_Bc_UP_eca2_Bc
AT3G22170.2	AT3G22170	0.651824	0.00165686	0.0193381	98.07	DOWN_C24_Bc_UP_eca2_Bc
AT1G03080.3	AT1G03080	0.411445	0.00166194	0.0193879	98.06	DOWN_C24_Bc_UP_eca2_Bc
AT1G71880.1	AT1G71880	0.650008	0.00166396	0.0193926	98.06	DOWN_C24_Bc_UP_eca2_Bc
AT2G38010.3	AT2G38010	0.694458	0.00166391	0.0193926	98.06	DOWN_C24_Bc_UP_eca2_Bc
AT3G03560.1	AT3G03560	0.927735	0.00166584	0.019405	98.06	DOWN_C24_Bc_UP_eca2_Bc
AT4G07995.1	AT4G07995	2.967	0.00168505	0.0196002	98.04	DOWN_C24_Bc_UP_eca2_Bc
AT1G24460.2	AT1G24460	0.535966	0.00170394	0.0197814	98.02	DOWN_C24_Bc_UP_eca2_Bc
AT4G16960.1	AT4G16960	0.78483	0.00171876	0.0199148	98.01	DOWN_C24_Bc_UP_eca2_Bc
AT4G22240.1	AT4G22240	0.691236	0.0017211	0.0199226	98.01	DOWN_C24_Bc_UP_eca2_Bc
AT4G33430.1	AT4G33430	0.497353	0.00173234	0.0200188	98	DOWN_C24_Bc_UP_eca2_Bc
AT5G08680.1	AT5G08680	0.344213	0.00173276	0.0200188	98	DOWN_C24_Bc_UP_eca2_Bc
AT5G54660.1	AT5G54660	0.644008	0.00173431	0.0200271	98	DOWN_C24_Bc_UP_eca2_Bc
AT3G49350.1	AT3G49350	0.552811	0.00173606	0.0200376	98	DOWN_C24_Bc_UP_eca2_Bc
AT4G26300.4	AT4G26300	1.02287	0.00174396	0.0201093	97.99	DOWN_C24_Bc_UP_eca2_Bc
AT4G02550.2	AT4G02550	0.729398	0.00174528	0.0201149	97.99	DOWN_C24_Bc_UP_eca2_Bc
AT4G14240.1	AT4G14240	0.608888	0.00174656	0.02012	97.99	DOWN_C24_Bc_UP_eca2_Bc
AT1G12200.2	AT1G12200	2.80138	0.00175456	0.0202024	97.98	DOWN_C24_Bc_UP_eca2_Bc
AT1G15490.4	AT1G15490	1.09168	0.00175637	0.0202038	97.98	DOWN_C24_Bc_UP_eca2_Bc
AT1G65520.1	AT1G65520	0.505528	0.00176681	0.0203043	97.97	DOWN_C24_Bc_UP_eca2_Bc
AT1G02930.2	AT1G02930	2.35533	0.00177141	0.0203474	97.97	DOWN_C24_Bc_UP_eca2_Bc
AT1G09530.6	AT1G09530	0.761328	0.00177264	0.0203517	97.96	DOWN_C24_Bc_UP_eca2_Bc
AT5G19550.1	AT5G19550	0.385865	0.00178399	0.0204624	97.95	DOWN_C24_Bc_UP_eca2_Bc
AT1G54115.1	AT1G54115	0.421518	0.00178581	0.0204735	97.95	DOWN_C24_Bc_UP_eca2_Bc
AT4G39610.1	AT4G39610	2.40817	0.00178769	0.0204852	97.95	DOWN_C24_Bc_UP_eca2_Bc
AT3G54400.1	AT3G54400	0.575147	0.00180603	0.0206755	97.93	DOWN_C24_Bc_UP_eca2_Bc
AT3G63460.1	AT3G63460	0.501724	0.00181794	0.0207961	97.92	DOWN_C24_Bc_UP_eca2_Bc
AT1G68690.3	AT1G68690	1.20117	0.00182446	0.0208565	97.91	DOWN_C24_Bc_UP_eca2_Bc
AT4G23210.4	AT4G23210	4.0379	0.00182554	0.0208589	97.91	DOWN_C24_Bc_UP_eca2_Bc
AT5G44567.1	AT5G44567	2.76755	0.00182691	0.0208647	97.91	DOWN_C24_Bc_UP_eca2_Bc
AT4G02410.1	AT4G02410	0.991612	0.00183783	0.0209493	97.91	DOWN_C24_Bc_UP_eca2_Bc
AT3G51340.2	AT3G51340	1.17957	0.00184236	0.0209909	97.9	DOWN_C24_Bc_UP_eca2_Bc
AT5G27840.1	AT5G27840	0.351669	0.00184615	0.0210142	97.9	DOWN_C24_Bc_UP_eca2_Bc
AT1G55265.1	AT1G55265	0.926584	0.00187105	0.0212773	97.87	DOWN_C24_Bc_UP_eca2_Bc
AT1G30755.6	AT1G30755	1.03349	0.00187825	0.021349	97.87	DOWN_C24_Bc_UP_eca2_Bc
AT2G17110.1	AT2G17110	0.422392	0.00188135	0.0213741	97.86	DOWN_C24_Bc_UP_eca2_Bc
AT1G64710.2	AT1G64710	0.821569	0.00188841	0.0214441	97.86	DOWN_C24_Bc_UP_eca2_Bc
AT1G65730.1	AT1G65730	1.64669	0.00189372	0.0214738	97.85	DOWN_C24_Bc_UP_eca2_Bc
AT1G66920.2	AT1G66920	0.487412	0.00189354	0.0214738	97.85	DOWN_C24_Bc_UP_eca2_Bc
AT1G70335.1	AT1G70335	1.07335	0.00189326	0.0214738	97.85	DOWN_C24_Bc_UP_eca2_Bc
AT5G04560.2	AT5G04560	0.297791	0.00191429	0.0216455	97.84	DOWN_C24_Bc_UP_eca2_Bc
AT3G02580.1	AT3G02580	0.419011	0.0019177	0.0216738	97.83	DOWN_C24_Bc_UP_eca2_Bc
AT3G26170.1	AT3G26170	1.18212	0.0019305	0.0217992	97.82	DOWN_C24_Bc_UP_eca2_Bc
AT1G11890.1	AT1G11890	0.389206	0.0019326	0.0218113	97.82	DOWN_C24_Bc_UP_eca2_Bc
AT4G12610.2	AT4G12610	0.567956	0.00194369	0.0219157	97.81	DOWN_C24_Bc_UP_eca2_Bc
AT3G08590.1	AT3G08590	0.505089	0.00195546	0.0219853	97.8	DOWN_C24_Bc_UP_eca2_Bc
AT4G02420.1	AT4G02420	0.68026	0.0019563	0.0219853	97.8	DOWN_C24_Bc_UP_eca2_Bc
AT1G28380.1	AT1G28380	0.624715	0.00196374	0.0220586	97.79	DOWN_C24_Bc_UP_eca2_Bc
AT1G69450.1	AT1G69450	1.03055	0.00197609	0.0221765	97.78	DOWN_C24_Bc_UP_eca2_Bc
AT5G22060.1	AT5G22060	0.924184	0.00198718	0.0222801	97.77	DOWN_C24_Bc_UP_eca2_Bc
AT3G02740.1	AT3G02740	0.346755	0.00199622	0.0223605	97.76	DOWN_C24_Bc_UP_eca2_Bc
AT3G21790.1	AT3G21790	0.4123	0.00199541	0.0223605	97.76	DOWN_C24_Bc_UP_eca2_Bc
AT3G54030.1	AT3G54030	0.450741	0.00200252	0.02241	97.76	DOWN_C24_Bc_UP_eca2_Bc
AT3G49240.1	AT3G49240	1.03796	0.00200752	0.0224554	97.75	DOWN_C24_Bc_UP_eca2_Bc
AT5G44585.1	AT5G44585	1.37874	0.00201555	0.0225348	97.75	DOWN_C24_Bc_UP_eca2_Bc
AT1G30410.4	AT1G30410	2.29498	0.00203272	0.0226949	97.73	DOWN_C24_Bc_UP_eca2_Bc
AT3G14610.1	AT3G14610	1.53592	0.00204423	0.0228022	97.72	DOWN_C24_Bc_UP_eca2_Bc
AT1G29310.1	AT1G29310	0.445943	0.00204723	0.0228144	97.72	DOWN_C24_Bc_UP_eca2_Bc
AT3G13930.1	AT3G13930	0.402408	0.00204701	0.0228144	97.72	DOWN_C24_Bc_UP_eca2_Bc
AT3G52710.1	AT3G52710	1.0436	0.00205217	0.0228587	97.71	DOWN_C24_Bc_UP_eca2_Bc
AT3G57980.1	AT3G57980	1.19287	0.00206011	0.0229258	97.71	DOWN_C24_Bc_UP_eca2_Bc
AT4G19140.1	AT4G19140	0.592754	0.00207503	0.0230556	97.69	DOWN_C24_Bc_UP_eca2_Bc
AT2G02040.1	AT2G02040	0.494131	0.00209678	0.0232798	97.67	DOWN_C24_Bc_UP_eca2_Bc
AT3G23990.1	AT3G23990	0.320536	0.00210962	0.0234006	97.66	DOWN_C24_Bc_UP_eca2_Bc
AT2G40475.1	AT2G40475	1.30873	0.00212069	0.0234878	97.65	DOWN_C24_Bc_UP_eca2_Bc
AT5G66210.5	AT5G66210	1.67428	0.00212141	0.0234878	97.65	DOWN_C24_Bc_UP_eca2_Bc
AT2G39530.1	AT2G39530	4.21903	0.00212387	0.0235041	97.65	DOWN_C24_Bc_UP_eca2_Bc
AT1G34750.1	AT1G34750	0.777565	0.00212741	0.0235324	97.65	DOWN_C24_Bc_UP_eca2_Bc
AT1G07670.1	AT1G07670	0.433662	0.00214342	0.0236754	97.63	DOWN_C24_Bc_UP_eca2_Bc
AT1G48090.6	AT1G48090	1.25294	0.00214565	0.0236794	97.63	DOWN_C24_Bc_UP_eca2_Bc
AT2G30720.1	AT2G30720	0.707603	0.00215258	0.0237339	97.63	DOWN_C24_Bc_UP_eca2_Bc
AT3G56050.1	AT3G56050	0.328313	0.00217112	0.0239164	97.61	DOWN_C24_Bc_UP_eca2_Bc
AT4G27480.1	AT4G27480	1.66214	0.00218413	0.0240369	97.6	DOWN_C24_Bc_UP_eca2_Bc
AT1G07030.1	AT1G07030	0.533114	0.00219074	0.0240881	97.59	DOWN_C24_Bc_UP_eca2_Bc
AT3G06470.1	AT3G06470	0.537159	0.00221529	0.0243357	97.57	DOWN_C24_Bc_UP_eca2_Bc
AT4G01950.1	AT4G01950	0.564234	0.00224076	0.0245885	97.54	DOWN_C24_Bc_UP_eca2_Bc
AT4G08180.2	AT4G08180	0.468669	0.00224178	0.0245885	97.54	DOWN_C24_Bc_UP_eca2_Bc
AT5G22350.1	AT5G22350	0.66628	0.00224147	0.0245885	97.54	DOWN_C24_Bc_UP_eca2_Bc
AT5G43900.1	AT5G43900	0.52054	0.00225176	0.0246796	97.53	DOWN_C24_Bc_UP_eca2_Bc
AT1G71400.1	AT1G71400	1.12994	0.00225972	0.0247442	97.53	DOWN_C24_Bc_UP_eca2_Bc
AT5G66640.2	AT5G66640	0.814448	0.00225954	0.0247442	97.53	DOWN_C24_Bc_UP_eca2_Bc
AT1G74380.1	AT1G74380	0.454075	0.0022641	0.0247808	97.52	DOWN_C24_Bc_UP_eca2_Bc
AT1G13520.1	AT1G13520	2.98059	0.00227129	0.0248481	97.52	DOWN_C24_Bc_UP_eca2_Bc
AT3G17609.2	AT3G17609	1.43167	0.00228963	0.0249989	97.5	DOWN_C24_Bc_UP_eca2_Bc
AT1G29690.1	AT1G29690	0.866767	0.00230176	0.0250782	97.49	DOWN_C24_Bc_UP_eca2_Bc
AT1G23440.3	AT1G23440	0.61006	0.00231141	0.0251718	97.48	DOWN_C24_Bc_UP_eca2_Bc
AT1G18470.2	AT1G18470	0.87952	0.00232097	0.025253	97.47	DOWN_C24_Bc_UP_eca2_Bc
AT3G54620.1	AT3G54620	0.472267	0.00232003	0.025253	97.47	DOWN_C24_Bc_UP_eca2_Bc
AT3G10360.1	AT3G10360	0.395919	0.00232682	0.0253051	97.47	DOWN_C24_Bc_UP_eca2_Bc
AT1G01720.1	AT1G01720	1.67943	0.00234822	0.025507	97.45	DOWN_C24_Bc_UP_eca2_Bc
AT5G64570.2	AT5G64570	1.74514	0.00234698	0.025507	97.45	DOWN_C24_Bc_UP_eca2_Bc
AT5G63870.1	AT5G63870	2.19656	0.00236376	0.0256601	97.43	DOWN_C24_Bc_UP_eca2_Bc
AT2G39350.1	AT2G39350	1.64329	0.0023656	0.0256685	97.43	DOWN_C24_Bc_UP_eca2_Bc
AT5G56250.2	AT5G56250	0.582309	0.00238605	0.0258552	97.41	DOWN_C24_Bc_UP_eca2_Bc
AT5G46110.4	AT5G46110	0.694477	0.00239175	0.0258935	97.41	DOWN_C24_Bc_UP_eca2_Bc
AT3G21630.1	AT3G21630	0.566371	0.00239878	0.0259579	97.4	DOWN_C24_Bc_UP_eca2_Bc
AT3G23000.1	AT3G23000	0.630593	0.00241232	0.026069	97.39	DOWN_C24_Bc_UP_eca2_Bc
AT1G76270.1	AT1G76270	0.651402	0.00242666	0.0261649	97.38	DOWN_C24_Bc_UP_eca2_Bc
AT5G60840.1	AT5G60840	0.825263	0.00242568	0.0261649	97.38	DOWN_C24_Bc_UP_eca2_Bc
AT4G24460.1	AT4G24460	0.599648	0.00243009	0.0261899	97.38	DOWN_C24_Bc_UP_eca2_Bc
AT5G26030.1	AT5G26030	1.2655	0.00244005	0.0262855	97.37	DOWN_C24_Bc_UP_eca2_Bc
AT1G68710.1	AT1G68710	0.793669	0.00244521	0.0263292	97.37	DOWN_C24_Bc_UP_eca2_Bc
AT3G52450.1	AT3G52450	1.14804	0.00244787	0.026346	97.37	DOWN_C24_Bc_UP_eca2_Bc
AT4G23180.1	AT4G23180	0.715417	0.00245398	0.0263999	97.36	DOWN_C24_Bc_UP_eca2_Bc
AT3G04210.1	AT3G04210	0.8128	0.00245828	0.0264105	97.36	DOWN_C24_Bc_UP_eca2_Bc
AT1G06820.3	AT1G06820	1.59327	0.0024691	0.0265148	97.35	DOWN_C24_Bc_UP_eca2_Bc
AT1G60960.1	AT1G60960	0.536823	0.00247181	0.0265314	97.35	DOWN_C24_Bc_UP_eca2_Bc
AT1G79090.2	AT1G79090	1.55322	0.00247292	0.0265314	97.35	DOWN_C24_Bc_UP_eca2_Bc
AT1G04530.1	AT1G04530	0.403674	0.00248742	0.0266517	97.33	DOWN_C24_Bc_UP_eca2_Bc
AT1G27350.1	AT1G27350	0.452394	0.00248856	0.026652	97.33	DOWN_C24_Bc_UP_eca2_Bc
AT2G18680.1	AT2G18680	1.58639	0.0024942	0.0267004	97.33	DOWN_C24_Bc_UP_eca2_Bc
AT4G21380.1	AT4G21380	1.88509	0.00251075	0.0268656	97.31	DOWN_C24_Bc_UP_eca2_Bc
AT5G64890.1	AT5G64890	3.32171	0.0025203	0.0269515	97.3	DOWN_C24_Bc_UP_eca2_Bc
AT3G09810.1	AT3G09810	0.69124	0.00253217	0.0270222	97.3	DOWN_C24_Bc_UP_eca2_Bc
AT5G57035.1	AT5G57035	0.584609	0.00253212	0.0270222	97.3	DOWN_C24_Bc_UP_eca2_Bc
AT2G21790.1	AT2G21790	0.454961	0.00254045	0.0270985	97.29	DOWN_C24_Bc_UP_eca2_Bc
AT5G56270.1	AT5G56270	0.570035	0.00255154	0.0271925	97.28	DOWN_C24_Bc_UP_eca2_Bc
AT5G38250.1	AT5G38250	1.14709	0.00255725	0.0272291	97.28	DOWN_C24_Bc_UP_eca2_Bc
AT2G29740.1	AT2G29740	1.28299	0.0025675	0.0273261	97.27	DOWN_C24_Bc_UP_eca2_Bc
AT2G36780.1	AT2G36780	0.563748	0.00259587	0.0275789	97.24	DOWN_C24_Bc_UP_eca2_Bc
AT5G16280.2	AT5G16280	0.411525	0.00261599	0.0277557	97.22	DOWN_C24_Bc_UP_eca2_Bc
AT3G04070.1	AT3G04070	1.39294	0.00263337	0.0279153	97.21	DOWN_C24_Bc_UP_eca2_Bc
AT1G15415.1	AT1G15415	3.20368	0.00266618	0.0282382	97.18	DOWN_C24_Bc_UP_eca2_Bc
AT3G22750.1	AT3G22750	0.585825	0.00267716	0.0283277	97.17	DOWN_C24_Bc_UP_eca2_Bc
AT4G18205.1	AT4G18205	0.645015	0.00267819	0.0283277	97.17	DOWN_C24_Bc_UP_eca2_Bc
AT3G20510.1	AT3G20510	0.805834	0.00269507	0.0284937	97.15	DOWN_C24_Bc_UP_eca2_Bc
AT3G46920.2	AT3G46920	1.68576	0.00269989	0.028532	97.15	DOWN_C24_Bc_UP_eca2_Bc
AT4G12290.1	AT4G12290	0.793996	0.00270719	0.0285964	97.14	DOWN_C24_Bc_UP_eca2_Bc
AT1G05790.3	AT1G05790	0.680137	0.00271933	0.0286994	97.13	DOWN_C24_Bc_UP_eca2_Bc
AT5G45000.1	AT5G45000	2.16527	0.00274889	0.0289858	97.1	DOWN_C24_Bc_UP_eca2_Bc
AT3G55410.1	AT3G55410	0.27521	0.00275029	0.0289877	97.1	DOWN_C24_Bc_UP_eca2_Bc
AT3G49370.1	AT3G49370	0.935099	0.00276103	0.0290753	97.09	DOWN_C24_Bc_UP_eca2_Bc
AT1G10410.1	AT1G10410	0.742707	0.00278277	0.0292913	97.07	DOWN_C24_Bc_UP_eca2_Bc
AT2G01720.1	AT2G01720	0.397226	0.00279471	0.0293539	97.06	DOWN_C24_Bc_UP_eca2_Bc
AT4G34390.1	AT4G34390	0.821628	0.00279485	0.0293539	97.06	DOWN_C24_Bc_UP_eca2_Bc
AT1G62740.1	AT1G62740	0.42898	0.002798	0.0293741	97.06	DOWN_C24_Bc_UP_eca2_Bc
AT1G80300.1	AT1G80300	0.429087	0.00280841	0.0294575	97.05	DOWN_C24_Bc_UP_eca2_Bc
AT1G50430.1	AT1G50430	0.323411	0.00281261	0.0294628	97.05	DOWN_C24_Bc_UP_eca2_Bc
AT4G12300.1	AT4G12300	0.434636	0.00281121	0.0294628	97.05	DOWN_C24_Bc_UP_eca2_Bc
AT5G40170.1	AT5G40170	0.289088	0.00282596	0.0295897	97.04	DOWN_C24_Bc_UP_eca2_Bc
AT2G28400.1	AT2G28400	2.0202	0.00283552	0.0296768	97.03	DOWN_C24_Bc_UP_eca2_Bc
AT4G35110.4	AT4G35110	3.91779	0.00284145	0.0297258	97.03	DOWN_C24_Bc_UP_eca2_Bc
AT1G59970.1	AT1G59970	1.32969	0.00284513	0.0297383	97.03	DOWN_C24_Bc_UP_eca2_Bc
AT1G65040.3	AT1G65040	1.13495	0.0028586	0.0298602	97.01	DOWN_C24_Bc_UP_eca2_Bc
AT4G26940.1	AT4G26940	0.641564	0.00286225	0.0298781	97.01	DOWN_C24_Bc_UP_eca2_Bc
AT4G14746.2	AT4G14746	1.38919	0.0028802	0.0300131	97	DOWN_C24_Bc_UP_eca2_Bc
AT1G27980.1	AT1G27980	1.13683	0.00288315	0.0300307	97	DOWN_C24_Bc_UP_eca2_Bc
AT3G24180.2	AT3G24180	0.704386	0.00289001	0.030089	96.99	DOWN_C24_Bc_UP_eca2_Bc
AT1G05630.2	AT1G05630	1.50247	0.00292888	0.0304143	96.96	DOWN_C24_Bc_UP_eca2_Bc
AT5G46450.1	AT5G46450	0.315476	0.00292857	0.0304143	96.96	DOWN_C24_Bc_UP_eca2_Bc
AT3G59760.3	AT3G59760	0.609242	0.00294207	0.0305248	96.95	DOWN_C24_Bc_UP_eca2_Bc
AT3G66654.2	AT3G66654	1.48697	0.00297067	0.0307548	96.92	DOWN_C24_Bc_UP_eca2_Bc
AT2G34860.2	AT2G34860	0.35029	0.00298708	0.0309113	96.91	DOWN_C24_Bc_UP_eca2_Bc
AT3G57630.2	AT3G57630	0.836053	0.00299589	0.0309756	96.9	DOWN_C24_Bc_UP_eca2_Bc
AT3G53780.2	AT3G53780	0.547754	0.00300274	0.0310331	96.9	DOWN_C24_Bc_UP_eca2_Bc
AT1G80820.1	AT1G80820	4.14093	0.00303048	0.0312657	96.87	DOWN_C24_Bc_UP_eca2_Bc
AT3G52640.1	AT3G52640	0.485743	0.00303403	0.0312855	96.87	DOWN_C24_Bc_UP_eca2_Bc
AT4G17140.2	AT4G17140	1.89234	0.00303642	0.0312865	96.87	DOWN_C24_Bc_UP_eca2_Bc
AT4G12480.1	AT4G12480	2.72024	0.00304334	0.0313308	96.87	DOWN_C24_Bc_UP_eca2_Bc
AT2G27389.1	AT2G27389	2.59765	0.00304981	0.0313839	96.86	DOWN_C24_Bc_UP_eca2_Bc
AT2G30140.1	AT2G30140	2.15831	0.00306515	0.0314879	96.85	DOWN_C24_Bc_UP_eca2_Bc
AT3G21351.1	AT3G21351	1.96346	0.00307754	0.0315742	96.84	DOWN_C24_Bc_UP_eca2_Bc
AT4G12250.1	AT4G12250	0.490227	0.00308123	0.0315985	96.84	DOWN_C24_Bc_UP_eca2_Bc
AT2G29350.1	AT2G29350	2.47014	0.00309622	0.0317386	96.83	DOWN_C24_Bc_UP_eca2_Bc
AT4G16920.1	AT4G16920	0.473631	0.00311595	0.0319135	96.81	DOWN_C24_Bc_UP_eca2_Bc
AT1G14710.2	AT1G14710	1.59557	0.00312715	0.0320144	96.8	DOWN_C24_Bc_UP_eca2_Bc
AT3G07370.1	AT3G07370	0.497992	0.00315878	0.032283	96.77	DOWN_C24_Bc_UP_eca2_Bc
AT3G13030.2	AT3G13030	1.18854	0.00317943	0.032415	96.76	DOWN_C24_Bc_UP_eca2_Bc
AT4G36760.1	AT4G36760	0.424421	0.00323119	0.0328685	96.71	DOWN_C24_Bc_UP_eca2_Bc
AT3G26410.1	AT3G26410	1.04778	0.00324318	0.0329485	96.71	DOWN_C24_Bc_UP_eca2_Bc
AT5G64370.1	AT5G64370	0.667428	0.00324504	0.0329534	96.7	DOWN_C24_Bc_UP_eca2_Bc
AT1G30410.3	AT1G30410	1.34269	0.00327308	0.0332099	96.68	DOWN_C24_Bc_UP_eca2_Bc
AT1G54390.8	AT1G54390	0.78352	0.00328948	0.033348	96.67	DOWN_C24_Bc_UP_eca2_Bc
AT3G62590.1	AT3G62590	1.69331	0.00328834	0.033348	96.67	DOWN_C24_Bc_UP_eca2_Bc
AT2G41220.1	AT2G41220	0.534676	0.00329259	0.0333654	96.66	DOWN_C24_Bc_UP_eca2_Bc
AT4G36780.1	AT4G36780	0.510972	0.00333015	0.0337174	96.63	DOWN_C24_Bc_UP_eca2_Bc
AT1G33600.2	AT1G33600	0.702943	0.00333505	0.0337528	96.62	DOWN_C24_Bc_UP_eca2_Bc
AT1G21380.1	AT1G21380	0.643447	0.00334424	0.0338184	96.62	DOWN_C24_Bc_UP_eca2_Bc
AT2G28840.1	AT2G28840	0.32277	0.00334437	0.0338184	96.62	DOWN_C24_Bc_UP_eca2_Bc
AT1G65960.2	AT1G65960	0.301986	0.00337431	0.0340923	96.59	DOWN_C24_Bc_UP_eca2_Bc
AT2G02990.1	AT2G02990	2.69157	0.00337762	0.0341114	96.59	DOWN_C24_Bc_UP_eca2_Bc
AT3G19010.2	AT3G19010	2.17676	0.00338161	0.0341373	96.59	DOWN_C24_Bc_UP_eca2_Bc
AT3G10490.2	AT3G10490	0.905684	0.00339556	0.0342203	96.58	DOWN_C24_Bc_UP_eca2_Bc
AT5G07940.5	AT5G07940	0.522286	0.00339482	0.0342203	96.58	DOWN_C24_Bc_UP_eca2_Bc
AT4G22130.1	AT4G22130	1.11689	0.00339733	0.0342238	96.58	DOWN_C24_Bc_UP_eca2_Bc
AT1G33030.2	AT1G33030	2.95833	0.00340126	0.0342489	96.58	DOWN_C24_Bc_UP_eca2_Bc
AT3G61600.2	AT3G61600	0.924777	0.00342261	0.0343411	96.57	DOWN_C24_Bc_UP_eca2_Bc
AT1G73430.2	AT1G73430	0.431097	0.00343614	0.0344551	96.55	DOWN_C24_Bc_UP_eca2_Bc
AT1G33600.1	AT1G33600	0.700571	0.00347151	0.0347515	96.52	DOWN_C24_Bc_UP_eca2_Bc
AT5G11140.1	AT5G11140	2.32044	0.00347605	0.0347823	96.52	DOWN_C24_Bc_UP_eca2_Bc
AT5G63040.2	AT5G63040	2.70283	0.00347939	0.0348012	96.52	DOWN_C24_Bc_UP_eca2_Bc
AT1G07160.1	AT1G07160	3.14859	0.00349964	0.0349744	96.5	DOWN_C24_Bc_UP_eca2_Bc
AT2G28320.1	AT2G28320	0.374906	0.00351341	0.0350534	96.49	DOWN_C24_Bc_UP_eca2_Bc
AT5G47330.1	AT5G47330	1.12585	0.00351561	0.0350608	96.49	DOWN_C24_Bc_UP_eca2_Bc
AT2G24580.1	AT2G24580	0.474007	0.00351838	0.0350738	96.49	DOWN_C24_Bc_UP_eca2_Bc
AT4G31490.1	AT4G31490	0.312488	0.00354094	0.0352746	96.47	DOWN_C24_Bc_UP_eca2_Bc
AT5G54610.1	AT5G54610	1.50681	0.00361527	0.03589	96.41	DOWN_C24_Bc_UP_eca2_Bc
AT1G51980.1	AT1G51980	0.338493	0.00362183	0.0359403	96.41	DOWN_C24_Bc_UP_eca2_Bc
AT3G17330.1	AT3G17330	1.1437	0.0036324	0.0360302	96.4	DOWN_C24_Bc_UP_eca2_Bc
AT1G14580.3	AT1G14580	1.54616	0.00365756	0.0362197	96.38	DOWN_C24_Bc_UP_eca2_Bc
AT1G57630.1	AT1G57630	2.57714	0.00366216	0.0362502	96.37	DOWN_C24_Bc_UP_eca2_Bc
AT4G29950.1	AT4G29950	0.541443	0.0036792	0.0364038	96.36	DOWN_C24_Bc_UP_eca2_Bc
AT5G11560.1	AT5G11560	0.412256	0.00368415	0.0364237	96.36	DOWN_C24_Bc_UP_eca2_Bc
AT1G17890.1	AT1G17890	0.458022	0.00368588	0.0364247	96.36	DOWN_C24_Bc_UP_eca2_Bc
AT5G27970.4	AT5G27970	2.32446	0.00369004	0.0364357	96.36	DOWN_C24_Bc_UP_eca2_Bc
AT2G48020.2	AT2G48020	1.15062	0.00370565	0.03654	96.35	DOWN_C24_Bc_UP_eca2_Bc
AT3G28100.2	AT3G28100	1.10685	0.0037628	0.0369773	96.3	DOWN_C24_Bc_UP_eca2_Bc
AT5G09900.1	AT5G09900	1.57564	0.00376654	0.0369773	96.3	DOWN_C24_Bc_UP_eca2_Bc
AT3G60800.1	AT3G60800	0.526197	0.00377883	0.0370506	96.29	DOWN_C24_Bc_UP_eca2_Bc
AT3G61960.1	AT3G61960	0.610551	0.00378084	0.0370506	96.29	DOWN_C24_Bc_UP_eca2_Bc
AT5G11975.1	AT5G11975	0.702118	0.00378119	0.0370506	96.29	DOWN_C24_Bc_UP_eca2_Bc
AT3G55450.1	AT3G55450	0.633044	0.00379429	0.0371431	96.29	DOWN_C24_Bc_UP_eca2_Bc
AT4G02380.3	AT4G02380	1.65668	0.00379895	0.0371583	96.28	DOWN_C24_Bc_UP_eca2_Bc
AT4G29810.2	AT4G29810	0.595163	0.00380527	0.0372048	96.28	DOWN_C24_Bc_UP_eca2_Bc
AT5G49760.1	AT5G49760	0.449625	0.00380942	0.037215	96.28	DOWN_C24_Bc_UP_eca2_Bc
AT4G04695.1	AT4G04695	0.995984	0.00381628	0.0372519	96.27	DOWN_C24_Bc_UP_eca2_Bc
AT5G63680.1	AT5G63680	0.450991	0.00385559	0.0375434	96.25	DOWN_C24_Bc_UP_eca2_Bc
AT5G41580.1	AT5G41580	0.524949	0.0038578	0.0375496	96.25	DOWN_C24_Bc_UP_eca2_Bc
AT2G25520.1	AT2G25520	0.299366	0.00386142	0.0375695	96.24	DOWN_C24_Bc_UP_eca2_Bc
AT3G11130.1	AT3G11130	0.312615	0.00387566	0.0376537	96.23	DOWN_C24_Bc_UP_eca2_Bc
AT4G15530.7	AT4G15530	1.50589	0.00387637	0.0376537	96.23	DOWN_C24_Bc_UP_eca2_Bc
AT3G02350.1	AT3G02350	0.41253	0.00389496	0.0377729	96.22	DOWN_C24_Bc_UP_eca2_Bc
AT4G16180.2	AT4G16180	0.370887	0.00389036	0.0377729	96.22	DOWN_C24_Bc_UP_eca2_Bc
AT4G22190.1	AT4G22190	0.319515	0.00389247	0.0377729	96.22	DOWN_C24_Bc_UP_eca2_Bc
AT1G63830.2	AT1G63830	1.22101	0.00390565	0.0378612	96.21	DOWN_C24_Bc_UP_eca2_Bc
AT2G18210.1	AT2G18210	1.57827	0.00393139	0.0380611	96.19	DOWN_C24_Bc_UP_eca2_Bc
AT5G45750.1	AT5G45750	0.463122	0.00393263	0.0380611	96.19	DOWN_C24_Bc_UP_eca2_Bc
AT4G24970.1	AT4G24970	0.758003	0.00394568	0.0381564	96.18	DOWN_C24_Bc_UP_eca2_Bc
AT1G22020.1	AT1G22020	0.369615	0.00396939	0.0383395	96.17	DOWN_C24_Bc_UP_eca2_Bc
AT2G46060.1	AT2G46060	0.512149	0.00396941	0.0383395	96.17	DOWN_C24_Bc_UP_eca2_Bc
AT5G17920.1	AT5G17920	0.436033	0.00399027	0.0384632	96.15	DOWN_C24_Bc_UP_eca2_Bc
AT5G39030.1	AT5G39030	1.15189	0.00404119	0.0389384	96.11	DOWN_C24_Bc_UP_eca2_Bc
AT2G03730.2	AT2G03730	1.27311	0.00404678	0.0389766	96.1	DOWN_C24_Bc_UP_eca2_Bc
AT3G06500.1	AT3G06500	1.01931	0.0040558	0.0390404	96.1	DOWN_C24_Bc_UP_eca2_Bc
AT3G13740.1	AT3G13740	0.738968	0.00406799	0.0391335	96.09	DOWN_C24_Bc_UP_eca2_Bc
AT5G44290.2	AT5G44290	1.35419	0.00409929	0.0393871	96.06	DOWN_C24_Bc_UP_eca2_Bc
AT2G02148.3	AT2G02148	3.84999	0.00412072	0.0395612	96.04	DOWN_C24_Bc_UP_eca2_Bc
AT3G58510.3	AT3G58510	0.804061	0.00412247	0.0395622	96.04	DOWN_C24_Bc_UP_eca2_Bc
AT4G26510.3	AT4G26510	0.674293	0.00414513	0.0397477	96.03	DOWN_C24_Bc_UP_eca2_Bc
AT5G50200.1	AT5G50200	1.05877	0.00415555	0.0398268	96.02	DOWN_C24_Bc_UP_eca2_Bc
AT1G18890.1	AT1G18890	0.558203	0.00416874	0.0398622	96.01	DOWN_C24_Bc_UP_eca2_Bc
AT1G71696.1	AT1G71696	1.60037	0.00416746	0.0398622	96.01	DOWN_C24_Bc_UP_eca2_Bc
AT4G19660.2	AT4G19660	1.84423	0.00416659	0.0398622	96.01	DOWN_C24_Bc_UP_eca2_Bc
AT1G50420.1	AT1G50420	1.15519	0.00419044	0.0400537	95.99	DOWN_C24_Bc_UP_eca2_Bc
AT5G67385.4	AT5G67385	1.3638	0.00421636	0.0402693	95.97	DOWN_C24_Bc_UP_eca2_Bc
AT1G04310.1	AT1G04310	1.71067	0.00424868	0.0405294	95.95	DOWN_C24_Bc_UP_eca2_Bc
AT1G21900.1	AT1G21900	0.407157	0.0042631	0.0406183	95.94	DOWN_C24_Bc_UP_eca2_Bc
AT2G28390.1	AT2G28390	0.288627	0.00426007	0.0406183	95.94	DOWN_C24_Bc_UP_eca2_Bc
AT5G13950.4	AT5G13950	0.682994	0.00429955	0.0408842	95.91	DOWN_C24_Bc_UP_eca2_Bc
AT1G76390.1	AT1G76390	0.683563	0.00435986	0.0413649	95.86	DOWN_C24_Bc_UP_eca2_Bc
AT3G02410.2	AT3G02410	0.943351	0.00437543	0.0414245	95.86	DOWN_C24_Bc_UP_eca2_Bc
AT4G34150.1	AT4G34150	1.03256	0.00439079	0.041537	95.85	DOWN_C24_Bc_UP_eca2_Bc
AT2G18100.4	AT2G18100	1.08473	0.00439692	0.0415483	95.85	DOWN_C24_Bc_UP_eca2_Bc
AT3G04520.1	AT3G04520	0.823273	0.00439893	0.0415483	95.85	DOWN_C24_Bc_UP_eca2_Bc
AT1G70520.1	AT1G70520	0.347601	0.00442594	0.041787	95.82	DOWN_C24_Bc_UP_eca2_Bc
AT5G06570.1	AT5G06570	1.55034	0.00443104	0.0418186	95.82	DOWN_C24_Bc_UP_eca2_Bc
AT2G39970.1	AT2G39970	0.28196	0.00444076	0.0418773	95.81	DOWN_C24_Bc_UP_eca2_Bc
AT2G26190.3	AT2G26190	0.782216	0.0044705	0.0421079	95.79	DOWN_C24_Bc_UP_eca2_Bc
AT5G64810.1	AT5G64810	1.85186	0.00447006	0.0421079	95.79	DOWN_C24_Bc_UP_eca2_Bc
AT1G55325.3	AT1G55325	0.785984	0.00447803	0.0421622	95.78	DOWN_C24_Bc_UP_eca2_Bc
AT4G26940.2	AT4G26940	2.0669	0.00449225	0.0422334	95.78	DOWN_C24_Bc_UP_eca2_Bc
AT5G46270.1	AT5G46270	0.431135	0.00449265	0.0422334	95.78	DOWN_C24_Bc_UP_eca2_Bc
AT5G05190.1	AT5G05190	0.546711	0.00449496	0.0422385	95.78	DOWN_C24_Bc_UP_eca2_Bc
AT5G39990.1	AT5G39990	0.516338	0.00450349	0.0422688	95.77	DOWN_C24_Bc_UP_eca2_Bc
AT5G56960.2	AT5G56960	4.11509	0.00454112	0.0425886	95.74	DOWN_C24_Bc_UP_eca2_Bc
AT3G26840.1	AT3G26840	1.04631	0.00455537	0.042672	95.73	DOWN_C24_Bc_UP_eca2_Bc
AT1G62310.1	AT1G62310	0.616268	0.00456034	0.0426852	95.73	DOWN_C24_Bc_UP_eca2_Bc
AT3G15518.1	AT3G15518	1.37823	0.00455985	0.0426852	95.73	DOWN_C24_Bc_UP_eca2_Bc
AT1G59820.1	AT1G59820	0.487035	0.00457571	0.0428123	95.72	DOWN_C24_Bc_UP_eca2_Bc
AT1G65486.3	AT1G65486	2.21016	0.00462141	0.0431386	95.69	DOWN_C24_Bc_UP_eca2_Bc
AT5G26600.1	AT5G26600	0.915921	0.00465891	0.0434547	95.65	DOWN_C24_Bc_UP_eca2_Bc
AT5G67420.1	AT5G67420	0.416147	0.00469097	0.0436903	95.63	DOWN_C24_Bc_UP_eca2_Bc
AT1G15240.2	AT1G15240	0.308556	0.00471115	0.043809	95.62	DOWN_C24_Bc_UP_eca2_Bc
AT1G31500.5	AT1G31500	1.80668	0.00471338	0.043809	95.62	DOWN_C24_Bc_UP_eca2_Bc
AT5G23540.1	AT5G23540	0.270043	0.00471191	0.043809	95.62	DOWN_C24_Bc_UP_eca2_Bc
AT5G65360.1	AT5G65360	0.52005	0.0047293	0.0439115	95.61	DOWN_C24_Bc_UP_eca2_Bc
AT4G14950.1	AT4G14950	0.733372	0.00475609	0.0441373	95.59	DOWN_C24_Bc_UP_eca2_Bc
AT4G15955.2	AT4G15955	0.568617	0.00477019	0.044251	95.57	DOWN_C24_Bc_UP_eca2_Bc
AT1G71100.1	AT1G71100	0.576786	0.00478173	0.0443237	95.57	DOWN_C24_Bc_UP_eca2_Bc
AT4G01800.3	AT4G01800	2.79459	0.00478891	0.0443731	95.56	DOWN_C24_Bc_UP_eca2_Bc
AT3G06540.1	AT3G06540	0.461976	0.00479863	0.0444458	95.56	DOWN_C24_Bc_UP_eca2_Bc
AT1G68820.1	AT1G68820	0.575288	0.0048459	0.0447637	95.52	DOWN_C24_Bc_UP_eca2_Bc
AT5G44390.1	AT5G44390	1.87558	0.00484604	0.0447637	95.52	DOWN_C24_Bc_UP_eca2_Bc
AT1G65270.3	AT1G65270	1.29638	0.00485005	0.0447661	95.52	DOWN_C24_Bc_UP_eca2_Bc
AT5G10030.3	AT5G10030	2.93003	0.00484838	0.0447661	95.52	DOWN_C24_Bc_UP_eca2_Bc
AT5G54440.2	AT5G54440	1.56708	0.00486107	0.0448159	95.52	DOWN_C24_Bc_UP_eca2_Bc
AT2G34250.1	AT2G34250	0.371073	0.00487559	0.0449325	95.51	DOWN_C24_Bc_UP_eca2_Bc
AT2G03530.1	AT2G03530	1.10945	0.00489314	0.0450624	95.49	DOWN_C24_Bc_UP_eca2_Bc
AT3G06690.1	AT3G06690	1.18553	0.0048972	0.0450624	95.49	DOWN_C24_Bc_UP_eca2_Bc
AT4G29050.1	AT4G29050	1.6312	0.00489586	0.0450624	95.49	DOWN_C24_Bc_UP_eca2_Bc
AT1G01550.2	AT1G01550	1.22	0.00491384	0.0451805	95.48	DOWN_C24_Bc_UP_eca2_Bc
AT1G65580.1	AT1G65580	0.398664	0.00497036	0.0456476	95.44	DOWN_C24_Bc_UP_eca2_Bc
AT1G26620.1	AT1G26620	0.532124	0.00497837	0.045686	95.43	DOWN_C24_Bc_UP_eca2_Bc
AT1G10390.1	AT1G10390	0.653767	0.00499587	0.0457588	95.42	DOWN_C24_Bc_UP_eca2_Bc
AT1G28480.1	AT1G28480	2.01278	0.0049957	0.0457588	95.42	DOWN_C24_Bc_UP_eca2_Bc
AT3G59910.2	AT3G59910	2.13533	0.00499538	0.0457588	95.42	DOWN_C24_Bc_UP_eca2_Bc
AT1G79190.2	AT1G79190	1.04972	0.0049994	0.0457736	95.42	DOWN_C24_Bc_UP_eca2_Bc
AT1G53645.1	AT1G53645	0.570642	0.00501024	0.0458203	95.42	DOWN_C24_Bc_UP_eca2_Bc
AT3G04110.1	AT3G04110	0.957602	0.00501598	0.0458377	95.42	DOWN_C24_Bc_UP_eca2_Bc
AT3G60690.1	AT3G60690	0.717804	0.00502301	0.0458844	95.41	DOWN_C24_Bc_UP_eca2_Bc
AT1G22070.1	AT1G22070	0.425708	0.00503739	0.0459455	95.41	DOWN_C24_Bc_UP_eca2_Bc
AT1G16710.7	AT1G16710	0.673734	0.0050485	0.0459942	95.4	DOWN_C24_Bc_UP_eca2_Bc
AT3G55270.1	AT3G55270	0.444694	0.00504696	0.0459942	95.4	DOWN_C24_Bc_UP_eca2_Bc
AT3G25882.1	AT3G25882	1.39665	0.00505727	0.0460566	95.39	DOWN_C24_Bc_UP_eca2_Bc
AT4G24190.1	AT4G24190	0.569574	0.00507266	0.0461674	95.38	DOWN_C24_Bc_UP_eca2_Bc
AT3G47050.1	AT3G47050	2.86637	0.00509197	0.046302	95.37	DOWN_C24_Bc_UP_eca2_Bc
AT1G01040.1	AT1G01040	0.781662	0.005107	0.0464035	95.36	DOWN_C24_Bc_UP_eca2_Bc
AT1G71697.1	AT1G71697	0.733535	0.00511263	0.046437	95.36	DOWN_C24_Bc_UP_eca2_Bc
AT5G11700.2	AT5G11700	0.271417	0.00512755	0.0465194	95.35	DOWN_C24_Bc_UP_eca2_Bc
AT1G63245.1	AT1G63245	1.95856	0.00514419	0.0466527	95.33	DOWN_C24_Bc_UP_eca2_Bc
AT4G32640.2	AT4G32640	0.412586	0.00516075	0.0467851	95.32	DOWN_C24_Bc_UP_eca2_Bc
AT1G61560.3	AT1G61560	1.83349	0.00519226	0.0470352	95.3	DOWN_C24_Bc_UP_eca2_Bc
AT3G09660.3	AT3G09660	1.09775	0.00520579	0.0471399	95.29	DOWN_C24_Bc_UP_eca2_Bc
AT3G22104.1	AT3G22104	0.953875	0.0052121	0.0471792	95.28	DOWN_C24_Bc_UP_eca2_Bc
AT1G63770.7	AT1G63770	0.3646	0.00526079	0.0475659	95.24	DOWN_C24_Bc_UP_eca2_Bc
AT3G15010.1	AT3G15010	0.945078	0.00526937	0.0476254	95.24	DOWN_C24_Bc_UP_eca2_Bc
AT3G14050.1	AT3G14050	0.716371	0.00527235	0.0476335	95.24	DOWN_C24_Bc_UP_eca2_Bc
AT4G05010.1	AT4G05010	1.11785	0.00527425	0.0476335	95.24	DOWN_C24_Bc_UP_eca2_Bc
AT4G10960.1	AT4G10960	1.9428	0.00532835	0.0480496	95.2	DOWN_C24_Bc_UP_eca2_Bc
AT3G46540.1	AT3G46540	1.52517	0.00533058	0.0480516	95.19	DOWN_C24_Bc_UP_eca2_Bc
AT2G36970.1	AT2G36970	0.379845	0.00533866	0.0481063	95.19	DOWN_C24_Bc_UP_eca2_Bc
AT1G61430.5	AT1G61430	3.76365	0.00539018	0.0484976	95.15	DOWN_C24_Bc_UP_eca2_Bc
AT3G59570.3	AT3G59570	0.995043	0.00540022	0.0485512	95.14	DOWN_C24_Bc_UP_eca2_Bc
AT4G23460.1	AT4G23460	0.649512	0.00540484	0.0485745	95.14	DOWN_C24_Bc_UP_eca2_Bc
AT1G47250.1	AT1G47250	0.615726	0.00541112	0.0486127	95.14	DOWN_C24_Bc_UP_eca2_Bc
AT3G15352.1	AT3G15352	1.03045	0.00544428	0.0488555	95.11	DOWN_C24_Bc_UP_eca2_Bc
AT3G47950.1	AT3G47950	1.47634	0.00547607	0.0490871	95.09	DOWN_C24_Bc_UP_eca2_Bc
AT3G15720.1	AT3G15720	1.82471	0.00548088	0.0491102	95.09	DOWN_C24_Bc_UP_eca2_Bc
AT4G11000.1	AT4G11000	0.759008	0.00549644	0.0492128	95.08	DOWN_C24_Bc_UP_eca2_Bc
AT1G30900.1	AT1G30900	1.05065	0.00550241	0.0492478	95.08	DOWN_C24_Bc_UP_eca2_Bc
AT1G74650.3	AT1G74650	3.80066	0.00554418	0.049529	95.05	DOWN_C24_Bc_UP_eca2_Bc
AT5G13640.1	AT5G13640	0.44392	0.00554313	0.049529	95.05	DOWN_C24_Bc_UP_eca2_Bc
AT5G04140.1	AT5G04140	0.718643	0.00554712	0.0495368	95.05	DOWN_C24_Bc_UP_eca2_Bc
AT4G16310.5	AT4G16310	0.496156	0.00557249	0.0496891	95.03	DOWN_C24_Bc_UP_eca2_Bc
AT3G09440.4	AT3G09440	1.46884	0.00558613	0.0497922	95.02	DOWN_C24_Bc_UP_eca2_Bc

## Sheet: DEGs_Col0_vs_bdg-Bc
Supplementary Data 5: Differentially expressed genes (DEGs) of bdg cutin mutant infected with B. cinerea (6 hpi)
up-regulated	log2FoldChange	pvalue	padj	confidence interval	DE		down-regulated	log2FoldChange	pvalue	padj	confidence interval	DE
AT3G44300.1	8.66531	1.70833475457182e-63	8.36674029399094e-60	100	DOWN_Col0_Bc_UP_bdg_bc		AT1G12900.3	-5.46876	4.56137023071892e-97	1.11698834209845e-92	100	UP_Col0_Bc_DOWN_bdg_bc
AT1G64660.1	2.94715	1.05303041638633e-61	3.80150643845256e-58	100	DOWN_Col0_Bc_UP_bdg_bc		AT1G01470.1	-4.39431	4.52851856912315e-80	5.54471813603438e-76	100	UP_Col0_Bc_DOWN_bdg_bc
AT5G59310.1	7.94343	5.41896623110404e-56	1.47444050074751e-52	100	DOWN_Col0_Bc_UP_bdg_bc		AT5G38420.1	-1.80506	2.23518854098665e-71	1.8245098997227e-67	100	UP_Col0_Bc_DOWN_bdg_bc
AT3G14990.1	1.64789	1.17015963511172e-43	2.20422070343199e-40	100	DOWN_Col0_Bc_UP_bdg_bc		AT1G70760.1	-2.2366	1.99110290789482e-65	1.21895320021321e-61	100	UP_Col0_Bc_DOWN_bdg_bc
AT4G12470.1	3.25051	1.45998737071526e-38	1.98623170744862e-35	100	DOWN_Col0_Bc_UP_bdg_bc		AT1G20340.1	-1.5879	1.08667694663378e-61	3.80150643845256e-58	100	UP_Col0_Bc_DOWN_bdg_bc
AT3G12145.1	3.56737	2.4213034353209e-36	2.57795124017992e-33	100	DOWN_Col0_Bc_UP_bdg_bc		AT5G38430.2	-1.53857	6.16992532230607e-57	1.88861414115789e-53	100	UP_Col0_Bc_DOWN_bdg_bc
AT5G52310.1	3.66619	4.41354330445721e-35	4.15687878613647e-32	100	DOWN_Col0_Bc_UP_bdg_bc		AT1G14150.1	-2.6759	1.71438998499033e-50	4.19819819524433e-47	100	UP_Col0_Bc_DOWN_bdg_bc
AT1G52030.1	5.36836	4.26519125411721e-32	3.07194127737713e-29	100	DOWN_Col0_Bc_UP_bdg_bc		AT2G35370.1	-1.73815	4.42162366179572e-47	9.84333820273215e-44	100	UP_Col0_Bc_DOWN_bdg_bc
AT5G07010.1	3.01118	1.93534542161013e-26	9.87348722591434e-24	100	DOWN_Col0_Bc_UP_bdg_bc		AT1G09340.1	-1.51597	4.16677547633597e-46	8.50299982204294e-43	100	UP_Col0_Bc_DOWN_bdg_bc
AT3G23810.1	1.67997	3.14583728637937e-25	1.45349553714826e-22	100	DOWN_Col0_Bc_UP_bdg_bc		AT2G39470.1	-2.12926	8.69577386922836e-43	1.52101507506903e-39	100	UP_Col0_Bc_DOWN_bdg_bc
AT5G60790.1	1.38864	1.45366188004906e-24	6.24513545941075e-22	100	DOWN_Col0_Bc_UP_bdg_bc		AT5G21430.1	-2.43599	1.92201932691747e-42	3.13776061850366e-39	100	UP_Col0_Bc_DOWN_bdg_bc
AT3G16470.1	3.04351	3.42385911792877e-24	1.39739103466399e-21	100	DOWN_Col0_Bc_UP_bdg_bc		AT2G28840.2	-3.87198	5.65850895640201e-39	8.29808718702466e-36	100	UP_Col0_Bc_DOWN_bdg_bc
AT4G08770.1	5.03169	4.45954234566091e-24	1.79025037640237e-21	100	DOWN_Col0_Bc_UP_bdg_bc		AT3G56360.1	-3.74074	5.76067797204423e-39	8.29808718702466e-36	100	UP_Col0_Bc_DOWN_bdg_bc
AT3G55240.1	4.30518	5.38303622849517e-24	2.05968423692797e-21	100	DOWN_Col0_Bc_UP_bdg_bc		AT1G65230.1	-1.99233	2.69742372603602e-38	3.47655327385105e-35	100	UP_Col0_Bc_DOWN_bdg_bc
AT1G02080.2	9.95496	7.59352268945596e-24	2.73456152381467e-21	100	DOWN_Col0_Bc_UP_bdg_bc		AT3G47070.1	-1.87889	7.43531725931941e-38	9.10380245231069e-35	100	UP_Col0_Bc_DOWN_bdg_bc
AT1G17745.1	3.43158	1.04832796918848e-23	3.72050076949094e-21	100	DOWN_Col0_Bc_UP_bdg_bc		AT3G21055.2	-1.35311	9.67511056016292e-38	1.12821003522509e-34	100	UP_Col0_Bc_DOWN_bdg_bc
AT3G62010.1	1.97343	3.32729416711839e-23	1.11614766526569e-20	100	DOWN_Col0_Bc_UP_bdg_bc		AT3G54050.2	-1.38003	3.31356604734401e-37	3.68830024397092e-34	100	UP_Col0_Bc_DOWN_bdg_bc
AT4G27260.1	2.90636	1.51391130915413e-21	4.57687162204521e-19	100	DOWN_Col0_Bc_UP_bdg_bc		AT5G21930.3	-2.41481	2.86374771949606e-35	2.92197725645914e-32	100	UP_Col0_Bc_DOWN_bdg_bc
AT5G62680.1	1.7087	1.69595992974719e-21	5.0647154584938e-19	100	DOWN_Col0_Bc_UP_bdg_bc		AT1G75690.1	-1.72634	3.49537651044813e-35	3.42379119951416e-32	100	UP_Col0_Bc_DOWN_bdg_bc
AT2G37040.1	2.43713	2.25498820120879e-21	6.65303024954227e-19	100	DOWN_Col0_Bc_UP_bdg_bc		AT1G48300.1	-3.11865	1.32844524435349e-34	1.2048506349529e-31	100	UP_Col0_Bc_DOWN_bdg_bc
AT3G01500.2	3.46865	2.74833127297834e-21	7.8257135131039e-19	100	DOWN_Col0_Bc_UP_bdg_bc		AT5G04140.2	-1.55559	4.00170807999378e-34	3.49977955224599e-31	100	UP_Col0_Bc_DOWN_bdg_bc
AT4G14400.3	1.90491	2.72601994058678e-21	7.8257135131039e-19	100	DOWN_Col0_Bc_UP_bdg_bc		AT1G15980.1	-2.03127	9.73793047327095e-34	8.22284280791238e-31	100	UP_Col0_Bc_DOWN_bdg_bc
AT2G41900.1	1.49198	6.48301821460474e-21	1.80404715953683e-18	100	DOWN_Col0_Bc_UP_bdg_bc		AT2G21385.2	-2.97124	1.33735970416517e-33	1.09164214785322e-30	100	UP_Col0_Bc_DOWN_bdg_bc
AT1G54010.1	5.24663	7.14070215168856e-21	1.96473611562415e-18	100	DOWN_Col0_Bc_UP_bdg_bc		AT5G62720.1	-1.85354	3.43116086034426e-33	2.71039571445517e-30	100	UP_Col0_Bc_DOWN_bdg_bc
AT5G17860.1	3.41839	1.13031082687343e-20	3.04165401411831e-18	100	DOWN_Col0_Bc_UP_bdg_bc		AT1G18730.3	-2.36311	1.54635155111456e-32	1.18334552449042e-29	100	UP_Col0_Bc_DOWN_bdg_bc
AT4G16563.1	1.66032	2.15016657744814e-20	5.72318251614675e-18	100	DOWN_Col0_Bc_UP_bdg_bc		AT5G43750.1	-2.46707	2.08255268893974e-32	1.54538031050777e-29	100	UP_Col0_Bc_DOWN_bdg_bc
AT5G20960.2	3.33654	2.33571310424189e-20	6.15020887061025e-18	100	DOWN_Col0_Bc_UP_bdg_bc		AT5G48790.1	-1.87845	9.23005228125874e-32	6.45787200752755e-29	100	UP_Col0_Bc_DOWN_bdg_bc
AT3G61820.1	1.86623	2.53984162409602e-20	6.61655762668758e-18	100	DOWN_Col0_Bc_UP_bdg_bc		AT3G63160.1	-2.15456	1.32296524354716e-29	8.99910357888414e-27	100	UP_Col0_Bc_DOWN_bdg_bc
AT2G36880.1	1.6578	3.63855160330643e-20	9.28133871476748e-18	100	DOWN_Col0_Bc_UP_bdg_bc		AT1G67090.2	-4.72503	1.88533758245356e-29	1.24778774916548e-26	100	UP_Col0_Bc_DOWN_bdg_bc
AT4G02520.1	1.19636	1.08296610926875e-19	2.57472563920129e-17	100	DOWN_Col0_Bc_UP_bdg_bc		AT2G29290.2	-2.61716	3.46303978751078e-29	2.23165574517274e-26	100	UP_Col0_Bc_DOWN_bdg_bc
AT3G55130.1	1.74012	3.62631087087902e-19	8.03977901575179e-17	100	DOWN_Col0_Bc_UP_bdg_bc		AT3G13000.1	-3.50729	7.94745166502789e-29	4.99018452238982e-26	100	UP_Col0_Bc_DOWN_bdg_bc
AT2G31960.1	13.3611	4.74551721209207e-19	1.02839137601514e-16	100	DOWN_Col0_Bc_UP_bdg_bc		AT1G55673.1	-1.10161	1.02459442979254e-28	6.27256709918991e-26	100	UP_Col0_Bc_DOWN_bdg_bc
AT3G12500.1	7.08711	5.61144087612696e-19	1.19646327493951e-16	100	DOWN_Col0_Bc_UP_bdg_bc		AT1G06680.2	-1.64305	2.59369477286421e-28	1.54913164872924e-25	100	UP_Col0_Bc_DOWN_bdg_bc
AT4G30960.1	1.08036	9.13567577718527e-19	1.86428690359761e-16	100	DOWN_Col0_Bc_UP_bdg_bc		AT1G73655.1	-1.69408	2.71767066142776e-28	1.58453140850102e-25	100	UP_Col0_Bc_DOWN_bdg_bc
AT1G02205.4	3.07777	9.95731639808878e-19	2.01516333848263e-16	100	DOWN_Col0_Bc_UP_bdg_bc		AT1G74670.1	-2.23207	3.60828334013402e-28	2.0548754054233e-25	100	UP_Col0_Bc_DOWN_bdg_bc
AT1G02500.1	0.992485	1.36972378897098e-18	2.72697529628629e-16	100	DOWN_Col0_Bc_UP_bdg_bc		AT1G55480.1	-1.70128	6.53654936685562e-28	3.63788683853547e-25	100	UP_Col0_Bc_DOWN_bdg_bc
AT4G05320.1	3.44794	1.65312918319619e-18	3.21284344746891e-16	100	DOWN_Col0_Bc_UP_bdg_bc		AT2G22980.1	-2.08136	8.91991151345564e-28	4.8540176253667e-25	100	UP_Col0_Bc_DOWN_bdg_bc
AT1G10390.2	1.56644	2.00831008314186e-18	3.78303825507523e-16	100	DOWN_Col0_Bc_UP_bdg_bc		AT3G19800.1	-1.71709	5.95639243352865e-27	3.17087256330977e-24	100	UP_Col0_Bc_DOWN_bdg_bc
AT5G01600.1	3.13953	3.61176102056818e-18	6.50329440232894e-16	100	DOWN_Col0_Bc_UP_bdg_bc		AT1G42970.1	-1.31038	8.09589897338097e-27	4.21813561830113e-24	100	UP_Col0_Bc_DOWN_bdg_bc
AT1G59900.2	12.6983	1.16540199050367e-17	1.98183082940652e-15	100	DOWN_Col0_Bc_UP_bdg_bc		AT2G20260.1	-1.28316	2.63554146371042e-26	1.3171252931294e-23	100	UP_Col0_Bc_DOWN_bdg_bc
AT5G59320.1	4.66845	1.37926109949719e-17	2.31337984962241e-15	100	DOWN_Col0_Bc_UP_bdg_bc		ATCG00470.1	-1.68895	3.04477560422088e-26	1.49120929992322e-23	100	UP_Col0_Bc_DOWN_bdg_bc
AT4G16260.1	1.85778	1.69249006846417e-17	2.80038491868586e-15	100	DOWN_Col0_Bc_UP_bdg_bc		AT4G37925.1	-1.87466	1.81764993147188e-25	8.72757088664382e-23	100	UP_Col0_Bc_DOWN_bdg_bc
AT1G54100.2	2.60556	2.9433313963281e-17	4.65008382150211e-15	100	DOWN_Col0_Bc_UP_bdg_bc		AT5G07020.1	-1.56586	2.46149924668721e-25	1.15917679909378e-22	100	UP_Col0_Bc_DOWN_bdg_bc
AT1G29400.2	1.55702	3.35187204480592e-17	5.19497738184857e-15	100	DOWN_Col0_Bc_UP_bdg_bc		AT3G62750.1	-2.14412	3.73826555052968e-25	1.69523420002539e-22	100	UP_Col0_Bc_DOWN_bdg_bc
AT1G35580.2	1.47962	1.56642601240789e-16	2.23015349952584e-14	100	DOWN_Col0_Bc_UP_bdg_bc		AT5G35630.3	-1.51906	5.51618982514577e-25	2.45600829887581e-22	100	UP_Col0_Bc_DOWN_bdg_bc
AT5G21930.1	12.1337	1.82516587726079e-16	2.51093606754843e-14	100	DOWN_Col0_Bc_UP_bdg_bc		AT1G07320.3	-1.37039	6.15169491638892e-25	2.69004830558093e-22	100	UP_Col0_Bc_DOWN_bdg_bc
AT4G13940.1	1.31976	1.90026702690762e-16	2.59965022094491e-14	100	DOWN_Col0_Bc_UP_bdg_bc		AT4G30690.1	-1.40874	2.13265408503116e-24	9.00421262659363e-22	100	UP_Col0_Bc_DOWN_bdg_bc
AT2G34250.1	0.943138	2.02622318495187e-16	2.73328586743967e-14	100	DOWN_Col0_Bc_UP_bdg_bc		AT1G76450.1	-1.6969	2.52585831922767e-24	1.04835963595334e-21	100	UP_Col0_Bc_DOWN_bdg_bc
AT5G63450.1	4.8504	2.03143591911965e-16	2.73328586743967e-14	100	DOWN_Col0_Bc_UP_bdg_bc		AT3G48420.1	-2.34336	4.57759931408292e-24	1.80800406456875e-21	100	UP_Col0_Bc_DOWN_bdg_bc
AT1G13440.1	0.850174	2.92002009306693e-16	3.86515956967692e-14	100	DOWN_Col0_Bc_UP_bdg_bc		AT1G30380.1	-1.68149	4.8374614497789e-24	1.88031358701882e-21	100	UP_Col0_Bc_DOWN_bdg_bc
AT1G53310.2	1.91115	3.05149841772474e-16	4.01747813189481e-14	100	DOWN_Col0_Bc_UP_bdg_bc		AT1G19150.1	-2.44966	5.60213354939347e-24	2.07856130844769e-21	100	UP_Col0_Bc_DOWN_bdg_bc
AT1G19570.1	2.06111	3.87310773587359e-16	4.99182432821434e-14	100	DOWN_Col0_Bc_UP_bdg_bc		AT5G24165.1	-1.89868	5.55765283450875e-24	2.07856130844769e-21	100	UP_Col0_Bc_DOWN_bdg_bc
AT2G39330.3	4.12645	4.91100946372783e-16	6.23112952060969e-14	100	DOWN_Col0_Bc_UP_bdg_bc		AT4G13670.1	-2.23588	6.84620115607121e-24	2.50223543149062e-21	100	UP_Col0_Bc_DOWN_bdg_bc
AT4G24120.1	2.14772	5.23088527111911e-16	6.5689188984187e-14	100	DOWN_Col0_Bc_UP_bdg_bc		AT5G52440.1	-1.26709	1.52167164731517e-23	5.32324218563626e-21	100	UP_Col0_Bc_DOWN_bdg_bc
AT5G15490.1	1.67641	5.3022432578506e-16	6.62455780093089e-14	100	DOWN_Col0_Bc_UP_bdg_bc		AT1G54410.1	-1.67004	2.45777158782051e-23	8.47688882289419e-21	100	UP_Col0_Bc_DOWN_bdg_bc
AT3G49120.1	2.54757	6.46791559389484e-16	7.95911141021592e-14	100	DOWN_Col0_Bc_UP_bdg_bc		AT5G17170.1	-1.43152	2.60373874948432e-23	8.85560479130167e-21	100	UP_Col0_Bc_DOWN_bdg_bc
AT3G02230.1	1.61994	7.66122104378749e-16	9.24177245912651e-14	100	DOWN_Col0_Bc_UP_bdg_bc		AT3G60300.1	-1.15844	7.71971495885498e-23	2.5545997285465e-20	100	UP_Col0_Bc_DOWN_bdg_bc
AT3G16400.2	3.03057	8.8599580731048e-16	1.05768895767295e-13	100	DOWN_Col0_Bc_UP_bdg_bc		AT5G35170.1	-1.38767	1.95752817412714e-22	6.39145999040337e-20	100	UP_Col0_Bc_DOWN_bdg_bc
AT1G32640.1	3.85595	9.86038998681339e-16	1.1664793719666e-13	100	DOWN_Col0_Bc_UP_bdg_bc		AT5G66190.1	-1.11642	2.42640413942285e-22	7.81812954818247e-20	100	UP_Col0_Bc_DOWN_bdg_bc
AT5G17920.2	0.806865	1.11300853829672e-15	1.30408387970383e-13	100	DOWN_Col0_Bc_UP_bdg_bc		AT1G11860.2	-1.53906	3.23619924860671e-22	1.02919541818027e-19	100	UP_Col0_Bc_DOWN_bdg_bc
AT3G15730.1	1.05238	1.40860203423476e-15	1.64256412449242e-13	100	DOWN_Col0_Bc_UP_bdg_bc		AT4G39710.3	-1.90757	6.89060845058398e-22	2.16329768894744e-19	100	UP_Col0_Bc_DOWN_bdg_bc
AT1G64790.2	11.8057	1.51326162292553e-15	1.75624410531756e-13	100	DOWN_Col0_Bc_UP_bdg_bc		AT3G55800.1	-1.57229	9.57583764578332e-22	2.96826724392332e-19	100	UP_Col0_Bc_DOWN_bdg_bc
AT1G07940.1	1.02126	1.57874147579345e-15	1.8235953424165e-13	100	DOWN_Col0_Bc_UP_bdg_bc		AT1G64680.1	-2.00409	1.00128699763435e-21	3.06493949975875e-19	100	UP_Col0_Bc_DOWN_bdg_bc
AT3G13460.1	1.25866	2.94080815571224e-15	3.30341789527896e-13	100	DOWN_Col0_Bc_UP_bdg_bc		AT1G71500.1	-1.04687	2.3329260884151e-21	6.80103500632249e-19	100	UP_Col0_Bc_DOWN_bdg_bc
AT2G25520.1	1.13832	4.79313694195799e-15	5.2634232033483e-13	100	DOWN_Col0_Bc_UP_bdg_bc		AT5G19220.1	-1.28835	4.3448430185897e-21	1.22294845792212e-18	100	UP_Col0_Bc_DOWN_bdg_bc
AT1G20620.1	1.72402	5.28738389459857e-15	5.72909100933318e-13	100	DOWN_Col0_Bc_UP_bdg_bc		AT1G20020.2	-2.00189	7.90601397190952e-21	2.15113855715689e-18	100	UP_Col0_Bc_DOWN_bdg_bc
AT2G35940.1	1.71903	6.45829988015321e-15	6.81684687349964e-13	100	DOWN_Col0_Bc_UP_bdg_bc		AT4G23400.1	-1.43551	3.46590039702392e-20	8.93399672866544e-18	100	UP_Col0_Bc_DOWN_bdg_bc
AT1G04120.1	1.71446	1.1732518139844e-14	1.21739789918856e-12	100	DOWN_Col0_Bc_UP_bdg_bc		AT3G24430.1	-1.68224	4.39038928623221e-20	1.10836961692015e-17	100	UP_Col0_Bc_DOWN_bdg_bc
AT5G35160.2	1.73946	1.18520369958015e-14	1.22461047237632e-12	100	DOWN_Col0_Bc_UP_bdg_bc		AT3G05900.2	-1.87797	4.60980458150316e-20	1.15188667950867e-17	100	UP_Col0_Bc_DOWN_bdg_bc
AT1G52400.1	2.75194	1.61990980467703e-14	1.62575210233324e-12	100	DOWN_Col0_Bc_UP_bdg_bc		AT1G69530.2	-2.00662	4.92310876476191e-20	1.2055708743149e-17	100	UP_Col0_Bc_DOWN_bdg_bc
AT5G21160.2	11.6222	1.67299915317259e-14	1.66538224645896e-12	100	DOWN_Col0_Bc_UP_bdg_bc		AT5G04810.1	-1.0784	4.88915617350666e-20	1.2055708743149e-17	100	UP_Col0_Bc_DOWN_bdg_bc
AT1G30410.6	11.4023	2.09100682824047e-14	2.06470061330454e-12	100	DOWN_Col0_Bc_UP_bdg_bc		AT5G44020.1	-1.24217	6.91082034146457e-20	1.67556602496816e-17	100	UP_Col0_Bc_DOWN_bdg_bc
AT3G07390.1	1.18505	2.36846539020491e-14	2.31071635359912e-12	100	DOWN_Col0_Bc_UP_bdg_bc		AT2G47880.1	-1.88271	7.25643521449364e-20	1.74211358365216e-17	100	UP_Col0_Bc_DOWN_bdg_bc
AT1G48090.4	1.82599	2.57716212802345e-14	2.50434707107295e-12	100	DOWN_Col0_Bc_UP_bdg_bc		AT4G29905.1	-1.79645	1.18715004407603e-19	2.79528175762825e-17	100	UP_Col0_Bc_DOWN_bdg_bc
AT4G16760.1	1.4978	2.76268923120839e-14	2.66349346038705e-12	100	DOWN_Col0_Bc_UP_bdg_bc		AT1G08550.2	-1.62344	1.6360250488164e-19	3.81552203765868e-17	100	UP_Col0_Bc_DOWN_bdg_bc
AT3G57330.1	1.21854	3.35082543056776e-14	3.19280206784993e-12	100	DOWN_Col0_Bc_UP_bdg_bc		AT5G36700.2	-1.46114	1.83854350755431e-19	4.24738239745189e-17	100	UP_Col0_Bc_DOWN_bdg_bc
AT4G31570.3	3.00253	4.53842152944475e-14	4.2909987032063e-12	100	DOWN_Col0_Bc_UP_bdg_bc		AT4G04330.1	-2.08402	2.00333681287632e-19	4.58483288539395e-17	100	UP_Col0_Bc_DOWN_bdg_bc
AT5G06860.1	1.6356	4.83731181649107e-14	4.53854757709706e-12	100	DOWN_Col0_Bc_UP_bdg_bc		AT1G62780.1	-1.45545	2.20734205408242e-19	5.00494372410836e-17	100	UP_Col0_Bc_DOWN_bdg_bc
AT3G05690.1	3.70346	5.10742684591294e-14	4.75553873014129e-12	100	DOWN_Col0_Bc_UP_bdg_bc		AT3G12345.1	-1.54058	2.76655518346676e-19	6.21535810392055e-17	100	UP_Col0_Bc_DOWN_bdg_bc
AT3G06530.4	11.4114	6.13205925806164e-14	5.64518297411329e-12	100	DOWN_Col0_Bc_UP_bdg_bc		AT1G67865.2	-2.47407	3.64429708734257e-19	8.03977901575179e-17	100	UP_Col0_Bc_DOWN_bdg_bc
AT4G25080.1	2.36531	7.20224165310936e-14	6.48413579416698e-12	100	DOWN_Col0_Bc_UP_bdg_bc		AT1G67700.2	-1.36879	3.71511549526042e-19	8.12283466499438e-17	100	UP_Col0_Bc_DOWN_bdg_bc
AT1G21750.1	1.20718	7.64606391901911e-14	6.80861139087054e-12	100	DOWN_Col0_Bc_UP_bdg_bc		AT1G60950.1	-0.853166	5.61880417420955e-19	1.19646327493951e-16	100	UP_Col0_Bc_DOWN_bdg_bc
AT2G47070.1	1.15962	8.46310315432491e-14	7.42811720584618e-12	100	DOWN_Col0_Bc_UP_bdg_bc		AT1G20020.1	-1.56487	5.90926111265207e-19	1.24746539764331e-16	100	UP_Col0_Bc_DOWN_bdg_bc
AT3G13920.1	1.12824	1.0089396964984e-13	8.79249654371984e-12	100	DOWN_Col0_Bc_UP_bdg_bc		AT1G74910.2	-1.14992	6.32660366917231e-19	1.3241527406042e-16	100	UP_Col0_Bc_DOWN_bdg_bc
AT1G35720.1	1.62505	1.02582025118518e-13	8.90790294717118e-12	100	DOWN_Col0_Bc_UP_bdg_bc		AT3G01500.1	-2.09767	6.425339513923e-19	1.33342130522836e-16	100	UP_Col0_Bc_DOWN_bdg_bc
AT2G34655.1	2.94998	1.11925359017624e-13	9.6169410232406e-12	100	DOWN_Col0_Bc_UP_bdg_bc		AT5G51110.2	-1.29594	6.63597527782452e-19	1.36556103028039e-16	100	UP_Col0_Bc_DOWN_bdg_bc
AT1G60140.5	2.4013	1.19225534485891e-13	1.02083737359808e-11	100	DOWN_Col0_Bc_UP_bdg_bc		AT5G38520.2	-2.64241	1.28205505895293e-18	2.57335772816716e-16	100	UP_Col0_Bc_DOWN_bdg_bc
AT4G33150.2	3.33573	1.59657601653804e-13	1.34817081010288e-11	100	DOWN_Col0_Bc_UP_bdg_bc		AT5G58200.2	-1.6183	1.4249695693208e-18	2.81408506560708e-16	100	UP_Col0_Bc_DOWN_bdg_bc
AT5G41790.2	1.97454	1.82873042475393e-13	1.52319560004674e-11	100	DOWN_Col0_Bc_UP_bdg_bc		AT2G04700.1	-1.52473	1.47243367168909e-18	2.88455646018579e-16	100	UP_Col0_Bc_DOWN_bdg_bc
AT2G13547.1	11.0494	1.96822363212642e-13	1.6338257730004e-11	100	DOWN_Col0_Bc_UP_bdg_bc		AT3G04910.3	-2.78284	1.77675780216358e-18	3.42592480782534e-16	100	UP_Col0_Bc_DOWN_bdg_bc
AT5G17920.1	1.6011	2.00747127581947e-13	1.66077556088741e-11	100	DOWN_Col0_Bc_UP_bdg_bc		AT1G21130.1	-1.01174	1.95061201462162e-18	3.73176461047299e-16	100	UP_Col0_Bc_DOWN_bdg_bc
AT5G48180.1	1.30305	2.07315569184188e-13	1.69790757798743e-11	100	DOWN_Col0_Bc_UP_bdg_bc		AT5G67385.2	-1.78016	1.99563474879181e-18	3.78303825507523e-16	100	UP_Col0_Bc_DOWN_bdg_bc
AT3G44310.4	2.13431	2.75644992288348e-13	2.22772098057989e-11	100	DOWN_Col0_Bc_UP_bdg_bc		AT3G51510.1	-1.65034	2.15551566934832e-18	4.02933341305356e-16	100	UP_Col0_Bc_DOWN_bdg_bc
AT2G26690.1	1.85807	3.32905584396203e-13	2.65543711748998e-11	100	DOWN_Col0_Bc_UP_bdg_bc		AT1G31800.1	-1.51095	2.52932999038696e-18	4.69229036398454e-16	100	UP_Col0_Bc_DOWN_bdg_bc
AT1G51980.2	10.9533	3.58908149346747e-13	2.82602661131934e-11	100	DOWN_Col0_Bc_UP_bdg_bc		AT4G32260.1	-0.917208	2.74926955375228e-18	5.06196337084856e-16	100	UP_Col0_Bc_DOWN_bdg_bc
AT2G28800.2	2.77139	3.77403195949531e-13	2.9621312379526e-11	100	DOWN_Col0_Bc_UP_bdg_bc		AT5G46290.2	-2.465	2.77012344995884e-18	5.06229724198448e-16	100	UP_Col0_Bc_DOWN_bdg_bc
AT5G63370.2	10.9387	4.05425881256784e-13	3.15176793022734e-11	100	DOWN_Col0_Bc_UP_bdg_bc		AT4G26555.1	-1.90947	3.50110042282802e-18	6.35073682623796e-16	100	UP_Col0_Bc_DOWN_bdg_bc
AT5G14040.1	0.82173	4.54009396413017e-13	3.51828547448164e-11	100	DOWN_Col0_Bc_UP_bdg_bc		AT3G27770.2	-1.76964	3.95151671744596e-18	7.06311980852676e-16	100	UP_Col0_Bc_DOWN_bdg_bc
AT1G08600.3	2.46782	4.61093899245229e-13	3.53958225853203e-11	100	DOWN_Col0_Bc_UP_bdg_bc		AT1G78450.1	-2.32492	4.19513861251686e-18	7.444243068356e-16	100	UP_Col0_Bc_DOWN_bdg_bc
AT1G15780.1	1.63378	5.05381574550418e-13	3.86743249924707e-11	100	DOWN_Col0_Bc_UP_bdg_bc		AT2G03890.2	-12.7319	4.29984326974996e-18	7.5751483445782e-16	100	UP_Col0_Bc_DOWN_bdg_bc
AT1G30720.1	2.17159	5.13418944365472e-13	3.91669878804413e-11	100	DOWN_Col0_Bc_UP_bdg_bc		AT5G06690.1	-1.36847	6.21846270378299e-18	1.08769796207313e-15	100	UP_Col0_Bc_DOWN_bdg_bc
AT5G27640.1	3.16433	6.8473305036726e-13	5.15930551919799e-11	100	DOWN_Col0_Bc_UP_bdg_bc		AT4G36540.1	-1.88485	7.02407730754008e-18	1.21989790856058e-15	100	UP_Col0_Bc_DOWN_bdg_bc
AT1G29470.1	1.48106	7.82122710441575e-13	5.76886172689557e-11	100	DOWN_Col0_Bc_UP_bdg_bc		AT5G58260.1	-2.2566	7.09106104504475e-18	1.22285847092293e-15	100	UP_Col0_Bc_DOWN_bdg_bc
AT5G39570.1	2.42695	9.2335036623601e-13	6.70949666717728e-11	100	DOWN_Col0_Bc_UP_bdg_bc		AT3G11170.1	-1.02054	9.77165910888678e-18	1.6733453724365e-15	100	UP_Col0_Bc_DOWN_bdg_bc
AT5G19110.1	4.06351	9.27436961041235e-13	6.71925334378041e-11	100	DOWN_Col0_Bc_UP_bdg_bc		AT3G62010.2	-12.5505	1.26656850276937e-17	2.13901582729768e-15	100	UP_Col0_Bc_DOWN_bdg_bc
AT3G55160.3	10.8112	9.83008488227203e-13	7.07997407638463e-11	100	DOWN_Col0_Bc_UP_bdg_bc		AT1G08380.1	-1.08822	1.46542632322141e-17	2.44118093898272e-15	100	UP_Col0_Bc_DOWN_bdg_bc
AT4G02890.4	1.16703	1.01030499974955e-12	7.2552342621311e-11	100	DOWN_Col0_Bc_UP_bdg_bc		AT1G09140.2	-1.54961	1.98502625724397e-17	3.26237067029465e-15	100	UP_Col0_Bc_DOWN_bdg_bc
AT1G15040.1	6.53409	1.06293525816932e-12	7.54468365276821e-11	100	DOWN_Col0_Bc_UP_bdg_bc		AT2G44920.2	-1.34082	2.06411733929781e-17	3.36974036031499e-15	100	UP_Col0_Bc_DOWN_bdg_bc
AT2G33730.1	1.19985	1.36176242369369e-12	9.47353358846903e-11	100	DOWN_Col0_Bc_UP_bdg_bc		AT4G01800.2	-12.7253	2.19170154566354e-17	3.55433029471582e-15	100	UP_Col0_Bc_DOWN_bdg_bc
AT3G04120.1	1.30197	1.37415726655164e-12	9.53268077714351e-11	100	DOWN_Col0_Bc_UP_bdg_bc		AT3G55330.1	-1.5583	2.33450518363125e-17	3.76101071952382e-15	100	UP_Col0_Bc_DOWN_bdg_bc
AT1G56070.1	0.918235	1.46931463478544e-12	1.01640047391599e-10	100	DOWN_Col0_Bc_UP_bdg_bc		AT2G01590.2	-2.65899	2.60349641097026e-17	4.16695556286534e-15	100	UP_Col0_Bc_DOWN_bdg_bc
AT5G56030.1	1.42895	1.61799936594865e-12	1.11296540655479e-10	100	DOWN_Col0_Bc_UP_bdg_bc		AT3G16250.1	-1.76096	2.87194151373025e-17	4.56675998624847e-15	100	UP_Col0_Bc_DOWN_bdg_bc
AT4G03020.2	10.7348	1.75677189150622e-12	1.20167123126269e-10	100	DOWN_Col0_Bc_UP_bdg_bc		AT4G13500.1	-1.55957	3.00154584420376e-17	4.71165734826036e-15	100	UP_Col0_Bc_DOWN_bdg_bc
AT3G45860.1	1.41542	1.80807566987526e-12	1.23331913659904e-10	100	DOWN_Col0_Bc_UP_bdg_bc		AT2G35410.1	-1.28269	3.19514332501759e-17	4.98360953777266e-15	100	UP_Col0_Bc_DOWN_bdg_bc
AT5G10625.1	4.79151	1.89297472827841e-12	1.28764347628005e-10	100	DOWN_Col0_Bc_UP_bdg_bc		AT1G32080.1	-1.23639	4.78805511347974e-17	7.37420714584226e-15	100	UP_Col0_Bc_DOWN_bdg_bc
AT4G27300.1	1.31743	2.0917215453904e-12	1.41107650698403e-10	100	DOWN_Col0_Bc_UP_bdg_bc		AT3G52230.1	-1.08018	4.857625914737e-17	7.43459646250498e-15	100	UP_Col0_Bc_DOWN_bdg_bc
AT4G13930.1	1.23282	2.15767379130839e-12	1.43970342783542e-10	100	DOWN_Col0_Bc_UP_bdg_bc		AT4G34090.1	-2.09967	5.30259101299654e-17	8.06520799541984e-15	100	UP_Col0_Bc_DOWN_bdg_bc
AT2G25490.1	1.74876	2.79789978894573e-12	1.82706586751208e-10	100	DOWN_Col0_Bc_UP_bdg_bc		AT3G15850.1	-0.98885	6.65898774053964e-17	1.00657587524898e-14	100	UP_Col0_Bc_DOWN_bdg_bc
AT5G66630.1	2.36615	2.90506793291421e-12	1.8920027537554e-10	100	DOWN_Col0_Bc_UP_bdg_bc		AT4G03260.3	-12.2764	7.70920562826113e-17	1.1581780823611e-14	100	UP_Col0_Bc_DOWN_bdg_bc
AT5G07770.1	10.6885	3.00999356871324e-12	1.94996620398545e-10	100	DOWN_Col0_Bc_UP_bdg_bc		AT2G21530.1	-1.37381	9.57790517533878e-17	1.43014476788839e-14	100	UP_Col0_Bc_DOWN_bdg_bc
AT2G31390.1	2.62727	3.18174575780733e-12	2.05579393449039e-10	100	DOWN_Col0_Bc_UP_bdg_bc		AT1G52220.1	-1.11254	9.78866899001382e-17	1.45275712865126e-14	100	UP_Col0_Bc_DOWN_bdg_bc
AT4G15530.2	1.35401	3.71264624822762e-12	2.36758545121349e-10	100	DOWN_Col0_Bc_UP_bdg_bc		AT3G61210.1	-1.54275	9.89390632443712e-17	1.45952998839046e-14	100	UP_Col0_Bc_DOWN_bdg_bc
AT2G28290.1	10.6257	3.76020979719557e-12	2.39168876659026e-10	100	DOWN_Col0_Bc_UP_bdg_bc		AT5G52970.1	-1.86893	9.99139089824765e-17	1.46508491207358e-14	100	UP_Col0_Bc_DOWN_bdg_bc
AT1G52410.2	3.06027	4.41807558471292e-12	2.78839780717654e-10	100	DOWN_Col0_Bc_UP_bdg_bc		AT1G52230.1	-1.2886	1.0484003406484e-16	1.5281683060594e-14	100	UP_Col0_Bc_DOWN_bdg_bc
AT1G17500.1	3.7882	5.46155255979523e-12	3.40311702504493e-10	100	DOWN_Col0_Bc_UP_bdg_bc		AT4G21660.2	-12.2271	1.17344581414799e-16	1.70031604123408e-14	100	UP_Col0_Bc_DOWN_bdg_bc
AT3G46280.1	2.90035	5.56586569081531e-12	3.45931266590572e-10	100	DOWN_Col0_Bc_UP_bdg_bc		AT4G28025.1	-1.26631	1.28353529832605e-16	1.8488948462005e-14	100	UP_Col0_Bc_DOWN_bdg_bc
AT5G09810.1	0.974753	5.78661399853804e-12	3.57834857566161e-10	100	DOWN_Col0_Bc_UP_bdg_bc		AT3G01500.3	-1.67181	1.41930511477923e-16	2.03251132460315e-14	100	UP_Col0_Bc_DOWN_bdg_bc
AT5G40450.1	1.88074	5.90771841211167e-12	3.63964530324645e-10	100	DOWN_Col0_Bc_UP_bdg_bc		AT2G31040.1	-1.63789	1.62307964424925e-16	2.29745516348992e-14	100	UP_Col0_Bc_DOWN_bdg_bc
AT5G60850.1	1.41116	5.95350557846459e-12	3.65387079211632e-10	100	DOWN_Col0_Bc_UP_bdg_bc		AT4G16520.1	-1.2291	1.65701966486958e-16	2.33201710076587e-14	100	UP_Col0_Bc_DOWN_bdg_bc
AT1G64170.1	3.06131	6.7378035317053e-12	4.1043615145373e-10	100	DOWN_Col0_Bc_UP_bdg_bc		AT3G63140.1	-1.37051	1.71226337362382e-16	2.39599459961715e-14	100	UP_Col0_Bc_DOWN_bdg_bc
AT1G02340.1	2.78995	7.09176900144284e-12	4.30926152127375e-10	100	DOWN_Col0_Bc_UP_bdg_bc		AT5G14740.9	-0.936365	1.73249414999015e-16	2.39691055056265e-14	100	UP_Col0_Bc_DOWN_bdg_bc
AT4G24190.1	1.66548	7.45875865176857e-12	4.50987856455577e-10	100	DOWN_Col0_Bc_UP_bdg_bc		AT5G54940.2	-1.46972	1.7274321601183e-16	2.39691055056265e-14	100	UP_Col0_Bc_DOWN_bdg_bc
AT5G53460.3	3.39402	7.48108555678128e-12	4.51223702252365e-10	100	DOWN_Col0_Bc_UP_bdg_bc		AT1G24880.2	-1.33113	1.98436550268278e-16	2.69961902387199e-14	100	UP_Col0_Bc_DOWN_bdg_bc
AT1G16710.4	10.5129	8.58320538832912e-12	5.12647642803423e-10	100	DOWN_Col0_Bc_UP_bdg_bc		AT4G31480.8	-12.2171	2.15912589314251e-16	2.88921720608054e-14	100	UP_Col0_Bc_DOWN_bdg_bc
AT2G43680.1	1.69364	9.08355113297298e-12	5.37289855420875e-10	100	DOWN_Col0_Bc_UP_bdg_bc		AT1G48090.5	-12.0969	2.66707896111522e-16	3.54953421737986e-14	100	UP_Col0_Bc_DOWN_bdg_bc
AT5G64260.1	1.21493	9.76631682288224e-12	5.73519343785948e-10	100	DOWN_Col0_Bc_UP_bdg_bc		AT3G14420.2	-1.74971	3.31281652634249e-16	4.33819524583288e-14	100	UP_Col0_Bc_DOWN_bdg_bc
AT1G50920.1	0.922045	9.90051016698135e-12	5.80008834854161e-10	100	DOWN_Col0_Bc_UP_bdg_bc		AT2G04700.2	-1.73282	3.45395541180211e-16	4.49896064490479e-14	100	UP_Col0_Bc_DOWN_bdg_bc
AT5G07350.2	1.49133	1.06038980243985e-11	6.1825774957493e-10	100	DOWN_Col0_Bc_UP_bdg_bc		AT5G18100.1	-1.63044	3.58822675351729e-16	4.64912681164717e-14	100	UP_Col0_Bc_DOWN_bdg_bc
AT2G28520.1	1.36155	1.31691786818466e-11	7.64186842561751e-10	100	DOWN_Col0_Bc_UP_bdg_bc		AT2G28800.4	-1.10588	4.68734973293169e-16	6.00962409738383e-14	100	UP_Col0_Bc_DOWN_bdg_bc
AT4G34980.1	0.928244	1.33904713719369e-11	7.75191165380592e-10	100	DOWN_Col0_Bc_UP_bdg_bc		AT1G73885.1	-1.25227	4.76498629357766e-16	6.07734293526718e-14	100	UP_Col0_Bc_DOWN_bdg_bc
AT4G21150.1	1.00602	1.55835860851031e-11	8.95800131577475e-10	100	DOWN_Col0_Bc_UP_bdg_bc		AT1G79040.1	-1.609	5.03183659997838e-16	6.35152652887993e-14	100	UP_Col0_Bc_DOWN_bdg_bc
AT2G31960.2	10.9763	1.57519459301999e-11	9.03357498685561e-10	100	DOWN_Col0_Bc_UP_bdg_bc		AT3G26060.2	-1.95733	5.72838683252549e-16	7.12064653578092e-14	100	UP_Col0_Bc_DOWN_bdg_bc
AT4G15210.1	6.33371	1.58158829728387e-11	9.04905005231015e-10	100	DOWN_Col0_Bc_UP_bdg_bc		AT4G03280.1	-1.01348	5.76444081219661e-16	7.12927407116518e-14	100	UP_Col0_Bc_DOWN_bdg_bc
AT2G45220.1	4.36981	1.6423608136235e-11	9.35305386139819e-10	100	DOWN_Col0_Bc_UP_bdg_bc		AT1G51400.1	-1.45924	6.72534654062943e-16	8.23451430434668e-14	100	UP_Col0_Bc_DOWN_bdg_bc
AT1G07890.3	1.2445	2.09167093825839e-11	1.18292928258825e-09	100	DOWN_Col0_Bc_UP_bdg_bc		AT3G50820.1	-1.30053	6.93720978930325e-16	8.45166135922676e-14	100	UP_Col0_Bc_DOWN_bdg_bc
AT5G24420.1	3.72074	2.10837134229884e-11	1.18962666889894e-09	100	DOWN_Col0_Bc_UP_bdg_bc		AT1G06230.4	-11.9537	7.20627462248125e-16	8.73600262155054e-14	100	UP_Col0_Bc_DOWN_bdg_bc
AT4G34710.1	2.24666	2.44681379647295e-11	1.37425633596398e-09	100	DOWN_Col0_Bc_UP_bdg_bc		AT1G44575.1	-1.60287	8.50439947375752e-16	1.02086144271262e-13	100	UP_Col0_Bc_DOWN_bdg_bc
AT5G24530.1	2.21159	2.5683702437534e-11	1.43922770089321e-09	100	DOWN_Col0_Bc_UP_bdg_bc		AT5G22000.4	-11.9827	8.89757943811776e-16	1.05768895767295e-13	100	UP_Col0_Bc_DOWN_bdg_bc
AT3G49110.1	5.72689	2.57628993748817e-11	1.44036958879476e-09	100	DOWN_Col0_Bc_UP_bdg_bc		AT1G05190.1	-1.54017	1.00055985734234e-15	1.17796681666342e-13	100	UP_Col0_Bc_DOWN_bdg_bc
AT2G20830.1	10.3399	2.87609917562701e-11	1.60006467473531e-09	100	DOWN_Col0_Bc_UP_bdg_bc		AT4G29950.2	-11.808	1.89792563002741e-15	2.18199074310382e-13	100	UP_Col0_Bc_DOWN_bdg_bc
AT5G13220.1	2.49378	3.28276722774424e-11	1.81463665627542e-09	100	DOWN_Col0_Bc_UP_bdg_bc		AT5G26742.3	-0.975776	2.05926221081502e-15	2.35641182329151e-13	100	UP_Col0_Bc_DOWN_bdg_bc
AT1G14790.1	1.68788	3.96626387751227e-11	2.1583526629449e-09	100	DOWN_Col0_Bc_UP_bdg_bc		AT2G05310.1	-2.02641	2.2176867233937e-15	2.52589360383558e-13	100	UP_Col0_Bc_DOWN_bdg_bc
AT1G30330.1	1.74152	4.97215661637909e-11	2.68189804453505e-09	100	DOWN_Col0_Bc_UP_bdg_bc		AT2G21960.1	-1.19232	2.55349326514529e-15	2.89490477207768e-13	100	UP_Col0_Bc_DOWN_bdg_bc
AT1G49750.1	1.14203	5.24506078804765e-11	2.8166896617919e-09	100	DOWN_Col0_Bc_UP_bdg_bc		AT4G22890.1	-1.33469	2.64817655246402e-15	2.98841232335202e-13	100	UP_Col0_Bc_DOWN_bdg_bc
AT4G34200.1	1.09152	5.42997455254261e-11	2.90961087183071e-09	100	DOWN_Col0_Bc_UP_bdg_bc		AT5G16710.1	-1.18471	2.98652949558529e-15	3.33945818666176e-13	100	UP_Col0_Bc_DOWN_bdg_bc
AT1G77800.4	10.1649	5.76978203940302e-11	3.07822271418085e-09	100	DOWN_Col0_Bc_UP_bdg_bc		AT3G22210.1	-1.98064	3.48580804372843e-15	3.88002124431008e-13	100	UP_Col0_Bc_DOWN_bdg_bc
AT1G52780.1	1.40407	5.91862066542023e-11	3.1507648446698e-09	100	DOWN_Col0_Bc_UP_bdg_bc		AT4G25080.4	-3.03214	4.0482974401043e-15	4.48573338069113e-13	100	UP_Col0_Bc_DOWN_bdg_bc
AT2G16660.1	2.1098	6.91909408458795e-11	3.64375862243849e-09	100	DOWN_Col0_Bc_UP_bdg_bc		AT5G54600.1	-1.56047	4.45613946118471e-15	4.91540284349059e-13	100	UP_Col0_Bc_DOWN_bdg_bc
AT1G09270.1	1.32503	7.22623827874298e-11	3.77510721801675e-09	100	DOWN_Col0_Bc_UP_bdg_bc		AT2G46560.1	-11.7002	5.04818664442163e-15	5.51874975663379e-13	100	UP_Col0_Bc_DOWN_bdg_bc
AT1G61250.1	0.960235	7.23017512761294e-11	3.77510721801675e-09	100	DOWN_Col0_Bc_UP_bdg_bc		AT3G26070.1	-1.18618	5.21678777325347e-15	5.67771995517471e-13	100	UP_Col0_Bc_DOWN_bdg_bc
AT1G68570.1	2.16242	7.73330456073165e-11	4.00843928246157e-09	100	DOWN_Col0_Bc_UP_bdg_bc		AT4G10300.1	-1.40726	5.34212417000268e-15	5.75689817403226e-13	100	UP_Col0_Bc_DOWN_bdg_bc
AT3G09940.1	4.66546	8.35729141379243e-11	4.29944017102834e-09	100	DOWN_Col0_Bc_UP_bdg_bc		AT4G37300.1	-1.66033	5.36006527147727e-15	5.75689817403226e-13	100	UP_Col0_Bc_DOWN_bdg_bc
AT3G47340.1	1.71933	1.01055244859425e-10	5.09185357225841e-09	100	DOWN_Col0_Bc_UP_bdg_bc		AT3G02690.1	-1.18081	5.94592045561136e-15	6.33059565726135e-13	100	UP_Col0_Bc_DOWN_bdg_bc
AT2G30490.1	1.40703	1.11312162706488e-10	5.59668960308648e-09	100	DOWN_Col0_Bc_UP_bdg_bc		AT3G09860.1	-1.39854	5.9372660571329e-15	6.33059565726135e-13	100	UP_Col0_Bc_DOWN_bdg_bc
AT3G05660.1	1.6996	1.11531547137627e-10	5.59668960308648e-09	100	DOWN_Col0_Bc_UP_bdg_bc		AT2G34860.1	-1.68872	6.16519309724616e-15	6.53563846603307e-13	100	UP_Col0_Bc_DOWN_bdg_bc
AT2G15970.1	1.00213	1.12966438163018e-10	5.64555538313467e-09	100	DOWN_Col0_Bc_UP_bdg_bc		AT3G56190.2	-11.8523	6.61072900372197e-15	6.94779106622933e-13	100	UP_Col0_Bc_DOWN_bdg_bc
AT3G06860.1	1.16656	1.20381379285617e-10	5.99166507306137e-09	100	DOWN_Col0_Bc_UP_bdg_bc		AT4G28660.1	-1.91787	6.70208681918799e-15	7.01370521488357e-13	100	UP_Col0_Bc_DOWN_bdg_bc
AT1G68570.2	2.40429	1.24274191708918e-10	6.17287303563485e-09	100	DOWN_Col0_Bc_UP_bdg_bc		AT5G06110.2	-2.01236	1.07812217750323e-14	1.12344918649783e-12	100	UP_Col0_Bc_DOWN_bdg_bc
AT2G17120.1	1.09978	1.24823559014883e-10	6.18760994566083e-09	100	DOWN_Col0_Bc_UP_bdg_bc		AT2G48070.1	-1.15803	1.33025444434883e-14	1.36870885853841e-12	100	UP_Col0_Bc_DOWN_bdg_bc
AT4G26480.3	10.0944	1.34906442967599e-10	6.67391712200114e-09	100	DOWN_Col0_Bc_UP_bdg_bc		AT1G54780.1	-1.00958	1.34692695552135e-14	1.38006474003375e-12	100	UP_Col0_Bc_DOWN_bdg_bc
AT3G54360.2	10.1664	1.3824501605413e-10	6.80113392718174e-09	100	DOWN_Col0_Bc_UP_bdg_bc		AT5G36790.1	-1.70536	1.36236021416338e-14	1.39006153851804e-12	100	UP_Col0_Bc_DOWN_bdg_bc
AT5G14920.1	1.71056	1.38311201230664e-10	6.80113392718174e-09	100	DOWN_Col0_Bc_UP_bdg_bc		AT2G43030.1	-1.28198	1.53834810843637e-14	1.56311487466348e-12	100	UP_Col0_Bc_DOWN_bdg_bc
AT5G15970.1	1.35474	1.39655691781417e-10	6.8397771606867e-09	100	DOWN_Col0_Bc_UP_bdg_bc		AT1G53800.4	-1.82457	1.5911689033484e-14	1.61010512831387e-12	100	UP_Col0_Bc_DOWN_bdg_bc
AT3G63460.1	1.16385	1.44170829606604e-10	7.03277943308073e-09	100	DOWN_Col0_Bc_UP_bdg_bc		AT1G64770.1	-1.63902	1.60713423028064e-14	1.6195680259717e-12	100	UP_Col0_Bc_DOWN_bdg_bc
AT4G02570.1	1.57875	1.4508147227271e-10	7.06313139764239e-09	100	DOWN_Col0_Bc_UP_bdg_bc		AT1G18170.1	-1.59336	1.66522276933557e-14	1.66440715001998e-12	100	UP_Col0_Bc_DOWN_bdg_bc
AT1G24706.6	10.0198	1.50297228231033e-10	7.28807628697334e-09	100	DOWN_Col0_Bc_UP_bdg_bc		AT3G61260.1	-1.00681	2.03158822579969e-14	2.0141511122827e-12	100	UP_Col0_Bc_DOWN_bdg_bc
AT5G11490.1	0.953425	1.64445083509915e-10	7.94266509860117e-09	100	DOWN_Col0_Bc_UP_bdg_bc		AT1G67700.1	-1.53733	2.31489949128582e-14	2.27659673665089e-12	100	UP_Col0_Bc_DOWN_bdg_bc
AT3G20340.1	2.87979	1.6820432211318e-10	8.10824299194402e-09	100	DOWN_Col0_Bc_UP_bdg_bc		AT1G20810.1	-1.64465	2.36573771554031e-14	2.31071635359912e-12	100	UP_Col0_Bc_DOWN_bdg_bc
AT4G21910.2	2.27041	2.063051226221e-10	9.73410374329476e-09	100	DOWN_Col0_Bc_UP_bdg_bc		AT3G02830.1	-1.61081	2.59916530005111e-14	2.5157454493143e-12	100	UP_Col0_Bc_DOWN_bdg_bc
AT2G36910.1	1.11046	2.19487573678504e-10	1.03361763543062e-08	100	DOWN_Col0_Bc_UP_bdg_bc		AT1G78915.1	-1.60661	3.08490880016902e-14	2.96248026268781e-12	100	UP_Col0_Bc_DOWN_bdg_bc
AT1G24706.4	10.0413	2.29377307223045e-10	1.07194494261029e-08	100	DOWN_Col0_Bc_UP_bdg_bc		AT5G38410.1	-1.4539	3.12059534307277e-14	2.98504448285804e-12	100	UP_Col0_Bc_DOWN_bdg_bc
AT5G40720.3	2.4137	2.44367919247421e-10	1.13334878911569e-08	100	DOWN_Col0_Bc_UP_bdg_bc		AT1G32470.1	-1.76012	3.89192270152606e-14	3.69400787267326e-12	100	UP_Col0_Bc_DOWN_bdg_bc
AT5G11670.1	1.09056	2.57448996524803e-10	1.18727137983039e-08	100	DOWN_Col0_Bc_UP_bdg_bc		AT4G01610.2	-11.3286	4.76924879605949e-14	4.49189863530403e-12	100	UP_Col0_Bc_DOWN_bdg_bc
AT5G06110.1	0.924281	2.62543593172409e-10	1.20849013338458e-08	100	DOWN_Col0_Bc_UP_bdg_bc		AT4G00180.2	-1.55419	5.03799998493951e-14	4.70879937523659e-12	100	UP_Col0_Bc_DOWN_bdg_bc
AT2G43680.4	0.812585	2.91392709621513e-10	1.3380843069071e-08	100	DOWN_Col0_Bc_UP_bdg_bc		AT1G34000.1	-1.15704	5.80484875418141e-14	5.38443698077251e-12	100	UP_Col0_Bc_DOWN_bdg_bc
AT5G02500.1	0.869181	2.91790681104374e-10	1.3380843069071e-08	100	DOWN_Col0_Bc_UP_bdg_bc		AT3G26710.1	-1.52992	6.03953404634552e-14	5.58098527271355e-12	100	UP_Col0_Bc_DOWN_bdg_bc
AT1G71880.1	1.68295	2.97858295709423e-10	1.35827820211031e-08	100	DOWN_Col0_Bc_UP_bdg_bc		AT1G51110.1	-1.86696	6.23070630024635e-14	5.68722377956031e-12	100	UP_Col0_Bc_DOWN_bdg_bc
AT3G05120.1	1.07993	2.99470250767007e-10	1.36309061352834e-08	100	DOWN_Col0_Bc_UP_bdg_bc		AT2G26980.3	-2.59231	6.24739952916417e-14	5.68722377956031e-12	100	UP_Col0_Bc_DOWN_bdg_bc
AT1G54020.2	6.73764	3.26294741415272e-10	1.48243147083065e-08	100	DOWN_Col0_Bc_UP_bdg_bc		AT4G25910.1	-1.24405	6.21741507745324e-14	5.68722377956031e-12	100	UP_Col0_Bc_DOWN_bdg_bc
AT2G20010.2	2.15264	3.30238867386692e-10	1.49757210825284e-08	100	DOWN_Col0_Bc_UP_bdg_bc		AT1G24880.3	-1.52418	6.68318060051339e-14	6.06139727945822e-12	100	UP_Col0_Bc_DOWN_bdg_bc
AT1G73500.1	1.0651	3.3425162752609e-10	1.51296744082419e-08	100	DOWN_Col0_Bc_UP_bdg_bc		AT5G27290.1	-1.89742	6.89039268901851e-14	6.22627070733156e-12	100	UP_Col0_Bc_DOWN_bdg_bc
AT4G34100.2	0.858884	3.93382530967454e-10	1.75787434641077e-08	100	DOWN_Col0_Bc_UP_bdg_bc		AT1G33240.2	-1.37977	7.5061902745006e-14	6.73302518102457e-12	100	UP_Col0_Bc_DOWN_bdg_bc
AT4G07410.1	1.10886	3.94953813788711e-10	1.75906021924365e-08	100	DOWN_Col0_Bc_UP_bdg_bc		AT5G36170.2	-1.47906	7.63445020311013e-14	6.80861139087054e-12	100	UP_Col0_Bc_DOWN_bdg_bc
AT3G51860.1	3.88298	5.0874621497797e-10	2.22467452006795e-08	100	DOWN_Col0_Bc_UP_bdg_bc		AT1G30590.1	-11.2276	7.71026954388325e-14	6.84090871705119e-12	100	UP_Col0_Bc_DOWN_bdg_bc
AT4G17330.1	3.75358	5.14210091065452e-10	2.24455912834417e-08	100	DOWN_Col0_Bc_UP_bdg_bc		AT4G32060.1	-0.9488	7.97237790611539e-14	7.04792744277812e-12	100	UP_Col0_Bc_DOWN_bdg_bc
AT1G02850.2	9.79937	5.42243487916822e-10	2.35433661916793e-08	100	DOWN_Col0_Bc_UP_bdg_bc		AT1G45474.1	-1.65795	8.3852490534837e-14	7.38625823099672e-12	100	UP_Col0_Bc_DOWN_bdg_bc
AT4G39420.3	9.85056	6.1650031990358e-10	2.65789785806318e-08	100	DOWN_Col0_Bc_UP_bdg_bc		AT4G30200.1	-11.2653	9.57472522695552e-14	8.37378111991738e-12	100	UP_Col0_Bc_DOWN_bdg_bc
AT3G57660.2	1.48365	7.03871885354985e-10	3.01335921828197e-08	100	DOWN_Col0_Bc_UP_bdg_bc		AT3G61870.1	-1.34276	1.04317988764487e-13	9.02663925393907e-12	100	UP_Col0_Bc_DOWN_bdg_bc
AT1G21250.1	2.05938	7.46708826261999e-10	3.18007056304414e-08	100	DOWN_Col0_Bc_UP_bdg_bc		AT1G31330.1	-0.837876	1.05549956843797e-13	9.10108219433415e-12	100	UP_Col0_Bc_DOWN_bdg_bc
AT3G08650.1	1.03799	8.02306304135129e-10	3.40500464049585e-08	100	DOWN_Col0_Bc_UP_bdg_bc		AT4G36690.3	-1.39472	1.21539446013379e-13	1.03702367734343e-11	100	UP_Col0_Bc_DOWN_bdg_bc
AT4G06744.1	2.78961	8.75277790716919e-10	3.6954831963924e-08	100	DOWN_Col0_Bc_UP_bdg_bc		AT4G00165.2	-2.29358	1.46726287414425e-13	1.24758101604321e-11	100	UP_Col0_Bc_DOWN_bdg_bc
AT4G12650.1	1.01577	9.30705086048082e-10	3.91599761978444e-08	100	DOWN_Col0_Bc_UP_bdg_bc		AT5G23060.1	-1.6173	1.50916916527723e-13	1.27877282073733e-11	100	UP_Col0_Bc_DOWN_bdg_bc
AT1G50420.1	1.48465	9.39464621489914e-10	3.94379952106465e-08	100	DOWN_Col0_Bc_UP_bdg_bc		AT4G12830.1	-2.11997	1.64941518760389e-13	1.38800271869567e-11	100	UP_Col0_Bc_DOWN_bdg_bc
AT3G22160.1	2.37829	9.4214420116907e-10	3.94379952106465e-08	100	DOWN_Col0_Bc_UP_bdg_bc		AT3G02730.1	-1.68484	1.67992992010761e-13	1.40883985902724e-11	100	UP_Col0_Bc_DOWN_bdg_bc
AT4G14400.1	1.92165	9.93988202806355e-10	4.15371725432117e-08	100	DOWN_Col0_Bc_UP_bdg_bc		AT5G67480.2	-1.23206	1.74226446247803e-13	1.45612874256525e-11	100	UP_Col0_Bc_DOWN_bdg_bc
AT5G09530.1	4.18143	1.00205034767638e-09	4.18027409095387e-08	100	DOWN_Col0_Bc_UP_bdg_bc		AT2G26340.1	-1.23042	2.02213283111841e-13	1.66727234910531e-11	100	UP_Col0_Bc_DOWN_bdg_bc
AT2G01970.1	0.900464	1.00810356820593e-09	4.19127939428829e-08	100	DOWN_Col0_Bc_UP_bdg_bc		AT4G01150.1	-0.962292	2.04747182682624e-13	1.68249966762822e-11	100	UP_Col0_Bc_DOWN_bdg_bc
AT5G60390.1	1.07663	1.17021468847505e-09	4.83241438303155e-08	100	DOWN_Col0_Bc_UP_bdg_bc		AT3G10405.1	-1.30619	2.53776681147133e-13	2.07149445597699e-11	100	UP_Col0_Bc_DOWN_bdg_bc
AT5G22650.2	1.68966	1.22389747795948e-09	5.02865795977713e-08	100	DOWN_Col0_Bc_UP_bdg_bc		AT3G62360.1	-11.0576	2.57036894987269e-13	2.09113604134493e-11	100	UP_Col0_Bc_DOWN_bdg_bc
AT3G04580.1	1.56425	1.24429331366634e-09	5.10389525377913e-08	100	DOWN_Col0_Bc_UP_bdg_bc		AT4G02530.2	-1.46871	2.64780581115846e-13	2.14700227495525e-11	100	UP_Col0_Bc_DOWN_bdg_bc
AT3G43300.3	1.6152	1.29087937619554e-09	5.2477935157447e-08	100	DOWN_Col0_Bc_UP_bdg_bc		AT2G23610.2	-2.70552	2.81664489071215e-13	2.2688815817026e-11	100	UP_Col0_Bc_DOWN_bdg_bc
AT4G12480.1	2.44681	1.28843428396549e-09	5.2477935157447e-08	100	DOWN_Col0_Bc_UP_bdg_bc		AT5G52100.1	-2.20846	3.10501079060368e-13	2.49296735214108e-11	100	UP_Col0_Bc_DOWN_bdg_bc
AT4G32480.1	1.13657	1.3170361945968e-09	5.33966594921959e-08	100	DOWN_Col0_Bc_UP_bdg_bc		AT1G45474.2	-1.65247	3.14963914683065e-13	2.52053475253559e-11	100	UP_Col0_Bc_DOWN_bdg_bc
AT1G12200.1	2.08335	1.35896652395167e-09	5.50055739479811e-08	100	DOWN_Col0_Bc_UP_bdg_bc		AT5G28750.1	-1.65344	3.3620640063989e-13	2.6730592009317e-11	100	UP_Col0_Bc_DOWN_bdg_bc
AT4G03550.1	1.0875	1.40264022221233e-09	5.66796266692004e-08	100	DOWN_Col0_Bc_UP_bdg_bc		AT5G47840.1	-1.04368	3.3778255892193e-13	2.6768994507703e-11	100	UP_Col0_Bc_DOWN_bdg_bc
AT3G47350.1	0.849276	1.4302228209153e-09	5.76990056648662e-08	100	DOWN_Col0_Bc_UP_bdg_bc		AT3G54050.1	-1.44418	3.55235072472302e-13	2.80612788861346e-11	100	UP_Col0_Bc_DOWN_bdg_bc
AT5G64270.1	1.01215	1.50609641696396e-09	6.04611296042843e-08	100	DOWN_Col0_Bc_UP_bdg_bc		AT4G30310.3	-1.59003	3.90204307596372e-13	3.05281887681149e-11	100	UP_Col0_Bc_DOWN_bdg_bc
AT2G32680.1	2.55287	1.5603174207365e-09	6.24330931356135e-08	100	DOWN_Col0_Bc_UP_bdg_bc		AT4G35450.5	-11.0497	3.98237161730368e-13	3.10574255301059e-11	100	UP_Col0_Bc_DOWN_bdg_bc
AT4G32850.8	10.2103	1.55791360825823e-09	6.24330931356135e-08	100	DOWN_Col0_Bc_UP_bdg_bc		AT4G30993.2	-1.14036	4.56675429898894e-13	3.5277816805565e-11	100	UP_Col0_Bc_DOWN_bdg_bc
AT2G27060.1	9.61888	1.68566210500091e-09	6.70105416026984e-08	100	DOWN_Col0_Bc_UP_bdg_bc		AT5G55100.12	-10.9604	4.58450955716259e-13	3.53036069294961e-11	100	UP_Col0_Bc_DOWN_bdg_bc
AT2G41220.1	1.38446	1.77137897148879e-09	7.00767823163448e-08	100	DOWN_Col0_Bc_UP_bdg_bc		AT4G28750.1	-1.0875	5.26933535277506e-13	4.00731317138992e-11	100	UP_Col0_Bc_DOWN_bdg_bc
AT1G78570.1	1.38773	1.88844092797872e-09	7.45873249102306e-08	100	DOWN_Col0_Bc_UP_bdg_bc		AT3G55630.7	-2.70579	5.95849764350315e-13	4.51738979238716e-11	100	UP_Col0_Bc_DOWN_bdg_bc
AT3G18490.1	1.30129	1.9757473651428e-09	7.77847290636926e-08	100	DOWN_Col0_Bc_UP_bdg_bc		AT1G32060.1	-1.36532	6.72827409283383e-13	5.08524617238626e-11	100	UP_Col0_Bc_DOWN_bdg_bc
AT1G15440.1	1.3585	1.99863476501941e-09	7.84336027656977e-08	100	DOWN_Col0_Bc_UP_bdg_bc		AT5G27640.3	-1.82125	7.10974760237962e-13	5.34059813764025e-11	100	UP_Col0_Bc_DOWN_bdg_bc
AT3G45060.1	3.40679	2.05533229985356e-09	8.04009222984249e-08	100	DOWN_Col0_Bc_UP_bdg_bc		AT1G21780.2	-1.6776	7.44130776161945e-13	5.57256099286046e-11	100	UP_Col0_Bc_DOWN_bdg_bc
AT4G02330.1	2.55795	2.13540808216456e-09	8.32673138790537e-08	100	DOWN_Col0_Bc_UP_bdg_bc		AT4G12800.2	-0.9206	7.54997103786208e-13	5.63669788948679e-11	100	UP_Col0_Bc_DOWN_bdg_bc
AT1G74010.1	2.20849	2.144530041924e-09	8.34900662426627e-08	100	DOWN_Col0_Bc_UP_bdg_bc		AT4G24020.2	-1.63164	7.62191998843249e-13	5.6731178321196e-11	100	UP_Col0_Bc_DOWN_bdg_bc
AT4G02930.1	1.13043	2.31314136020092e-09	8.97689471134711e-08	100	DOWN_Col0_Bc_UP_bdg_bc		AT1G04640.1	-1.27397	7.79272822986031e-13	5.76520631096131e-11	100	UP_Col0_Bc_DOWN_bdg_bc
AT5G24160.1	2.48571	2.45367747828118e-09	9.41781412039962e-08	100	DOWN_Col0_Bc_UP_bdg_bc		AT4G39970.1	-1.33811	7.78370102475369e-13	5.76520631096131e-11	100	UP_Col0_Bc_DOWN_bdg_bc
AT3G04070.2	3.38136	2.46404706413112e-09	9.43396259096357e-08	100	DOWN_Col0_Bc_UP_bdg_bc		AT5G61410.1	-0.833358	8.08016178693323e-13	5.94195200715979e-11	100	UP_Col0_Bc_DOWN_bdg_bc
AT2G39030.1	4.48766	2.51612942189653e-09	9.59734848651126e-08	100	DOWN_Col0_Bc_UP_bdg_bc		AT5G65010.1	-1.95258	8.45132168498566e-13	6.19628638987811e-11	100	UP_Col0_Bc_DOWN_bdg_bc
AT1G09210.1	1.01668	2.57899647153419e-09	9.8065940364797e-08	100	DOWN_Col0_Bc_UP_bdg_bc		AT3G10060.1	-1.43123	9.03424466701022e-13	6.60389801211183e-11	100	UP_Col0_Bc_DOWN_bdg_bc
AT5G26340.1	2.16204	2.60465203016959e-09	9.88879363020045e-08	100	DOWN_Col0_Bc_UP_bdg_bc		AT1G68010.1	-1.18091	9.06634273886639e-13	6.60763693420715e-11	100	UP_Col0_Bc_DOWN_bdg_bc
AT3G44530.2	9.5918	2.63814430536809e-09	1.00004454721136e-07	100	DOWN_Col0_Bc_UP_bdg_bc		AT5G64040.1	-0.987748	9.43856731022789e-13	6.81804236852096e-11	100	UP_Col0_Bc_DOWN_bdg_bc
AT1G09640.1	0.805525	2.72532366435562e-09	1.0251570797656e-07	100	DOWN_Col0_Bc_UP_bdg_bc		AT3G16140.1	-0.868012	1.01671240232269e-12	7.27989862809297e-11	100	UP_Col0_Bc_DOWN_bdg_bc
AT1G62020.1	0.962715	2.72446319568102e-09	1.0251570797656e-07	100	DOWN_Col0_Bc_UP_bdg_bc		AT3G15360.1	-1.06647	1.0338517006066e-12	7.38103803045316e-11	100	UP_Col0_Bc_DOWN_bdg_bc
AT4G27860.2	4.48004	2.71366051827352e-09	1.0251570797656e-07	100	DOWN_Col0_Bc_UP_bdg_bc		AT2G45740.3	-1.33133	1.03757325715397e-12	7.38607381429836e-11	100	UP_Col0_Bc_DOWN_bdg_bc
AT2G18790.1	1.34571	2.78769042644133e-09	1.04467101545477e-07	100	DOWN_Col0_Bc_UP_bdg_bc		AT3G27850.1	-1.08612	1.08455623638423e-12	7.67589974467548e-11	100	UP_Col0_Bc_DOWN_bdg_bc
AT5G64420.1	0.895362	2.84649336073613e-09	1.06419739569017e-07	100	DOWN_Col0_Bc_UP_bdg_bc		AT1G33810.1	-1.40728	1.11001631330072e-12	7.83345229974293e-11	100	UP_Col0_Bc_DOWN_bdg_bc
AT5G61790.1	1.26052	3.1530698923367e-09	1.17522641588343e-07	100	DOWN_Col0_Bc_UP_bdg_bc		AT3G23700.1	-0.979326	1.12240867036293e-12	7.89814468961136e-11	100	UP_Col0_Bc_DOWN_bdg_bc
AT1G06220.2	9.66919	3.78636665377008e-09	1.39220039966249e-07	100	DOWN_Col0_Bc_UP_bdg_bc		AT3G01440.1	-1.86943	1.14899360713243e-12	8.06205027262434e-11	100	UP_Col0_Bc_DOWN_bdg_bc
AT5G16910.1	1.49608	3.78516679334313e-09	1.39220039966249e-07	100	DOWN_Col0_Bc_UP_bdg_bc		AT5G38660.1	-1.33248	1.19440260972507e-12	8.35672317341361e-11	100	UP_Col0_Bc_DOWN_bdg_bc
AT1G07390.1	9.5043	3.96132341596849e-09	1.45216897919516e-07	100	DOWN_Col0_Bc_UP_bdg_bc		AT4G13200.1	-1.36983	1.32914431931103e-12	9.27295900036706e-11	100	UP_Col0_Bc_DOWN_bdg_bc
AT2G30110.1	1.1066	4.54822866569555e-09	1.63561766823147e-07	100	DOWN_Col0_Bc_UP_bdg_bc		AT2G43560.1	-1.76184	1.56634575219323e-12	1.08046971210444e-10	100	UP_Col0_Bc_DOWN_bdg_bc
AT3G55220.1	1.17785	4.59720428500815e-09	1.65067945060527e-07	100	DOWN_Col0_Bc_UP_bdg_bc		AT4G01050.1	-0.811255	1.65250553708266e-12	1.13351696336359e-10	100	UP_Col0_Bc_DOWN_bdg_bc
AT2G44670.1	1.01866	4.7680841450594e-09	1.70205312746669e-07	100	DOWN_Col0_Bc_UP_bdg_bc		AT5G56850.8	-2.54703	1.98761414534569e-12	1.34827410502009e-10	100	UP_Col0_Bc_DOWN_bdg_bc
AT2G02930.1	2.1812	4.87149997403964e-09	1.7339141186669e-07	100	DOWN_Col0_Bc_UP_bdg_bc		AT2G39470.2	-2.13048	2.07546080169122e-12	1.4039746992214e-10	100	UP_Col0_Bc_DOWN_bdg_bc
AT5G53120.1	2.62094	4.93482666148973e-09	1.75390472114021e-07	100	DOWN_Col0_Bc_UP_bdg_bc		AT1G74880.1	-1.41194	2.11502320993145e-12	1.42287605397806e-10	100	UP_Col0_Bc_DOWN_bdg_bc
AT5G09620.2	9.95797	4.97161734057478e-09	1.76441978892747e-07	100	DOWN_Col0_Bc_UP_bdg_bc		AT4G14870.1	-1.44976	2.1247867708e-12	1.42552817653015e-10	100	UP_Col0_Bc_DOWN_bdg_bc
AT1G63700.1	1.94818	5.12777511224068e-09	1.81610235862834e-07	100	DOWN_Col0_Bc_UP_bdg_bc		AT2G24060.1	-1.41424	2.13453472641667e-12	1.4281553655872e-10	100	UP_Col0_Bc_DOWN_bdg_bc
AT5G44380.1	3.36234	5.1939372880536e-09	1.8353410722923e-07	100	DOWN_Col0_Bc_UP_bdg_bc		AT1G43670.1	-1.09915	2.41225628283194e-12	1.60508166819834e-10	100	UP_Col0_Bc_DOWN_bdg_bc
AT2G36580.1	0.999369	5.79455087039228e-09	2.03582441483739e-07	100	DOWN_Col0_Bc_UP_bdg_bc		AT1G49380.1	-1.35201	2.41863417006366e-12	1.60508166819834e-10	100	UP_Col0_Bc_DOWN_bdg_bc
AT5G57870.1	0.847119	6.19269300192959e-09	2.16638094616074e-07	100	DOWN_Col0_Bc_UP_bdg_bc		AT3G48200.1	-1.09593	2.5278492030317e-12	1.6730262509146e-10	100	UP_Col0_Bc_DOWN_bdg_bc
AT1G56340.2	1.85244	6.24936753279537e-09	2.18308861830375e-07	100	DOWN_Col0_Bc_UP_bdg_bc		AT2G29290.1	-1.67365	2.53583813965573e-12	1.67378987503746e-10	100	UP_Col0_Bc_DOWN_bdg_bc
AT4G05320.4	2.97251	6.37656174917579e-09	2.22118412679682e-07	100	DOWN_Col0_Bc_UP_bdg_bc		AT1G13960.2	-10.7625	2.61998296006922e-12	1.72468125607997e-10	100	UP_Col0_Bc_DOWN_bdg_bc
AT5G49280.1	2.38957	6.46400665751631e-09	2.24844595212016e-07	100	DOWN_Col0_Bc_UP_bdg_bc		AT5G25560.1	-1.77012	2.63058433603941e-12	1.72701740538694e-10	100	UP_Col0_Bc_DOWN_bdg_bc
AT1G30760.2	6.50883	6.50194677424438e-09	2.25523615591638e-07	100	DOWN_Col0_Bc_UP_bdg_bc		AT1G15780.3	-10.7365	2.6684527176753e-12	1.74719438904901e-10	100	UP_Col0_Bc_DOWN_bdg_bc
AT4G36220.1	1.69802	6.71988761907216e-09	2.32096767300196e-07	100	DOWN_Col0_Bc_UP_bdg_bc		AT1G19660.2	-1.56906	2.96512906483225e-12	1.92599683128944e-10	100	UP_Col0_Bc_DOWN_bdg_bc
AT1G06230.2	1.97255	6.89856456702859e-09	2.37597818730515e-07	100	DOWN_Col0_Bc_UP_bdg_bc		AT5G02710.1	-1.52785	3.33171609172081e-12	2.1470279908963e-10	100	UP_Col0_Bc_DOWN_bdg_bc
AT3G13330.1	1.24016	6.97443437940129e-09	2.39873523992667e-07	100	DOWN_Col0_Bc_UP_bdg_bc		AT5G06340.1	-1.0801	3.41204060514305e-12	2.19301969393026e-10	100	UP_Col0_Bc_DOWN_bdg_bc
AT3G21090.1	6.53113	7.0897289964662e-09	2.43496891536416e-07	100	DOWN_Col0_Bc_UP_bdg_bc		AT4G18370.1	-1.96992	3.46271569360181e-12	2.21976392421259e-10	100	UP_Col0_Bc_DOWN_bdg_bc
AT2G35050.1	1.41912	7.25502155951124e-09	2.48476878250785e-07	100	DOWN_Col0_Bc_UP_bdg_bc		AT5G42070.1	-2.3039	3.67752718504397e-12	2.35131294275083e-10	100	UP_Col0_Bc_DOWN_bdg_bc
AT3G12640.3	9.38869	7.30208600267697e-09	2.49391188331316e-07	100	DOWN_Col0_Bc_UP_bdg_bc		AT5G44240.1	-10.7949	4.1474263349994e-12	2.63114445832812e-10	100	UP_Col0_Bc_DOWN_bdg_bc
AT1G33560.1	1.97578	7.36882502303123e-09	2.51320037832853e-07	100	DOWN_Col0_Bc_UP_bdg_bc		AT3G43540.1	-1.49117	4.16871788637951e-12	2.63781818092149e-10	100	UP_Col0_Bc_DOWN_bdg_bc
AT5G22450.1	1.40428	7.61640598986759e-09	2.59042430388719e-07	100	DOWN_Col0_Bc_UP_bdg_bc		AT5G64770.1	-1.91896	4.62369614378698e-12	2.91067021000143e-10	100	UP_Col0_Bc_DOWN_bdg_bc
AT4G24290.2	1.71742	8.11657546126956e-09	2.75289058027104e-07	100	DOWN_Col0_Bc_UP_bdg_bc		AT3G52880.2	-11.3378	4.66371535625923e-12	2.92833491395067e-10	100	UP_Col0_Bc_DOWN_bdg_bc
AT4G27860.1	3.78413	8.37300394928105e-09	2.82853120503485e-07	100	DOWN_Col0_Bc_UP_bdg_bc		AT3G56680.1	-0.86428	4.84424695776528e-12	3.03391098469964e-10	100	UP_Col0_Bc_DOWN_bdg_bc
AT2G22660.2	0.969919	8.46607266247593e-09	2.84776356261965e-07	100	DOWN_Col0_Bc_UP_bdg_bc		AT3G01480.1	-1.13099	5.21659931383678e-12	3.25877765299069e-10	100	UP_Col0_Bc_DOWN_bdg_bc
AT4G20440.4	1.20992	9.33579171850772e-09	3.12315392900023e-07	100	DOWN_Col0_Bc_UP_bdg_bc		AT1G73110.1	-1.33828	5.64029933642689e-12	3.49670000380814e-10	100	UP_Col0_Bc_DOWN_bdg_bc
AT1G07930.1	0.623052	9.76755281260226e-09	3.25868982663493e-07	100	DOWN_Col0_Bc_UP_bdg_bc		AT5G56900.3	-10.6576	5.91546402602126e-12	3.63964530324645e-10	100	UP_Col0_Bc_DOWN_bdg_bc
AT5G17380.1	1.0517	9.92174011890273e-09	3.30113548956101e-07	100	DOWN_Col0_Bc_UP_bdg_bc		AT2G30540.1	-3.00851	6.27866081079129e-12	3.84379614836643e-10	100	UP_Col0_Bc_DOWN_bdg_bc
AT5G16680.1	1.731	1.02885757943902e-08	3.41854333857568e-07	100	DOWN_Col0_Bc_UP_bdg_bc		AT5G44100.2	-10.7145	6.47963724058841e-12	3.95694156477628e-10	100	UP_Col0_Bc_DOWN_bdg_bc
AT4G11320.2	4.92142	1.03977479188209e-08	3.45013619290089e-07	100	DOWN_Col0_Bc_UP_bdg_bc		AT5G62790.1	-1.09879	7.28569641869062e-12	4.41614192824e-10	100	UP_Col0_Bc_DOWN_bdg_bc
AT5G43130.2	9.66791	1.07428704775667e-08	3.55501908452233e-07	100	DOWN_Col0_Bc_UP_bdg_bc		AT5G55220.1	-1.7901	7.65890208326729e-12	4.60813745000121e-10	100	UP_Col0_Bc_DOWN_bdg_bc
AT4G30100.1	1.46814	1.08723332243427e-08	3.59300534409858e-07	100	DOWN_Col0_Bc_UP_bdg_bc		AT2G35830.1	-1.56641	7.791580616344e-12	4.67647613071157e-10	100	UP_Col0_Bc_DOWN_bdg_bc
AT4G09630.2	5.94978	1.13278098108827e-08	3.73345096431891e-07	100	DOWN_Col0_Bc_UP_bdg_bc		AT2G26500.3	-2.83541	8.39795196799942e-12	5.02809407805305e-10	100	UP_Col0_Bc_DOWN_bdg_bc
AT3G15120.2	2.63022	1.13548045592252e-08	3.73731793072994e-07	100	DOWN_Col0_Bc_UP_bdg_bc		AT5G65220.1	-1.10649	8.71191255478029e-12	5.19068892071678e-10	100	UP_Col0_Bc_DOWN_bdg_bc
AT3G04070.1	3.10866	1.20878525132038e-08	3.96792670701521e-07	100	DOWN_Col0_Bc_UP_bdg_bc		AT4G32570.1	-1.29121	8.95539130058757e-12	5.32280636332011e-10	100	UP_Col0_Bc_DOWN_bdg_bc
AT4G21620.1	0.901789	1.21837839938931e-08	3.99406295103686e-07	100	DOWN_Col0_Bc_UP_bdg_bc		AT1G06690.1	-1.33642	9.03488364060313e-12	5.35705158816197e-10	100	UP_Col0_Bc_DOWN_bdg_bc
AT3G63500.2	1.08917	1.2691852608992e-08	4.14950716540715e-07	100	DOWN_Col0_Bc_UP_bdg_bc		AT5G23120.1	-1.24975	9.32179803206322e-12	5.50053470383528e-10	100	UP_Col0_Bc_DOWN_bdg_bc
AT5G60450.1	1.40285	1.2903788404934e-08	4.20196769228754e-07	100	DOWN_Col0_Bc_UP_bdg_bc		AT3G59770.3	-11.2073	9.69226529472559e-12	5.70538924368366e-10	100	UP_Col0_Bc_DOWN_bdg_bc
AT4G30600.1	1.60336	1.31342758605508e-08	4.27134325727977e-07	100	DOWN_Col0_Bc_UP_bdg_bc		AT5G14970.1	-1.1912	1.03972428387647e-11	6.07655567149568e-10	100	UP_Col0_Bc_DOWN_bdg_bc
AT2G29080.1	1.03535	1.39235316267796e-08	4.51004553540449e-07	100	DOWN_Col0_Bc_UP_bdg_bc		AT4G15780.1	-1.09344	1.29924780318261e-11	7.55723995352395e-10	100	UP_Col0_Bc_DOWN_bdg_bc
AT1G08830.1	0.695805	1.41764141431779e-08	4.57984207833959e-07	100	DOWN_Col0_Bc_UP_bdg_bc		AT5G08050.1	-1.58026	1.47450204671997e-11	8.51594483964118e-10	100	UP_Col0_Bc_DOWN_bdg_bc
AT2G28400.1	2.03407	1.48554949044211e-08	4.78030695426364e-07	100	DOWN_Col0_Bc_UP_bdg_bc		AT3G51270.3	-1.60068	1.53840574854185e-11	8.86411293418652e-10	100	UP_Col0_Bc_DOWN_bdg_bc
AT4G29380.1	1.4042	1.49022329596767e-08	4.7890535527108e-07	100	DOWN_Col0_Bc_UP_bdg_bc		AT5G52960.1	-1.29656	1.59659893165308e-11	9.11363977583233e-10	100	UP_Col0_Bc_DOWN_bdg_bc
AT3G03790.2	1.32762	1.50754835674761e-08	4.83204766492611e-07	100	DOWN_Col0_Bc_UP_bdg_bc		AT1G32550.1	-1.53001	1.68968520359717e-11	9.60023463241010e-10	100	UP_Col0_Bc_DOWN_bdg_bc
AT5G65750.1	1.03066	1.5701561632331e-08	5.0195801730094e-07	100	DOWN_Col0_Bc_UP_bdg_bc		AT2G37450.2	-2.60805	1.72103844907507e-11	9.75573831966443e-10	100	UP_Col0_Bc_DOWN_bdg_bc
AT5G04480.1	1.73215	1.71839442088459e-08	5.45785247452942e-07	100	DOWN_Col0_Bc_UP_bdg_bc		AT5G58260.2	-2.56821	2.24977011342962e-11	1.26649127672792e-09	100	UP_Col0_Bc_DOWN_bdg_bc
AT1G11210.1	2.74542	1.73861864959501e-08	5.51493439006252e-07	100	DOWN_Col0_Bc_UP_bdg_bc		AT5G18640.3	-2.09129	2.82462347589745e-11	1.57561229334344e-09	100	UP_Col0_Bc_DOWN_bdg_bc
AT3G51450.1	3.40026	1.78073010616168e-08	5.64120554200352e-07	100	DOWN_Col0_Bc_UP_bdg_bc		AT1G18730.1	-1.81621	2.88152777506645e-11	1.60006467473531e-09	100	UP_Col0_Bc_DOWN_bdg_bc
AT2G18690.1	2.07136	1.80256802831258e-08	5.68831003573692e-07	100	DOWN_Col0_Bc_UP_bdg_bc		AT3G25530.2	-1.48839	3.22376302360014e-11	1.78605223805249e-09	100	UP_Col0_Bc_DOWN_bdg_bc
AT5G39410.1	1.2997	1.84801037725041e-08	5.80180488693693e-07	100	DOWN_Col0_Bc_UP_bdg_bc		AT1G11750.1	-1.15937	3.4035835260777e-11	1.87718363483312e-09	100	UP_Col0_Bc_DOWN_bdg_bc
AT3G57150.1	1.25636	1.8851908239434e-08	5.88833582866403e-07	100	DOWN_Col0_Bc_UP_bdg_bc		AT5G06120.10	-10.4048	3.4195830523244e-11	1.88176965809708e-09	100	UP_Col0_Bc_DOWN_bdg_bc
AT5G52530.3	2.26027	1.88432270201978e-08	5.88833582866403e-07	100	DOWN_Col0_Bc_UP_bdg_bc		AT1G01170.1	-1.07214	3.53030788009531e-11	1.93834482887385e-09	100	UP_Col0_Bc_DOWN_bdg_bc
AT1G02920.1	1.8593	1.96859408043657e-08	6.11763094438206e-07	100	DOWN_Col0_Bc_UP_bdg_bc		AT1G15120.2	-10.3207	3.62489845552752e-11	1.98582803979771e-09	100	UP_Col0_Bc_DOWN_bdg_bc
AT1G54100.1	1.23278	1.98674305096984e-08	6.15368909451186e-07	100	DOWN_Col0_Bc_UP_bdg_bc		AT3G49140.1	-1.154	3.8238661833891e-11	2.09015256917036e-09	100	UP_Col0_Bc_DOWN_bdg_bc
AT3G22330.1	1.09524	1.98773606409624e-08	6.15368909451186e-07	100	DOWN_Col0_Bc_UP_bdg_bc		AT4G38970.1	-1.05053	3.90251297818045e-11	2.12839059709762e-09	100	UP_Col0_Bc_DOWN_bdg_bc
AT5G06870.1	1.63131	2.10746450822863e-08	6.49969658406833e-07	100	DOWN_Col0_Bc_UP_bdg_bc		AT5G40850.2	-1.29104	4.15872165025957e-11	2.25806598163096e-09	100	UP_Col0_Bc_DOWN_bdg_bc
AT1G11310.1	0.962235	2.14561411611856e-08	6.57594474036436e-07	100	DOWN_Col0_Bc_UP_bdg_bc		AT3G26900.3	-1.36265	4.24558034428425e-11	2.3001276874078e-09	100	UP_Col0_Bc_DOWN_bdg_bc
AT5G65630.1	0.777611	2.14387851367862e-08	6.57594474036436e-07	100	DOWN_Col0_Bc_UP_bdg_bc		AT5G46110.1	-0.682223	4.8410309932709e-11	2.61693525305117e-09	100	UP_Col0_Bc_DOWN_bdg_bc
AT1G55325.3	1.81083	2.21765393384889e-08	6.75641131008944e-07	100	DOWN_Col0_Bc_UP_bdg_bc		AT3G26180.2	-10.4094	5.14518090020505e-11	2.76912505240047e-09	100	UP_Col0_Bc_DOWN_bdg_bc
AT1G29280.1	2.42347	2.26608642591813e-08	6.88485414365797e-07	100	DOWN_Col0_Bc_UP_bdg_bc		AT5G66570.1	-0.771447	5.48910339714351e-11	2.93487257618451e-09	100	UP_Col0_Bc_DOWN_bdg_bc
AT1G07000.1	1.27184	2.27711840990421e-08	6.89271639329224e-07	100	DOWN_Col0_Bc_UP_bdg_bc		AT1G26230.4	-10.1795	6.25149017358143e-11	3.32074818591458e-09	100	UP_Col0_Bc_DOWN_bdg_bc
AT3G16420.3	2.07185	2.27533047101584e-08	6.89271639329224e-07	100	DOWN_Col0_Bc_UP_bdg_bc		AT3G28080.8	-2.62299	6.26980576830918e-11	3.32326847736699e-09	100	UP_Col0_Bc_DOWN_bdg_bc
AT3G11010.2	9.4349	2.29102086162682e-08	6.92623689623675e-07	100	DOWN_Col0_Bc_UP_bdg_bc		AT5G09660.1	-1.30625	6.86509896101815e-11	3.63094046128321e-09	100	UP_Col0_Bc_DOWN_bdg_bc
AT2G34490.1	2.8449	2.37773429382115e-08	7.17068440727737e-07	100	DOWN_Col0_Bc_UP_bdg_bc		AT5G53490.2	-1.7447	6.88837297003897e-11	3.63539821746367e-09	100	UP_Col0_Bc_DOWN_bdg_bc
AT5G61780.1	1.073	2.45964014180348e-08	7.39946778777439e-07	100	DOWN_Col0_Bc_UP_bdg_bc		AT1G75350.1	-1.27686	6.99078495089285e-11	3.66682911695091e-09	100	UP_Col0_Bc_DOWN_bdg_bc
AT2G38790.1	9.22809	2.47130405768823e-08	7.42543481775083e-07	100	DOWN_Col0_Bc_UP_bdg_bc		AT4G21110.2	-10.179	6.99285036595914e-11	3.66682911695091e-09	100	UP_Col0_Bc_DOWN_bdg_bc
AT5G08560.1	1.46636	2.56699030223742e-08	7.68465263095232e-07	100	DOWN_Col0_Bc_UP_bdg_bc		AT2G26500.2	-1.72766	7.34920538059723e-11	3.82909236936309e-09	100	UP_Col0_Bc_DOWN_bdg_bc
AT4G28490.1	1.44171	2.62224069057982e-08	7.84046764724282e-07	100	DOWN_Col0_Bc_UP_bdg_bc		AT1G08660.3	-10.2181	7.67215731317785e-11	3.98887023959871e-09	100	UP_Col0_Bc_DOWN_bdg_bc
AT1G77680.1	1.07713	2.93016445185478e-08	8.6450442285566e-07	100	DOWN_Col0_Bc_UP_bdg_bc		AT4G00895.1	-0.95496	7.74253422331069e-11	4.00843928246157e-09	100	UP_Col0_Bc_DOWN_bdg_bc
AT5G60700.2	9.32343	3.1520501470711e-08	9.24400047921882e-07	100	DOWN_Col0_Bc_UP_bdg_bc		AT3G22150.2	-2.02863	7.8102380678003e-11	4.03496012245345e-09	100	UP_Col0_Bc_DOWN_bdg_bc
AT5G53500.2	9.56205	3.16145319089796e-08	9.26048633238148e-07	100	DOWN_Col0_Bc_UP_bdg_bc		AT2G27350.1	-2.18784	7.8574698342241e-11	4.05081518527326e-09	100	UP_Col0_Bc_DOWN_bdg_bc
AT4G27560.1	2.40363	3.2903323138589e-08	9.62648240164596e-07	100	DOWN_Col0_Bc_UP_bdg_bc		AT2G41430.2	-0.971132	8.59460389771321e-11	4.41225702824321e-09	100	UP_Col0_Bc_DOWN_bdg_bc
AT1G20450.1	1.25892	3.33496395170928e-08	9.72221395826866e-07	100	DOWN_Col0_Bc_UP_bdg_bc		AT1G50900.1	-1.0458	8.69130213382425e-11	4.44955922029685e-09	100	UP_Col0_Bc_DOWN_bdg_bc
AT4G32390.1	0.984299	3.39546574025133e-08	9.8858753226331e-07	100	DOWN_Col0_Bc_UP_bdg_bc		AT3G47160.2	-10.3417	8.70360530268781e-11	4.44955922029685e-09	100	UP_Col0_Bc_DOWN_bdg_bc
AT4G03430.3	1.10141	3.49024980379286e-08	1.01266868714786e-06	100	DOWN_Col0_Bc_UP_bdg_bc		AT4G28755.1	-1.46416	8.76424801134132e-11	4.47122719378596e-09	100	UP_Col0_Bc_DOWN_bdg_bc
AT2G35940.3	2.66842	3.58760934576028e-08	1.03600681201625e-06	100	DOWN_Col0_Bc_UP_bdg_bc		AT2G32880.1	-1.69226	9.18975073988287e-11	4.67027049402124e-09	100	UP_Col0_Bc_DOWN_bdg_bc
AT1G02460.1	2.69948	3.6111912470914e-08	1.04158835404917e-06	100	DOWN_Col0_Bc_UP_bdg_bc		AT5G24314.1	-1.48785	9.19254483060371e-11	4.67027049402124e-09	100	UP_Col0_Bc_DOWN_bdg_bc
AT1G22360.2	1.71886	3.62984758825603e-08	1.04450890412707e-06	100	DOWN_Col0_Bc_UP_bdg_bc		AT5G42030.4	-1.64725	9.26511340460865e-11	4.69739331370718e-09	100	UP_Col0_Bc_DOWN_bdg_bc
AT4G39330.1	2.03125	3.71655094062451e-08	1.06570139852474e-06	100	DOWN_Col0_Bc_UP_bdg_bc		AT5G09660.2	-1.29415	9.39202271111977e-11	4.75189777169217e-09	100	UP_Col0_Bc_DOWN_bdg_bc
AT1G34180.1	3.68814	3.73198405395504e-08	1.0676264662763e-06	100	DOWN_Col0_Bc_UP_bdg_bc		AT1G74070.1	-1.85039	9.7884769988516e-11	4.94227267521398e-09	100	UP_Col0_Bc_DOWN_bdg_bc
AT3G22970.1	1.05581	3.81158186531135e-08	1.08912504921522e-06	100	DOWN_Col0_Bc_UP_bdg_bc		AT5G38520.1	-1.50392	1.12567571701118e-10	5.63712616731487e-09	100	UP_Col0_Bc_DOWN_bdg_bc
AT5G56010.1	1.71395	3.88310711273813e-08	1.10697935944973e-06	100	DOWN_Col0_Bc_UP_bdg_bc		AT1G56200.1	-0.977115	1.15213427294268e-10	5.74612302969863e-09	100	UP_Col0_Bc_DOWN_bdg_bc
AT4G24200.1	1.34332	3.93533191232886e-08	1.12056288219894e-06	100	DOWN_Col0_Bc_UP_bdg_bc		AT5G02120.1	-1.85877	1.37362983234598e-10	6.78174341421136e-09	100	UP_Col0_Bc_DOWN_bdg_bc
AT2G28470.3	9.17296	4.10208574538243e-08	1.16286069546006e-06	100	DOWN_Col0_Bc_UP_bdg_bc		AT5G03120.1	-2.27139	1.3919790877642e-10	6.83101881786971e-09	100	UP_Col0_Bc_DOWN_bdg_bc
AT5G45510.2	1.38373	4.22806567597168e-08	1.19419691203223e-06	100	DOWN_Col0_Bc_UP_bdg_bc		AT5G37370.2	-10.0384	1.42726576826129e-10	6.97622437788071e-09	100	UP_Col0_Bc_DOWN_bdg_bc
AT1G76930.2	2.51181	4.4447561872011e-08	1.25395379622328e-06	100	DOWN_Col0_Bc_UP_bdg_bc		AT5G44650.1	-1.07142	1.45634002985528e-10	7.07596322442381e-09	100	UP_Col0_Bc_DOWN_bdg_bc
AT5G23850.1	1.36825	4.53262155881271e-08	1.27727084847187e-06	100	DOWN_Col0_Bc_UP_bdg_bc		AT5G13640.3	-10.0575	1.6209867752148e-10	7.84480714455732e-09	100	UP_Col0_Bc_DOWN_bdg_bc
AT1G06620.1	2.62256	4.6517718142711e-08	1.30934009411346e-06	100	DOWN_Col0_Bc_UP_bdg_bc		AT3G60290.1	-1.27181	1.74243029136631e-10	8.38283555500554e-09	100	UP_Col0_Bc_DOWN_bdg_bc
AT5G13330.1	1.80737	4.78711003857479e-08	1.34280355812852e-06	100	DOWN_Col0_Bc_UP_bdg_bc		AT4G15545.1	-0.846993	1.75794464123541e-10	8.44089183815151e-09	100	UP_Col0_Bc_DOWN_bdg_bc
AT3G53180.1	0.772749	4.83047423446257e-08	1.35187032061165e-06	100	DOWN_Col0_Bc_UP_bdg_bc		AT2G30570.1	-0.647464	1.76478987391602e-10	8.45717699265276e-09	100	UP_Col0_Bc_DOWN_bdg_bc
AT3G51160.1	1.20055	5.07604155809506e-08	1.41574152249011e-06	100	DOWN_Col0_Bc_UP_bdg_bc		AT1G58848.2	-9.99115	1.84199196791059e-10	8.80990220902238e-09	100	UP_Col0_Bc_DOWN_bdg_bc
AT3G29360.1	1.87151	5.19140796360274e-08	1.44627074189652e-06	100	DOWN_Col0_Bc_UP_bdg_bc		AT3G19860.2	-1.3417	1.86650446610691e-10	8.90973905770487e-09	100	UP_Col0_Bc_DOWN_bdg_bc
AT2G30140.1	2.12939	5.25848797486555e-08	1.46329379009668e-06	100	DOWN_Col0_Bc_UP_bdg_bc		AT1G21500.1	-0.817645	1.88726804305169e-10	8.99132681678013e-09	100	UP_Col0_Bc_DOWN_bdg_bc
AT5G37510.1	0.735724	5.27785486718868e-08	1.46701600440087e-06	100	DOWN_Col0_Bc_UP_bdg_bc		AT2G01100.2	-1.28908	1.89112457840289e-10	8.99220556814174e-09	100	UP_Col0_Bc_DOWN_bdg_bc
AT4G31160.1	1.21555	5.4095547543278e-08	1.50191810458026e-06	100	DOWN_Col0_Bc_UP_bdg_bc		AT1G14270.3	-1.83363	1.96280731972859e-10	9.31482502625602e-09	100	UP_Col0_Bc_DOWN_bdg_bc
AT5G57110.2	1.71358	5.93026168410626e-08	1.63905471919181e-06	100	DOWN_Col0_Bc_UP_bdg_bc		AT2G34860.2	-1.83081	1.96658140255405e-10	9.31482502625602e-09	100	UP_Col0_Bc_DOWN_bdg_bc
AT4G21910.3	2.56244	6.00554030871613e-08	1.65798952739392e-06	100	DOWN_Col0_Bc_UP_bdg_bc		AT3G46780.1	-0.927752	2.04033939870605e-10	9.64552725782119e-09	100	UP_Col0_Bc_DOWN_bdg_bc
AT2G36380.1	1.23306	6.0336467564096e-08	1.66275952100566e-06	100	DOWN_Col0_Bc_UP_bdg_bc		AT1G02840.2	-1.51045	2.21129199871621e-10	1.03934968262116e-08	100	UP_Col0_Bc_DOWN_bdg_bc
AT3G62700.1	0.868983	6.03639829375217e-08	1.66275952100566e-06	100	DOWN_Col0_Bc_UP_bdg_bc		AT3G09050.1	-1.25386	2.22708356345126e-10	1.04476671076234e-08	100	UP_Col0_Bc_DOWN_bdg_bc
AT1G67140.2	9.78473	6.18437466937895e-08	1.69779110878645e-06	100	DOWN_Col0_Bc_UP_bdg_bc		AT1G10360.1	-1.50688	2.25360534146941e-10	1.05518714343983e-08	100	UP_Col0_Bc_DOWN_bdg_bc
AT1G68550.1	1.55119	6.75169256744441e-08	1.84320454394179e-06	100	DOWN_Col0_Bc_UP_bdg_bc		AT3G53920.1	-1.15644	2.3371827180111e-10	1.09015105521249e-08	100	UP_Col0_Bc_DOWN_bdg_bc
AT4G15610.1	2.16202	6.82530603759237e-08	1.86122599385926e-06	100	DOWN_Col0_Bc_UP_bdg_bc		AT5G66055.1	-1.05431	2.37950308610656e-10	1.10778082837599e-08	100	UP_Col0_Bc_DOWN_bdg_bc
AT2G29350.1	4.69215	7.12936198193719e-08	1.93549964616149e-06	100	DOWN_Col0_Bc_UP_bdg_bc		AT3G63490.1	-1.08197	2.39364807416311e-10	1.11225149981226e-08	100	UP_Col0_Bc_DOWN_bdg_bc
AT2G33860.1	1.25783	7.13719446456967e-08	1.93549964616149e-06	100	DOWN_Col0_Bc_UP_bdg_bc		AT1G25275.3	-3.99307	2.46426139230632e-10	1.13858175424146e-08	100	UP_Col0_Bc_DOWN_bdg_bc
AT3G03050.1	1.18321	7.26009331081512e-08	1.96665005525709e-06	100	DOWN_Col0_Bc_UP_bdg_bc		AT5G53580.1	-1.48075	2.45985705885514e-10	1.13858175424146e-08	100	UP_Col0_Bc_DOWN_bdg_bc
AT1G07090.1	1.72637	7.37904064031533e-08	1.99666240000046e-06	100	DOWN_Col0_Bc_UP_bdg_bc		AT1G53480.1	-10.3021	2.95430381398311e-10	1.35224283732371e-08	100	UP_Col0_Bc_DOWN_bdg_bc
AT5G10840.1	0.945312	7.4324639247185e-08	2.00889819634113e-06	100	DOWN_Col0_Bc_UP_bdg_bc		AT2G21650.1	-2.38642	2.96463099840934e-10	1.35443813225836e-08	100	UP_Col0_Bc_DOWN_bdg_bc
AT3G56150.1	1.35697	7.52053453069092e-08	2.02822521572202e-06	100	DOWN_Col0_Bc_UP_bdg_bc		AT5G63160.1	-1.15109	3.44832433282732e-10	1.55798092734825e-08	100	UP_Col0_Bc_DOWN_bdg_bc
AT4G30890.2	1.16616	7.85819005260791e-08	2.11230908900398e-06	100	DOWN_Col0_Bc_UP_bdg_bc		AT4G25080.3	-0.955623	3.61365832949101e-10	1.6273974178333e-08	100	UP_Col0_Bc_DOWN_bdg_bc
AT3G01780.1	0.998467	7.95686365754052e-08	2.13181266133318e-06	100	DOWN_Col0_Bc_UP_bdg_bc		AT5G06130.2	-0.882329	3.61525724967868e-10	1.6273974178333e-08	100	UP_Col0_Bc_DOWN_bdg_bc
AT5G52320.2	9.50631	7.97737092202221e-08	2.13497113812546e-06	100	DOWN_Col0_Bc_UP_bdg_bc		AT2G03390.2	-1.91872	3.76652364783057e-10	1.6903698110633e-08	100	UP_Col0_Bc_DOWN_bdg_bc
AT1G26390.1	9.38913	8.09698922261321e-08	2.16225814703765e-06	100	DOWN_Col0_Bc_UP_bdg_bc		AT3G14420.5	-1.93553	3.76895588386377e-10	1.6903698110633e-08	100	UP_Col0_Bc_DOWN_bdg_bc
AT1G52040.1	2.27276	8.1162121751629e-08	2.16503054188877e-06	100	DOWN_Col0_Bc_UP_bdg_bc		AT2G23600.1	-1.27541	3.90848701092343e-10	1.74974460554832e-08	100	UP_Col0_Bc_DOWN_bdg_bc
AT1G58983.1	0.811554	8.59651661577303e-08	2.28320497708297e-06	100	DOWN_Col0_Bc_UP_bdg_bc		AT5G64460.6	-2.06303	3.95084580441035e-10	1.75906021924365e-08	100	UP_Col0_Bc_DOWN_bdg_bc
AT2G23150.1	2.28715	8.64220394088025e-08	2.29285254717525e-06	100	DOWN_Col0_Bc_UP_bdg_bc		AT4G35490.2	-1.80933	4.11526331310302e-10	1.82893952833515e-08	100	UP_Col0_Bc_DOWN_bdg_bc
AT4G34230.1	1.76738	8.77206022666903e-08	2.32478583150077e-06	100	DOWN_Col0_Bc_UP_bdg_bc		AT2G04039.1	-2.25558	4.266792160909e-10	1.89284794268731e-08	100	UP_Col0_Bc_DOWN_bdg_bc
AT5G37540.1	1.81459	8.86850887282592e-08	2.34527046736243e-06	100	DOWN_Col0_Bc_UP_bdg_bc		AT4G23895.3	-9.87379	4.28790788313647e-10	1.89877555591765e-08	100	UP_Col0_Bc_DOWN_bdg_bc
AT1G72830.2	3.51389	8.99612998452389e-08	2.37389257608859e-06	100	DOWN_Col0_Bc_UP_bdg_bc		AT1G35420.1	-1.48774	4.30311359896645e-10	1.90206941897997e-08	100	UP_Col0_Bc_DOWN_bdg_bc
AT5G03280.1	1.11408	9.27602942438835e-08	2.44511742243726e-06	100	DOWN_Col0_Bc_UP_bdg_bc		AT4G25100.2	-1.76167	4.44363195655704e-10	1.96064251084989e-08	100	UP_Col0_Bc_DOWN_bdg_bc
AT5G25350.1	1.61375	9.52200611081612e-08	2.50456375554957e-06	100	DOWN_Col0_Bc_UP_bdg_bc		AT2G43945.1	-1.19576	4.53521566209968e-10	1.99745253837225e-08	100	UP_Col0_Bc_DOWN_bdg_bc
AT2G34660.2	2.19386	9.8095091803041e-08	2.57465445666974e-06	100	DOWN_Col0_Bc_UP_bdg_bc		AT5G16400.1	-1.307	4.6288755544842e-10	2.03504317016533e-08	100	UP_Col0_Bc_DOWN_bdg_bc
AT5G45380.1	2.6573	9.86521740580903e-08	2.58650368130034e-06	100	DOWN_Col0_Bc_UP_bdg_bc		AT1G63770.6	-10.4355	4.76440164931269e-10	2.09087217900303e-08	100	UP_Col0_Bc_DOWN_bdg_bc
AT5G54830.1	1.35411	1.0010616954174e-07	2.61343270760994e-06	100	DOWN_Col0_Bc_UP_bdg_bc		AT1G18060.1	-1.36346	5.02918650455062e-10	2.20312556571441e-08	100	UP_Col0_Bc_DOWN_bdg_bc
AT1G63840.1	2.1696	1.04086972253679e-07	2.70869476785132e-06	100	DOWN_Col0_Bc_UP_bdg_bc		AT4G34190.1	-1.22945	5.21963071461812e-10	2.27434727650478e-08	100	UP_Col0_Bc_DOWN_bdg_bc
AT3G46600.1	1.41792	1.04074363206342e-07	2.70869476785132e-06	100	DOWN_Col0_Bc_UP_bdg_bc		AT1G04420.1	-1.23705	5.36143850309249e-10	2.33198767431135e-08	100	UP_Col0_Bc_DOWN_bdg_bc
AT4G28390.1	2.10031	1.04070094100441e-07	2.70869476785132e-06	100	DOWN_Col0_Bc_UP_bdg_bc		AT4G33470.1	-1.10985	5.67630552406286e-10	2.46020123315489e-08	100	UP_Col0_Bc_DOWN_bdg_bc
AT5G41400.1	1.66461	1.07200643766687e-07	2.78676153350172e-06	100	DOWN_Col0_Bc_UP_bdg_bc		AT3G16660.1	-1.33326	5.81892569120822e-10	2.51755922837998e-08	100	UP_Col0_Bc_DOWN_bdg_bc
AT5G24280.3	8.97334	1.12170508144448e-07	2.90362727636495e-06	100	DOWN_Col0_Bc_UP_bdg_bc		AT2G47400.1	-0.965921	6.04204283470015e-10	2.60948051033752e-08	100	UP_Col0_Bc_DOWN_bdg_bc
AT3G50370.2	2.36389	1.13905265610868e-07	2.94231238847989e-06	100	DOWN_Col0_Bc_UP_bdg_bc		AT5G53860.1	-1.63322	6.70717828616169e-10	2.88656207155584e-08	100	UP_Col0_Bc_DOWN_bdg_bc
AT2G05710.1	1.08609	1.15631133530436e-07	2.97770963699588e-06	100	DOWN_Col0_Bc_UP_bdg_bc		AT1G21600.1	-0.887407	6.76382257103507e-10	2.90583310735977e-08	100	UP_Col0_Bc_DOWN_bdg_bc
AT4G37640.1	1.01336	1.16300071006479e-07	2.99155056597338e-06	100	DOWN_Col0_Bc_UP_bdg_bc		AT3G62910.1	-1.95826	7.01452128111458e-10	3.00825914416697e-08	100	UP_Col0_Bc_DOWN_bdg_bc
AT5G42100.2	2.77357	1.23005020824707e-07	3.15408057586954e-06	100	DOWN_Col0_Bc_UP_bdg_bc		AT4G00760.2	-3.09476	7.2536762450507e-10	3.09996551289357e-08	100	UP_Col0_Bc_DOWN_bdg_bc
AT3G44310.3	1.54599	1.25955649958765e-07	3.22299054983307e-06	100	DOWN_Col0_Bc_UP_bdg_bc		AT1G74730.1	-1.08356	7.2860546285513e-10	3.10837814884955e-08	100	UP_Col0_Bc_DOWN_bdg_bc
AT1G62300.1	1.42054	1.28168509552787e-07	3.26596301969681e-06	100	DOWN_Col0_Bc_UP_bdg_bc		AT5G10170.1	-1.85047	7.50243181015677e-10	3.1895755237347e-08	100	UP_Col0_Bc_DOWN_bdg_bc
AT4G29190.1	1.09961	1.28164256277909e-07	3.26596301969681e-06	100	DOWN_Col0_Bc_UP_bdg_bc		AT1G16080.1	-1.12828	8.10074169389227e-10	3.43202357439505e-08	100	UP_Col0_Bc_DOWN_bdg_bc
AT5G49810.1	0.966163	1.2943883987036e-07	3.29490468892452e-06	100	DOWN_Col0_Bc_UP_bdg_bc		AT3G63540.1	-1.12842	8.56800658512513e-10	3.62371926177106e-08	100	UP_Col0_Bc_DOWN_bdg_bc
AT3G27320.1	2.03487	1.30578346382892e-07	3.32045954955791e-06	100	DOWN_Col0_Bc_UP_bdg_bc		AT5G14320.1	-1.29329	9.17844267320627e-10	3.86853191362264e-08	100	UP_Col0_Bc_DOWN_bdg_bc
AT1G65690.1	3.44605	1.34282420161659e-07	3.41110778518539e-06	100	DOWN_Col0_Bc_UP_bdg_bc		AT3G11110.1	-2.12807	9.41640723506664e-10	3.94379952106465e-08	100	UP_Col0_Bc_DOWN_bdg_bc
AT1G58350.1	8.99326	1.34619686666966e-07	3.41259512122223e-06	100	DOWN_Col0_Bc_UP_bdg_bc		AT1G17100.1	-1.03207	1.00811154983494e-09	4.19127939428829e-08	100	UP_Col0_Bc_DOWN_bdg_bc
AT1G30730.1	2.51761	1.35250840583374e-07	3.42151093409677e-06	100	DOWN_Col0_Bc_UP_bdg_bc		AT4G17600.1	-1.3078	1.10407798047927e-09	4.58248501457228e-08	100	UP_Col0_Bc_DOWN_bdg_bc
AT4G01700.1	1.79784	1.37102316213834e-07	3.46119744272614e-06	100	DOWN_Col0_Bc_UP_bdg_bc		AT2G27030.3	-1.64549	1.12880565999522e-09	4.67719001725263e-08	100	UP_Col0_Bc_DOWN_bdg_bc
AT3G28899.1	8.91567	1.3757955198004e-07	3.46966845405481e-06	100	DOWN_Col0_Bc_UP_bdg_bc		AT1G59900.1	-0.899088	1.17013872006551e-09	4.83241438303155e-08	100	UP_Col0_Bc_DOWN_bdg_bc
AT2G24520.2	8.93508	1.39822419694842e-07	3.51898398097358e-06	100	DOWN_Col0_Bc_UP_bdg_bc		AT1G70410.2	-1.27594	1.21545945290438e-09	5.01080321257954e-08	100	UP_Col0_Bc_DOWN_bdg_bc
AT5G44400.1	1.65871	1.42055316349232e-07	3.56419117495902e-06	100	DOWN_Col0_Bc_UP_bdg_bc		AT2G41680.1	-0.920514	1.21848712337578e-09	5.01484246676069e-08	100	UP_Col0_Bc_DOWN_bdg_bc
AT3G63010.1	1.92419	1.44930379924454e-07	3.62889073986712e-06	100	DOWN_Col0_Bc_UP_bdg_bc		AT3G54210.1	-1.07813	1.2476830315012e-09	5.10924114973266e-08	100	UP_Col0_Bc_DOWN_bdg_bc
AT3G17820.1	1.47545	1.45872775553298e-07	3.64875641240977e-06	100	DOWN_Col0_Bc_UP_bdg_bc		AT5G54770.1	-0.668728	1.25551088511633e-09	5.13271294736705e-08	100	UP_Col0_Bc_DOWN_bdg_bc
AT5G58410.2	1.24999	1.50752709446944e-07	3.76313185416593e-06	100	DOWN_Col0_Bc_UP_bdg_bc		AT5G48545.1	-1.44647	1.28425993162531e-09	5.24149286760676e-08	100	UP_Col0_Bc_DOWN_bdg_bc
AT1G80070.1	0.855437	1.52311769315255e-07	3.79786224662213e-06	100	DOWN_Col0_Bc_UP_bdg_bc		AT2G28800.3	-1.15329	1.2922327221472e-09	5.2477935157447e-08	100	UP_Col0_Bc_DOWN_bdg_bc
AT3G61630.1	1.15797	1.52454205669289e-07	3.79786224662213e-06	100	DOWN_Col0_Bc_UP_bdg_bc		AT1G72645.1	-1.77705	1.43359638892388e-09	5.77399808749472e-08	100	UP_Col0_Bc_DOWN_bdg_bc
AT1G78080.1	0.895923	1.6185647348019e-07	4.015746020854e-06	100	DOWN_Col0_Bc_UP_bdg_bc		AT4G19830.1	-1.42448	1.44325765895391e-09	5.80336511534702e-08	100	UP_Col0_Bc_DOWN_bdg_bc
AT5G53460.2	2.73117	1.68178234318837e-07	4.15994808282795e-06	100	DOWN_Col0_Bc_UP_bdg_bc		AT3G58010.1	-1.23844	1.57263894753849e-09	6.28234625568068e-08	100	UP_Col0_Bc_DOWN_bdg_bc
AT4G35800.1	0.674689	1.69274094154447e-07	4.18282948300111e-06	100	DOWN_Col0_Bc_UP_bdg_bc		AT1G12410.1	-0.871125	1.5957578820685e-09	6.36431905799566e-08	100	UP_Col0_Bc_DOWN_bdg_bc
AT2G25510.1	1.23119	1.74434873303061e-07	4.30600925145701e-06	100	DOWN_Col0_Bc_UP_bdg_bc		AT2G36835.1	-1.1962	1.59900638182832e-09	6.36690541109137e-08	100	UP_Col0_Bc_DOWN_bdg_bc
AT1G21400.1	1.14021	1.75567792968e-07	4.32961139395809e-06	100	DOWN_Col0_Bc_UP_bdg_bc		AT1G70660.1	-0.926273	1.6893126372902e-09	6.70468198735209e-08	100	UP_Col0_Bc_DOWN_bdg_bc
AT3G52710.1	1.73196	1.76372556280013e-07	4.34508164807339e-06	100	DOWN_Col0_Bc_UP_bdg_bc		AT2G42190.2	-2.50175	1.75185445999689e-09	6.94165242983882e-08	100	UP_Col0_Bc_DOWN_bdg_bc
AT5G20950.1	1.27527	1.77044667675703e-07	4.34968993967542e-06	100	DOWN_Col0_Bc_UP_bdg_bc		AT5G58310.1	-2.72686	1.97237236273312e-09	7.77768992248126e-08	100	UP_Col0_Bc_DOWN_bdg_bc
AT2G47000.5	2.11044	1.78922882815568e-07	4.39024404247256e-06	100	DOWN_Col0_Bc_UP_bdg_bc		AT5G51110.1	-0.761009	1.99553364705177e-09	7.84336027656977e-08	100	UP_Col0_Bc_DOWN_bdg_bc
AT3G56990.3	8.8661	1.79607225886495e-07	4.40262437188037e-06	100	DOWN_Col0_Bc_UP_bdg_bc		AT1G12900.1	-0.752288	2.02477913079424e-09	7.93324661678228e-08	100	UP_Col0_Bc_DOWN_bdg_bc
AT4G01870.1	2.29069	1.80605997958861e-07	4.41826141659999e-06	100	DOWN_Col0_Bc_UP_bdg_bc		AT5G49730.1	-0.659305	2.11507106562762e-09	8.26058377274151e-08	100	UP_Col0_Bc_DOWN_bdg_bc
AT4G03420.1	1.12603	1.80904593591448e-07	4.42114938908921e-06	100	DOWN_Col0_Bc_UP_bdg_bc		AT5G66530.4	-2.48509	2.22747927518227e-09	8.65817658581959e-08	100	UP_Col0_Bc_DOWN_bdg_bc
AT1G29940.1	1.06814	1.87626587062015e-07	4.55813478568912e-06	100	DOWN_Col0_Bc_UP_bdg_bc		AT3G19030.1	-0.978175	2.32940594764357e-09	9.02571089333791e-08	100	UP_Col0_Bc_DOWN_bdg_bc
AT3G20080.1	8.90665	1.91296664889197e-07	4.62435610050015e-06	100	DOWN_Col0_Bc_UP_bdg_bc		AT5G64130.1	-0.878659	2.33515549721964e-09	9.03369475764841e-08	100	UP_Col0_Bc_DOWN_bdg_bc
AT1G20960.1	0.818429	1.95047501705228e-07	4.70573716429324e-06	100	DOWN_Col0_Bc_UP_bdg_bc		AT3G59780.1	-0.917722	2.34229873621861e-09	9.04703650670683e-08	100	UP_Col0_Bc_DOWN_bdg_bc
AT1G80530.1	0.997811	1.97357141894237e-07	4.75209605772475e-06	100	DOWN_Col0_Bc_UP_bdg_bc		AT1G07110.1	-0.896902	2.35079624094133e-09	9.0655587949876e-08	100	UP_Col0_Bc_DOWN_bdg_bc
AT3G19870.2	1.55085	1.97348582041538e-07	4.75209605772475e-06	100	DOWN_Col0_Bc_UP_bdg_bc		AT5G02790.1	-0.974724	2.39216639652234e-09	9.21059288019482e-08	100	UP_Col0_Bc_DOWN_bdg_bc
AT3G55360.1	0.95655	2.00206233994652e-07	4.80651986084416e-06	100	DOWN_Col0_Bc_UP_bdg_bc		AT1G73060.1	-1.10712	2.39661246833479e-09	9.21322545126881e-08	100	UP_Col0_Bc_DOWN_bdg_bc
AT2G04350.1	1.57978	2.05076811159146e-07	4.91862972738997e-06	100	DOWN_Col0_Bc_UP_bdg_bc		AT4G36980.1	-1.35123	2.46558970034984e-09	9.43396259096357e-08	100	UP_Col0_Bc_DOWN_bdg_bc
AT5G58620.1	1.62842	2.07094379871234e-07	4.96215966172875e-06	100	DOWN_Col0_Bc_UP_bdg_bc		AT2G24790.1	-0.821591	2.50584261371884e-09	9.57302245315866e-08	100	UP_Col0_Bc_DOWN_bdg_bc
AT4G30990.3	1.03123	2.07574502984048e-07	4.96731644734351e-06	100	DOWN_Col0_Bc_UP_bdg_bc		AT3G46970.1	-0.963132	2.5253655173026e-09	9.61759732312693e-08	100	UP_Col0_Bc_DOWN_bdg_bc
AT1G10170.1	1.71474	2.08621444406435e-07	4.97926114095981e-06	100	DOWN_Col0_Bc_UP_bdg_bc		AT4G39540.2	-1.12478	2.708024335627e-09	1.02494744869913e-07	100	UP_Col0_Bc_DOWN_bdg_bc
AT5G18480.1	1.01151	2.09896631831494e-07	4.99114931434532e-06	100	DOWN_Col0_Bc_UP_bdg_bc		AT1G68660.1	-1.53067	2.72315258236314e-09	1.0251570797656e-07	100	UP_Col0_Bc_DOWN_bdg_bc
AT5G19400.3	1.01445	2.11828271416664e-07	5.03128099946778e-06	100	DOWN_Col0_Bc_UP_bdg_bc		AT1G49975.1	-1.78653	2.78820472663688e-09	1.04467101545477e-07	100	UP_Col0_Bc_DOWN_bdg_bc
AT1G02205.1	2.82039	2.12295446856816e-07	5.03749118471872e-06	100	DOWN_Col0_Bc_UP_bdg_bc		AT3G04490.3	-10.4143	2.78999854666539e-09	1.04467101545477e-07	100	UP_Col0_Bc_DOWN_bdg_bc
AT4G35790.2	1.08034	2.13186937149941e-07	5.05374803187584e-06	100	DOWN_Col0_Bc_UP_bdg_bc		AT5G38660.2	-1.05576	2.92434870823891e-09	1.09163797511211e-07	100	UP_Col0_Bc_DOWN_bdg_bc
AT4G14760.2	2.73313	2.14348780835815e-07	5.07637615580989e-06	100	DOWN_Col0_Bc_UP_bdg_bc		AT4G34620.1	-0.910934	3.15797467101419e-09	1.17526571039203e-07	100	UP_Col0_Bc_DOWN_bdg_bc
AT2G03120.1	0.843842	2.16712642579998e-07	5.12245095704536e-06	100	DOWN_Col0_Bc_UP_bdg_bc		AT2G35830.2	-1.30704	3.38287394118529e-09	1.25705336982922e-07	100	UP_Col0_Bc_DOWN_bdg_bc
AT5G06600.1	1.30902	2.23071910062227e-07	5.26260590905955e-06	100	DOWN_Col0_Bc_UP_bdg_bc		AT1G74320.1	-1.33518	3.42267824386959e-09	1.26991734599816e-07	100	UP_Col0_Bc_DOWN_bdg_bc
AT5G07980.1	1.76613	2.32267149841594e-07	5.45850092641167e-06	100	DOWN_Col0_Bc_UP_bdg_bc		AT1G60550.1	-1.065	3.43979355609452e-09	1.27433683209747e-07	100	UP_Col0_Bc_DOWN_bdg_bc
AT1G66970.1	1.0815	2.3767304959602e-07	5.5695097019209e-06	100	DOWN_Col0_Bc_UP_bdg_bc		AT5G17230.2	-0.911611	3.4520583045332e-09	1.27694869730225e-07	100	UP_Col0_Bc_DOWN_bdg_bc
AT5G49440.1	1.20512	2.49006285545886e-07	5.81283691177089e-06	100	DOWN_Col0_Bc_UP_bdg_bc		AT1G30470.3	-9.76447	3.46101507300332e-09	1.27833087643598e-07	100	UP_Col0_Bc_DOWN_bdg_bc
AT4G24690.1	1.06253	2.52429029837441e-07	5.88152434125524e-06	100	DOWN_Col0_Bc_UP_bdg_bc		AT3G56040.1	-0.938951	3.4879739092433e-09	1.28634796821611e-07	100	UP_Col0_Bc_DOWN_bdg_bc
AT3G52930.1	0.984713	2.56747196871638e-07	5.97077431813169e-06	100	DOWN_Col0_Bc_UP_bdg_bc		AT5G01220.1	-1.02918	3.88031027713892e-09	1.42460326936398e-07	100	UP_Col0_Bc_DOWN_bdg_bc
AT3G13810.1	2.27318	2.57395028995086e-07	5.98016078750633e-06	100	DOWN_Col0_Bc_UP_bdg_bc		AT1G66100.1	-1.49992	3.97120897371782e-09	1.4536168213513e-07	100	UP_Col0_Bc_DOWN_bdg_bc
AT4G13810.3	2.55219	2.60809565816217e-07	6.04801576487454e-06	100	DOWN_Col0_Bc_UP_bdg_bc		AT1G50732.1	-1.9241	4.10221662038363e-09	1.49932956119335e-07	100	UP_Col0_Bc_DOWN_bdg_bc
AT5G24770.1	2.55572	2.61730536783717e-07	6.06363044915767e-06	100	DOWN_Col0_Bc_UP_bdg_bc		AT5G57960.1	-1.33113	4.11419044204866e-09	1.50146491125019e-07	100	UP_Col0_Bc_DOWN_bdg_bc
AT1G69870.1	1.0174	2.657563012263e-07	6.13947198531098e-06	100	DOWN_Col0_Bc_UP_bdg_bc		AT1G04040.1	-1.37537	4.14795620578375e-09	1.51153499356001e-07	100	UP_Col0_Bc_DOWN_bdg_bc
AT5G17330.1	4.35316	2.65711438768356e-07	6.13947198531098e-06	100	DOWN_Col0_Bc_UP_bdg_bc		AT3G20060.1	-0.905305	4.16396883668796e-09	1.51511543644598e-07	100	UP_Col0_Bc_DOWN_bdg_bc
AT5G15650.1	1.27693	2.66491104934182e-07	6.15064484225093e-06	100	DOWN_Col0_Bc_UP_bdg_bc		AT1G14700.1	-2.07816	4.17797066845881e-09	1.51795468440978e-07	100	UP_Col0_Bc_DOWN_bdg_bc
AT5G60460.2	1.47756	2.70763981718521e-07	6.24337889295964e-06	100	DOWN_Col0_Bc_UP_bdg_bc		AT1G76730.1	-1.00163	4.22791812941098e-09	1.53382606152616e-07	100	UP_Col0_Bc_DOWN_bdg_bc
AT2G38360.1	1.77787	2.75364979811766e-07	6.34349729598356e-06	100	DOWN_Col0_Bc_UP_bdg_bc		AT5G22390.1	-2.0133	4.24999435532945e-09	1.53955416824419e-07	100	UP_Col0_Bc_DOWN_bdg_bc
AT1G20160.1	2.52738	2.77709689926205e-07	6.39149895386552e-06	100	DOWN_Col0_Bc_UP_bdg_bc		AT3G61470.1	-0.747578	4.26537425189208e-09	1.54284320059576e-07	100	UP_Col0_Bc_DOWN_bdg_bc
AT2G43570.1	4.02332	2.80290032684664e-07	6.4448284698423e-06	100	DOWN_Col0_Bc_UP_bdg_bc		AT3G61830.2	-9.64361	4.424888635521e-09	1.5981810163221e-07	100	UP_Col0_Bc_DOWN_bdg_bc
AT1G05570.2	1.10108	2.84718742209746e-07	6.52601768418964e-06	100	DOWN_Col0_Bc_UP_bdg_bc		AT1G60260.1	-1.36714	4.45485232420969e-09	1.60663363350879e-07	100	UP_Col0_Bc_DOWN_bdg_bc
AT3G25020.1	1.85647	2.85153500575094e-07	6.52601768418964e-06	100	DOWN_Col0_Bc_UP_bdg_bc		AT5G40850.3	-1.23847	4.54857739327685e-09	1.63561766823147e-07	100	UP_Col0_Bc_DOWN_bdg_bc
AT3G05650.1	1.46352	2.85832207090647e-07	6.53544265848344e-06	100	DOWN_Col0_Bc_UP_bdg_bc		AT1G32200.2	-1.35235	4.60403872155179e-09	1.65071303387057e-07	100	UP_Col0_Bc_DOWN_bdg_bc
AT5G19690.1	0.826682	2.87019420838922e-07	6.5564660237906e-06	100	DOWN_Col0_Bc_UP_bdg_bc		AT1G22850.1	-1.10552	4.68054752626111e-09	1.6756907576474e-07	100	UP_Col0_Bc_DOWN_bdg_bc
AT5G17760.1	2.07963	2.87333739511015e-07	6.55752899640796e-06	100	DOWN_Col0_Bc_UP_bdg_bc		AT2G17240.1	-0.944259	4.70271853427865e-09	1.68117038638563e-07	100	UP_Col0_Bc_DOWN_bdg_bc
AT1G11580.1	1.56255	3.03152486505537e-07	6.89925473006282e-06	100	DOWN_Col0_Bc_UP_bdg_bc		AT3G63190.1	-1.40201	4.85711625455967e-09	1.73131095839384e-07	100	UP_Col0_Bc_DOWN_bdg_bc
AT1G61120.1	4.49122	3.05046490432776e-07	6.9359131455133e-06	100	DOWN_Col0_Bc_UP_bdg_bc		AT3G13700.2	-1.63291	5.13207625028918e-09	1.81610235862834e-07	100	UP_Col0_Bc_DOWN_bdg_bc
AT5G39570.2	0.777195	3.06817031688498e-07	6.96969895360663e-06	100	DOWN_Col0_Bc_UP_bdg_bc		AT4G37930.1	-1.22909	5.45304730209272e-09	1.92412424111883e-07	100	UP_Col0_Bc_DOWN_bdg_bc
AT3G47520.1	0.974835	3.09121465926113e-07	7.01553888563361e-06	100	DOWN_Col0_Bc_UP_bdg_bc		AT1G56500.1	-0.902201	5.51892857643778e-09	1.94456867596846e-07	100	UP_Col0_Bc_DOWN_bdg_bc
AT1G45145.1	2.03939	3.09953144231432e-07	7.02514696483918e-06	100	DOWN_Col0_Bc_UP_bdg_bc		AT5G23210.2	-1.52572	5.67826027532972e-09	1.99783387388325e-07	100	UP_Col0_Bc_DOWN_bdg_bc
AT2G39770.2	1.0588	3.1075911394911e-07	7.03315081551368e-06	100	DOWN_Col0_Bc_UP_bdg_bc		AT4G30950.1	-1.04887	6.08462207025798e-09	2.13467371427618e-07	100	UP_Col0_Bc_DOWN_bdg_bc
AT4G27440.2	9.76489	3.12510704379285e-07	7.05974366129146e-06	100	DOWN_Col0_Bc_UP_bdg_bc		AT2G05830.3	-9.65397	6.15919435987086e-09	2.15774465643087e-07	100	UP_Col0_Bc_DOWN_bdg_bc
ATCG00280.1	1.22836	3.16970963032792e-07	7.15390317303873e-06	100	DOWN_Col0_Bc_UP_bdg_bc		AT3G18890.1	-1.16947	6.28140497387921e-09	2.19115448718453e-07	100	UP_Col0_Bc_DOWN_bdg_bc
AT1G29900.1	0.661777	3.17374342450607e-07	7.15641150822326e-06	100	DOWN_Col0_Bc_UP_bdg_bc		AT5G10140.1	-3.55036	6.48631904979064e-09	2.25300682115281e-07	100	UP_Col0_Bc_DOWN_bdg_bc
AT1G77610.1	0.96564	3.2058244173176e-07	7.21546216280085e-06	100	DOWN_Col0_Bc_UP_bdg_bc		AT3G13120.3	-1.57185	6.6537444286266e-09	2.30462367140323e-07	100	UP_Col0_Bc_DOWN_bdg_bc
AT5G26180.1	9.27768	3.28761826498575e-07	7.37921137240799e-06	100	DOWN_Col0_Bc_UP_bdg_bc		AT2G45170.1	-0.856149	6.66425783186794e-09	2.3050048839941e-07	100	UP_Col0_Bc_DOWN_bdg_bc
AT1G64650.1	1.28523	3.39803478565427e-07	7.61309019497728e-06	100	DOWN_Col0_Bc_UP_bdg_bc		AT5G13410.1	-1.21466	6.75602211383792e-09	2.3301615425868e-07	100	UP_Col0_Bc_DOWN_bdg_bc
AT1G63350.2	9.15211	3.40472875790105e-07	7.61415505237268e-06	100	DOWN_Col0_Bc_UP_bdg_bc		AT2G36145.1	-1.75325	7.11471083620843e-09	2.44012659603742e-07	100	UP_Col0_Bc_DOWN_bdg_bc
AT1G07670.1	0.943955	3.41684434558051e-07	7.63427776775323e-06	100	DOWN_Col0_Bc_UP_bdg_bc		AT2G46820.1	-1.08463	7.2788849953079e-09	2.48945999671927e-07	100	UP_Col0_Bc_DOWN_bdg_bc
AT4G38340.2	4.64077	3.43237130754064e-07	7.65500078133471e-06	100	DOWN_Col0_Bc_UP_bdg_bc		AT4G15660.1	-2.47417	7.59881263031483e-09	2.58803510001599e-07	100	UP_Col0_Bc_DOWN_bdg_bc
AT2G18050.1	2.8447	3.48542582029568e-07	7.75919158976368e-06	100	DOWN_Col0_Bc_UP_bdg_bc		AT1G43560.1	-0.994098	7.73692307787629e-09	2.62776383260797e-07	100	UP_Col0_Bc_DOWN_bdg_bc
AT5G27600.1	1.29842	3.5085129445221e-07	7.79059115798942e-06	100	DOWN_Col0_Bc_UP_bdg_bc		AT1G67740.1	-0.795968	8.2639304185973e-09	2.79899208977332e-07	100	UP_Col0_Bc_DOWN_bdg_bc
AT4G34050.1	0.990977	3.51473659769547e-07	7.79609327938105e-06	100	DOWN_Col0_Bc_UP_bdg_bc		AT5G56750.1	-0.964431	8.37424503287434e-09	2.82853120503485e-07	100	UP_Col0_Bc_DOWN_bdg_bc
AT3G10300.3	1.27095	3.53924201875176e-07	7.83849609600158e-06	100	DOWN_Col0_Bc_UP_bdg_bc		AT4G21280.1	-1.04062	8.43035960463645e-09	2.84356261705699e-07	100	UP_Col0_Bc_DOWN_bdg_bc
AT3G13030.1	8.87272	3.57252223327545e-07	7.88854142907566e-06	100	DOWN_Col0_Bc_UP_bdg_bc		AT5G58200.1	-1.23452	8.44491616864707e-09	2.8445544310568e-07	100	UP_Col0_Bc_DOWN_bdg_bc
AT5G49520.1	2.0169	3.69529355988636e-07	8.14494587709246e-06	100	DOWN_Col0_Bc_UP_bdg_bc		AT3G49680.2	-9.8266	8.80428685958671e-09	2.95746744331357e-07	100	UP_Col0_Bc_DOWN_bdg_bc
AT2G37180.1	1.7008	3.93417026328187e-07	8.6171700722045e-06	100	DOWN_Col0_Bc_UP_bdg_bc		AT3G52150.1	-1.1667	9.01789653122144e-09	3.02507192132261e-07	100	UP_Col0_Bc_DOWN_bdg_bc
AT3G50760.1	2.69018	3.94192557048252e-07	8.62644087309882e-06	100	DOWN_Col0_Bc_UP_bdg_bc		AT1G50320.1	-0.925109	9.21682957069046e-09	3.08757486357138e-07	100	UP_Col0_Bc_DOWN_bdg_bc
AT3G47960.1	1.41692	4.04568850282104e-07	8.83771811392343e-06	100	DOWN_Col0_Bc_UP_bdg_bc		AT5G13730.1	-1.44307	9.70660862138911e-09	3.2427753331593e-07	100	UP_Col0_Bc_DOWN_bdg_bc
AT4G27100.1	8.89302	4.13589777062294e-07	9.00265463173462e-06	100	DOWN_Col0_Bc_UP_bdg_bc		AT2G41990.1	-2.06245	9.88116806063125e-09	3.29210943494882e-07	100	UP_Col0_Bc_DOWN_bdg_bc
AT3G57880.4	8.82528	4.21580434081025e-07	9.16843842786512e-06	100	DOWN_Col0_Bc_UP_bdg_bc		AT4G24920.2	-8.84103	1.06241278150249e-08	3.52048229951732e-07	100	UP_Col0_Bc_DOWN_bdg_bc
AT5G28540.1	1.16743	4.25827447155273e-07	9.24438167193115e-06	100	DOWN_Col0_Bc_UP_bdg_bc		AT5G40890.2	-1.80134	1.10878567730691e-08	3.65929159917677e-07	100	UP_Col0_Bc_DOWN_bdg_bc
AT3G18950.1	2.85933	4.35431671131825e-07	9.4361511174125e-06	100	DOWN_Col0_Bc_UP_bdg_bc		AT2G26500.1	-0.663892	1.16842169735398e-08	3.84057859393347e-07	100	UP_Col0_Bc_DOWN_bdg_bc
AT4G26910.2	1.29347	4.35831061541585e-07	9.43645538022135e-06	100	DOWN_Col0_Bc_UP_bdg_bc		AT1G54500.1	-0.718149	1.23891462704268e-08	4.05595473088518e-07	100	UP_Col0_Bc_DOWN_bdg_bc
AT1G19540.1	1.79676	4.52816043230015e-07	9.78690138271545e-06	100	DOWN_Col0_Bc_UP_bdg_bc		AT5G17670.1	-1.99276	1.27708762729394e-08	4.16977624228986e-07	100	UP_Col0_Bc_DOWN_bdg_bc
AT5G43960.1	0.895479	4.54098247296714e-07	9.80595932963133e-06	100	DOWN_Col0_Bc_UP_bdg_bc		AT5G20990.3	-1.29121	1.28825557887052e-08	4.20063949605611e-07	100	UP_Col0_Bc_DOWN_bdg_bc
AT5G13420.1	1.34975	4.72950090402522e-07	1.02040544614775e-05	100	DOWN_Col0_Bc_UP_bdg_bc		AT3G57040.1	-2.32209	1.31642544834115e-08	4.27541463912176e-07	100	UP_Col0_Bc_DOWN_bdg_bc
AT1G54730.3	8.91865	4.79119820059851e-07	1.03280687972057e-05	100	DOWN_Col0_Bc_UP_bdg_bc		AT5G37260.1	-1.5967	1.37104252490443e-08	4.44689925163706e-07	100	UP_Col0_Bc_DOWN_bdg_bc
AT2G33770.1	1.0516	4.92720761973742e-07	1.05654518557032e-05	100	DOWN_Col0_Bc_UP_bdg_bc		AT5G58800.2	-1.3064	1.40087236683826e-08	4.53164630371668e-07	100	UP_Col0_Bc_DOWN_bdg_bc
AT1G80120.1	1.93853	4.94698981171352e-07	1.05893257438147e-05	100	DOWN_Col0_Bc_UP_bdg_bc		AT4G36730.1	-0.781227	1.44439804584696e-08	4.66013430127803e-07	100	UP_Col0_Bc_DOWN_bdg_bc
AT2G18170.1	1.21608	4.94319560787897e-07	1.05893257438147e-05	100	DOWN_Col0_Bc_UP_bdg_bc		AT5G24670.5	-1.08248	1.47474208524384e-08	4.75177423466461e-07	100	UP_Col0_Bc_DOWN_bdg_bc
AT3G26840.1	2.19825	5.00547129068732e-07	1.06958098574477e-05	100	DOWN_Col0_Bc_UP_bdg_bc		AT4G35770.1	-1.04862	1.50008475135338e-08	4.81442665676822e-07	100	UP_Col0_Bc_DOWN_bdg_bc
AT1G09240.1	2.76948	5.20724701613632e-07	1.10786329219067e-05	100	DOWN_Col0_Bc_UP_bdg_bc		AT1G50450.1	-1.23073	1.55917728660114e-08	4.99099782931877e-07	100	UP_Col0_Bc_DOWN_bdg_bc
AT3G09440.3	1.89498	5.21472536433138e-07	1.10849127362627e-05	100	DOWN_Col0_Bc_UP_bdg_bc		AT3G27160.1	-1.45619	1.62272609999314e-08	5.18087571533662e-07	100	UP_Col0_Bc_DOWN_bdg_bc
AT1G73260.1	5.30873	5.35527947924455e-07	1.13606555356561e-05	100	DOWN_Col0_Bc_UP_bdg_bc		AT2G21210.1	-2.34041	1.64211327418768e-08	5.23594659613384e-07	100	UP_Col0_Bc_DOWN_bdg_bc
AT4G11650.1	6.52974	5.3583621135588e-07	1.13606555356561e-05	100	DOWN_Col0_Bc_UP_bdg_bc		AT1G78995.1	-1.36428	1.65234224397889e-08	5.26171090644408e-07	100	UP_Col0_Bc_DOWN_bdg_bc
AT4G04970.1	1.03305	5.38590654142887e-07	1.14091764175182e-05	100	DOWN_Col0_Bc_UP_bdg_bc		AT4G25050.1	-1.10656	1.70577835598292e-08	5.42481823133894e-07	100	UP_Col0_Bc_DOWN_bdg_bc
AT1G09570.1	1.57239	5.4880991014435e-07	1.16156068103845e-05	100	DOWN_Col0_Bc_UP_bdg_bc		AT3G53800.1	-1.30738	1.79878258508971e-08	5.68749528116434e-07	100	UP_Col0_Bc_DOWN_bdg_bc
AT4G23600.3	3.13789	5.5524761536136e-07	1.17417129576589e-05	100	DOWN_Col0_Bc_UP_bdg_bc		AT5G39160.3	-9.34197	1.79998727658542e-08	5.68749528116434e-07	100	UP_Col0_Bc_DOWN_bdg_bc
AT3G17240.3	10.0393	5.85486475124102e-07	1.22751650709238e-05	100	DOWN_Col0_Bc_UP_bdg_bc		AT3G20810.3	-1.38816	1.80713723047535e-08	5.69538951092413e-07	100	UP_Col0_Bc_DOWN_bdg_bc
AT3G12600.1	1.10732	5.86668782186437e-07	1.22894312559294e-05	100	DOWN_Col0_Bc_UP_bdg_bc		AT1G64355.1	-1.17634	1.82395970757256e-08	5.74101867853943e-07	100	UP_Col0_Bc_DOWN_bdg_bc
AT1G50030.1	0.85755	5.8807365363694e-07	1.23083313079157e-05	100	DOWN_Col0_Bc_UP_bdg_bc		AT5G35790.1	-0.785094	1.84766492247512e-08	5.80180488693693e-07	100	UP_Col0_Bc_DOWN_bdg_bc
AT2G34930.1	2.15258	5.97440148505371e-07	1.24936928749782e-05	100	DOWN_Col0_Bc_UP_bdg_bc		AT1G05385.1	-1.46241	1.86314666108507e-08	5.84183552325879e-07	100	UP_Col0_Bc_DOWN_bdg_bc
AT3G24180.1	1.16546	6.06094861758822e-07	1.26422921420358e-05	100	DOWN_Col0_Bc_UP_bdg_bc		AT5G51545.1	-1.23064	1.86556266315577e-08	5.84193075388214e-07	100	UP_Col0_Bc_DOWN_bdg_bc
AT1G54000.1	5.22608	6.19731371553374e-07	1.28937823505514e-05	100	DOWN_Col0_Bc_UP_bdg_bc		AT2G29360.1	-1.47562	1.92692495628708e-08	6.01102399102649e-07	100	UP_Col0_Bc_DOWN_bdg_bc
AT5G49680.2	2.18928	6.24793331279603e-07	1.29770475796225e-05	100	DOWN_Col0_Bc_UP_bdg_bc		AT2G01450.2	-1.24738	1.96577202072038e-08	6.11763094438206e-07	100	UP_Col0_Bc_DOWN_bdg_bc
AT1G79920.1	0.970248	6.30496001903176e-07	1.30843949954279e-05	100	DOWN_Col0_Bc_UP_bdg_bc		AT4G26910.3	-1.61232	1.96819656592473e-08	6.11763094438206e-07	100	UP_Col0_Bc_DOWN_bdg_bc
AT5G46110.4	1.59518	6.39731128030214e-07	1.32311958304087e-05	100	DOWN_Col0_Bc_UP_bdg_bc		AT2G25080.1	-0.916542	1.97321104191427e-08	6.12420684339629e-07	100	UP_Col0_Bc_DOWN_bdg_bc
AT1G33030.1	3.89845	6.40716406413221e-07	1.32403910213054e-05	100	DOWN_Col0_Bc_UP_bdg_bc		AT5G21930.4	-0.970348	2.00534804538472e-08	6.20037410800267e-07	100	UP_Col0_Bc_DOWN_bdg_bc
AT4G04940.1	2.38934	6.43312347188654e-07	1.32716366958347e-05	100	DOWN_Col0_Bc_UP_bdg_bc		AT3G49560.1	-0.987819	2.01959165076819e-08	6.23653976595354e-07	100	UP_Col0_Bc_DOWN_bdg_bc
AT5G01210.1	1.25631	6.50358021714477e-07	1.33944215607604e-05	100	DOWN_Col0_Bc_UP_bdg_bc		AT1G04430.2	-2.38643	2.11365361785682e-08	6.51058487975823e-07	100	UP_Col0_Bc_DOWN_bdg_bc
AT1G34260.2	3.07865	6.5193445873383e-07	1.34156059037597e-05	100	DOWN_Col0_Bc_UP_bdg_bc		AT1G65260.1	-0.919873	2.12766684436295e-08	6.5455157895427e-07	100	UP_Col0_Bc_DOWN_bdg_bc
AT1G24160.1	0.749085	6.53848748902083e-07	1.34437012284754e-05	100	DOWN_Col0_Bc_UP_bdg_bc		AT1G10890.1	-2.14974	2.1392494393102e-08	6.57289087450792e-07	100	UP_Col0_Bc_DOWN_bdg_bc
AT4G01720.1	1.63333	6.61447660222015e-07	1.35885321338227e-05	100	DOWN_Col0_Bc_UP_bdg_bc		AT5G04090.2	-1.22688	2.19208323388713e-08	6.7099667789285e-07	100	UP_Col0_Bc_DOWN_bdg_bc
AT2G22540.1	1.14136	6.66927570443372e-07	1.36667132594287e-05	100	DOWN_Col0_Bc_UP_bdg_bc		AT1G68190.1	-1.19321	2.21363552798876e-08	6.75641131008944e-07	100	UP_Col0_Bc_DOWN_bdg_bc
AT1G23020.4	9.53537	6.811938662335e-07	1.3947387455122e-05	100	DOWN_Col0_Bc_UP_bdg_bc		AT5G38510.3	-2.62123	2.21019685586388e-08	6.75641131008944e-07	100	UP_Col0_Bc_DOWN_bdg_bc
AT1G58360.1	1.38854	6.96647701438223e-07	1.42399907452581e-05	100	DOWN_Col0_Bc_UP_bdg_bc		AT5G40950.1	-1.17803	2.21829250788628e-08	6.75641131008944e-07	100	UP_Col0_Bc_DOWN_bdg_bc
AT1G12940.1	3.43396	7.29960327392695e-07	1.48836540359636e-05	100	DOWN_Col0_Bc_UP_bdg_bc		AT4G27800.1	-0.907829	2.22751316943665e-08	6.77606739045525e-07	100	UP_Col0_Bc_DOWN_bdg_bc
AT1G31830.1	1.71269	7.63339612546615e-07	1.54868769113848e-05	100	DOWN_Col0_Bc_UP_bdg_bc		AT1G28330.4	-0.765236	2.27077184584757e-08	6.89054039171195e-07	100	UP_Col0_Bc_DOWN_bdg_bc
AT5G42090.1	0.927169	7.69556741167788e-07	1.56000873159907e-05	100	DOWN_Col0_Bc_UP_bdg_bc		AT5G53160.2	-0.858571	2.35305126527003e-08	7.10499622489919e-07	100	UP_Col0_Bc_DOWN_bdg_bc
AT2G17980.1	0.94027	7.78870826113868e-07	1.57758385358779e-05	100	DOWN_Col0_Bc_UP_bdg_bc		AT1G68890.2	-1.5295	2.39637006918406e-08	7.21799634122745e-07	100	UP_Col0_Bc_DOWN_bdg_bc
AT1G02850.3	2.92984	7.84001862670383e-07	1.58666426554317e-05	100	DOWN_Col0_Bc_UP_bdg_bc		AT2G24090.1	-1.62871	2.48998070237164e-08	7.47238326466626e-07	100	UP_Col0_Bc_DOWN_bdg_bc
AT2G19810.1	1.44212	8.05514367936853e-07	1.62616948409214e-05	100	DOWN_Col0_Bc_UP_bdg_bc		AT1G04985.1	-0.973607	2.54671473080331e-08	7.63328645384473e-07	100	UP_Col0_Bc_DOWN_bdg_bc
AT5G66320.1	1.16384	8.24892869989383e-07	1.65709406073011e-05	100	DOWN_Col0_Bc_UP_bdg_bc		AT3G50685.1	-1.21036	2.68890371637121e-08	8.02998465932905e-07	100	UP_Col0_Bc_DOWN_bdg_bc
AT4G00700.1	9.0503	8.34993047245836e-07	1.67458803261198e-05	100	DOWN_Col0_Bc_UP_bdg_bc		AT5G13360.2	-9.21085	2.70299831208611e-08	8.06224393012967e-07	100	UP_Col0_Bc_DOWN_bdg_bc
AT1G33790.2	2.57446	8.42035866093823e-07	1.68462208242692e-05	100	DOWN_Col0_Bc_UP_bdg_bc		AT4G28030.1	-0.929259	2.71541854931783e-08	8.08943667100912e-07	100	UP_Col0_Bc_DOWN_bdg_bc
AT4G32620.1	1.09228	8.55399311770582e-07	1.70856593365726e-05	100	DOWN_Col0_Bc_UP_bdg_bc		AT2G35500.1	-1.24859	2.73990515468702e-08	8.15246627314407e-07	100	UP_Col0_Bc_DOWN_bdg_bc
AT1G60730.1	1.09522	8.56563368882307e-07	1.70906593071503e-05	100	DOWN_Col0_Bc_UP_bdg_bc		AT3G51880.1	-0.860279	2.75297881231444e-08	8.17833737917041e-07	100	UP_Col0_Bc_DOWN_bdg_bc
AT5G39500.1	1.46417	8.58986499303707e-07	1.71154283115941e-05	100	DOWN_Col0_Bc_UP_bdg_bc		AT5G26820.1	-1.144	2.75527945843498e-08	8.17833737917041e-07	100	UP_Col0_Bc_DOWN_bdg_bc
AT3G25010.1	3.46877	8.631351343383e-07	1.71841082680295e-05	100	DOWN_Col0_Bc_UP_bdg_bc		AT2G39580.1	-1.62629	2.77398851824231e-08	8.2168009618813e-07	100	UP_Col0_Bc_DOWN_bdg_bc
AT1G78240.1	1.12272	8.7301884529579e-07	1.73667631873301e-05	100	DOWN_Col0_Bc_UP_bdg_bc		AT3G12780.1	-0.817768	2.77830414751622e-08	8.2168009618813e-07	100	UP_Col0_Bc_DOWN_bdg_bc
AT1G35710.1	1.59353	9.03818382247644e-07	1.79357411219451e-05	100	DOWN_Col0_Bc_UP_bdg_bc		AT3G48360.3	-1.32629	2.7777725880085e-08	8.2168009618813e-07	100	UP_Col0_Bc_DOWN_bdg_bc
AT1G62660.1	2.72367	9.05679046522774e-07	1.7943582921723e-05	100	DOWN_Col0_Bc_UP_bdg_bc		AT1G11430.1	-0.901976	2.87350610953882e-08	8.48810827628306e-07	100	UP_Col0_Bc_DOWN_bdg_bc
AT1G79360.1	3.12331	9.20760740440162e-07	1.82276386514945e-05	100	DOWN_Col0_Bc_UP_bdg_bc		AT4G20360.2	-1.24105	2.94164495217907e-08	8.668471912029e-07	100	UP_Col0_Bc_DOWN_bdg_bc
AT3G48430.1	1.69942	9.50121606992076e-07	1.87936816736849e-05	100	DOWN_Col0_Bc_UP_bdg_bc		AT3G57230.4	-1.75127	2.97733664971217e-08	8.76310335073938e-07	100	UP_Col0_Bc_DOWN_bdg_bc
AT1G77240.1	8.78514	9.70831467805271e-07	1.91414822734424e-05	100	DOWN_Col0_Bc_UP_bdg_bc		AT5G20140.1	-1.46721	3.0523746458631e-08	8.97317530947127e-07	100	UP_Col0_Bc_DOWN_bdg_bc
AT5G11230.1	2.38686	1.05478301303881e-06	2.06636211386355e-05	100	DOWN_Col0_Bc_UP_bdg_bc		AT1G50030.2	-10.2402	3.05809011730307e-08	8.97919793675271e-07	100	UP_Col0_Bc_DOWN_bdg_bc
AT4G30270.1	1.49842	1.08312041769773e-06	2.12018007902334e-05	100	DOWN_Col0_Bc_UP_bdg_bc		AT3G47650.1	-1.25844	3.3169605127834e-08	9.68213302332601e-07	100	UP_Col0_Bc_DOWN_bdg_bc
AT5G18470.1	1.37715	1.0859593425157e-06	2.12403932743805e-05	100	DOWN_Col0_Bc_UP_bdg_bc		AT4G09010.1	-1.36021	3.31726135518234e-08	9.68213302332601e-07	100	UP_Col0_Bc_DOWN_bdg_bc
AT1G73460.2	1.79832	1.08817348978159e-06	2.12667138210467e-05	100	DOWN_Col0_Bc_UP_bdg_bc		AT2G32560.1	-1.35652	3.39917797356136e-08	9.8858753226331e-07	100	UP_Col0_Bc_DOWN_bdg_bc
AT3G15210.1	1.51504	1.09790601752176e-06	2.14227271371098e-05	100	DOWN_Col0_Bc_UP_bdg_bc		AT1G52510.1	-1.39061	3.44353142857137e-08	1.00029890418571e-06	100	UP_Col0_Bc_DOWN_bdg_bc
AT4G33240.7	9.80521	1.1139936103423e-06	2.17020489499302e-05	100	DOWN_Col0_Bc_UP_bdg_bc		AT1G64430.1	-0.989747	3.51328461513102e-08	1.0181457237317e-06	100	UP_Col0_Bc_DOWN_bdg_bc
AT3G62290.2	8.62186	1.12033342642033e-06	2.18082074293967e-05	100	DOWN_Col0_Bc_UP_bdg_bc		AT2G27290.1	-0.892901	3.53298757679892e-08	1.02264538747815e-06	100	UP_Col0_Bc_DOWN_bdg_bc
AT3G19290.4	7.97634	1.14868023020113e-06	2.2306805295135e-05	100	DOWN_Col0_Bc_UP_bdg_bc		AT4G24770.2	-1.00018	3.58491181027159e-08	1.03600681201625e-06	100	UP_Col0_Bc_DOWN_bdg_bc
AT1G13280.1	1.06499	1.15247823590346e-06	2.23628264982599e-05	100	DOWN_Col0_Bc_UP_bdg_bc		AT5G19190.1	-1.30365	3.62041067681417e-08	1.04301901945677e-06	100	UP_Col0_Bc_DOWN_bdg_bc
AT3G16420.2	2.47982	1.15754522221642e-06	2.24142663874362e-05	100	DOWN_Col0_Bc_UP_bdg_bc		AT4G31290.1	-1.45532	3.67431264512254e-08	1.05606300532583e-06	100	UP_Col0_Bc_DOWN_bdg_bc
AT3G22380.1	1.19213	1.15755964698296e-06	2.24142663874362e-05	100	DOWN_Col0_Bc_UP_bdg_bc		AT3G56240.3	-1.28788	3.69751483801964e-08	1.0614858540847e-06	100	UP_Col0_Bc_DOWN_bdg_bc
AT2G22300.1	1.16546	1.1725073391471e-06	2.26795890371517e-05	100	DOWN_Col0_Bc_UP_bdg_bc		AT1G80920.1	-0.923021	3.72848915290136e-08	1.0676264662763e-06	100	UP_Col0_Bc_DOWN_bdg_bc
AT3G55430.1	0.778132	1.21315116721554e-06	2.33918470730505e-05	100	DOWN_Col0_Bc_UP_bdg_bc		AT3G60210.1	-1.38727	3.82451277616282e-08	1.09154625714074e-06	100	UP_Col0_Bc_DOWN_bdg_bc
AT5G10380.1	1.86299	1.23659197000312e-06	2.37689671596832e-05	100	DOWN_Col0_Bc_UP_bdg_bc		AT3G09360.3	-9.36031	3.98277668674211e-08	1.13275534848944e-06	100	UP_Col0_Bc_DOWN_bdg_bc
AT2G47990.1	1.31455	1.24205216268094e-06	2.38364994982217e-05	100	DOWN_Col0_Bc_UP_bdg_bc		AT2G18328.1	-1.36597	4.10287341096655e-08	1.16286069546006e-06	100	UP_Col0_Bc_DOWN_bdg_bc
AT1G75820.1	0.952552	1.24374697235866e-06	2.38503334840398e-05	100	DOWN_Col0_Bc_UP_bdg_bc		AT4G26530.1	-1.57524	4.10104840702458e-08	1.16286069546006e-06	100	UP_Col0_Bc_DOWN_bdg_bc
AT1G12210.1	8.78037	1.27168007936219e-06	2.4366902803929e-05	100	DOWN_Col0_Bc_UP_bdg_bc		AT5G02240.1	-0.83852	4.11042182138832e-08	1.16365328973592e-06	100	UP_Col0_Bc_DOWN_bdg_bc
AT1G67120.1	2.24781	1.27365465569917e-06	2.43856569263184e-05	100	DOWN_Col0_Bc_UP_bdg_bc		AT5G57170.1	-1.79345	4.19256047884063e-08	1.18553603932851e-06	100	UP_Col0_Bc_DOWN_bdg_bc
AT3G01560.1	0.630848	1.31738872005038e-06	2.50662121030255e-05	100	DOWN_Col0_Bc_UP_bdg_bc		AT4G33500.1	-0.992521	4.68247040647115e-08	1.31646768442785e-06	100	UP_Col0_Bc_DOWN_bdg_bc
AT4G19040.2	8.774	1.35567008241508e-06	2.57023359736584e-05	100	DOWN_Col0_Bc_UP_bdg_bc		AT2G04790.2	-2.6562	4.74292390675905e-08	1.33193486959536e-06	100	UP_Col0_Bc_DOWN_bdg_bc
AT3G09570.1	0.977151	1.38826573818542e-06	2.62922284583794e-05	100	DOWN_Col0_Bc_UP_bdg_bc		AT1G10960.1	-0.885263	4.82955004279921e-08	1.35187032061165e-06	100	UP_Col0_Bc_DOWN_bdg_bc
AT1G61730.1	1.00131	1.43978494712801e-06	2.71629073846462e-05	100	DOWN_Col0_Bc_UP_bdg_bc		AT2G45670.2	-1.27257	4.94213488933039e-08	1.38154108641464e-06	100	UP_Col0_Bc_DOWN_bdg_bc
AT1G19430.1	2.18495	1.44152337751258e-06	2.71747686439785e-05	100	DOWN_Col0_Bc_UP_bdg_bc		AT3G55520.1	-1.25615	4.95169965104373e-08	1.38263650005426e-06	100	UP_Col0_Bc_DOWN_bdg_bc
AT2G36850.1	0.739717	1.44752600143573e-06	2.72459774966628e-05	100	DOWN_Col0_Bc_UP_bdg_bc		AT3G17040.1	-0.997098	5.54430914363906e-08	1.53758824812495e-06	100	UP_Col0_Bc_DOWN_bdg_bc
AT3G28220.1	2.21457	1.45810940473582e-06	2.74241037658761e-05	100	DOWN_Col0_Bc_UP_bdg_bc		AT2G15880.1	-1.11538	5.57079264299517e-08	1.54318518372925e-06	100	UP_Col0_Bc_DOWN_bdg_bc
AT1G19400.1	1.10895	1.46685129486894e-06	2.75582904142693e-05	100	DOWN_Col0_Bc_UP_bdg_bc		AT5G39530.1	-1.09655	5.87642212720832e-08	1.62600932261104e-06	100	UP_Col0_Bc_DOWN_bdg_bc
AT5G58540.2	2.75372	1.46749471987125e-06	2.75582904142693e-05	100	DOWN_Col0_Bc_UP_bdg_bc		AT3G03150.1	-0.746331	6.12258166820177e-08	1.68460426843736e-06	100	UP_Col0_Bc_DOWN_bdg_bc
AT1G73480.1	2.00149	1.50079818748428e-06	2.80975122439718e-05	100	DOWN_Col0_Bc_UP_bdg_bc		AT5G61960.11	-9.14659	6.17244298656837e-08	1.69641732721758e-06	100	UP_Col0_Bc_DOWN_bdg_bc
AT5G05340.1	3.75124	1.51125687113217e-06	2.82717022614855e-05	100	DOWN_Col0_Bc_UP_bdg_bc		AT5G53170.1	-0.796509	6.22284376677411e-08	1.70643894916869e-06	100	UP_Col0_Bc_DOWN_bdg_bc
AT4G30190.1	0.624136	1.5263802329064e-06	2.84893286154054e-05	100	DOWN_Col0_Bc_UP_bdg_bc		AT4G18480.1	-0.909995	6.35272597435965e-08	1.74010686420715e-06	100	UP_Col0_Bc_DOWN_bdg_bc
AT3G10190.1	2.04389	1.5284900700905e-06	2.85069800734015e-05	100	DOWN_Col0_Bc_UP_bdg_bc		AT3G53470.2	-1.59543	6.3780560038826e-08	1.74509313321874e-06	100	UP_Col0_Bc_DOWN_bdg_bc
AT1G75040.1	2.25492	1.53511364527717e-06	2.85869680194276e-05	100	DOWN_Col0_Bc_UP_bdg_bc		AT4G36080.3	-9.64119	6.67373626285435e-08	1.82395595541046e-06	100	UP_Col0_Bc_DOWN_bdg_bc
AT2G34650.1	2.41514	1.54615925518974e-06	2.87707810342601e-05	100	DOWN_Col0_Bc_UP_bdg_bc		AT4G37280.1	-1.41548	6.98546851865785e-08	1.902782570466e-06	100	UP_Col0_Bc_DOWN_bdg_bc
AT1G02205.3	8.98593	1.56544802577832e-06	2.90634505346925e-05	100	DOWN_Col0_Bc_UP_bdg_bc		AT3G15354.5	-1.78513	6.9963528075533e-08	1.90362986168184e-06	100	UP_Col0_Bc_DOWN_bdg_bc
AT5G48340.1	8.4983	1.58321703577453e-06	2.93710748273082e-05	100	DOWN_Col0_Bc_UP_bdg_bc		AT4G24740.10	-1.85786	7.01370230713345e-08	1.90623243171014e-06	100	UP_Col0_Bc_DOWN_bdg_bc
AT2G21620.1	0.952146	1.65031966223792e-06	3.04438149411396e-05	100	DOWN_Col0_Bc_UP_bdg_bc		AT2G24020.1	-1.4676	7.50759519791676e-08	2.02696792951032e-06	100	UP_Col0_Bc_DOWN_bdg_bc
AT3G10650.1	0.724056	1.65034715448204e-06	3.04438149411396e-05	100	DOWN_Col0_Bc_UP_bdg_bc		AT1G16170.1	-1.78097	7.5701293793908e-08	2.03935454612235e-06	100	UP_Col0_Bc_DOWN_bdg_bc
AT5G21070.1	1.26743	1.65098767730453e-06	3.04438149411396e-05	100	DOWN_Col0_Bc_UP_bdg_bc		AT1G63800.1	-1.02753	7.71427798362819e-08	2.07590372816579e-06	100	UP_Col0_Bc_DOWN_bdg_bc
AT3G48050.1	1.05678	1.69241358504305e-06	3.11373582798904e-05	100	DOWN_Col0_Bc_UP_bdg_bc		AT1G31190.1	-1.14839	7.94879718264627e-08	2.13181266133318e-06	100	UP_Col0_Bc_DOWN_bdg_bc
AT2G44500.1	0.96408	1.69724299299966e-06	3.1179359649344e-05	100	DOWN_Col0_Bc_UP_bdg_bc		AT1G35340.1	-1.10868	7.95090565006761e-08	2.13181266133318e-06	100	UP_Col0_Bc_DOWN_bdg_bc
AT5G15680.1	0.966726	1.70567981070721e-06	3.12874061457664e-05	100	DOWN_Col0_Bc_UP_bdg_bc		AT4G15802.1	-0.94206	8.01441674668145e-08	2.1425440752482e-06	100	UP_Col0_Bc_DOWN_bdg_bc
AT1G07920.1	0.505906	1.74196576665844e-06	3.18813585156441e-05	100	DOWN_Col0_Bc_UP_bdg_bc		AT3G23760.1	-1.53381	8.16591281501418e-08	2.17591809590933e-06	100	UP_Col0_Bc_DOWN_bdg_bc
AT1G80130.1	2.73628	1.79703904324483e-06	3.28338169410906e-05	100	DOWN_Col0_Bc_UP_bdg_bc		AT3G26510.4	-2.2101	8.39609553202165e-08	2.23482160204507e-06	100	UP_Col0_Bc_DOWN_bdg_bc
AT2G39210.1	1.68503	1.79802958665479e-06	3.28338169410906e-05	100	DOWN_Col0_Bc_UP_bdg_bc		AT5G12840.5	-9.09518	8.46202020537866e-08	2.2499234613389e-06	100	UP_Col0_Bc_DOWN_bdg_bc
AT1G44446.1	2.26462	1.85742857098783e-06	3.38679902057706e-05	100	DOWN_Col0_Bc_UP_bdg_bc		AT4G27800.2	-1.32104	8.81367818619113e-08	2.3332902856589e-06	100	UP_Col0_Bc_DOWN_bdg_bc
AT3G55970.1	1.64233	1.8729329906513e-06	3.40999130669659e-05	100	DOWN_Col0_Bc_UP_bdg_bc		AT1G70580.3	-1.42328	8.88751738875443e-08	2.3477618750358e-06	100	UP_Col0_Bc_DOWN_bdg_bc
AT2G40380.1	1.10949	1.88755586689774e-06	3.42896647393115e-05	100	DOWN_Col0_Bc_UP_bdg_bc		AT1G22630.1	-1.5559	9.3985147647185e-08	2.47474010277878e-06	100	UP_Col0_Bc_DOWN_bdg_bc
AT1G21520.1	2.39581	1.9004061801919e-06	3.44209663761385e-05	100	DOWN_Col0_Bc_UP_bdg_bc		AT2G41100.1	-0.880805	9.73004239779124e-08	2.55653732014068e-06	100	UP_Col0_Bc_DOWN_bdg_bc
AT2G02148.4	8.52215	1.94174723286729e-06	3.50918865228444e-05	100	DOWN_Col0_Bc_UP_bdg_bc		AT2G37540.1	-1.06975	9.90618993315227e-08	2.59446822548698e-06	100	UP_Col0_Bc_DOWN_bdg_bc
AT1G02850.1	2.83233	1.9610745804014e-06	3.53628824189024e-05	100	DOWN_Col0_Bc_UP_bdg_bc		AT5G57630.3	-1.17	9.93811210008065e-08	2.60004796054247e-06	100	UP_Col0_Bc_DOWN_bdg_bc
AT1G12000.1	1.0586	1.98056638156004e-06	3.5688086498633e-05	100	DOWN_Col0_Bc_UP_bdg_bc		AT1G25550.1	-1.12431	9.95030499462626e-08	2.60045964470019e-06	100	UP_Col0_Bc_DOWN_bdg_bc
AT1G35220.6	8.46358	2.02546215022091e-06	3.6470233187213e-05	100	DOWN_Col0_Bc_UP_bdg_bc		AT1G18660.3	-1.63673	1.07399555918709e-07	2.78897171297704e-06	100	UP_Col0_Bc_DOWN_bdg_bc
AT1G48920.1	0.660823	2.0348455312297e-06	3.66122684561007e-05	100	DOWN_Col0_Bc_UP_bdg_bc		AT4G15110.1	-0.969681	1.09905752401294e-07	2.85102972966408e-06	100	UP_Col0_Bc_DOWN_bdg_bc
AT4G02715.1	0.897256	2.03959279523958e-06	3.6670740359638e-05	100	DOWN_Col0_Bc_UP_bdg_bc		AT3G25690.3	-1.29879	1.11578516557978e-07	2.89135948515531e-06	100	UP_Col0_Bc_DOWN_bdg_bc
AT5G13590.6	8.5676	2.0467913181513e-06	3.67731663968372e-05	100	DOWN_Col0_Bc_UP_bdg_bc		AT2G36990.1	-0.941292	1.12474603706468e-07	2.90842459932841e-06	100	UP_Col0_Bc_DOWN_bdg_bc
AT3G05850.1	1.21594	2.05768112695332e-06	3.69417121970916e-05	100	DOWN_Col0_Bc_UP_bdg_bc		AT1G18620.5	-1.39336	1.15640389773893e-07	2.97770963699588e-06	100	UP_Col0_Bc_DOWN_bdg_bc
AT1G07750.1	1.54235	2.0647981526102e-06	3.7042327590563e-05	100	DOWN_Col0_Bc_UP_bdg_bc		AT2G31490.1	-0.879364	1.15560630184614e-07	2.97770963699588e-06	100	UP_Col0_Bc_DOWN_bdg_bc
AT2G33170.1	1.6572	2.07476725018553e-06	3.71939241746291e-05	100	DOWN_Col0_Bc_UP_bdg_bc		AT1G54350.1	-0.791956	1.17028863387429e-07	3.00713830706335e-06	100	UP_Col0_Bc_DOWN_bdg_bc
AT3G01170.1	1.17972	2.0912831034093e-06	3.74351905236016e-05	100	DOWN_Col0_Bc_UP_bdg_bc		AT3G61080.1	-1.37896	1.1780005814649e-07	3.02378178604952e-06	100	UP_Col0_Bc_DOWN_bdg_bc
AT4G10710.1	1.01383	2.23574712858142e-06	3.9846416073291e-05	100	DOWN_Col0_Bc_UP_bdg_bc		AT3G26890.4	-0.884683	1.25415177789818e-07	3.21251765033164e-06	100	UP_Col0_Bc_DOWN_bdg_bc
AT1G02850.4	3.33312	2.25101124841676e-06	4.00892825099851e-05	100	DOWN_Col0_Bc_UP_bdg_bc		AT5G47540.1	-1.14461	1.2686368350735e-07	3.24283703729434e-06	100	UP_Col0_Bc_DOWN_bdg_bc
AT3G25890.1	0.826266	2.25861487099047e-06	4.01954658145454e-05	100	DOWN_Col0_Bc_UP_bdg_bc		AT4G36540.2	-1.86969	1.27057545426601e-07	3.24440581064296e-06	100	UP_Col0_Bc_DOWN_bdg_bc
AT2G39720.1	0.974987	2.26854977279729e-06	4.03429534032389e-05	100	DOWN_Col0_Bc_UP_bdg_bc		AT2G27680.1	-1.20695	1.34514592785036e-07	3.41259512122223e-06	100	UP_Col0_Bc_DOWN_bdg_bc
AT5G46050.2	8.71177	2.36981682997787e-06	4.19913708628785e-05	100	DOWN_Col0_Bc_UP_bdg_bc		AT3G04240.2	-1.43689	1.35118478413063e-07	3.42151093409677e-06	100	UP_Col0_Bc_DOWN_bdg_bc
AT2G37110.1	0.78652	2.38481032646935e-06	4.21959792446398e-05	100	DOWN_Col0_Bc_UP_bdg_bc		AT1G15200.1	-1.01404	1.3660614705438e-07	3.45223047375404e-06	100	UP_Col0_Bc_DOWN_bdg_bc
AT5G45800.1	1.48572	2.39881380034094e-06	4.24131063846563e-05	100	DOWN_Col0_Bc_UP_bdg_bc		AT3G56860.4	-9.78147	1.38439016361728e-07	3.48775167969754e-06	100	UP_Col0_Bc_DOWN_bdg_bc
AT2G26600.1	1.37476	2.40189114763858e-06	4.24368762073402e-05	100	DOWN_Col0_Bc_UP_bdg_bc		AT5G43700.1	-1.04263	1.40401659940464e-07	3.52993413616229e-06	100	UP_Col0_Bc_DOWN_bdg_bc
AT1G29150.1	0.921536	2.41508618231966e-06	4.26392432823676e-05	100	DOWN_Col0_Bc_UP_bdg_bc		AT5G36170.1	-1.51002	1.40551612846545e-07	3.5300798927038e-06	100	UP_Col0_Bc_DOWN_bdg_bc
AT5G56250.1	2.51486	2.46450298320312e-06	4.33865916985464e-05	100	DOWN_Col0_Bc_UP_bdg_bc		AT2G23390.1	-1.08407	1.42425253297373e-07	3.56981535593251e-06	100	UP_Col0_Bc_DOWN_bdg_bc
AT5G42400.3	8.43078	2.47709508992179e-06	4.35022112856823e-05	100	DOWN_Col0_Bc_UP_bdg_bc		AT5G24620.2	-1.21806	1.49007101955725e-07	3.72335297213448e-06	100	UP_Col0_Bc_DOWN_bdg_bc
AT1G22770.1	2.17422	2.48625045847827e-06	4.35814611504766e-05	100	DOWN_Col0_Bc_UP_bdg_bc		AT1G53780.3	-1.12335	1.52960134910742e-07	3.80659327611205e-06	100	UP_Col0_Bc_DOWN_bdg_bc
AT1G80790.1	9.00059	2.4888923919687e-06	4.35965643022386e-05	100	DOWN_Col0_Bc_UP_bdg_bc		AT3G27830.1	-1.22913	1.5329961383884e-07	3.8111684707467e-06	100	UP_Col0_Bc_DOWN_bdg_bc
AT1G10270.1	1.62571	2.5995470309431e-06	4.53402476451101e-05	100	DOWN_Col0_Bc_UP_bdg_bc		AT3G10572.3	-2.62184	1.57874540960879e-07	3.92092470491887e-06	100	UP_Col0_Bc_DOWN_bdg_bc
AT4G23980.2	8.74381	2.62220914578748e-06	4.56704534580681e-05	100	DOWN_Col0_Bc_UP_bdg_bc		AT1G19715.1	-1.12103	1.65371499046191e-07	4.09880290348494e-06	100	UP_Col0_Bc_DOWN_bdg_bc
AT4G29840.1	0.725175	2.66353249780559e-06	4.63572024209406e-05	100	DOWN_Col0_Bc_UP_bdg_bc		AT5G42270.1	-0.686266	1.67515492060583e-07	4.14774455973667e-06	100	UP_Col0_Bc_DOWN_bdg_bc
AT3G02360.2	8.43323	2.66602234754397e-06	4.63675818513188e-05	100	DOWN_Col0_Bc_UP_bdg_bc		AT1G16720.1	-1.38318	1.76794866568422e-07	4.34968993967542e-06	100	UP_Col0_Bc_DOWN_bdg_bc
AT1G77510.1	1.41278	2.67749622806816e-06	4.65010834276121e-05	100	DOWN_Col0_Bc_UP_bdg_bc		AT1G70890.1	-1.50254	1.77092488968327e-07	4.34968993967542e-06	100	UP_Col0_Bc_DOWN_bdg_bc
AT3G63380.1	1.87427	2.72254671240977e-06	4.72165183381661e-05	100	DOWN_Col0_Bc_UP_bdg_bc		AT3G05760.1	-0.933486	1.80358305773493e-07	4.4166141917813e-06	100	UP_Col0_Bc_DOWN_bdg_bc
AT1G09560.1	0.89363	2.73663543061805e-06	4.73937259016795e-05	100	DOWN_Col0_Bc_UP_bdg_bc		AT1G11530.1	-1.07696	1.81285139125454e-07	4.42603238973491e-06	100	UP_Col0_Bc_DOWN_bdg_bc
AT3G09840.1	0.878914	2.80293084379197e-06	4.8379476239568e-05	100	DOWN_Col0_Bc_UP_bdg_bc		AT5G20220.1	-1.89402	1.82306087056071e-07	4.44652535839547e-06	100	UP_Col0_Bc_DOWN_bdg_bc
AT1G02930.1	1.64737	2.81128374172402e-06	4.8480786103759e-05	100	DOWN_Col0_Bc_UP_bdg_bc		AT1G60200.1	-0.868359	1.82813403755782e-07	4.45446231957371e-06	100	UP_Col0_Bc_DOWN_bdg_bc
AT5G50200.1	2.0935	2.85456958043938e-06	4.90545262356488e-05	100	DOWN_Col0_Bc_UP_bdg_bc		AT1G03630.2	-1.42408	1.85535357720379e-07	4.51629208733265e-06	100	UP_Col0_Bc_DOWN_bdg_bc
AT3G21250.4	3.16119	2.87610056850536e-06	4.93898672661707e-05	100	DOWN_Col0_Bc_UP_bdg_bc		AT3G29185.1	-1.46637	1.87061655280421e-07	4.5489233510496e-06	100	UP_Col0_Bc_DOWN_bdg_bc
AT3G12810.1	1.17849	2.95136552557524e-06	5.05051452339268e-05	99.99	DOWN_Col0_Bc_UP_bdg_bc		AT3G20230.1	-1.00682	1.88538817566421e-07	4.57575675378248e-06	100	UP_Col0_Bc_DOWN_bdg_bc
AT3G16460.1	1.89952	2.95269283019168e-06	5.05051452339268e-05	99.99	DOWN_Col0_Bc_UP_bdg_bc		AT1G32160.1	-0.980368	1.89985495610366e-07	4.60630179852144e-06	100	UP_Col0_Bc_DOWN_bdg_bc
AT5G42020.1	1.03928	2.95986524130412e-06	5.05800279337442e-05	99.99	DOWN_Col0_Bc_UP_bdg_bc		AT5G44290.4	-1.93983	1.90224740756231e-07	4.6075405060718e-06	100	UP_Col0_Bc_DOWN_bdg_bc
AT4G08960.1	1.07767	3.04346253338152e-06	5.19361048902068e-05	99.99	DOWN_Col0_Bc_UP_bdg_bc		AT1G48090.3	-9.07222	1.90688268221408e-07	4.61420386581604e-06	100	UP_Col0_Bc_DOWN_bdg_bc
AT5G49630.1	1.4611	3.07206589113942e-06	5.23877085948622e-05	99.99	DOWN_Col0_Bc_UP_bdg_bc		AT3G51370.3	-0.757066	1.93865026708592e-07	4.68182127617358e-06	100	UP_Col0_Bc_DOWN_bdg_bc
AT2G42890.2	8.42462	3.07812660126063e-06	5.24545332022757e-05	99.99	DOWN_Col0_Bc_UP_bdg_bc		AT4G00880.1	-1.82492	1.98615581225945e-07	4.77769975742724e-06	100	UP_Col0_Bc_DOWN_bdg_bc
AT3G03780.3	1.97042	3.08289553597201e-06	5.24992669574983e-05	99.99	DOWN_Col0_Bc_UP_bdg_bc		AT4G25370.1	-0.705957	1.99092579141256e-07	4.78447407066837e-06	100	UP_Col0_Bc_DOWN_bdg_bc
AT4G13750.1	1.82342	3.10867123739144e-06	5.28646814314177e-05	99.99	DOWN_Col0_Bc_UP_bdg_bc		AT5G35100.2	-2.18165	2.07715290839585e-07	4.96731644734351e-06	100	UP_Col0_Bc_DOWN_bdg_bc
AT2G28380.1	0.846845	3.1155726596643e-06	5.29085598404018e-05	99.99	DOWN_Col0_Bc_UP_bdg_bc		AT4G29060.1	-0.584907	2.08125144322257e-07	4.97226198454968e-06	100	UP_Col0_Bc_DOWN_bdg_bc
AT2G41410.1	1.521	3.11901062391022e-06	5.29302371159484e-05	99.99	DOWN_Col0_Bc_UP_bdg_bc		AT4G31310.2	-1.67856	2.08894571598957e-07	4.98092528657767e-06	100	UP_Col0_Bc_DOWN_bdg_bc
AT4G31480.2	8.46385	3.15822167570925e-06	5.35214757057218e-05	99.99	DOWN_Col0_Bc_UP_bdg_bc		AT5G44680.1	-1.66304	2.09108408158662e-07	4.98117383170168e-06	100	UP_Col0_Bc_DOWN_bdg_bc
AT1G07890.4	8.37854	3.16856171166139e-06	5.36595706743874e-05	99.99	DOWN_Col0_Bc_UP_bdg_bc		AT1G49010.1	-1.14929	2.09934816799072e-07	4.99114931434532e-06	100	UP_Col0_Bc_DOWN_bdg_bc
AT5G44240.2	1.42983	3.2186261904944e-06	5.44697430219951e-05	99.99	DOWN_Col0_Bc_UP_bdg_bc		AT2G18915.1	-6.48256	2.15617477709648e-07	5.10148869000373e-06	100	UP_Col0_Bc_DOWN_bdg_bc
AT2G17550.2	8.54142	3.24562715392852e-06	5.4872723938843e-05	99.99	DOWN_Col0_Bc_UP_bdg_bc		AT5G55600.3	-3.00098	2.19699748639927e-07	5.18804960915576e-06	100	UP_Col0_Bc_DOWN_bdg_bc
AT4G04920.3	1.54794	3.24692000111824e-06	5.4872723938843e-05	99.99	DOWN_Col0_Bc_UP_bdg_bc		AT5G24490.1	-1.19739	2.26427500081378e-07	5.33662812511335e-06	100	UP_Col0_Bc_DOWN_bdg_bc
AT3G18370.1	0.825091	3.27802239290309e-06	5.52838928081342e-05	99.99	DOWN_Col0_Bc_UP_bdg_bc		AT3G16570.2	-0.800994	2.28575290355527e-07	5.38206895214053e-06	100	UP_Col0_Bc_DOWN_bdg_bc
AT4G02660.2	8.37151	3.2963751561187e-06	5.55169427943843e-05	99.99	DOWN_Col0_Bc_UP_bdg_bc		AT2G29630.4	-2.84243	2.31239353200041e-07	5.4395670328171e-06	100	UP_Col0_Bc_DOWN_bdg_bc
AT3G55480.1	8.37438	3.39246489874525e-06	5.70176255596937e-05	99.99	DOWN_Col0_Bc_UP_bdg_bc		AT4G32660.3	-1.6965	2.35746535272224e-07	5.53495796332331e-06	100	UP_Col0_Bc_DOWN_bdg_bc
AT4G21570.1	1.454	3.40597020974217e-06	5.71661401618686e-05	99.99	DOWN_Col0_Bc_UP_bdg_bc		AT5G25265.1	-0.589943	2.3608043411188e-07	5.53748819016447e-06	100	UP_Col0_Bc_DOWN_bdg_bc
AT5G40760.1	1.81099	3.43163527283935e-06	5.75574551789657e-05	99.99	DOWN_Col0_Bc_UP_bdg_bc		AT2G18300.2	-0.819096	2.39628266550011e-07	5.60472644225253e-06	100	UP_Col0_Bc_DOWN_bdg_bc
AT5G10370.1	1.14932	3.47071927272322e-06	5.81333608416184e-05	99.99	DOWN_Col0_Bc_UP_bdg_bc		AT2G30695.1	-1.60329	2.39633640356028e-07	5.60472644225253e-06	100	UP_Col0_Bc_DOWN_bdg_bc
AT5G64550.1	2.7663	3.48451308154399e-06	5.83245087770671e-05	99.99	DOWN_Col0_Bc_UP_bdg_bc		AT5G32440.3	-1.50302	2.43993256330461e-07	5.70124700479039e-06	100	UP_Col0_Bc_DOWN_bdg_bc
AT3G10525.1	0.677627	3.50108588851e-06	5.85618792608149e-05	99.99	DOWN_Col0_Bc_UP_bdg_bc		AT1G63980.1	-0.688803	2.51225582888839e-07	5.85905911788751e-06	100	UP_Col0_Bc_DOWN_bdg_bc
AT1G55610.2	8.39343	3.53578410514344e-06	5.89795418989833e-05	99.99	DOWN_Col0_Bc_UP_bdg_bc		AT5G01920.2	-0.642129	2.5356576951841e-07	5.90239407221182e-06	100	UP_Col0_Bc_DOWN_bdg_bc
AT5G39520.1	3.98434	3.5703481380171e-06	5.94766566011991e-05	99.99	DOWN_Col0_Bc_UP_bdg_bc		AT1G27650.2	-9.88062	2.5802911575686e-07	5.98921041389003e-06	100	UP_Col0_Bc_DOWN_bdg_bc
AT1G30400.1	0.722629	3.58025747018836e-06	5.96011862202396e-05	99.99	DOWN_Col0_Bc_UP_bdg_bc		AT4G26860.1	-1.43325	2.65161916679709e-07	6.13732043067365e-06	100	UP_Col0_Bc_DOWN_bdg_bc
AT1G24300.3	3.11699	3.60924713997474e-06	6.00429646492536e-05	99.99	DOWN_Col0_Bc_UP_bdg_bc		AT5G01350.1	-0.810887	2.80891020281122e-07	6.45258846589505e-06	100	UP_Col0_Bc_DOWN_bdg_bc
AT1G19540.2	1.69145	3.64782409547859e-06	6.06435278004615e-05	99.99	DOWN_Col0_Bc_UP_bdg_bc		AT5G16540.1	-1.0233	2.81847809521673e-07	6.46849968094351e-06	100	UP_Col0_Bc_DOWN_bdg_bc
AT1G76680.1	1.06377	3.67467830686234e-06	6.10071338158949e-05	99.99	DOWN_Col0_Bc_UP_bdg_bc		AT3G56650.1	-1.13529	2.85029713749122e-07	6.52601768418964e-06	100	UP_Col0_Bc_DOWN_bdg_bc
AT3G51330.1	2.11355	3.71206128063899e-06	6.14610930630748e-05	99.99	DOWN_Col0_Bc_UP_bdg_bc		AT3G20930.1	-1.54454	2.95605670872311e-07	6.74002948633255e-06	100	UP_Col0_Bc_DOWN_bdg_bc
AT2G04570.1	1.77179	3.72963014585008e-06	6.16685908248324e-05	99.99	DOWN_Col0_Bc_UP_bdg_bc		AT5G12230.1	-0.960422	2.98982714407113e-07	6.81068717246641e-06	100	UP_Col0_Bc_DOWN_bdg_bc
AT2G07680.3	8.82115	3.77053438526637e-06	6.23028650650492e-05	99.99	DOWN_Col0_Bc_UP_bdg_bc		AT3G14420.3	-1.65873	3.10118583346584e-07	7.02514696483918e-06	100	UP_Col0_Bc_DOWN_bdg_bc
AT5G56000.1	1.32148	3.79413943525858e-06	6.25662535290317e-05	99.99	DOWN_Col0_Bc_UP_bdg_bc		AT4G31390.1	-0.872854	3.12341229017302e-07	7.05974366129146e-06	100	UP_Col0_Bc_DOWN_bdg_bc
AT4G26120.2	2.96945	3.82024698027295e-06	6.29120430752683e-05	99.99	DOWN_Col0_Bc_UP_bdg_bc		AT4G01330.1	-1.07856	3.17725248738786e-07	7.15773311050174e-06	100	UP_Col0_Bc_DOWN_bdg_bc
AT3G07810.1	1.21008	3.83251883996633e-06	6.30717213394459e-05	99.99	DOWN_Col0_Bc_UP_bdg_bc		AT2G23670.1	-1.20222	3.27106743987485e-07	7.35554632393529e-06	100	UP_Col0_Bc_DOWN_bdg_bc
AT2G46505.1	0.710677	3.86013828565227e-06	6.34818690171305e-05	99.99	DOWN_Col0_Bc_UP_bdg_bc		AT1G77090.1	-1.59136	3.28163494247346e-07	7.37253912580644e-06	100	UP_Col0_Bc_DOWN_bdg_bc
AT5G26360.1	0.637455	3.8626259733553e-06	6.34818690171305e-05	99.99	DOWN_Col0_Bc_UP_bdg_bc		AT5G47890.1	-0.768317	3.31269982433968e-07	7.42869902000275e-06	100	UP_Col0_Bc_DOWN_bdg_bc
AT1G02930.2	1.24059	3.93199512791631e-06	6.44489268356189e-05	99.99	DOWN_Col0_Bc_UP_bdg_bc		AT1G06830.1	-2.15106	3.40372856170021e-07	7.61415505237268e-06	100	UP_Col0_Bc_DOWN_bdg_bc
AT3G54540.1	1.43603	3.94734131366633e-06	6.46068915450712e-05	99.99	DOWN_Col0_Bc_UP_bdg_bc		AT5G57930.2	-0.67389	3.43195353687323e-07	7.65500078133471e-06	100	UP_Col0_Bc_DOWN_bdg_bc
AT5G17190.1	0.943829	3.95366935372217e-06	6.46068915450712e-05	99.99	DOWN_Col0_Bc_UP_bdg_bc		AT1G11240.1	-1.17858	3.43962659890082e-07	7.66420165185472e-06	100	UP_Col0_Bc_DOWN_bdg_bc
AT5G27930.2	1.25517	3.96079495091024e-06	6.46612978385932e-05	99.99	DOWN_Col0_Bc_UP_bdg_bc		AT3G48140.1	-0.76127	3.49587765015349e-07	7.77539072633594e-06	100	UP_Col0_Bc_DOWN_bdg_bc
AT5G04930.1	0.921941	4.02923138253849e-06	6.55600120236562e-05	99.99	DOWN_Col0_Bc_UP_bdg_bc		AT3G17510.1	-1.19348	3.50907466810778e-07	7.79059115798942e-06	100	UP_Col0_Bc_DOWN_bdg_bc
AT5G45500.3	8.34176	4.05254481443406e-06	6.58955626931349e-05	99.99	DOWN_Col0_Bc_UP_bdg_bc		AT2G28290.5	-9.34422	3.54044071494344e-07	7.83849609600158e-06	100	UP_Col0_Bc_DOWN_bdg_bc
AT2G35060.3	1.65357	4.0645437158929e-06	6.60468125512842e-05	99.99	DOWN_Col0_Bc_UP_bdg_bc		AT3G52750.1	-1.68188	3.54345605123887e-07	7.83849609600158e-06	100	UP_Col0_Bc_DOWN_bdg_bc
AT1G15380.2	2.62868	4.20362130855491e-06	6.81259289238204e-05	99.99	DOWN_Col0_Bc_UP_bdg_bc		AT2G41560.3	-0.828469	3.56890841636371e-07	7.88767412454102e-06	100	UP_Col0_Bc_DOWN_bdg_bc
AT2G02850.1	4.00658	4.20217995526684e-06	6.81259289238204e-05	99.99	DOWN_Col0_Bc_UP_bdg_bc		AT4G14385.1	-1.37578	3.66343855559704e-07	8.08200750896038e-06	100	UP_Col0_Bc_DOWN_bdg_bc
AT1G12110.1	0.851085	4.3165346463145e-06	6.97251322024732e-05	99.99	DOWN_Col0_Bc_UP_bdg_bc		AT5G07150.2	-2.57359	3.71855681520792e-07	8.18885065564852e-06	100	UP_Col0_Bc_DOWN_bdg_bc
AT5G01850.1	1.33802	4.32341292301599e-06	6.97902014890017e-05	99.99	DOWN_Col0_Bc_UP_bdg_bc		AT2G26530.2	-8.95547	3.73029020299882e-07	8.20730875930234e-06	100	UP_Col0_Bc_DOWN_bdg_bc
AT5G62290.2	8.39471	4.3303494863836e-06	6.98561253113054e-05	99.99	DOWN_Col0_Bc_UP_bdg_bc		AT1G62750.1	-0.981552	3.74281636927176e-07	8.21874557574795e-06	100	UP_Col0_Bc_DOWN_bdg_bc
AT1G26380.1	2.91323	4.45721476059647e-06	7.17137155436836e-05	99.99	DOWN_Col0_Bc_UP_bdg_bc		AT1G67870.1	-1.46384	3.74555703305076e-07	8.21874557574795e-06	100	UP_Col0_Bc_DOWN_bdg_bc
AT5G02100.1	1.36413	4.48258107029033e-06	7.20156614194938e-05	99.99	DOWN_Col0_Bc_UP_bdg_bc		AT5G01010.5	-8.98006	3.74186683032233e-07	8.21874557574795e-06	100	UP_Col0_Bc_DOWN_bdg_bc
AT5G65280.1	3.01848	4.52656747955264e-06	7.25910834572921e-05	99.99	DOWN_Col0_Bc_UP_bdg_bc		AT3G11230.1	-1.33025	3.78043360749463e-07	8.28784764371785e-06	100	UP_Col0_Bc_DOWN_bdg_bc
AT2G15080.2	1.34391	4.54586964975464e-06	7.28529162193662e-05	99.99	DOWN_Col0_Bc_UP_bdg_bc		AT3G12080.1	-1.08588	4.01489050814898e-07	8.77827131817431e-06	100	UP_Col0_Bc_DOWN_bdg_bc
AT3G53670.1	1.0236	4.59701260631184e-06	7.3576238368212e-05	99.99	DOWN_Col0_Bc_UP_bdg_bc		AT3G04890.1	-1.29575	4.1105459089716e-07	8.97139467191591e-06	100	UP_Col0_Bc_DOWN_bdg_bc
AT1G04220.1	4.04706	4.63039945863752e-06	7.40621959132041e-05	99.99	DOWN_Col0_Bc_UP_bdg_bc		AT1G80380.2	-0.876632	4.11604227657194e-07	8.97539120825411e-06	100	UP_Col0_Bc_DOWN_bdg_bc
AT3G19960.1	0.889937	4.71129106214508e-06	7.52086672293408e-05	99.99	DOWN_Col0_Bc_UP_bdg_bc		AT2G01590.1	-2.49839	4.1251606549274e-07	8.987271718671e-06	100	UP_Col0_Bc_DOWN_bdg_bc
AT4G34450.1	0.666776	4.80094049426754e-06	7.65399940257966e-05	99.99	DOWN_Col0_Bc_UP_bdg_bc		AT1G31410.1	-0.96336	4.25606932632791e-07	9.24438167193115e-06	100	UP_Col0_Bc_DOWN_bdg_bc
AT5G55530.1	1.19663	4.81179672642179e-06	7.66474349574753e-05	99.99	DOWN_Col0_Bc_UP_bdg_bc		AT4G24750.1	-1.30708	4.32501840172228e-07	9.38096108249558e-06	100	UP_Col0_Bc_DOWN_bdg_bc
AT3G51860.2	8.50222	4.81802048787495e-06	7.66625638122689e-05	99.99	DOWN_Col0_Bc_UP_bdg_bc		AT1G02910.1	-0.954235	4.50470859343771e-07	9.74481484417867e-06	100	UP_Col0_Bc_DOWN_bdg_bc
AT1G76790.1	4.15406	4.91275131582666e-06	7.80178042943991e-05	99.99	DOWN_Col0_Bc_UP_bdg_bc		AT4G25770.2	-8.73217	4.79896053165697e-07	1.03357032101333e-05	100	UP_Col0_Bc_DOWN_bdg_bc
AT5G63680.1	0.959555	5.05385108891949e-06	8.01027219841168e-05	99.99	DOWN_Col0_Bc_UP_bdg_bc		AT3G58120.1	-1.58807	4.84746213531748e-07	1.0430988819829e-05	100	UP_Col0_Bc_DOWN_bdg_bc
AT5G13590.4	8.32565	5.06099995895955e-06	8.01641442399751e-05	99.99	DOWN_Col0_Bc_UP_bdg_bc		AT1G76110.1	-1.32144	4.87750403025338e-07	1.04864195516106e-05	100	UP_Col0_Bc_DOWN_bdg_bc
AT3G23300.1	1.53098	5.26623037411061e-06	8.31215355786633e-05	99.99	DOWN_Col0_Bc_UP_bdg_bc		AT2G28540.1	-8.77893	4.88867592968045e-07	1.05012189619311e-05	100	UP_Col0_Bc_DOWN_bdg_bc
AT1G27850.1	0.818413	5.4659661711661e-06	8.60775431508138e-05	99.99	DOWN_Col0_Bc_UP_bdg_bc		AT3G62930.1	-2.59262	4.91694865948078e-07	1.05526940204527e-05	100	UP_Col0_Bc_DOWN_bdg_bc
AT4G30160.1	1.46226	5.48441752701452e-06	8.62571717415104e-05	99.99	DOWN_Col0_Bc_UP_bdg_bc		AT2G30390.1	-0.747176	4.97996266116619e-07	1.06505961263439e-05	100	UP_Col0_Bc_DOWN_bdg_bc
AT2G43150.1	2.11843	5.4962237160299e-06	8.63873725020155e-05	99.99	DOWN_Col0_Bc_UP_bdg_bc		AT4G16410.1	-0.847811	5.00997865509381e-07	1.0696107873229e-05	100	UP_Col0_Bc_DOWN_bdg_bc
AT5G49980.1	0.680755	5.50181568119574e-06	8.64197962803857e-05	99.99	DOWN_Col0_Bc_UP_bdg_bc		AT1G07440.1	-1.32273	5.07214731230273e-07	1.08099863693359e-05	100	UP_Col0_Bc_DOWN_bdg_bc
AT2G47410.5	2.35161	5.58115768639392e-06	8.76098650156502e-05	99.99	DOWN_Col0_Bc_UP_bdg_bc		AT5G08650.1	-0.855005	5.07186533698867e-07	1.08099863693359e-05	100	UP_Col0_Bc_DOWN_bdg_bc
AT2G19130.1	1.13014	5.59455610566679e-06	8.7763926915803e-05	99.99	DOWN_Col0_Bc_UP_bdg_bc		AT5G02760.1	-1.68937	5.18598625395423e-07	1.10429940336375e-05	100	UP_Col0_Bc_DOWN_bdg_bc
AT1G69295.1	0.761429	5.64255934211871e-06	8.846030292561e-05	99.99	DOWN_Col0_Bc_UP_bdg_bc		AT5G18140.1	-0.762265	5.27112923546992e-07	1.11950921698341e-05	100	UP_Col0_Bc_DOWN_bdg_bc
AT1G70320.1	0.985901	5.75675182509216e-06	9.01351270414685e-05	99.99	DOWN_Col0_Bc_UP_bdg_bc		AT4G39040.1	-1.46133	5.56188725557337e-07	1.17514663601795e-05	100	UP_Col0_Bc_DOWN_bdg_bc
AT4G00450.2	1.88523	5.84088085503204e-06	9.1219062741087e-05	99.99	DOWN_Col0_Bc_UP_bdg_bc		AT1G10910.1	-1.17889	5.58790220276514e-07	1.17962542363201e-05	100	UP_Col0_Bc_DOWN_bdg_bc
AT3G26600.1	1.42687	5.93898665305273e-06	9.26330606114364e-05	99.99	DOWN_Col0_Bc_UP_bdg_bc		AT3G27050.1	-1.25274	5.66494207179521e-07	1.19383047722996e-05	100	UP_Col0_Bc_DOWN_bdg_bc
AT5G20830.3	1.63733	5.98881224038993e-06	9.32913703197637e-05	99.99	DOWN_Col0_Bc_UP_bdg_bc		AT4G33000.4	-3.67294	5.66015823321295e-07	1.19383047722996e-05	100	UP_Col0_Bc_DOWN_bdg_bc
AT4G02010.1	0.960376	6.03586129988719e-06	9.39645082718611e-05	99.99	DOWN_Col0_Bc_UP_bdg_bc		AT2G33800.1	-1.29328	5.71152200096537e-07	1.20261178641135e-05	100	UP_Col0_Bc_DOWN_bdg_bc
AT2G18750.2	1.3687	6.14531388987644e-06	9.54863239437147e-05	99.99	DOWN_Col0_Bc_UP_bdg_bc		AT4G17040.1	-0.647561	5.77510777675726e-07	1.2149556635501e-05	100	UP_Col0_Bc_DOWN_bdg_bc
AT2G43140.2	3.22456	6.19423525993183e-06	9.61854363000701e-05	99.99	DOWN_Col0_Bc_UP_bdg_bc		AT3G29180.2	-1.07743	5.78662481826217e-07	1.21633363561892e-05	100	UP_Col0_Bc_DOWN_bdg_bc
AT4G26970.1	0.808977	6.202815845342e-06	9.62576390498954e-05	99.99	DOWN_Col0_Bc_UP_bdg_bc		AT3G15900.1	-1.44557	5.80756254992403e-07	1.21968775062212e-05	100	UP_Col0_Bc_DOWN_bdg_bc
AT2G34357.1	1.09649	6.24473542055309e-06	9.68467897267283e-05	99.99	DOWN_Col0_Bc_UP_bdg_bc		AT1G69510.3	-1.04202	5.82535361165056e-07	1.22237582898114e-05	100	UP_Col0_Bc_DOWN_bdg_bc
AT3G15940.2	1.38691	6.25941062086435e-06	9.69515795595991e-05	99.99	DOWN_Col0_Bc_UP_bdg_bc		AT5G54290.1	-0.805707	6.03512260940681e-07	1.26099046466855e-05	100	UP_Col0_Bc_DOWN_bdg_bc
AT2G26890.1	0.82626	6.28363597722394e-06	9.72038394253062e-05	99.99	DOWN_Col0_Bc_UP_bdg_bc		AT5G12840.4	-8.85113	6.05084051505197e-07	1.26319678203404e-05	100	UP_Col0_Bc_DOWN_bdg_bc
AT4G36080.1	1.89489	6.38133361404105e-06	9.84663500571123e-05	99.99	DOWN_Col0_Bc_UP_bdg_bc		AT5G43130.3	-1.52039	6.14660000690808e-07	1.27991446402351e-05	100	UP_Col0_Bc_DOWN_bdg_bc
AT4G19700.1	0.980949	6.45589297935168e-06	9.94914457384291e-05	99.99	DOWN_Col0_Bc_UP_bdg_bc		AT5G62360.1	-0.846768	6.14585816110652e-07	1.27991446402351e-05	100	UP_Col0_Bc_DOWN_bdg_bc
AT1G30400.2	0.925884	6.47760416348037e-06	9.97005473006331e-05	99.99	DOWN_Col0_Bc_UP_bdg_bc		AT4G19500.2	-1.33324	6.21355203974722e-07	1.29165927291452e-05	100	UP_Col0_Bc_DOWN_bdg_bc
AT4G25110.1	1.54567	6.50613515134616e-06	0.000100077	99.99	DOWN_Col0_Bc_UP_bdg_bc		AT2G36000.1	-0.862755	6.36786851308036e-07	1.32037564901195e-05	100	UP_Col0_Bc_DOWN_bdg_bc
AT1G78490.1	1.445	6.63047871618378e-06	0.000101861	99.99	DOWN_Col0_Bc_UP_bdg_bc		AT3G04870.2	-1.79265	6.3816745879164e-07	1.32211884356089e-05	100	UP_Col0_Bc_DOWN_bdg_bc
AT1G32350.1	5.35335	6.90492229884482e-06	0.000105548	99.99	DOWN_Col0_Bc_UP_bdg_bc		AT3G11930.4	-0.829058	6.39197101698537e-07	1.32311958304087e-05	100	UP_Col0_Bc_DOWN_bdg_bc
AT1G54270.1	1.05591	6.91298703520053e-06	0.000105605	99.99	DOWN_Col0_Bc_UP_bdg_bc		AT1G72610.1	-0.565331	6.4127564400195e-07	1.32407740053286e-05	100	UP_Col0_Bc_DOWN_bdg_bc
AT3G03770.2	8.50668	7.00676665070091e-06	0.000106891	99.99	DOWN_Col0_Bc_UP_bdg_bc		AT4G30620.1	-1.61556	6.45638507929938e-07	1.3308413958071e-05	100	UP_Col0_Bc_DOWN_bdg_bc
AT3G50590.2	0.830805	7.01971323997117e-06	0.000106969	99.99	DOWN_Col0_Bc_UP_bdg_bc		AT1G04620.1	-0.995206	6.6490305031282e-07	1.36480686471587e-05	100	UP_Col0_Bc_DOWN_bdg_bc
AT5G44790.1	0.789217	7.06616336918524e-06	0.00010761	99.99	DOWN_Col0_Bc_UP_bdg_bc		AT1G16810.3	-1.07555	6.65854401130757e-07	1.36561495602094e-05	100	UP_Col0_Bc_DOWN_bdg_bc
AT1G72680.1	1.20224	7.0927202161791e-06	0.000107947	99.99	DOWN_Col0_Bc_UP_bdg_bc		AT1G77490.2	-1.04459	6.89135066717986e-07	1.40981950825314e-05	100	UP_Col0_Bc_DOWN_bdg_bc
AT2G27350.2	1.71506	7.25716721062787e-06	0.000110176	99.99	DOWN_Col0_Bc_UP_bdg_bc		AT4G00040.1	-0.928916	7.02220766774283e-07	1.43419367279138e-05	100	UP_Col0_Bc_DOWN_bdg_bc
AT2G42640.1	8.24374	7.43701049132773e-06	0.000112696	99.99	DOWN_Col0_Bc_UP_bdg_bc		AT2G43535.1	-1.72444	7.15452343726975e-07	1.45999974943218e-05	100	UP_Col0_Bc_DOWN_bdg_bc
AT3G17900.1	1.2449	7.50492345938884e-06	0.000113585	99.99	DOWN_Col0_Bc_UP_bdg_bc		AT1G21350.3	-1.35948	7.3523758028524e-07	1.49787835823835e-05	100	UP_Col0_Bc_DOWN_bdg_bc
AT5G20230.1	1.46387	7.61322687499922e-06	0.000115153	99.99	DOWN_Col0_Bc_UP_bdg_bc		AT3G47675.1	-1.90473	7.36759930463361e-07	1.49848647651053e-05	100	UP_Col0_Bc_DOWN_bdg_bc
AT2G28840.1	0.503765	7.89640696611202e-06	0.000118776	99.99	DOWN_Col0_Bc_UP_bdg_bc		AT3G53130.1	-0.987966	7.36709281187802e-07	1.49848647651053e-05	100	UP_Col0_Bc_DOWN_bdg_bc
AT1G51660.1	1.10389	8.04062796640336e-06	0.000120871	99.99	DOWN_Col0_Bc_UP_bdg_bc		AT5G16715.1	-1.38601	7.49401400891454e-07	1.52293290498174e-05	100	UP_Col0_Bc_DOWN_bdg_bc
AT1G24070.2	8.94204	8.16421928762113e-06	0.000122578	99.99	DOWN_Col0_Bc_UP_bdg_bc		AT4G01800.1	-1.10901	7.5006525083828e-07	1.52301806488622e-05	100	UP_Col0_Bc_DOWN_bdg_bc
AT1G63000.1	0.960251	8.36560436885274e-06	0.000124989	99.99	DOWN_Col0_Bc_UP_bdg_bc		AT1G14280.1	-0.806883	7.86065218786615e-07	1.58952643085439e-05	100	UP_Col0_Bc_DOWN_bdg_bc
AT1G07890.1	0.959215	8.40422900270637e-06	0.000125413	99.99	DOWN_Col0_Bc_UP_bdg_bc		AT5G19370.1	-1.24908	7.91017167985618e-07	1.59822016581121e-05	100	UP_Col0_Bc_DOWN_bdg_bc
AT1G20440.1	0.796176	8.47893963904299e-06	0.000126374	99.99	DOWN_Col0_Bc_UP_bdg_bc		AT4G34240.4	-2.5033	8.08245760902208e-07	1.63033955461065e-05	100	UP_Col0_Bc_DOWN_bdg_bc
AT1G56110.1	1.12242	8.49182011986926e-06	0.000126489	99.99	DOWN_Col0_Bc_UP_bdg_bc		AT1G25275.1	-0.722102	8.11278385888137e-07	1.63510988589537e-05	100	UP_Col0_Bc_DOWN_bdg_bc
AT2G46440.1	1.08233	8.51547718791324e-06	0.000126764	99.99	DOWN_Col0_Bc_UP_bdg_bc		AT1G58080.1	-0.859288	8.13590354051414e-07	1.63842110115222e-05	100	UP_Col0_Bc_DOWN_bdg_bc
AT5G55930.1	1.15532	8.54669392408988e-06	0.000127152	99.99	DOWN_Col0_Bc_UP_bdg_bc		AT1G23020.3	-7.92905	8.14963412801194e-07	1.63983763785338e-05	100	UP_Col0_Bc_DOWN_bdg_bc
AT3G04740.1	0.802771	8.68739196750683e-06	0.00012901	99.99	DOWN_Col0_Bc_UP_bdg_bc		AT5G13120.1	-1.15962	8.17727320432659e-07	1.64404816278776e-05	100	UP_Col0_Bc_DOWN_bdg_bc
AT3G62830.1	1.0591	8.69820522453725e-06	0.000129043	99.99	DOWN_Col0_Bc_UP_bdg_bc		AT5G13240.1	-1.00243	8.31542159062497e-07	1.66908232714118e-05	100	UP_Col0_Bc_DOWN_bdg_bc
AT1G71110.1	1.49829	8.71124103802026e-06	0.000129129	99.99	DOWN_Col0_Bc_UP_bdg_bc		AT1G01540.2	-0.932913	8.35652799678143e-07	1.67458803261198e-05	100	UP_Col0_Bc_DOWN_bdg_bc
AT3G63460.2	1.12252	8.81080961999692e-06	0.000130447	99.99	DOWN_Col0_Bc_UP_bdg_bc		AT1G67090.1	-1.05568	8.4152909580938e-07	1.68462208242692e-05	100	UP_Col0_Bc_DOWN_bdg_bc
AT5G04140.1	0.615267	9.08492918719576e-06	0.000134019	99.99	DOWN_Col0_Bc_UP_bdg_bc		AT4G35780.1	-0.836815	8.54799122547071e-07	1.70856593365726e-05	100	UP_Col0_Bc_DOWN_bdg_bc
AT3G20630.1	0.87525	9.1105047965488e-06	0.000134315	99.99	DOWN_Col0_Bc_UP_bdg_bc		AT4G11100.1	-1.79103	8.57045476526485e-07	1.70906593071503e-05	100	UP_Col0_Bc_DOWN_bdg_bc
AT1G14670.1	1.03115	9.11929535851512e-06	0.000134364	99.99	DOWN_Col0_Bc_UP_bdg_bc		AT5G60540.1	-0.966448	8.74397898052755e-07	1.73800777009057e-05	100	UP_Col0_Bc_DOWN_bdg_bc
AT3G08670.1	0.815313	9.16229621828812e-06	0.000134917	99.99	DOWN_Col0_Bc_UP_bdg_bc		AT1G71695.1	-0.873797	8.96915925898919e-07	1.78132012923055e-05	100	UP_Col0_Bc_DOWN_bdg_bc
AT1G15670.1	1.28624	9.25486768718725e-06	0.000135871	99.99	DOWN_Col0_Bc_UP_bdg_bc		AT3G55170.5	-1.39502	9.04637946044318e-07	1.79374688443184e-05	100	UP_Col0_Bc_DOWN_bdg_bc
AT1G22930.1	1.12149	9.36421056444632e-06	0.00013723	99.99	DOWN_Col0_Bc_UP_bdg_bc		AT4G37330.1	-1.12356	9.54898628062648e-07	1.88729278482632e-05	100	UP_Col0_Bc_DOWN_bdg_bc
AT3G12550.2	8.2493	9.49335135559719e-06	0.000138822	99.99	DOWN_Col0_Bc_UP_bdg_bc		AT2G26670.2	-1.05334	9.60342242152407e-07	1.89652103434098e-05	100	UP_Col0_Bc_DOWN_bdg_bc
AT1G08800.2	1.9411	9.56852895539695e-06	0.000139745	99.99	DOWN_Col0_Bc_UP_bdg_bc		AT3G05730.1	-2.15378	9.66726870060424e-07	1.9075912646285e-05	100	UP_Col0_Bc_DOWN_bdg_bc
AT1G54040.3	8.21048	9.57012036890663e-06	0.000139745	99.99	DOWN_Col0_Bc_UP_bdg_bc		AT5G09960.1	-1.23677	9.8432746819496e-07	1.93919638303767e-05	100	UP_Col0_Bc_DOWN_bdg_bc
AT5G65720.1	0.776867	1.02882223009894e-05	0.000149341	99.99	DOWN_Col0_Bc_UP_bdg_bc		AT5G02160.1	-1.20422	9.93603438469878e-07	1.95432618483939e-05	100	UP_Col0_Bc_DOWN_bdg_bc
AT3G18190.1	0.87988	1.03492228185419e-05	0.000150048	99.98	DOWN_Col0_Bc_UP_bdg_bc		AT5G06060.1	-1.16403	9.93144799719654e-07	1.95432618483939e-05	100	UP_Col0_Bc_DOWN_bdg_bc
AT1G13980.1	1.12313	1.03907789837136e-05	0.000150562	99.98	DOWN_Col0_Bc_UP_bdg_bc		AT2G47885.1	-2.58164	1.02278417554362e-06	2.01010745511333e-05	100	UP_Col0_Bc_DOWN_bdg_bc
AT1G30240.1	8.18083	1.0433592928024e-05	0.000151093	99.98	DOWN_Col0_Bc_UP_bdg_bc		AT5G25630.1	-0.8222	1.03285865390696e-06	2.02827928764022e-05	100	UP_Col0_Bc_DOWN_bdg_bc
AT1G21140.1	3.43996	1.04897617510543e-05	0.000151548	99.98	DOWN_Col0_Bc_UP_bdg_bc		AT1G65930.1	-0.581638	1.04686546475019e-06	2.05413794076944e-05	100	UP_Col0_Bc_DOWN_bdg_bc
AT4G15490.1	1.82089	1.04873582775886e-05	0.000151548	99.98	DOWN_Col0_Bc_UP_bdg_bc		AT4G17560.1	-1.47617	1.052516128836e-06	2.06357205467861e-05	100	UP_Col0_Bc_DOWN_bdg_bc
AT4G32020.1	0.761901	1.05293830171788e-05	0.00015203	99.98	DOWN_Col0_Bc_UP_bdg_bc		AT2G35490.1	-0.717642	1.0962556482416e-06	2.14075823876718e-05	100	UP_Col0_Bc_DOWN_bdg_bc
AT4G14880.1	0.885059	1.08549357819635e-05	0.000156454	99.98	DOWN_Col0_Bc_UP_bdg_bc		AT1G13390.1	-1.2625	1.1030029300083e-06	2.15050443869772e-05	100	UP_Col0_Bc_DOWN_bdg_bc
AT5G27270.2	8.25796	1.10974177398553e-05	0.00015948	99.98	DOWN_Col0_Bc_UP_bdg_bc		AT2G21385.3	-2.31292	1.12426411400542e-06	2.18673388592254e-05	100	UP_Col0_Bc_DOWN_bdg_bc
AT4G05320.2	1.39643	1.11051718023464e-05	0.000159498	99.98	DOWN_Col0_Bc_UP_bdg_bc		AT1G79640.3	-8.64231	1.14000504668067e-06	2.21559076056478e-05	100	UP_Col0_Bc_DOWN_bdg_bc
AT1G74260.1	0.824195	1.13025220292757e-05	0.000162142	99.98	DOWN_Col0_Bc_UP_bdg_bc		AT2G35130.3	-1.68413	1.15787516253295e-06	2.24142663874362e-05	100	UP_Col0_Bc_DOWN_bdg_bc
AT5G18520.1	0.863517	1.14594424475304e-05	0.000164297	99.98	DOWN_Col0_Bc_UP_bdg_bc		AT5G30510.1	-1.01711	1.17979256846665e-06	2.28024944093222e-05	100	UP_Col0_Bc_DOWN_bdg_bc
AT1G53645.1	1.44329	1.14710057866173e-05	0.000164366	99.98	DOWN_Col0_Bc_UP_bdg_bc		AT2G19940.2	-1.38946	1.20445048314331e-06	2.32607124851841e-05	100	UP_Col0_Bc_DOWN_bdg_bc
AT5G17850.2	1.86592	1.15207719070219e-05	0.000164886	99.98	DOWN_Col0_Bc_UP_bdg_bc		AT2G32860.1	-1.07871	1.21046896045698e-06	2.3358521594697e-05	100	UP_Col0_Bc_DOWN_bdg_bc
AT4G34110.1	0.490451	1.16992767047827e-05	0.000166759	99.98	DOWN_Col0_Bc_UP_bdg_bc		AT1G01220.6	-5.99879	1.21963431832384e-06	2.34983518387996e-05	100	UP_Col0_Bc_DOWN_bdg_bc
AT5G09870.1	0.782972	1.16931282138509e-05	0.000166759	99.98	DOWN_Col0_Bc_UP_bdg_bc		AT3G32930.2	-0.803587	1.23244407453091e-06	2.37264862398686e-05	100	UP_Col0_Bc_DOWN_bdg_bc
AT4G24000.1	8.15539	1.17409856245665e-05	0.000167174	99.98	DOWN_Col0_Bc_UP_bdg_bc		AT1G15730.1	-0.821241	1.23418118340724e-06	2.37412638014741e-05	100	UP_Col0_Bc_DOWN_bdg_bc
AT2G31060.2	0.895313	1.18886322838664e-05	0.000169064	99.98	DOWN_Col0_Bc_UP_bdg_bc		AT2G22990.1	-0.865223	1.24046180351848e-06	2.38246499173024e-05	100	UP_Col0_Bc_DOWN_bdg_bc
AT1G13580.2	8.14157	1.24959681406637e-05	0.000176982	99.98	DOWN_Col0_Bc_UP_bdg_bc		AT4G09040.1	-0.75432	1.27956709125218e-06	2.44797179145182e-05	100	UP_Col0_Bc_DOWN_bdg_bc
AT2G03890.1	0.792087	1.28032297045513e-05	0.000180915	99.98	DOWN_Col0_Bc_UP_bdg_bc		AT5G27560.1	-0.968051	1.28671452778926e-06	2.45972407154592e-05	100	UP_Col0_Bc_DOWN_bdg_bc
AT5G40240.2	1.73948	1.28814433545288e-05	0.000181706	99.98	DOWN_Col0_Bc_UP_bdg_bc		AT1G32990.1	-1.24124	1.30066994437796e-06	2.48279059206495e-05	100	UP_Col0_Bc_DOWN_bdg_bc
AT5G63850.1	1.50307	1.31441497097309e-05	0.000185198	99.98	DOWN_Col0_Bc_UP_bdg_bc		AT4G21190.1	-1.34753	1.30080869389878e-06	2.48279059206495e-05	100	UP_Col0_Bc_DOWN_bdg_bc
AT1G06230.1	0.8629	1.32534309825826e-05	0.00018663	99.98	DOWN_Col0_Bc_UP_bdg_bc		AT3G52720.4	-3.11507	1.30297419637428e-06	2.48498692529698e-05	100	UP_Col0_Bc_DOWN_bdg_bc
AT5G13680.1	1.05822	1.3278140150934e-05	0.000186871	99.98	DOWN_Col0_Bc_UP_bdg_bc		AT5G18650.1	-0.743689	1.30738588657248e-06	2.49146035722856e-05	100	UP_Col0_Bc_DOWN_bdg_bc
AT1G26410.1	7.95164	1.37426917280442e-05	0.000192965	99.98	DOWN_Col0_Bc_UP_bdg_bc		AT1G79700.3	-1.45864	1.31393445968076e-06	2.50199277205773e-05	100	UP_Col0_Bc_DOWN_bdg_bc
AT1G10950.1	0.707626	1.3853704380186e-05	0.00019419	99.98	DOWN_Col0_Bc_UP_bdg_bc		AT2G06520.1	-0.533309	1.31868342744801e-06	2.50713662821016e-05	100	UP_Col0_Bc_DOWN_bdg_bc
AT1G17290.1	0.911141	1.39272283638174e-05	0.000194774	99.98	DOWN_Col0_Bc_UP_bdg_bc		AT2G40760.1	-1.11045	1.32061453781897e-06	2.50886026393414e-05	100	UP_Col0_Bc_DOWN_bdg_bc
AT2G16485.2	0.722877	1.39223693794258e-05	0.000194774	99.98	DOWN_Col0_Bc_UP_bdg_bc		AT1G71730.1	-0.726137	1.34178321078201e-06	2.54709978803333e-05	100	UP_Col0_Bc_DOWN_bdg_bc
AT4G27010.1	8.54654	1.39619433265547e-05	0.000195148	99.98	DOWN_Col0_Bc_UP_bdg_bc		AT5G19855.1	-1.16457	1.35606901657818e-06	2.57023359736584e-05	100	UP_Col0_Bc_DOWN_bdg_bc
AT3G59670.1	1.40356	1.41310130802493e-05	0.000197286	99.98	DOWN_Col0_Bc_UP_bdg_bc		AT1G80420.3	-1.25315	1.38970222816728e-06	2.62990944075428e-05	100	UP_Col0_Bc_DOWN_bdg_bc
AT5G23540.1	0.638762	1.42867599580598e-05	0.000199347	99.98	DOWN_Col0_Bc_UP_bdg_bc		AT1G68590.1	-1.11099	1.39098456271843e-06	2.63030347272965e-05	100	UP_Col0_Bc_DOWN_bdg_bc
AT4G21680.1	2.63241	1.43174056068238e-05	0.000199661	99.98	DOWN_Col0_Bc_UP_bdg_bc		AT2G47110.2	-0.933567	1.43171129473665e-06	2.70522732912894e-05	100	UP_Col0_Bc_DOWN_bdg_bc
AT1G52360.4	1.93753	1.44053550323003e-05	0.000200664	99.98	DOWN_Col0_Bc_UP_bdg_bc		AT4G37830.1	-0.633768	1.43434250750155e-06	2.70810943127972e-05	100	UP_Col0_Bc_DOWN_bdg_bc
AT5G08680.1	0.643524	1.47729723042046e-05	0.000205196	99.98	DOWN_Col0_Bc_UP_bdg_bc		AT5G05580.1	-1.51637	1.44402711565174e-06	2.72010276985229e-05	100	UP_Col0_Bc_DOWN_bdg_bc
AT5G13820.1	2.04409	1.49293667815532e-05	0.000207251	99.98	DOWN_Col0_Bc_UP_bdg_bc		AT3G23340.2	-8.74065	1.47416904800956e-06	2.76624150556767e-05	100	UP_Col0_Bc_DOWN_bdg_bc
AT1G47890.1	3.77583	1.50255731818071e-05	0.000208232	99.98	DOWN_Col0_Bc_UP_bdg_bc		AT3G48740.1	-1.15886	1.48261215045489e-06	2.77782757003362e-05	100	UP_Col0_Bc_DOWN_bdg_bc
AT2G06050.1	2.07217	1.50556251014087e-05	0.000208413	99.98	DOWN_Col0_Bc_UP_bdg_bc		AT5G44660.1	-1.4156	1.48201160665717e-06	2.77782757003362e-05	100	UP_Col0_Bc_DOWN_bdg_bc
AT5G60900.1	2.12379	1.51559066914859e-05	0.000209682	99.98	DOWN_Col0_Bc_UP_bdg_bc		AT5G14660.1	-1.41341	1.51878226264082e-06	2.83907939294262e-05	100	UP_Col0_Bc_DOWN_bdg_bc
AT5G20700.1	1.31661	1.5253641916997e-05	0.000210796	99.98	DOWN_Col0_Bc_UP_bdg_bc		AT5G27860.1	-1.0652	1.52473025761674e-06	2.84802399302202e-05	100	UP_Col0_Bc_DOWN_bdg_bc
AT4G19110.2	0.889078	1.53003314609362e-05	0.000211322	99.98	DOWN_Col0_Bc_UP_bdg_bc		AT1G21065.1	-0.955722	1.53420328827373e-06	2.85869680194276e-05	100	UP_Col0_Bc_DOWN_bdg_bc
AT3G29575.1	4.5414	1.57259181885754e-05	0.000216468	99.98	DOWN_Col0_Bc_UP_bdg_bc		AT2G20890.1	-0.919821	1.5480946051607e-06	2.87849207981588e-05	100	UP_Col0_Bc_DOWN_bdg_bc
AT1G29330.1	1.42761	1.57772911429593e-05	0.000217053	99.98	DOWN_Col0_Bc_UP_bdg_bc		AT5G11450.1	-1.28619	1.55749698957051e-06	2.89377741127485e-05	100	UP_Col0_Bc_DOWN_bdg_bc
AT5G25110.1	4.67908	1.59254054981448e-05	0.000218477	99.98	DOWN_Col0_Bc_UP_bdg_bc		AT5G51140.2	-1.22865	1.59030421350332e-06	2.94802192129214e-05	100	UP_Col0_Bc_DOWN_bdg_bc
AT5G27030.1	1.34705	1.62065214907642e-05	0.000222209	99.98	DOWN_Col0_Bc_UP_bdg_bc		AT2G26540.1	-1.14429	1.59268717475285e-06	2.95020601628955e-05	100	UP_Col0_Bc_DOWN_bdg_bc
AT5G14940.1	1.2428	1.65676304365954e-05	0.000226526	99.98	DOWN_Col0_Bc_UP_bdg_bc		AT5G04750.1	-0.941733	1.62828607328722e-06	3.01386767669368e-05	100	UP_Col0_Bc_DOWN_bdg_bc
AT4G12290.1	1.56867	1.67267591679176e-05	0.000228192	99.98	DOWN_Col0_Bc_UP_bdg_bc		AT5G10330.7	-8.52577	1.63526846655712e-06	3.02450560491319e-05	100	UP_Col0_Bc_DOWN_bdg_bc
AT4G20320.2	8.63149	1.68488064321075e-05	0.000229729	99.98	DOWN_Col0_Bc_UP_bdg_bc		AT2G46910.1	-1.20209	1.64180909689309e-06	3.03431103129946e-05	100	UP_Col0_Bc_DOWN_bdg_bc
AT1G17440.1	0.961586	1.68835514843016e-05	0.000230075	99.98	DOWN_Col0_Bc_UP_bdg_bc		AT4G36570.1	-3.25318	1.67596403249338e-06	3.08811190577109e-05	100	UP_Col0_Bc_DOWN_bdg_bc
AT2G01820.1	0.641665	1.69049941095743e-05	0.000230239	99.98	DOWN_Col0_Bc_UP_bdg_bc		AT1G78020.1	-1.09809	1.69171415322516e-06	3.11373582798904e-05	100	UP_Col0_Bc_DOWN_bdg_bc
AT4G12020.5	8.07039	1.74717049420695e-05	0.000237429	99.98	DOWN_Col0_Bc_UP_bdg_bc		AT1G26665.1	-0.802562	1.69543461488142e-06	3.11695216585707e-05	100	UP_Col0_Bc_DOWN_bdg_bc
AT2G39800.4	2.34435	1.75396122370445e-05	0.00023822	99.98	DOWN_Col0_Bc_UP_bdg_bc		AT1G45230.1	-0.966447	1.70531817481265e-06	3.12874061457664e-05	100	UP_Col0_Bc_DOWN_bdg_bc
AT4G35800.2	8.09851	1.76766050631735e-05	0.000239814	99.98	DOWN_Col0_Bc_UP_bdg_bc		AT1G08540.1	-0.75798	1.71401810741253e-06	3.14168229149088e-05	100	UP_Col0_Bc_DOWN_bdg_bc
AT2G30770.1	4.53352	1.76921624944145e-05	0.000239892	99.98	DOWN_Col0_Bc_UP_bdg_bc		AT5G51010.1	-0.697119	1.7193072882853e-06	3.14901996077265e-05	100	UP_Col0_Bc_DOWN_bdg_bc
AT1G32450.1	1.9929	1.81434826854065e-05	0.000245333	99.98	DOWN_Col0_Bc_UP_bdg_bc		AT4G25080.5	-1.02957	1.79480221390738e-06	3.28238361569559e-05	100	UP_Col0_Bc_DOWN_bdg_bc
AT4G15470.1	0.743928	1.81801685411684e-05	0.000245693	99.98	DOWN_Col0_Bc_UP_bdg_bc		AT4G15700.1	-2.01209	1.84152004186206e-06	3.36029379918913e-05	100	UP_Col0_Bc_DOWN_bdg_bc
AT3G22980.1	1.97593	1.82070842460616e-05	0.000245786	99.98	DOWN_Col0_Bc_UP_bdg_bc		AT3G53570.4	-3.8446	1.86729437638023e-06	3.40225481315468e-05	100	UP_Col0_Bc_DOWN_bdg_bc
AT5G66440.1	1.60674	1.82048969736735e-05	0.000245786	99.98	DOWN_Col0_Bc_UP_bdg_bc		AT4G16890.3	-1.51827	1.88017244871609e-06	3.42062874622285e-05	100	UP_Col0_Bc_DOWN_bdg_bc
AT5G42530.1	1.07984	1.92129838084908e-05	0.000258652	99.97	DOWN_Col0_Bc_UP_bdg_bc		AT3G04500.3	-2.22586	1.8845664298528e-06	3.42607741159877e-05	100	UP_Col0_Bc_DOWN_bdg_bc
AT4G31480.1	1.21279	1.93276536788233e-05	0.000260053	99.97	DOWN_Col0_Bc_UP_bdg_bc		AT5G16620.1	-0.600996	1.89096385445074e-06	3.43261103541806e-05	100	UP_Col0_Bc_DOWN_bdg_bc
AT5G48380.1	1.09764	1.93972632066824e-05	0.000260846	99.97	DOWN_Col0_Bc_UP_bdg_bc		AT1G55450.1	-0.902728	1.89760325165561e-06	3.4395639101808e-05	100	UP_Col0_Bc_DOWN_bdg_bc
AT3G02650.1	1.41062	1.94596410519763e-05	0.000261426	99.97	DOWN_Col0_Bc_UP_bdg_bc		AT5G05250.1	-4.52917	1.89731071054346e-06	3.4395639101808e-05	100	UP_Col0_Bc_DOWN_bdg_bc
AT4G14370.3	8.44974	1.94617309190513e-05	0.000261426	99.97	DOWN_Col0_Bc_UP_bdg_bc		AT3G03630.1	-1.42361	1.91524417267636e-06	3.46640793056163e-05	100	UP_Col0_Bc_DOWN_bdg_bc
AT2G43160.1	0.819743	1.94965652997587e-05	0.000261607	99.97	DOWN_Col0_Bc_UP_bdg_bc		AT2G30170.1	-1.42363	1.93017293449323e-06	3.49084747561818e-05	100	UP_Col0_Bc_DOWN_bdg_bc
AT3G01720.1	0.977127	1.96028732029639e-05	0.000262745	99.97	DOWN_Col0_Bc_UP_bdg_bc		AT3G56860.1	-1.94642	1.94395459549413e-06	3.51058703056491e-05	100	UP_Col0_Bc_DOWN_bdg_bc
AT3G12980.2	3.5542	1.99833266436565e-05	0.000267259	99.97	DOWN_Col0_Bc_UP_bdg_bc		AT3G01050.2	-1.16073	1.95008825169206e-06	3.51906861513892e-05	100	UP_Col0_Bc_DOWN_bdg_bc
AT2G39050.1	2.20672	2.02301217622106e-05	0.000270412	99.97	DOWN_Col0_Bc_UP_bdg_bc		AT5G39210.1	-1.35888	2.0893585398833e-06	3.74280994328179e-05	100	UP_Col0_Bc_DOWN_bdg_bc
AT3G60860.1	0.954992	2.04166238582829e-05	0.000272459	99.97	DOWN_Col0_Bc_UP_bdg_bc		AT2G06025.1	-8.50367	2.11751721476184e-06	3.78771085135778e-05	100	UP_Col0_Bc_DOWN_bdg_bc
AT1G71980.1	0.74365	2.05274661821503e-05	0.000273789	99.97	DOWN_Col0_Bc_UP_bdg_bc		AT2G03420.1	-1.46687	2.12680901137501e-06	3.80155467668257e-05	100	UP_Col0_Bc_DOWN_bdg_bc
AT5G24230.1	8.13174	2.05686334515338e-05	0.000274189	99.97	DOWN_Col0_Bc_UP_bdg_bc		AT5G14220.2	-1.39216	2.13654655415671e-06	3.81617447251565e-05	100	UP_Col0_Bc_DOWN_bdg_bc
AT1G34130.1	1.00902	2.06941950486518e-05	0.000275563	99.97	DOWN_Col0_Bc_UP_bdg_bc		AT5G57940.3	-1.11194	2.15246570826831e-06	3.84180614169639e-05	100	UP_Col0_Bc_DOWN_bdg_bc
AT1G30700.1	2.4582	2.10843734846469e-05	0.000280301	99.97	DOWN_Col0_Bc_UP_bdg_bc		AT2G22980.5	-1.83186	2.15898356410987e-06	3.85063288550055e-05	100	UP_Col0_Bc_DOWN_bdg_bc
AT1G34190.1	0.68817	2.11695031780606e-05	0.00028128	99.97	DOWN_Col0_Bc_UP_bdg_bc		AT5G01530.1	-0.633112	2.30313673758128e-06	4.09283109070322e-05	100	UP_Col0_Bc_DOWN_bdg_bc
AT2G21390.1	0.890018	2.13052642195933e-05	0.000282777	99.97	DOWN_Col0_Bc_UP_bdg_bc		AT1G79030.2	-5.59946	2.32977171433134e-06	4.13716096740724e-05	100	UP_Col0_Bc_DOWN_bdg_bc
AT2G20780.1	1.07214	2.13718480127329e-05	0.000283353	99.97	DOWN_Col0_Bc_UP_bdg_bc		AT4G14145.1	-1.18645	2.34742864921353e-06	4.16549512767688e-05	100	UP_Col0_Bc_DOWN_bdg_bc
AT5G19230.2	1.59686	2.20083150782544e-05	0.000290533	99.97	DOWN_Col0_Bc_UP_bdg_bc		AT3G13120.2	-1.0682	2.36607434861242e-06	4.19554153865466e-05	100	UP_Col0_Bc_DOWN_bdg_bc
AT3G09260.1	5.3163	2.20805730459878e-05	0.00029133	99.97	DOWN_Col0_Bc_UP_bdg_bc		AT2G31150.1	-1.75815	2.37799957755394e-06	4.2105895629169e-05	100	UP_Col0_Bc_DOWN_bdg_bc
AT3G26830.1	2.76908	2.21388656903163e-05	0.000291942	99.97	DOWN_Col0_Bc_UP_bdg_bc		AT4G27600.1	-0.676907	2.42443531651101e-06	4.27734668809233e-05	100	UP_Col0_Bc_DOWN_bdg_bc
AT2G01750.2	8.10581	2.24447014203888e-05	0.000295498	99.97	DOWN_Col0_Bc_UP_bdg_bc		AT2G46030.5	-0.998757	2.43310316306409e-06	4.28646260842542e-05	100	UP_Col0_Bc_DOWN_bdg_bc
AT5G07830.1	0.905418	2.24676611905882e-05	0.000295641	99.97	DOWN_Col0_Bc_UP_bdg_bc		AT3G55040.1	-0.9327	2.4329476487163e-06	4.28646260842542e-05	100	UP_Col0_Bc_DOWN_bdg_bc
AT4G14310.1	8.32704	2.28742051505099e-05	0.000300184	99.97	DOWN_Col0_Bc_UP_bdg_bc		AT2G28605.1	-1.4536	2.47132859125646e-06	4.34754989530806e-05	100	UP_Col0_Bc_DOWN_bdg_bc
AT3G56050.1	1.07648	2.30215486311912e-05	0.000301794	99.97	DOWN_Col0_Bc_UP_bdg_bc		AT4G39710.1	-1.78167	2.47487768781262e-06	4.35022112856823e-05	100	UP_Col0_Bc_DOWN_bdg_bc
AT1G28520.1	1.0048	2.32567720586442e-05	0.000304389	99.97	DOWN_Col0_Bc_UP_bdg_bc		AT5G10690.1	-1.42219	2.47817644329985e-06	4.35022112856823e-05	100	UP_Col0_Bc_DOWN_bdg_bc
AT4G03320.1	3.2246	2.33533058846495e-05	0.000305163	99.97	DOWN_Col0_Bc_UP_bdg_bc		AT2G33250.1	-1.31856	2.48061582010401e-06	4.35138396867529e-05	100	UP_Col0_Bc_DOWN_bdg_bc
AT2G20570.1	1.27699	2.34988895164899e-05	0.000306902	99.97	DOWN_Col0_Bc_UP_bdg_bc		AT5G45680.1	-1.59504	2.5090976516158e-06	4.39190731184901e-05	100	UP_Col0_Bc_DOWN_bdg_bc
AT4G35630.1	1.62788	2.37532691758934e-05	0.000309728	99.97	DOWN_Col0_Bc_UP_bdg_bc		AT5G51820.1	-1.16754	2.53414766043633e-06	4.43258627919748e-05	100	UP_Col0_Bc_DOWN_bdg_bc
AT1G77380.1	1.62491	2.39933695880514e-05	0.000312526	99.97	DOWN_Col0_Bc_UP_bdg_bc		AT5G62840.1	-1.49634	2.54062675676075e-06	4.44074718198124e-05	100	UP_Col0_Bc_DOWN_bdg_bc
AT3G24880.3	1.0322	2.40170982076456e-05	0.000312669	99.97	DOWN_Col0_Bc_UP_bdg_bc		AT2G13360.3	-0.817502	2.5804617189016e-06	4.50715738747949e-05	100	UP_Col0_Bc_DOWN_bdg_bc
AT4G37910.1	0.832932	2.40391247859648e-05	0.00031279	99.97	DOWN_Col0_Bc_UP_bdg_bc		AT5G58140.5	-0.953869	2.5920861254274e-06	4.52423414393914e-05	100	UP_Col0_Bc_DOWN_bdg_bc
AT2G40950.1	1.10069	2.41695742358081e-05	0.00031432	99.97	DOWN_Col0_Bc_UP_bdg_bc		AT3G02300.1	-0.952181	2.60258990132122e-06	4.53610117463018e-05	100	UP_Col0_Bc_DOWN_bdg_bc
AT1G23230.3	0.954869	2.44895936100069e-05	0.000317975	99.97	DOWN_Col0_Bc_UP_bdg_bc		AT1G58200.1	-0.904932	2.67114872707006e-06	4.64237686504554e-05	100	UP_Col0_Bc_DOWN_bdg_bc
AT5G23630.1	0.722162	2.44802314476051e-05	0.000317975	99.97	DOWN_Col0_Bc_UP_bdg_bc		AT4G29590.1	-0.962708	2.72217549439705e-06	4.72165183381661e-05	100	UP_Col0_Bc_DOWN_bdg_bc
AT4G01850.1	0.690134	2.47801820938943e-05	0.000321237	99.97	DOWN_Col0_Bc_UP_bdg_bc		AT4G04955.2	-1.69726	2.72655520274812e-06	4.72525716949016e-05	100	UP_Col0_Bc_DOWN_bdg_bc
AT2G22430.1	0.996503	2.48666409328203e-05	0.000322187	99.97	DOWN_Col0_Bc_UP_bdg_bc		AT2G15680.1	-1.53958	2.75459380800666e-06	4.76710199084574e-05	100	UP_Col0_Bc_DOWN_bdg_bc
AT1G27200.1	1.29504	2.50399471798525e-05	0.000323868	99.97	DOWN_Col0_Bc_UP_bdg_bc		AT1G37130.1	-1.06249	2.786475249547e-06	4.8188704739341e-05	100	UP_Col0_Bc_DOWN_bdg_bc
AT4G17470.1	2.62729	2.50492307701978e-05	0.000323868	99.97	DOWN_Col0_Bc_UP_bdg_bc		AT5G46420.1	-0.66611	2.79599661691362e-06	4.83192414643477e-05	100	UP_Col0_Bc_DOWN_bdg_bc
AT3G23120.1	2.87609	2.50748029179835e-05	0.000324027	99.97	DOWN_Col0_Bc_UP_bdg_bc		AT4G31560.1	-1.00244	2.80343338712623e-06	4.8379476239568e-05	100	UP_Col0_Bc_DOWN_bdg_bc
AT1G05910.1	1.11391	2.51600251879669e-05	0.000324957	99.97	DOWN_Col0_Bc_UP_bdg_bc		AT1G53400.1	-0.851991	2.82703798426315e-06	4.8718160562024e-05	100	UP_Col0_Bc_DOWN_bdg_bc
AT1G50500.1	3.2195	2.53457462006755e-05	0.000327123	99.97	DOWN_Col0_Bc_UP_bdg_bc		AT1G55370.2	-1.31841	2.84264626952594e-06	4.88839338821287e-05	100	UP_Col0_Bc_DOWN_bdg_bc
AT3G11130.1	0.843252	2.5437481361056e-05	0.000327677	99.97	DOWN_Col0_Bc_UP_bdg_bc		AT3G11930.1	-0.976608	2.83988889943308e-06	4.88839338821287e-05	100	UP_Col0_Bc_DOWN_bdg_bc
AT2G24850.1	5.08335	2.5606302587105e-05	0.000329678	99.97	DOWN_Col0_Bc_UP_bdg_bc		AT4G17300.1	-1.09795	2.84183210452878e-06	4.88839338821287e-05	100	UP_Col0_Bc_DOWN_bdg_bc
AT1G01720.1	0.986963	2.58524869625128e-05	0.000332498	99.97	DOWN_Col0_Bc_UP_bdg_bc		AT3G14150.7	-2.08404	2.89514718721807e-06	4.96821053402916e-05	100	UP_Col0_Bc_DOWN_bdg_bc
AT1G11840.2	1.08667	2.60821054396779e-05	0.000335099	99.97	DOWN_Col0_Bc_UP_bdg_bc		AT2G04410.1	-0.987397	2.92096143497945e-06	5.00899885292555e-05	99.99	UP_Col0_Bc_DOWN_bdg_bc
AT3G44860.1	3.80903	2.60685576380784e-05	0.000335099	99.97	DOWN_Col0_Bc_UP_bdg_bc		AT1G78040.2	-0.712445	2.94876495229459e-06	5.05051452339268e-05	99.99	UP_Col0_Bc_DOWN_bdg_bc
AT4G24960.1	1.41398	2.62623050603768e-05	0.00033706	99.97	DOWN_Col0_Bc_UP_bdg_bc		AT2G18290.1	-0.986152	2.95342077650209e-06	5.05051452339268e-05	99.99	UP_Col0_Bc_DOWN_bdg_bc
AT5G47750.1	0.68627	2.64223314345726e-05	0.000338937	99.97	DOWN_Col0_Bc_UP_bdg_bc		AT2G15620.1	-1.13952	3.01530562911905e-06	5.14914952900051e-05	99.99	UP_Col0_Bc_DOWN_bdg_bc
AT1G05570.4	0.933398	2.66874062996494e-05	0.000342158	99.97	DOWN_Col0_Bc_UP_bdg_bc		AT4G40090.1	-3.9108	3.09873403965554e-06	5.27323135254239e-05	99.99	UP_Col0_Bc_DOWN_bdg_bc
AT5G54960.1	0.965036	2.67575839754515e-05	0.000342878	99.97	DOWN_Col0_Bc_UP_bdg_bc		AT5G03940.1	-1.14687	3.11347169931545e-06	5.29085598404018e-05	99.99	UP_Col0_Bc_DOWN_bdg_bc
AT2G45290.2	1.56655	2.68790943676078e-05	0.000344255	99.97	DOWN_Col0_Bc_UP_bdg_bc		AT1G08900.3	-8.5376	3.15797138654812e-06	5.35214757057218e-05	99.99	UP_Col0_Bc_DOWN_bdg_bc
AT3G28540.2	2.31321	2.71132923887722e-05	0.000346891	99.97	DOWN_Col0_Bc_UP_bdg_bc		AT2G03640.1	-0.849008	3.27083213823947e-06	5.52387154491091e-05	99.99	UP_Col0_Bc_DOWN_bdg_bc
AT5G66680.1	0.711389	2.71665286224019e-05	0.000347391	99.97	DOWN_Col0_Bc_UP_bdg_bc		AT3G62410.1	-1.34646	3.27594267254113e-06	5.52838928081342e-05	99.99	UP_Col0_Bc_DOWN_bdg_bc
AT5G44430.1	3.31332	2.73420004378971e-05	0.00034927	99.97	DOWN_Col0_Bc_UP_bdg_bc		AT2G36430.1	-1.13941	3.29360014913874e-06	5.55083829677284e-05	99.99	UP_Col0_Bc_DOWN_bdg_bc
AT5G07940.2	8.29196	2.7604910632109e-05	0.000352261	99.96	DOWN_Col0_Bc_UP_bdg_bc		AT3G19480.1	-1.23943	3.33135295822016e-06	5.60674716432269e-05	99.99	UP_Col0_Bc_DOWN_bdg_bc
AT5G48880.4	5.54666	2.75978712666425e-05	0.000352261	99.96	DOWN_Col0_Bc_UP_bdg_bc		AT4G32060.2	-8.40996	3.33551295251687e-06	5.60989293827151e-05	99.99	UP_Col0_Bc_DOWN_bdg_bc
AT2G20580.1	0.724096	2.78813094686396e-05	0.000355418	99.96	DOWN_Col0_Bc_UP_bdg_bc		AT5G63780.1	-0.98595	3.40231305308311e-06	5.7143924584293e-05	99.99	UP_Col0_Bc_DOWN_bdg_bc
AT5G11560.1	0.709994	2.81707342248182e-05	0.00035892	99.96	DOWN_Col0_Bc_UP_bdg_bc		AT5G52780.1	-0.988794	3.46518464509603e-06	5.80803843867978e-05	99.99	UP_Col0_Bc_DOWN_bdg_bc
AT4G22590.1	1.89591	2.85666542826072e-05	0.000363398	99.96	DOWN_Col0_Bc_UP_bdg_bc		AT5G16480.1	-1.40231	3.5052365304793e-06	5.85912847497455e-05	99.99	UP_Col0_Bc_DOWN_bdg_bc
AT3G02350.1	0.741592	2.8827218068343e-05	0.000365837	99.96	DOWN_Col0_Bc_UP_bdg_bc		AT1G57770.1	-1.51	3.50887342657157e-06	5.86120685333455e-05	99.99	UP_Col0_Bc_DOWN_bdg_bc
AT5G47910.1	0.703387	2.88629803463179e-05	0.000365837	99.96	DOWN_Col0_Bc_UP_bdg_bc		AT4G33490.1	-8.66447	3.52877558520955e-06	5.89043330133685e-05	99.99	UP_Col0_Bc_DOWN_bdg_bc
AT4G34131.1	1.63879	2.9083372505434e-05	0.000368249	99.96	DOWN_Col0_Bc_UP_bdg_bc		AT1G26580.2	-2.5238	3.53809813172192e-06	5.89795418989833e-05	99.99	UP_Col0_Bc_DOWN_bdg_bc
AT2G02010.1	2.1439	2.95724268232784e-05	0.000373905	99.96	DOWN_Col0_Bc_UP_bdg_bc		AT2G17020.2	-3.80396	3.66674503861805e-06	6.09167249020887e-05	99.99	UP_Col0_Bc_DOWN_bdg_bc
AT1G22410.1	1.34453	2.96392705807628e-05	0.000374513	99.96	DOWN_Col0_Bc_UP_bdg_bc		AT1G72640.4	-1.91067	3.67730892749177e-06	6.10094451330748e-05	99.99	UP_Col0_Bc_DOWN_bdg_bc
AT1G10070.1	1.05184	2.98922768463747e-05	0.000377126	99.96	DOWN_Col0_Bc_UP_bdg_bc		AT4G31780.1	-1.72495	3.68997759490454e-06	6.11781796506584e-05	99.99	UP_Col0_Bc_DOWN_bdg_bc
AT1G72830.1	1.8823	2.98828423493236e-05	0.000377126	99.96	DOWN_Col0_Bc_UP_bdg_bc		AT2G38330.1	-0.983501	3.70619659447349e-06	6.14055089346866e-05	99.99	UP_Col0_Bc_DOWN_bdg_bc
AT2G35980.1	3.24527	3.00322658150175e-05	0.000378697	99.96	DOWN_Col0_Bc_UP_bdg_bc		AT2G21280.1	-1.26011	3.7227993969817e-06	6.15972375900594e-05	99.99	UP_Col0_Bc_DOWN_bdg_bc
AT4G39200.2	1.34467	3.00717325972639e-05	0.000379	99.96	DOWN_Col0_Bc_UP_bdg_bc		AT4G01915.1	-1.64795	3.78080097073986e-06	6.2430380425811e-05	99.99	UP_Col0_Bc_DOWN_bdg_bc
AT3G18380.2	7.99011	3.02997159448348e-05	0.000381284	99.96	DOWN_Col0_Bc_UP_bdg_bc		AT1G33770.1	-1.66952	3.79282414590938e-06	6.25662535290317e-05	99.99	UP_Col0_Bc_DOWN_bdg_bc
AT4G34135.1	1.08663	3.03574444422049e-05	0.000381815	99.96	DOWN_Col0_Bc_UP_bdg_bc		AT1G26230.1	-1.962	3.81846138475761e-06	6.29120430752683e-05	99.99	UP_Col0_Bc_DOWN_bdg_bc
AT3G50970.1	2.08175	3.04264125743061e-05	0.000382486	99.96	DOWN_Col0_Bc_UP_bdg_bc		AT1G31812.1	-0.804994	3.87154807496254e-06	6.35659932558338e-05	99.99	UP_Col0_Bc_DOWN_bdg_bc
AT2G30860.1	1.16574	3.04742473671721e-05	0.000382694	99.96	DOWN_Col0_Bc_UP_bdg_bc		AT1G51805.2	-0.87671	3.87293621111173e-06	6.35659932558338e-05	99.99	UP_Col0_Bc_DOWN_bdg_bc
AT5G47010.1	0.645629	3.04615650757022e-05	0.000382694	99.96	DOWN_Col0_Bc_UP_bdg_bc		AT2G46320.5	-8.37365	3.88488556916549e-06	6.3719409121048e-05	99.99	UP_Col0_Bc_DOWN_bdg_bc
AT5G66620.4	8.11782	3.0760408990219e-05	0.000385344	99.96	DOWN_Col0_Bc_UP_bdg_bc		AT3G10520.1	-1.12735	3.94280071381834e-06	6.45828119598553e-05	99.99	UP_Col0_Bc_DOWN_bdg_bc
ATCG00270.1	0.554804	3.08059410114763e-05	0.000385673	99.96	DOWN_Col0_Bc_UP_bdg_bc		AT4G27030.1	-2.40006	3.95482401282513e-06	6.46068915450712e-05	99.99	UP_Col0_Bc_DOWN_bdg_bc
AT5G11040.1	0.761112	3.09152799586007e-05	0.000386844	99.96	DOWN_Col0_Bc_UP_bdg_bc		AT5G14460.1	-0.95339	3.95349342368031e-06	6.46068915450712e-05	99.99	UP_Col0_Bc_DOWN_bdg_bc
AT5G13390.1	0.753979	3.12384060075853e-05	0.000390488	99.96	DOWN_Col0_Bc_UP_bdg_bc		AT2G34770.1	-1.18039	3.97911571067632e-06	6.49171122738452e-05	99.99	UP_Col0_Bc_DOWN_bdg_bc
AT2G28150.2	7.99842	3.12584255560936e-05	0.000390539	99.96	DOWN_Col0_Bc_UP_bdg_bc		AT2G33855.1	-1.34464	3.99407172385773e-06	6.51177286110707e-05	99.99	UP_Col0_Bc_DOWN_bdg_bc
AT1G79150.1	1.24543	3.13345860716347e-05	0.000391091	99.96	DOWN_Col0_Bc_UP_bdg_bc		AT1G69530.4	-3.51232	4.01739752541488e-06	6.54314170369261e-05	99.99	UP_Col0_Bc_DOWN_bdg_bc
AT5G06510.1	6.02582	3.13242422127564e-05	0.000391091	99.96	DOWN_Col0_Bc_UP_bdg_bc		AT4G31530.2	-1.16661	4.01865612641036e-06	6.54314170369261e-05	99.99	UP_Col0_Bc_DOWN_bdg_bc
AT3G15950.1	1.31868	3.142917858091e-05	0.000391873	99.96	DOWN_Col0_Bc_UP_bdg_bc		AT2G45990.1	-0.959036	4.11037341231034e-06	6.67029980918858e-05	99.99	UP_Col0_Bc_DOWN_bdg_bc
AT4G08980.5	0.709713	3.14604022800798e-05	0.000392062	99.96	DOWN_Col0_Bc_UP_bdg_bc		AT4G26555.2	-2.2508	4.10961876068307e-06	6.67029980918858e-05	99.99	UP_Col0_Bc_DOWN_bdg_bc
AT5G23110.1	1.04499	3.16491986746131e-05	0.000393614	99.96	DOWN_Col0_Bc_UP_bdg_bc		AT1G29700.1	-0.998456	4.21674163820321e-06	6.82933658970371e-05	99.99	UP_Col0_Bc_DOWN_bdg_bc
AT2G35620.1	1.69931	3.20266311580786e-05	0.000398106	99.96	DOWN_Col0_Bc_UP_bdg_bc		ATCG00480.1	-0.795828	4.23844220060561e-06	6.85994531450299e-05	99.99	UP_Col0_Bc_DOWN_bdg_bc
AT5G66420.2	0.892649	3.22150881298697e-05	0.000400042	99.96	DOWN_Col0_Bc_UP_bdg_bc		AT5G24670.4	-1.15879	4.28313085233516e-06	6.92769539709269e-05	99.99	UP_Col0_Bc_DOWN_bdg_bc
AT5G45510.1	1.02929	3.23491119766336e-05	0.000401299	99.96	DOWN_Col0_Bc_UP_bdg_bc		AT3G55250.1	-0.732827	4.3068501991742e-06	6.96146189289623e-05	99.99	UP_Col0_Bc_DOWN_bdg_bc
AT4G27480.2	2.37638	3.27637434300422e-05	0.000405621	99.96	DOWN_Col0_Bc_UP_bdg_bc		AT4G32590.1	-1.60501	4.35066985416799e-06	7.01377244166331e-05	99.99	UP_Col0_Bc_DOWN_bdg_bc
AT3G20470.1	1.73922	3.27878706664086e-05	0.000405715	99.96	DOWN_Col0_Bc_UP_bdg_bc		AT3G49290.2	-1.93701	4.36899816202269e-06	7.03868598629024e-05	99.99	UP_Col0_Bc_DOWN_bdg_bc
AT4G39780.1	1.16496	3.28358240036271e-05	0.000406103	99.96	DOWN_Col0_Bc_UP_bdg_bc		AT1G22550.1	-1.8064	4.40797221891623e-06	7.09680629170418e-05	99.99	UP_Col0_Bc_DOWN_bdg_bc
AT1G31770.1	1.41841	3.28788638515051e-05	0.00040643	99.96	DOWN_Col0_Bc_UP_bdg_bc		AT4G26230.1	-1.15207	4.46791701128961e-06	7.18387076641233e-05	99.99	UP_Col0_Bc_DOWN_bdg_bc
AT5G56040.2	0.676281	3.30311648403401e-05	0.000407695	99.96	DOWN_Col0_Bc_UP_bdg_bc		AT1G34370.2	-1.55019	4.48480413527965e-06	7.20156614194938e-05	99.99	UP_Col0_Bc_DOWN_bdg_bc
AT1G61890.1	0.820037	3.31216976541457e-05	0.000408607	99.96	DOWN_Col0_Bc_UP_bdg_bc		AT1G22740.1	-0.959109	4.51897061235116e-06	7.25167446626836e-05	99.99	UP_Col0_Bc_DOWN_bdg_bc
AT4G11320.1	2.76816	3.32057140657661e-05	0.000409437	99.96	DOWN_Col0_Bc_UP_bdg_bc		AT2G42220.1	-1.15799	4.56552785683096e-06	7.31201086710768e-05	99.99	UP_Col0_Bc_DOWN_bdg_bc
AT5G24350.3	2.62815	3.34621796102834e-05	0.000411977	99.96	DOWN_Col0_Bc_UP_bdg_bc		AT2G45180.1	-0.554165	4.64780190385985e-06	7.42920189436815e-05	99.99	UP_Col0_Bc_DOWN_bdg_bc
AT3G18100.4	8.02679	3.35846708761802e-05	0.00041307	99.96	DOWN_Col0_Bc_UP_bdg_bc		AT5G62280.1	-1.2898	4.66479506475607e-06	7.45150042698935e-05	99.99	UP_Col0_Bc_DOWN_bdg_bc
AT1G20980.1	0.749383	3.38041909125252e-05	0.000415144	99.96	DOWN_Col0_Bc_UP_bdg_bc		AT1G56220.4	-0.72942	4.74876292614357e-06	7.57574635409797e-05	99.99	UP_Col0_Bc_DOWN_bdg_bc
AT4G23460.2	0.74409	3.38344318270337e-05	0.000415307	99.96	DOWN_Col0_Bc_UP_bdg_bc		AT5G24280.1	-8.33615	4.81393968329782e-06	7.66474349574753e-05	99.99	UP_Col0_Bc_DOWN_bdg_bc
AT2G01140.1	0.648761	3.41562210843991e-05	0.000418627	99.96	DOWN_Col0_Bc_UP_bdg_bc		AT3G25070.1	-0.731833	4.85530312229663e-06	7.72056252329869e-05	99.99	UP_Col0_Bc_DOWN_bdg_bc
AT1G79550.2	0.616385	3.42923163164652e-05	0.000420085	99.96	DOWN_Col0_Bc_UP_bdg_bc		AT3G52300.1	-0.598381	4.88854892241089e-06	7.76838325840349e-05	99.99	UP_Col0_Bc_DOWN_bdg_bc
AT2G33380.1	3.14983	3.46742255213944e-05	0.000424127	99.96	DOWN_Col0_Bc_UP_bdg_bc		AT2G02020.1	-1.88335	4.91965027785695e-06	7.80767310461185e-05	99.99	UP_Col0_Bc_DOWN_bdg_bc
AT4G23470.1	0.681904	3.47154566103307e-05	0.000424419	99.96	DOWN_Col0_Bc_UP_bdg_bc		AT1G48030.2	-0.91791	4.96665187402182e-06	7.87716134009367e-05	99.99	UP_Col0_Bc_DOWN_bdg_bc
AT1G14890.1	0.830332	3.51917843783656e-05	0.000429516	99.96	DOWN_Col0_Bc_UP_bdg_bc		AT5G06270.2	-2.05354	5.0877941854753e-06	8.05364602546342e-05	99.99	UP_Col0_Bc_DOWN_bdg_bc
AT1G68920.1	3.19062	3.51925781419026e-05	0.000429516	99.96	DOWN_Col0_Bc_UP_bdg_bc		AT2G21290.1	-1.05872	5.11020296655703e-06	8.08389213469305e-05	99.99	UP_Col0_Bc_DOWN_bdg_bc
AT4G21960.1	0.592054	3.57204461328083e-05	0.000434969	99.96	DOWN_Col0_Bc_UP_bdg_bc		AT4G17170.1	-0.81363	5.145789766591e-06	8.13493220169661e-05	99.99	UP_Col0_Bc_DOWN_bdg_bc
AT4G28200.1	0.939322	3.59813791215298e-05	0.000437928	99.96	DOWN_Col0_Bc_UP_bdg_bc		AT2G22540.3	-0.893321	5.16783244136666e-06	8.16450844027011e-05	99.99	UP_Col0_Bc_DOWN_bdg_bc
AT1G69270.1	1.14557	3.70254013083715e-05	0.000449295	99.96	DOWN_Col0_Bc_UP_bdg_bc		AT4G10920.1	-1.08402	5.26807510691299e-06	8.31215355786633e-05	99.99	UP_Col0_Bc_DOWN_bdg_bc
AT3G05500.1	0.937513	3.70531971881461e-05	0.00044941	99.96	DOWN_Col0_Bc_UP_bdg_bc		AT4G24930.1	-1.25693	5.34038617283629e-06	8.42082270446974e-05	99.99	UP_Col0_Bc_DOWN_bdg_bc
AT5G41900.1	2.28645	3.74303170235995e-05	0.000453535	99.95	DOWN_Col0_Bc_UP_bdg_bc		AT3G23050.3	-2.21868	5.43603004625452e-06	8.56611993389193e-05	99.99	UP_Col0_Bc_DOWN_bdg_bc
AT3G50370.1	0.657399	3.74494162613773e-05	0.000453542	99.95	DOWN_Col0_Bc_UP_bdg_bc		AT5G14410.1	-1.44431	5.48333080030473e-06	8.62571717415104e-05	99.99	UP_Col0_Bc_DOWN_bdg_bc
AT1G65970.1	2.37479	3.7563174718278e-05	0.000454695	99.95	DOWN_Col0_Bc_UP_bdg_bc		AT1G76990.1	-1.85691	5.73250718148694e-06	8.98129468075829e-05	99.99	UP_Col0_Bc_DOWN_bdg_bc
AT1G34420.1	1.88922	3.75983462551373e-05	0.000454895	99.95	DOWN_Col0_Bc_UP_bdg_bc		AT3G47430.1	-1.49369	5.76330867659207e-06	9.0180129630918e-05	99.99	UP_Col0_Bc_DOWN_bdg_bc
AT3G56200.1	1.32655	3.80783214767815e-05	0.000460021	99.95	DOWN_Col0_Bc_UP_bdg_bc		AT5G49970.1	-0.728355	5.77241512045919e-06	9.02649434673082e-05	99.99	UP_Col0_Bc_DOWN_bdg_bc
AT5G55070.1	0.978434	3.82768005747358e-05	0.00046219	99.95	DOWN_Col0_Bc_UP_bdg_bc		AT2G33990.1	-0.872858	5.79358469997601e-06	9.05381634543794e-05	99.99	UP_Col0_Bc_DOWN_bdg_bc
AT3G50950.1	0.693555	3.83076814905097e-05	0.000462335	99.95	DOWN_Col0_Bc_UP_bdg_bc		AT3G13550.1	-1.06076	5.87365749738294e-06	9.16724823428384e-05	99.99	UP_Col0_Bc_DOWN_bdg_bc
AT1G69450.3	1.79221	3.86731709426214e-05	0.000465599	99.95	DOWN_Col0_Bc_UP_bdg_bc		AT5G63670.1	-1.18359	5.94360301268948e-06	9.26460538349713e-05	99.99	UP_Col0_Bc_DOWN_bdg_bc
AT3G02520.1	0.843716	3.87255404010478e-05	0.000466001	99.95	DOWN_Col0_Bc_UP_bdg_bc		AT2G32500.2	-1.65144	6.08935420815918e-06	9.47370431063545e-05	99.99	UP_Col0_Bc_DOWN_bdg_bc
AT3G08590.1	0.844122	3.88821981480886e-05	0.000467656	99.95	DOWN_Col0_Bc_UP_bdg_bc		AT2G47410.6	-2.06992	6.12270088656517e-06	9.51953646414019e-05	99.99	UP_Col0_Bc_DOWN_bdg_bc
AT2G44350.1	0.737851	3.93388241403031e-05	0.000472224	99.95	DOWN_Col0_Bc_UP_bdg_bc		AT1G01160.1	-0.905285	6.25170185216769e-06	9.68934651619509e-05	99.99	UP_Col0_Bc_DOWN_bdg_bc
AT2G42610.2	2.57397	3.93893881334239e-05	0.000472457	99.95	DOWN_Col0_Bc_UP_bdg_bc		AT5G21222.4	-1.5918	6.2715093581262e-06	9.70775734271772e-05	99.99	UP_Col0_Bc_DOWN_bdg_bc
AT2G25320.1	1.46659	3.94490461306208e-05	0.000472848	99.95	DOWN_Col0_Bc_UP_bdg_bc		AT3G51630.2	-1.63714	6.33324118047978e-06	9.7909349764892e-05	99.99	UP_Col0_Bc_DOWN_bdg_bc
AT4G00360.1	1.05349	3.97495528763907e-05	0.000475751	99.95	DOWN_Col0_Bc_UP_bdg_bc		AT5G64240.2	-1.06264	6.35657289587105e-06	9.82080486271863e-05	99.99	UP_Col0_Bc_DOWN_bdg_bc
AT4G32640.1	1.2596	3.97415434191354e-05	0.000475751	99.95	DOWN_Col0_Bc_UP_bdg_bc		AT3G22170.1	-0.985443	6.36342088684252e-06	9.82518604520805e-05	99.99	UP_Col0_Bc_DOWN_bdg_bc
AT1G20780.3	7.91523	3.99776487538214e-05	0.000478014	99.95	DOWN_Col0_Bc_UP_bdg_bc		AT3G12550.1	-8.36059	6.42673089838395e-06	9.91043993952306e-05	99.99	UP_Col0_Bc_DOWN_bdg_bc
AT4G34100.1	0.969484	4.09170980954775e-05	0.00048877	99.95	DOWN_Col0_Bc_UP_bdg_bc		AT1G01040.2	-1.02605	6.47099793132144e-06	9.96615077623896e-05	99.99	UP_Col0_Bc_DOWN_bdg_bc
AT2G47600.1	1.15111	4.15512651158928e-05	0.000495195	99.95	DOWN_Col0_Bc_UP_bdg_bc		AT1G76990.3	-0.695457	6.57248397441295e-06	0.000101034	99.99	UP_Col0_Bc_DOWN_bdg_bc
AT2G37710.1	1.30996	4.18633959431822e-05	0.000498372	99.95	DOWN_Col0_Bc_UP_bdg_bc		AT5G63470.1	-0.963966	6.63730404090859e-06	0.000101902	99.99	UP_Col0_Bc_DOWN_bdg_bc
AT5G13430.1	0.539808	4.20777789102643e-05	0.000500681	99.95	DOWN_Col0_Bc_UP_bdg_bc		AT3G01920.1	-1.01243	6.70359523505494e-06	0.000102856	99.99	UP_Col0_Bc_DOWN_bdg_bc
AT5G25100.1	0.596771	4.22204777229669e-05	0.000501891	99.95	DOWN_Col0_Bc_UP_bdg_bc		AT3G44620.1	-0.953204	6.74588839223295e-06	0.00010344	99.99	UP_Col0_Bc_DOWN_bdg_bc
AT5G25520.2	1.12176	4.24286179252794e-05	0.00050412	99.95	DOWN_Col0_Bc_UP_bdg_bc		AT1G08520.1	-0.771303	6.75654291133402e-06	0.000103538	99.99	UP_Col0_Bc_DOWN_bdg_bc
AT2G01570.1	0.849317	4.30246536527812e-05	0.000510954	99.95	DOWN_Col0_Bc_UP_bdg_bc		AT5G14060.2	-1.13278	6.77798813419941e-06	0.000103802	99.99	UP_Col0_Bc_DOWN_bdg_bc
AT4G11380.1	0.823672	4.33047798480874e-05	0.000513783	99.95	DOWN_Col0_Bc_UP_bdg_bc		AT4G23890.1	-0.859038	6.84737056429225e-06	0.000104799	99.99	UP_Col0_Bc_DOWN_bdg_bc
AT4G26940.1	0.959479	4.35798124377988e-05	0.000516403	99.95	DOWN_Col0_Bc_UP_bdg_bc		AT5G24060.2	-0.923465	6.87501952878663e-06	0.000105156	99.99	UP_Col0_Bc_DOWN_bdg_bc
AT2G39950.2	7.98347	4.3770697108884e-05	0.000517932	99.95	DOWN_Col0_Bc_UP_bdg_bc		AT4G33110.2	-2.59314	6.96945780848345e-06	0.000106402	99.99	UP_Col0_Bc_DOWN_bdg_bc
AT3G18060.1	0.699362	4.3773184366065e-05	0.000517932	99.95	DOWN_Col0_Bc_UP_bdg_bc		AT1G70730.2	-8.28499	7.01025794508211e-06	0.000106891	99.99	UP_Col0_Bc_DOWN_bdg_bc
AT4G18700.1	0.556516	4.37813811900895e-05	0.000517932	99.95	DOWN_Col0_Bc_UP_bdg_bc		AT2G45380.4	-1.27559	7.1509810748791e-06	0.000108766	99.99	UP_Col0_Bc_DOWN_bdg_bc
AT5G20890.1	0.691354	4.39059333067232e-05	0.000519154	99.95	DOWN_Col0_Bc_UP_bdg_bc		AT1G12800.1	-0.749297	7.18659152291929e-06	0.000109174	99.99	UP_Col0_Bc_DOWN_bdg_bc
AT2G30360.1	1.27551	4.48423027200702e-05	0.000529204	99.95	DOWN_Col0_Bc_UP_bdg_bc		AT2G18890.1	-1.82124	7.1867539791513e-06	0.000109174	99.99	UP_Col0_Bc_DOWN_bdg_bc
AT5G09590.1	1.18263	4.51464068409169e-05	0.000532536	99.95	DOWN_Col0_Bc_UP_bdg_bc		AT4G37920.1	-0.925948	7.27771534521107e-06	0.000110419	99.99	UP_Col0_Bc_DOWN_bdg_bc
AT3G19390.1	2.22685	4.53515808120883e-05	0.000534699	99.95	DOWN_Col0_Bc_UP_bdg_bc		AT2G02570.2	-1.14007	7.29576297975599e-06	0.000110625	99.99	UP_Col0_Bc_DOWN_bdg_bc
AT1G22730.1	0.718837	4.5437060464348e-05	0.000535449	99.95	DOWN_Col0_Bc_UP_bdg_bc		AT5G16660.1	-0.747812	7.4905576209469e-06	0.000113438	99.99	UP_Col0_Bc_DOWN_bdg_bc
AT4G00450.3	2.95799	4.58121115886275e-05	0.00053909	99.95	DOWN_Col0_Bc_UP_bdg_bc		AT1G11000.3	-8.50203	7.62531262216749e-06	0.000115265	99.99	UP_Col0_Bc_DOWN_bdg_bc
AT1G43910.1	1.91153	4.61555712191909e-05	0.000542392	99.95	DOWN_Col0_Bc_UP_bdg_bc		AT3G16570.3	-2.17538	7.63669258449065e-06	0.000115365	99.99	UP_Col0_Bc_DOWN_bdg_bc
AT3G10500.2	7.95035	4.61253493436427e-05	0.000542392	99.95	DOWN_Col0_Bc_UP_bdg_bc		AT5G38410.2	-2.35816	7.69268313443114e-06	0.00011614	99.99	UP_Col0_Bc_DOWN_bdg_bc
AT4G30150.2	1.91267	4.61591663798874e-05	0.000542392	99.95	DOWN_Col0_Bc_UP_bdg_bc		AT2G37660.1	-1.0697	7.74354991128771e-06	0.000116764	99.99	UP_Col0_Bc_DOWN_bdg_bc
AT3G61890.1	1.24289	4.6342405230953e-05	0.000544284	99.95	DOWN_Col0_Bc_UP_bdg_bc		AT3G49470.2	-1.35757	7.74106335898277e-06	0.000116764	99.99	UP_Col0_Bc_DOWN_bdg_bc
AT2G47410.3	5.1892	4.63867346849257e-05	0.000544544	99.95	DOWN_Col0_Bc_UP_bdg_bc		AT5G61420.2	-0.740225	7.75869399309294e-06	0.00011692	99.99	UP_Col0_Bc_DOWN_bdg_bc
AT4G11160.2	1.19366	4.65518934712723e-05	0.000545437	99.95	DOWN_Col0_Bc_UP_bdg_bc		AT2G44230.1	-1.30323	7.78184301265187e-06	0.000117197	99.99	UP_Col0_Bc_DOWN_bdg_bc
AT5G02310.1	2.7163	4.65512084186188e-05	0.000545437	99.95	DOWN_Col0_Bc_UP_bdg_bc		AT1G05070.1	-1.03946	7.84381572321454e-06	0.000118057	99.99	UP_Col0_Bc_DOWN_bdg_bc
AT5G61010.1	2.38804	4.66172988229664e-05	0.000545942	99.95	DOWN_Col0_Bc_UP_bdg_bc		AT3G20550.1	-0.857569	8.16319595134107e-06	0.000122578	99.99	UP_Col0_Bc_DOWN_bdg_bc
AT5G64120.1	1.44961	4.71097142058024e-05	0.000550918	99.94	DOWN_Col0_Bc_UP_bdg_bc		AT4G01995.1	-1.61986	8.28410612831842e-06	0.000124302	99.99	UP_Col0_Bc_DOWN_bdg_bc
AT2G17500.1	8.04905	4.7269467182389e-05	0.000551732	99.94	DOWN_Col0_Bc_UP_bdg_bc		AT2G29180.1	-1.30691	8.29420203823454e-06	0.000124377	99.99	UP_Col0_Bc_DOWN_bdg_bc
AT3G02530.1	0.771666	4.75924824397639e-05	0.000554974	99.94	DOWN_Col0_Bc_UP_bdg_bc		AT2G43370.1	-1.38585	8.30819654043679e-06	0.000124435	99.99	UP_Col0_Bc_DOWN_bdg_bc
AT3G21250.1	6.33144	4.79051122052862e-05	0.000558088	99.94	DOWN_Col0_Bc_UP_bdg_bc		AT5G10490.2	-1.66618	8.30699903122644e-06	0.000124435	99.99	UP_Col0_Bc_DOWN_bdg_bc
AT5G35430.1	0.928848	4.8363071873477e-05	0.000562887	99.94	DOWN_Col0_Bc_UP_bdg_bc		AT1G27510.1	-0.712676	8.3169969232e-06	0.000124491	99.99	UP_Col0_Bc_DOWN_bdg_bc
AT2G35930.1	1.33431	4.84134431480412e-05	0.000563206	99.94	DOWN_Col0_Bc_UP_bdg_bc		AT5G11420.1	-1.49901	8.32381095942899e-06	0.000124516	99.99	UP_Col0_Bc_DOWN_bdg_bc
AT4G14130.1	2.65945	4.87952200813473e-05	0.000566839	99.94	DOWN_Col0_Bc_UP_bdg_bc		AT5G52882.1	-0.798187	8.3640741030513e-06	0.000124989	99.99	UP_Col0_Bc_DOWN_bdg_bc
AT2G24200.1	1.19298	4.89056690461354e-05	0.000567853	99.94	DOWN_Col0_Bc_UP_bdg_bc		AT3G48360.2	-1.2997	8.3927023726914e-06	0.000125317	99.99	UP_Col0_Bc_DOWN_bdg_bc
AT4G08510.1	1.27804	4.9261252953455e-05	0.000571169	99.94	DOWN_Col0_Bc_UP_bdg_bc		AT1G26150.1	-0.867473	8.46880326554927e-06	0.0001263	99.99	UP_Col0_Bc_DOWN_bdg_bc
AT1G18210.1	0.887161	4.93942811900282e-05	0.000572441	99.94	DOWN_Col0_Bc_UP_bdg_bc		AT5G06290.1	-1.21559	8.59056242357041e-06	0.000127727	99.99	UP_Col0_Bc_DOWN_bdg_bc
AT1G52000.2	3.46017	4.94389471889694e-05	0.000572687	99.94	DOWN_Col0_Bc_UP_bdg_bc		AT5G38140.1	-1.81253	8.66220092597212e-06	0.000128714	99.99	UP_Col0_Bc_DOWN_bdg_bc
AT3G04930.2	0.900757	4.95216530498563e-05	0.000573374	99.94	DOWN_Col0_Bc_UP_bdg_bc		AT5G01240.1	-0.866409	8.70019916171318e-06	0.000129043	99.99	UP_Col0_Bc_DOWN_bdg_bc
AT4G31180.1	0.57499	4.96334352314923e-05	0.000574397	99.94	DOWN_Col0_Bc_UP_bdg_bc		AT1G60010.1	-0.648139	8.73491097851441e-06	0.000129401	99.99	UP_Col0_Bc_DOWN_bdg_bc
AT3G62770.1	0.717316	4.99937947466893e-05	0.000578294	99.94	DOWN_Col0_Bc_UP_bdg_bc		AT2G16930.2	-0.745132	8.86596148034027e-06	0.000131184	99.99	UP_Col0_Bc_DOWN_bdg_bc
[truncated: 1,718 more rows]

## Sheet: DEGs_Col0_vs_lacs2-Bc
Supplementary Data 5: Differentially expressed genes (DEGs) of lacs2-3 cutin mutant infected with B. cinerea (6 hpi)
[truncated: 2,698 more rows]

## Sheet: DEGs_Col0_vs_cer1-4-Bc
Supplementary Data 5: Differentially expressed genes (DEGs) of cer1-4 wax mutant infected with B. cinerea (6 hpi)
[truncated: 114 more rows]

[truncated: 2 more sheets: DEGs_Col_vs_cer3-6_Bc, gene_abundance_infected]
