# Supplementary material for: Arabidopsis thaliana Cuticle Composition Contributes to Differential Defense Response to Botrytis cinerea
Source: Front Plant Sci. 2021 Nov 5;12:738949. doi: 10.3389/fpls.2021.738949 (PMC8603936; doi:10.3389/fpls.2021.738949)
Supplement: Supplementary Figure 1 — Reactive oxygen species (ROS) production at 6 hpi with Botrytis cinerea in leaves from 4-week-old plants of Arabidopsis thaliana cuticular mutants and wild-type (WT) Columbia-0 (Col-0) and C24 plants. Fluorescence after DCF-DA staining was observed on leaves by using epifluorescence microscopy. 3, 3′-Diaminobenzidine (DAB) and nitroblue tetrazolium (NBT) were used to detect the accumulation of hydrogen peroxide (H2O2) and superoxide (O2–), respectively. The experiment was carried out six times, with similar results (n = 6 ± SD). Scale bar = 100 μm. Different lowercase letter columns indicate significant differences, according to one-way analysis of variance (ANOVA) (p-value < 0.001) followed by Tukey’s test. Representative pictures are shown. [file Data_Sheet_1.zip › Supplementary Data 6.XLSX]

## Sheet: cutin_UpBcgenes_shared
Supplementary Data 6-1. List of up-regulated genes common among cutin-related mutants infected with B. cinerea 6hpi.
Gene Primary Identifier	Gene Defline	Gene Symbol	Gene Length	Gene Chromosome . Primary Identifier	Gene Chromosome Location . Start	Gene Chromosome Location . End
AT1G01550	BPS1-like protein (DUF793)	BPS1	2249	Chr1	199527	201775
AT1G02850	beta glucosidase 11	BGLU11	3047	Chr1	630374	633420
AT1G03080	kinase interacting (KIP1-like) family protein	NET1D	6753	Chr1	731554	738306
AT1G08230	Transmembrane amino acid transporter family protein		3376	Chr1	2583594	2586969
AT1G09530	phytochrome interacting factor 3	PIF3	3887	Chr1	3075768	3079654
AT1G09970	Leucine-rich receptor-like protein kinase family protein LRR XI-23	RLK7	3685	Chr1	3252098	3255782
AT1G10390	Nucleoporin autopeptidase		5919	Chr1	3406956	3412874
AT1G10410	CW14 protein (DUF1336)		3262	Chr1	3416430	3419691
AT1G13210	autoinhibited Ca2+/ATPase II	ACA.l	5105	Chr1	4508906	4514010
AT1G14170	RNA-binding KH domain-containing protein		2730	Chr1	4843184	4845913
AT1G14780	MAC/Perforin domain-containing protein		3344	Chr1	5090809	5094152
AT1G15750	Transducin family protein / WD-40 repeat family protein	TPL	6217	Chr1	5414817	5421033
AT1G20620	catalase 3	CAT3	3569	Chr1	7142972	7146540
AT1G21380	Target of Myb protein 1		3145	Chr1	7485636	7488780
AT1G21670	DPP6 amino-terminal domain protein		2481	Chr1	7610241	7612721
AT1G21750	PDI-like 1-1	PDIL1-1	3246	Chr1	7645610	7648855
AT1G23020	ferric reduction oxidase 3	FRO3	3929	Chr1	8149868	8153796
AT1G24160	triadin		3438	Chr1	8553313	8556750
AT1G26390	FAD-binding Berberine family protein		1767	Chr1	9130013	9131779
AT1G28440	HAESA-like 1	HSL1	3743	Chr1	9996713	10000455
AT1G30400	multidrug resistance-associated protein 1	ABCC1	10776	Chr1	10727317	10738092
AT1G30410	multidrug resistance-associated protein 13	ABCC12	8881	Chr1	10738683	10747563
AT1G30720	FAD-binding Berberine family protein		2051	Chr1	10897925	10899975
AT1G30730	FAD-binding Berberine family protein		1946	Chr1	10900681	10902626
AT1G34370	C2H2 and C2HC zinc fingers superfamily protein	STOP1	2291	Chr1	12550339	12552629
AT1G43160	related to AP2 6	RAP2.6	1141	Chr1	16263805	16264945
AT1G49050	Eukaryotic aspartyl protease family protein		2899	Chr1	18150466	18153364
AT1G49340	Phosphatidylinositol 3- and 4-kinase family protein	ATPI4K ALPHA	12623	Chr1	18252050	18264672
AT1G50420	scarecrow-like 3	SCL3	2607	Chr1	18677694	18680300
AT1G51980	Insulinase (Peptidase family M16) protein		3864	Chr1	19323055	19326918
AT1G54010	GDSL-like Lipase/Acylhydrolase superfamily protein		2276	Chr1	20158589	20160864
AT1G54710	autophagy 18h-like protein	ATG18H	4387	Chr1	20416770	20421156
AT1G55265	DUF538 family protein, putative (Protein of unknown function, DUF538)		693	Chr1	20617313	20618005
AT1G55325	RNA polymerase II transcription mediator	GCT	11102	Chr1	20637333	20648434
AT1G56010	NAC domain containing protein 1	NAC1	2711	Chr1	20946571	20949281
AT1G56340	calreticulin 1a	CRT1a	3145	Chr1	21089565	21092709
AT1G58230	binding protein		13103	Chr1	21566057	21579159
AT1G59870	ABC-2 and Plant PDR ABC-type transporter family protein	PEN3/ABCG36	5704	Chr1	22034423	22040126
AT1G60730	NAD(P)-linked oxidoreductase superfamily protein		2302	Chr1	22357976	22360277
AT1G61380	S-domain-1 29	SD1-29	4150	Chr1	22645923	22650072
AT1G62305	Core-2/I-branching beta-1,6-N-acetylglucosaminyltransferase family protein		2840	Chr1	23026692	23029531
AT1G63770	Peptidase M1 family protein		7288	Chr1	23657506	23664793
AT1G65690	Late embryogenesis abundant (LEA) hydroxyproline-rich glycoprotein family		1749	Chr1	24431417	24433165
AT1G69740	Aldolase superfamily protein	HEMB1	3424	Chr1	26231620	26235043
AT1G72680	cinnamyl-alcohol dehydrogenase	CAD1	1916	Chr1	27359109	27361024
AT1G72700	ATPase E1-E2 type family protein / haloacid dehalogenase-like hydrolase family protein		6013	Chr1	27365772	27371784
AT1G75820	Leucine-rich receptor-like protein kinase family protein	CLV1	3628	Chr1	28463344	28466971
AT1G76390	ARM repeat superfamily protein	PUB43	3504	Chr1	28655208	28658711
AT1G78900	vacuolar ATP synthase subunit A	VHA-A	4991	Chr1	29660088	29665078
AT1G79090	topoisomerase II-associated protein		4230	Chr1	29749101	29753330
AT2G02040	peptide transporter 2	PTR2	2544	Chr2	487398	489941
AT2G02220	phytosulfokin receptor 1	PSKR1	3605	Chr2	583797	587401
AT2G05380	glycine-rich protein 3 short isoform	GRP3S	1533	Chr2	1966610	1968142
AT2G05710	aconitase 3	ACO3	5350	Chr2	2141329	2146678
AT2G18090	PHD finger family protein / SWIB complex BAF60b domain-containing protein / GYF domain-containing protein		3646	Chr2	7864175	7867820
AT2G21520	Sec14p-like phosphatidylinositol transfer family protein		3718	Chr2	9215519	9219236
AT2G25320	TRAF-like family protein		6614	Chr2	10781622	10788235
AT2G26780	ARM repeat superfamily protein		13949	Chr2	11409828	11423776
AT2G28400	senescence regulator (Protein of unknown function, DUF584)		1190	Chr2	12147883	12149072
AT2G28840	hypothetical protein	XBAT31	2538	Chr2	12378272	12380809
AT2G30860	glutathione S-transferase PHI 9	GSTF9	1511	Chr2	13138882	13140392
AT2G31390	pfkB-like carbohydrate kinase family protein		2970	Chr2	13383423	13386392
AT2G32240	early endosome antigen		6857	Chr2	13684299	13691155
AT2G33170	Leucine-rich repeat receptor-like protein kinase family protein		4749	Chr2	14056100	14060848
AT2G34250	SecY protein transport family protein		2857	Chr2	14462023	14464879
AT2G34660	multidrug resistance-associated protein 2	ABCC2	10096	Chr2	14602470	14612565
AT2G36380	pleiotropic drug resistance 6	ABCG34	6391	Chr2	15257418	15263808
AT2G39200	Seven transmembrane MLO family protein	MLO12	3903	Chr2	16356041	16359943
AT2G39710	Eukaryotic aspartyl protease family protein		1654	Chr2	16561788	16563441
AT2G39800	delta1-pyrroline-5-carboxylate synthase 1	P5CS1	5248	Chr2	16598072	16603319
AT2G41220	glutamate synthase 2	GLU2	11298	Chr2	17177539	17188836
AT2G41700	ATP-binding cassette A1	ABCA1	13412	Chr2	17382890	17396301
AT2G42490	Copper amine oxidase family protein		4617	Chr2	17691407	17696023
AT2G43510	trypsin inhibitor protein 1	TI1	901	Chr2	18066960	18067860
AT2G45220	Plant invertase/pectin methylesterase inhibitor superfamily	PME17	2546	Chr2	18644061	18646606
AT2G47470	thioredoxin family protein	UNE5	2762	Chr2	19481254	19484015
AT2G47510	fumarase 1	FUM1	4260	Chr2	19498229	19502488
AT3G01100	hypothetical protein 1	HYP1	4003	Chr3	34658	38660
AT3G01720	peptidyl serine alpha-galactosyltransferase		3821	Chr3	262142	265962
AT3G03300	dicer-like 2	DCL2	8335	Chr3	767880	776214
AT3G04070	NAC domain containing protein 47	NAC047	1935	Chr3	1061300	1063234
AT3G05360	receptor like protein 30	RLP30	2694	Chr3	1530668	1533361
AT3G06810	acyl-CoA dehydrogenase-like protein	IBR3	4609	Chr3	2146243	2150851
AT3G06860	multifunctional protein 2	MFP2	4623	Chr3	2161735	2166357
AT3G07160	glucan synthase-like 10	GSL10	15055	Chr3	2264862	2279916
AT3G10490	NAC domain containing protein 52	NAC052	3378	Chr3	3267825	3271202
AT3G11130	Clathrin, heavy chain		9917	Chr3	3482149	3492065
AT3G12980	histone acetyltransferase of the CBP family 5	HAC5	8497	Chr3	4146399	4154895
AT3G13870	Root hair defective 3 GTP-binding protein (RHD3)	RHD3	5986	Chr3	4565370	4571355
AT3G14050	RELA/SPOT homolog 2	RSH2	3333	Chr3	4650714	4654046
AT3G14420	Aldolase-type TIM barrel family protein	GOX1	2788	Chr3	4821391	4824178
AT3G14990	Class I glutamine amidotransferase-like superfamily protein	DJ1A	2596	Chr3	5047376	5049971
AT3G15356	Legume lectin family protein		1122	Chr3	5174402	5175523
AT3G16520	UDP-glucosyl transferase 88A1	UGT88A1	2562	Chr3	5618408	5620969
AT3G17810	pyrimidine 1	PYD1	2699	Chr3	6093990	6096688
AT3G19960	myosin 1	ATM1	8953	Chr3	6948774	6957726
AT3G22160	VQ motif-containing protein		1207	Chr3	7817779	7818985
AT3G22170	far-red elongated hypocotyls 3	FHY3	4200	Chr3	7821997	7826196
AT3G24180	Beta-glucosidase, GBA2 type family protein		7209	Chr3	8734611	8741819
AT3G26840	Esterase/lipase/thioesterase family protein	PES2	3547	Chr3	9892791	9896337
AT3G28100	nodulin MtN21 /EamA-like transporter family protein	UMAMIT45	4972	Chr3	10456029	10461000
AT3G44300	nitrilase 2	NIT2	2337	Chr3	15983199	15985535
AT3G44310	nitrilase 1	NIT1	2882	Chr3	15986624	15989505
AT3G44530	histone chaperone HIRA-like protein	HIRA	6037	Chr3	16115498	16121534
AT3G46920	kinase superfamily with octicosapeptide/Phox/Bem1p domain-containing protein		4619	Chr3	17280430	17285048
AT3G48050	protein SUO	SUO	6356	Chr3	17733515	17739870
AT3G49390	CTC-interacting domain 10	CID10	4036	Chr3	18314006	18318041
AT3G51160	NAD(P)-binding Rossmann-fold superfamily protein	MUR1	1732	Chr3	19006993	19008724
AT3G53180	nodulin/glutamine synthase-like protein	NodGS	4641	Chr3	19706820	19711460
AT3G54140	peptide transporter 1	PTR1	3143	Chr3	20045603	20048745
AT3G54400	Eukaryotic aspartyl protease family protein		2739	Chr3	20140025	20142763
AT3G55240	Plant protein 1589 of unknown function		1998	Chr3	20473335	20475332
AT3G55450	PBS1-like 1	PBL1	2592	Chr3	20557644	20560235
AT3G56050	Protein kinase family protein		3558	Chr3	20797871	20801428
AT3G56860	UBP1-associated protein 2A	UBA2A	3594	Chr3	21048727	21052320
AT3G57550	guanylate kinase	AGK2	2962	Chr3	21306609	21309570
AT3G60860	SEC7-like guanine nucleotide exchange family protein		7539	Chr3	22484397	22491935
AT3G62590	alpha/beta-Hydrolases superfamily protein		2689	Chr3	23147918	23150606
AT3G63460	transducin family protein / WD-40 repeat family protein		6752	Chr3	23430623	23437374
AT3G63500	fibronectin type III domain protein (DUF1423)	TTA2	4055	Chr3	23446230	23450284
AT4G01870	tolB protein-like protein		2236	Chr4	808376	810611
AT4G02330	Plant invertase/pectin methylesterase inhibitor superfamily	PME41	2706	Chr4	1032350	1035055
AT4G02570	cullin 1	CUL1	5260	Chr4	1128515	1133774
AT4G02890	Ubiquitin family protein	UBQ14	1637	Chr4	1278530	1280166
AT4G08470	MAPK/ERK kinase kinase 3	MEKK3	3573	Chr4	5383688	5387260
AT4G10710	global transcription factor C	SPT16	4455	Chr4	6601903	6606357
AT4G11670	DNA topoisomerase 4 subunit B (DUF810)		8748	Chr4	7044401	7053148
AT4G12290	Copper amine oxidase family protein		3253	Chr4	7303985	7307237
AT4G12300	cytochrome P450, family 706, subfamily A, polypeptide 4	CYP706A4	2159	Chr4	7307737	7309895
AT4G12480	Bifunctional inhibitor/lipid-transfer protein/seed storage 2S albumin superfamily protein	EARLI1	930	Chr4	7406065	7406994
AT4G12490	Bifunctional inhibitor/lipid-transfer protein/seed storage 2S albumin superfamily protein		786	Chr4	7409621	7410406
AT4G13660	pinoresinol reductase 2	PRR2	2761	Chr4	7945683	7948443
AT4G14760	kinase interacting (KIP1-like) family protein	NET1B	6574	Chr4	8474776	8481349
AT4G15490	UDP-Glycosyltransferase superfamily protein	UGT84A3	2051	Chr4	8852656	8854706
AT4G15530	pyruvate orthophosphate dikinase	PPDK	6365	Chr4	8864615	8870979
AT4G15550	indole-3-acetate beta-D-glucosyltransferase	IAGLU	1738	Chr4	8877590	8879327
AT4G16760	acyl-CoA oxidase 1	ACX1	4362	Chr4	9424534	9428895
AT4G19960	K+ uptake permease 9	KUP9	3888	Chr4	10813183	10817070
AT4G20860	FAD-binding Berberine family protein		1846	Chr4	11172622	11174467
AT4G21410	cysteine-rich RLK (RECEPTOR-like protein kinase) 29	CRK29	3525	Chr4	11401711	11405235
AT4G23460	Adaptin family protein		5348	Chr4	12243671	12249018
AT4G24190	Chaperone protein htpG family protein	SHD	4507	Chr4	12551552	12556058
AT4G25880	pumilio 6	PUM6	4675	Chr4	13154708	13159382
AT4G26910	Dihydrolipoamide succinyltransferase		3595	Chr4	13519811	13523405
AT4G26940	Galactosyltransferase family protein		3496	Chr4	13529260	13532755
AT4G26970	aconitase 2	ACO2	5712	Chr4	13542918	13548629
AT4G27830	beta glucosidase 10	BGLU10	3011	Chr4	13861649	13864659
AT4G28490	Leucine-rich receptor-like protein kinase family protein	RLK5	3782	Chr4	14077676	14081457
AT4G29950	Ypt/Rab-GAP domain of gyp1p superfamily protein		3620	Chr4	14656954	14660573
AT4G30160	villin 4	VLN4	7005	Chr4	14753232	14760236
AT4G30200	vernalization5/VIN3-like protein	VEL1	3970	Chr4	14786532	14790501
AT4G30600	signal recognition particle receptor alpha subunit family protein		3369	Chr4	14937840	14941208
AT4G30890	ubiquitin-specific protease 24	UBP24	3398	Chr4	15036020	15039417
AT4G32640	Sec23/Sec24 protein transport family protein		8862	Chr4	15742001	15750862
AT4G32650	potassium channel protein	KAT3	3777	Chr4	15751271	15755047
AT4G33430	BRI1-associated receptor kinase	BAK1	4522	Chr4	16086311	16090832
AT4G34890	xanthine dehydrogenase 1	XDH1	6619	Chr4	16618573	16625191
AT4G35480	RING-H2 finger A3B	ATL45	1064	Chr4	16851972	16853035
AT4G36670	Major facilitator superfamily protein	PMT6	2233	Chr4	17287496	17289728
AT4G37530	Peroxidase superfamily protein		1706	Chr4	17634696	17636401
AT4G38540	FAD/NAD(P)-binding oxidoreductase family protein		1907	Chr4	18023121	18025027
AT4G39780	Integrase-type DNA-binding superfamily protein		1352	Chr4	18457906	18459257
AT4G39840	cell wall integrity/stress response component-like protein		2049	Chr4	18484901	18486949
AT5G01210	HXXXD-type acyl-transferase family protein		1802	Chr5	84474	86275
AT5G01830	ARM repeat superfamily protein	SAUR21	2865	Chr5	320349	323213
AT5G07010	sulfotransferase 2A	ST2A	1779	Chr5	2174668	2176446
AT5G07440	glutamate dehydrogenase 2	GDH2	2483	Chr5	2355759	2358241
AT5G07940	dentin sialophosphoprotein-like protein		6841	Chr5	2533581	2540421
AT5G08560	transducin family protein / WD-40 repeat family protein		3933	Chr5	2770782	2774714
AT5G11700	ephrin type-B receptor		9059	Chr5	3762391	3771449
AT5G13220	jasmonate-zim-domain protein 10	JAZ10	2292	Chr5	4218786	4221077
AT5G13330	related to AP2 6l	Rap2.6L	2945	Chr5	4271730	4274674
AT5G15490	UDP-glucose 6-dehydrogenase family protein	UGD3	2608	Chr5	5027638	5030245
AT5G17920	Cobalamin-independent synthase family protein	ATMS1	4828	Chr5	5935038	5939865
AT5G18310	ubiquitin hydrolase		2075	Chr5	6061298	6063372
AT5G19230	Glycoprotein membrane precursor GPI-anchored		1656	Chr5	6467193	6468848
AT5G19550	aspartate aminotransferase 2	ASP2	4001	Chr5	6597971	6601971
AT5G19690	staurosporin and temperature sensitive 3-like A	STT3A	6403	Chr5	6652306	6658708
AT5G20480	EF-TU receptor	EFR	4393	Chr5	6921509	6925901
AT5G20680	TRICHOME BIREFRINGENCE-LIKE 16	TBL16	4044	Chr5	6997990	7002033
AT5G20730	Transcriptional factor B3 family protein / auxin-responsive factor AUX/IAA-like protein	NPH4	5735	Chr5	7016445	7022179
AT5G20950	Glycosyl hydrolase family protein		4182	Chr5	7107272	7111453
AT5G23540	Mov34/MPN/PAD-1 family protein		1975	Chr5	7937630	7939604
AT5G26030	ferrochelatase 1	FC1	2735	Chr5	9096451	9099185
AT5G26340	Sugar transport protein 13;STP13	STP13/MSS1	4143	Chr5	9243398	9247540
AT5G27060	receptor like protein 53	RLP53	3501	Chr5	9521978	9525478
AT5G33290	xylogalacturonan deficient 1	XGD1	3867	Chr5	12558154	12562020
AT5G39030	Protein kinase superfamily protein		2810	Chr5	15619811	15622620
AT5G39520	hypothetical protein (DUF1997)		1832	Chr5	15823735	15825566
AT5G40760	glucose-6-phosphate dehydrogenase 6	G6PD6	4149	Chr5	16310663	16314811
AT5G42400	SET domain protein 25	SDG25	7731	Chr5	16953515	16961245
AT5G43900	myosin 2	MYA2	10558	Chr5	17656894	17667451
AT5G44240	aminophospholipid ATPase 2	ALA2	6805	Chr5	17816904	17823708
AT5G44390	FAD-binding Berberine family protein		2934	Chr5	17882079	17885012
AT5G44910	Toll-Interleukin-Resistance (TIR) domain family protein		1409	Chr5	18137349	18138757
AT5G45030	Trypsin family protein		3798	Chr5	18172410	18176207
AT5G46110	Glucose-6-phosphate/phosphate translocator-like protein	APE2	3666	Chr5	18697235	18700900
AT5G46270	Disease resistance protein (TIR-NBS-LRR class) family		5119	Chr5	18763972	18769090
AT5G47560	tonoplast dicarboxylate transporter	TDT	3735	Chr5	19287369	19291103
AT5G47690	binding protein		9764	Chr5	19317668	19327431
AT5G49680	SABRE-like protein		12488	Chr5	20176080	20188567
AT5G50200	nitrate transmembrane transporter	WR3	1636	Chr5	20436180	20437815
AT5G54440	CLUB	CLUB	8086	Chr5	22099764	22107849
AT5G55070	Dihydrolipoamide succinyltransferase		3958	Chr5	22347211	22351168
AT5G56250	hapless 8	HAP8	4569	Chr5	22768453	22773021
AT5G56350	Pyruvate kinase family protein		2969	Chr5	22819936	22822904
AT5G57660	CONSTANS-like 5	COL5	1653	Chr5	23355337	23356989
AT5G61780	TUDOR-SN protein 2	Tudor2	5767	Chr5	24821203	24826969
AT5G61960	MEI2-like protein 1	ML1	6346	Chr5	24878507	24884852
AT5G62640	proline-rich family protein	ELF5	3235	Chr5	25149329	25152563
AT5G64120	Peroxidase superfamily protein	PER71	1751	Chr5	25659257	25661007
AT5G64220	Calmodulin-binding transcription activator protein with CG-1 and Ankyrin domain		6147	Chr5	25686193	25692339
AT5G64570	beta-D-xylosidase 4	XYL4	3674	Chr5	25809975	25813648
AT5G66630	DA1-related protein 5	DAR5	3275	Chr5	26592648	26595922

## Sheet: wax_UpBcgenes_shared
Supplementary Data 6-2. List of up-regulated genes common among wax-related mutants infected with B. cinerea 6hpi.
Gene Primary Identifier	Gene Defline	Gene Symbol	Gene Length	Gene Chromosome . Primary Identifier	Gene Chromosome Location . Start	Gene Chromosome Location . End
AT1G03250	R3H domain protein	R3H	2089	Chr1	793315	795403
AT1G16560	Per1-like family protein		2325	Chr1	5668384	5670708
AT1G19020	HUP35, HYPOXIA RESPONSE UNKNOWN PROTEIN 35, SDA1, SMALL DEFENSE-ASSOCIATED PROTEIN 1		704	Chr1	6568002	6568705
AT1G35340	ATP-dependent protease La (LON) domain protein		2280	Chr1	12977668	12979947
AT1G50140	P-loop containing nucleoside triphosphate hydrolases superfamily protein		9497	Chr1	18569686	18579182
AT2G29110	glutamate receptor 2.8	GLR2.8	3830	Chr2	12506795	12510624
AT3G11960	Cleavage and polyadenylation specificity factor (CPSF) A subunit protein		7415	Chr3	3786314	3793728
AT4G23810	WRKY family transcription factor	WRKY53	1613	Chr4	12392370	12393982
AT4G24790	AAA-type ATPase family protein		4249	Chr4	12777440	12781688
AT5G37770	EF hand calcium-binding protein family	TCH2	2106	Chr5	14997514	14999619
AT5G45140	nuclear RNA polymerase C2	NRPC2	11049	Chr5	18247149	18258197

## Sheet: cutin_DownBc_shared
Supplementary Data 6-3. List of down-regulated genes common among cutin-related mutants infected with B. cinerea 6hpi.
Gene Primary Identifier	Gene Defline	Gene Symbol	Gene Length	Gene Chromosome . Primary Identifier	Gene Chromosome Location . Start	Gene Chromosome Location . End
AT1G01100	60S acidic ribosomal protein family		1302	Chr1	49909	51210
AT1G01170	ozone-responsive stress-like protein (DUF1138)		807	Chr1	73931	74737
AT1G01620	plasma membrane intrinsic protein 1C	PIP1C	1879	Chr1	225665	227543
AT1G02840	RNA-binding (RRM/RBD/RNP motifs) family protein	SR34	3355	Chr1	626639	629993
AT1G04040	HAD superfamily, subfamily IIIB acid phosphatase		1526	Chr1	1042362	1043887
AT1G05385	photosystem II 11 kDa protein-like protein	LPA19	1090	Chr1	1582671	1583760
AT1G07110	fructose-2,6-bisphosphatase	F2KP	6172	Chr1	2178022	2184193
AT1G07200	Double Clp-N motif-containing P-loop nucleoside triphosphate hydrolases superfamily protein		4242	Chr1	2208477	2212718
AT1G07590	Tetratricopeptide repeat (TPR)-like superfamily protein		2915	Chr1	2336477	2339391
AT1G08110	lactoylglutathione lyase family protein / glyoxalase I family protein		2682	Chr1	2535251	2537932
AT1G08550	non-photochemical quenching 1	NPQ1	3121	Chr1	2706868	2709988
AT1G10890	arginine/glutamate-rich 1 protein		3163	Chr1	3627646	3630808
AT1G11930	Putative pyridoxal phosphate-dependent enzyme, YBL036C type		2062	Chr1	4028595	4030656
AT1G12900	glyceraldehyde 3-phosphate dehydrogenase A subunit 2	GAPA-2	2017	Chr1	4392438	4394454
AT1G14150	PsbQ-like 2	PnsL2	1023	Chr1	4839801	4840823
AT1G15200	protein-protein interaction regulator family protein		2885	Chr1	5228300	5231184
AT1G16810	7-dehydrocholesterol reductase-like protein		1308	Chr1	5755588	5756895
AT1G18020	FMN-linked oxidoreductases superfamily protein		2000	Chr1	6202235	6204234
AT1G18170	FKBP-like peptidyl-prolyl cis-trans isomerase family protein		1641	Chr1	6254094	6255734
AT1G18620	LONGIFOLIA protein	TRM3	4915	Chr1	6409655	6414569
AT1G18730	NDH dependent flow 6	PnsB4	1942	Chr1	6460403	6462344
AT1G20020	ferredoxin-NADP[+]-oxidoreductase 2	FNR2	2467	Chr1	6942625	6945091
AT1G21065	secondary thiamine-phosphate synthase enzyme		1675	Chr1	7374115	7375789
AT1G22630	SSUH2-like protein		1082	Chr1	8003223	8004304
AT1G22740	RAB GTPase homolog G3B	RABG3B	1695	Chr1	8049090	8050784
AT1G23130	Polyketide cyclase/dehydrase and lipid transport superfamily protein		926	Chr1	8200321	8201246
AT1G24050	RNA-processing, Lsm domain-containing protein		1942	Chr1	8506968	8508909
AT1G24706	THO2	THO2	13769	Chr1	8741836	8755604
AT1G24880	UDP-3-O-acyl N-acetylglycosamine deacetylase family protein	LpxC2	2172	Chr1	8775901	8778072
AT1G30880	hypothetical protein		1151	Chr1	10993002	10994152
AT1G31812	acyl-CoA-binding protein 6	ACBP6	1468	Chr1	11410766	11412233
AT1G32060	phosphoribulokinase	PRK	2441	Chr1	11532199	11534639
AT1G32470	Single hybrid motif superfamily protein		1096	Chr1	11739304	11740399
AT1G35420	alpha/beta-Hydrolases superfamily protein		1486	Chr1	13026206	13027691
AT1G43670	Inositol monophosphatase family protein	FBP	3203	Chr1	16467298	16470500
AT1G44920	transmembrane protein		1541	Chr1	16982904	16984444
AT1G50250	FTSH protease 1	FTSH1	2955	Chr1	18614201	18617155
AT1G50732	transmembrane protein		1204	Chr1	18802552	18803755
AT1G51430	cTAGE family protein		1536	Chr1	19068241	19069776
AT1G52870	Peroxisomal membrane 22 kDa (Mpv17/PMP22) family protein		2484	Chr1	19685545	19688028
AT1G54410	dehydrin family protein		1378	Chr1	20309473	20310850
AT1G55370	NDH-dependent cyclic electron flow 5	NDF5	2682	Chr1	20673768	20676449
AT1G56220	Dormancy/auxin associated family protein		2048	Chr1	21042951	21044998
AT1G64370	filaggrin-like protein		1301	Chr1	23888832	23890132
AT1G67700	multidrug resistance protein		2014	Chr1	25374072	25376085
AT1G67870	glycine-rich protein		1830	Chr1	25449222	25451051
AT1G67910	hypothetical protein		1290	Chr1	25471288	25472577
AT1G69510	cAMP-regulated phosphoprotein 19-related protein		1765	Chr1	26126304	26128068
AT1G70280	NHL domain-containing protein		3001	Chr1	26465804	26468804
AT1G70620	cyclin-like protein		4577	Chr1	26626528	26631104
AT1G72416	Chaperone DnaJ-domain superfamily protein		1775	Chr1	27258747	27260521
AT1G72645	transmembrane protein		959	Chr1	27348261	27349219
AT1G73655	FKBP-like peptidyl-prolyl cis-trans isomerase family protein		1470	Chr1	27690350	27691819
AT1G73885	AT-rich interactive domain protein		845	Chr1	27786864	27787708
AT1G74880	NAD(P)H:plastoquinone dehydrogenase complex subunit O	NdhO	1250	Chr1	28129828	28131077
AT1G74910	ADP-glucose pyrophosphorylase family protein		3611	Chr1	28135361	28138971
AT1G75250	RAD-like 6	RL6	1265	Chr1	28244317	28245581
AT1G75690	DnaJ/Hsp40 cysteine-rich domain superfamily protein	LQY1	1791	Chr1	28421730	28423520
AT1G77490	thylakoidal ascorbate peroxidase	TAPX	3594	Chr1	29117500	29121093
AT1G78450	SOUL heme-binding family protein		1040	Chr1	29516989	29518028
AT1G78995	hypothetical protein		1184	Chr1	29715072	29716255
AT1G79040	photosystem II subunit R	PSBR	1058	Chr1	29735952	29737009
AT1G79700	Integrase-type DNA-binding superfamily protein	WRI4	3431	Chr1	29990336	29993766
AT2G01320	ABC-2 type transporter family protein	ABCG7	4108	Chr2	154097	158204
AT2G01590	chlororespiratory reduction 3	CRR3	1368	Chr2	266559	267926
AT2G03640	Nuclear transport factor 2 (NTF2) family protein with RNA binding (RRM-RBD-RNP motifs) domain-containing protein		2599	Chr2	1104307	1106905
AT2G05620	proton gradient regulation 5	PGR5	1213	Chr2	2080647	2081859
AT2G06520	photosystem II subunit X	PSBX	720	Chr2	2587729	2588448
AT2G13360	alanine:glyoxylate aminotransferase	AGT	2740	Chr2	5538740	5541479
AT2G15680	Calcium-binding EF-hand family protein	CML30	647	Chr2	6830995	6831641
AT2G17695	outer envelope protein		2422	Chr2	7682781	7685202
AT2G18328	RAD-like 4	RL4	670	Chr2	7964326	7964995
AT2G21240	basic pentacysteine 4	BPC4	1865	Chr2	9101277	9103141
AT2G21290	30S ribosomal protein S31		800	Chr2	9112798	9113597
AT2G21330	fructose-bisphosphate aldolase 1	FBA1	2498	Chr2	9128122	9130619
AT2G21370	xylulose kinase-1	XK-1	2692	Chr2	9137451	9140142
AT2G21650	Homeodomain-like superfamily protein	MEE3	1187	Chr2	9259511	9260697
AT2G22540	K-box region and MADS-box transcription factor family protein	SVP	4255	Chr2	9579647	9583901
AT2G22990	sinapoylglucose 1	SNG1	4249	Chr2	9786087	9790335
AT2G23600	acetone-cyanohydrin lyase	ACL	2021	Chr2	10041820	10043840
AT2G23610	methyl esterase 3	MES3	2804	Chr2	10044179	10046982
AT2G23670	homolog of Synechocystis YCF37	YCF37	709	Chr2	10063155	10063863
AT2G24790	CONSTANS-like 3	COL3	1310	Chr2	10566836	10568145
AT2G26340	hypothetical protein		1826	Chr2	11215208	11217033
AT2G26500	cytochrome b6f complex subunit (petM)		993	Chr2	11270082	11271074
AT2G27290	FAM210B-like protein, putative (DUF1279)		1615	Chr2	11678305	11679919
AT2G27350	OTU-like cysteine protease family protein	OTLD1	4756	Chr2	11699548	11704303
AT2G29290	NAD(P)-binding Rossmann-fold superfamily protein		2319	Chr2	12585856	12588174
AT2G30570	photosystem II reaction center W	PSBW	1284	Chr2	13019028	13020311
AT2G31960	glucan synthase-like 3	GSL03	11909	Chr2	13588522	13600430
AT2G32090	Lactoylglutathione lyase / glyoxalase I family protein		1672	Chr2	13644298	13645969
AT2G32860	beta glucosidase 33	BGLU33	3697	Chr2	13940187	13943883
AT2G32880	TRAF-like family protein		2013	Chr2	13948733	13950745
AT2G33990	IQ-domain 9	iqd9	2257	Chr2	14360255	14362511
AT2G35130	Tetratricopeptide repeat (TPR)-like superfamily protein		2781	Chr2	14807449	14810229
AT2G35370	glycine decarboxylase complex H	GDCH	1258	Chr2	14891041	14892298
AT2G35830	ureidoglycolate hydrolase		1078	Chr2	15052199	15053276
AT2G36430	transmembrane protein, putative (DUF247)		1789	Chr2	15289975	15291763
AT2G36835	hypothetical protein		1953	Chr2	15449580	15451532
AT2G37540	NAD(P)-binding Rossmann-fold superfamily protein		2494	Chr2	15751568	15754061
AT2G38230	pyridoxine biosynthesis 1.1	PDX1.1	1283	Chr2	16011233	16012515
AT2G44230	hypothetical protein (DUF946)		2256	Chr2	18286321	18288576
AT2G45740	peroxin 11D	PEX11D	1969	Chr2	18839435	18841403
AT2G45820	Remorin family protein		1789	Chr2	18862953	18864741
AT2G46630	serine/arginine repetitive matrix protein		1930	Chr2	19145218	19147147
AT2G48070	resistance to phytophthora 1	RPH1	1751	Chr2	19662715	19664465
AT3G01500	carbonic anhydrase 1	CA1	4239	Chr3	194426	198664
AT3G01690	alpha/beta-Hydrolases superfamily protein		2402	Chr3	256295	258696
AT3G01860	hypothetical protein		2127	Chr3	302472	304598
AT3G04870	zeta-carotene desaturase	ZDS	3933	Chr3	1342455	1346387
AT3G06070	hypothetical protein		1221	Chr3	1830970	1832190
AT3G06770	Pectin lyase-like superfamily protein		2869	Chr3	2134773	2137641
AT3G10850	Metallo-hydrolase/oxidoreductase superfamily protein	GLY2	2213	Chr3	3397549	3399761
AT3G14420	Aldolase-type TIM barrel family protein	GOX1	2788	Chr3	4821391	4824178
AT3G14595	Ribosomal protein L18ae family		1791	Chr3	4908731	4910521
AT3G15095	Serine/Threonine-kinase pakA-like protein	HCF243	2461	Chr3	5081780	5084240
AT3G16570	rapid alkalinization factor 23	RALF23	1965	Chr3	5644593	5646557
AT3G16670	Pollen Ole e 1 allergen and extensin family protein		983	Chr3	5681380	5682362
AT3G20550	SMAD/FHA domain-containing protein	DDL	3585	Chr3	7174436	7178020
AT3G20810	2-oxoglutarate (2OG) and Fe(II)-dependent oxygenase superfamily protein	JMJD5	2776	Chr3	7275645	7278420
AT3G23490	cyanase	CYN	2004	Chr3	8422649	8424652
AT3G23760	transferring glycosyl group transferase		1973	Chr3	8562745	8564717
AT3G27610	Nucleotidylyl transferase superfamily protein		2779	Chr3	10225486	10228264
AT3G43540	initiation factor 4F subunit (DUF1350)		2696	Chr3	15430660	15433355
AT3G45160	Putative membrane lipoprotein		838	Chr3	16533428	16534265
AT3G47860	chloroplastic lipocalin	CHL	1752	Chr3	17656602	17658353
AT3G48740	Nodulin MtN3 family protein	SWEET11	2367	Chr3	18052466	18054832
AT3G49470	nascent polypeptide-associated complex subunit alpha-like protein 2	NACA2	1711	Chr3	18340934	18342644
AT3G49870	ADP-ribosylation factor-like A1C	ARLA1C	2012	Chr3	18492274	18494285
AT3G50210	2-oxoglutarate (2OG) and Fe(II)-dependent oxygenase superfamily protein		2378	Chr3	18614112	18616489
AT3G50820	photosystem II subunit O-2	PSBO2	1635	Chr3	18890874	18892508
AT3G51270	protein serine/threonine kinase		3471	Chr3	19033542	19037012
AT3G51510	transmembrane protein		1383	Chr3	19108990	19110372
AT3G51880	high mobility group B1	HMGB1	2265	Chr3	19246936	19249200
AT3G53460	chloroplast RNA-binding protein 29	CP29	2545	Chr3	19818975	19821519
AT3G53920	RNApolymerase sigma-subunit C	SIGC	3192	Chr3	19960789	19963980
AT3G54050	high cyclic electron flow 1	HCEF1	1986	Chr3	20016837	20018822
AT3G55170	Ribosomal L29 family protein		1621	Chr3	20452910	20454530
AT3G55460	SC35-like splicing factor 30	SCL30	3084	Chr3	20560802	20563885
AT3G57040	response regulator 9	ARR9	2509	Chr3	21109059	21111567
AT3G57050	cystathionine beta-lyase	CBL	3038	Chr3	21111700	21114737
AT3G57320	threonine-tRNA ligase 2		1530	Chr3	21209916	21211445
AT3G61210	S-adenosyl-L-methionine-dependent methyltransferases superfamily protein		1265	Chr3	22658632	22659896
AT3G62410	CP12 domain-containing protein 2	CP12-2	637	Chr3	23090944	23091580
AT3G62550	Adenine nucleotide alpha hydrolases-like superfamily protein		1544	Chr3	23135630	23137173
AT3G62950	Thioredoxin superfamily protein		864	Chr3	23266227	23267090
AT3G63160	outer envelope membrane protein	OEP6	636	Chr3	23333399	23334034
AT3G63540	thylakoid lumenal protein (Mog1/PsbP/DUF1795-like photosystem II reaction center PsbP family protein)		1163	Chr3	23458642	23459804
AT4G00050	basic helix-loop-helix (bHLH) DNA-binding superfamily protein	UNE10	2545	Chr4	17639	20183
AT4G00165	Bifunctional inhibitor/lipid-transfer protein/seed storage 2S albumin superfamily protein		728	Chr4	69230	69957
AT4G00180	Plant-specific transcription factor YABBY family protein	YAB3	3032	Chr4	72545	75576
AT4G01150	CURVATURE THYLAKOID 1A-like protein		1340	Chr4	493546	494885
AT4G03260	Outer arm dynein light chain 1 protein		4589	Chr4	1428102	1432690
AT4G03280	photosynthetic electron transfer C	PETC	1718	Chr4	1440146	1441863
AT4G03520	Thioredoxin superfamily protein	ATHM2	2002	Chr4	1562203	1564204
AT4G09350	Chaperone DnaJ-domain superfamily protein	NdhT	1366	Chr4	5931110	5932475
AT4G12340	copper ion binding protein		1363	Chr4	7321148	7322510
AT4G13670	plastid transcriptionally active 5	PTAC5	2444	Chr4	7948579	7951022
AT4G17340	tonoplast intrinsic protein 2;2	TIP2;2	1533	Chr4	9698940	9700472
AT4G18740	Rho termination factor		1282	Chr4	10303343	10304624
AT4G22890	PGR5-LIKE A	PGR5-LIKE A	2551	Chr4	12006986	12009536
AT4G23400	plasma membrane intrinsic protein 1;5	PIP1;5	1828	Chr4	12220641	12222468
AT4G23890	NAD(P)H-quinone oxidoreductase subunit S	NdhS	1051	Chr4	12420414	12421464
AT4G24750	Rhodanese/Cell cycle control phosphatase superfamily protein		2977	Chr4	12757958	12760934
AT4G24810	Protein kinase superfamily protein		3662	Chr4	12786130	12789791
AT4G25500	arginine/serine-rich splicing factor 35	RS40	2987	Chr4	13024498	13027484
AT4G26520	Aldolase superfamily protein	FBA7	2573	Chr4	13388290	13390862
AT4G26530	Aldolase superfamily protein	FBA5	2512	Chr4	13390754	13393265
AT4G27130	Translation initiation factor SUI1 family protein		2003	Chr4	13604466	13606468
AT4G28025	hypothetical protein		2018	Chr4	13935538	13937555
AT4G28030	Acyl-CoA N-acyltransferases (NAT) superfamily protein		1599	Chr4	13937573	13939171
AT4G28260	acyl-UDP-N-acetylglucosamine O-acyltransferase		2589	Chr4	14004401	14006989
AT4G33740	myb-like protein X		2333	Chr4	16186791	16189123
AT4G34190	stress enhanced protein 1	2001-09-01	1404	Chr4	16372333	16373736
AT4G35100	plasma membrane intrinsic protein 3	PIP3	2047	Chr4	16708361	16710407
AT4G35450	ankyrin repeat-containing protein 2	AKR2	2648	Chr4	16839526	16842173
AT4G35490	mitochondrial ribosomal protein L11	MRPL11	1112	Chr4	16855825	16856936
AT4G36540	BR enhanced expression 2	BEE2	1714	Chr4	17243583	17245296
AT4G37080	ternary complex factor MIP1 leucine-zipper protein (Protein of unknown function, DUF547)		4000	Chr4	17472980	17476979
AT4G37240	HTH-type transcriptional regulator		834	Chr4	17524461	17525294
AT4G40090	arabinogalactan protein 3	AGP3	870	Chr4	18580827	18581696
AT5G01220	sulfoquinovosyldiacylglycerol 2	SQD2	3575	Chr5	86543	90117
AT5G01350	UvrABC system C protein		1970	Chr5	145387	147356
AT5G01650	Tautomerase/MIF superfamily protein		1662	Chr5	242450	244111
AT5G02840	LHY/CCA1-like 1	LCL1	3332	Chr5	648648	651979
AT5G03120	transmembrane protein		1495	Chr5	733887	735381
AT5G04440	RAP release 2, galactose-binding-like domain protein, putative (DUF1997)		2284	Chr5	1254757	1257040
AT5G07580	ethylene-responsive transcription factor		624	Chr5	2399726	2400349
AT5G08330	TCP family transcription factor	TCP11	1593	Chr5	2680401	2681993
AT5G09660	peroxisomal NAD-malate dehydrogenase 2	PMDH2	2374	Chr5	2993411	2995784
AT5G10150	UPSTREAM OF FLC protein (DUF966)		2173	Chr5	3181938	3184110
AT5G11450	PsbP domain protein (Mog1/PsbP/DUF1795-like photosystem II reaction center PsbP family protein)	PPD5	2256	Chr5	3654392	3656647
AT5G12140	cystatin-1	CYS1	1468	Chr5	3922591	3924058
AT5G12950	proline-tRNA ligase (DUF1680)		4541	Chr5	4092519	4097059
AT5G16710	dehydroascorbate reductase 1	DHAR3	1926	Chr5	5483260	5485185
AT5G17870	plastid-specific 50S ribosomal protein 6	PSRP6	876	Chr5	5907589	5908464
AT5G18100	copper/zinc superoxide dismutase 3	CSD3	1699	Chr5	5987187	5988885
AT5G18600	Thioredoxin superfamily protein		873	Chr5	6183166	6184038
AT5G21170	5'-AMP-activated protein kinase beta-2 subunit protein	AKINBETA1	3137	Chr5	7205477	7208613
AT5G21430	Chaperone DnaJ-domain superfamily protein	NdhU	1461	Chr5	7222179	7223639
AT5G21930	P-type ATPase of Arabidopsis 2	PAA2	6169	Chr5	7243002	7249170
AT5G22090	FAF-like protein (DUF3049)		7161	Chr5	7314583	7321743
AT5G22620	phosphoglycerate/bisphosphoglycerate mutase family protein		3333	Chr5	7516949	7520281
AT5G22920	CHY-type/CTCHY-type/RING-type Zinc finger protein		2418	Chr5	7664871	7667288
AT5G23040	cell growth defect factor-like protein (DUF3353)	CDF1	2030	Chr5	7729171	7731200
AT5G23060	calcium sensing receptor	CaS	2018	Chr5	7736518	7738535
AT5G23920	transmembrane protein		1065	Chr5	8073222	8074286
AT5G24105	arabinogalactan protein 41	AGP41	1101	Chr5	8151907	8153007
AT5G24800	basic leucine zipper 9	BZIP9	1470	Chr5	8515200	8516669
AT5G26740	organic solute transporter ostalpha protein (DUF300)		3022	Chr5	9291839	9294860
AT5G35170	adenylate kinase family protein		4803	Chr5	13419080	13423882
AT5G35480	hypothetical protein		1750	Chr5	13687847	13689596
AT5G37260	Homeodomain-like superfamily protein	RVE2	1745	Chr5	14751344	14753088
AT5G38520	alpha/beta-Hydrolases superfamily protein		2143	Chr5	15421289	15423431
AT5G40890	chloride channel A	CLC-A	4111	Chr5	16381314	16385424
AT5G43700	AUX/IAA transcriptional regulator family protein	ATAUX2-11	1537	Chr5	17550179	17551715
AT5G44680	DNA glycosylase superfamily protein		2093	Chr5	18023985	18026077
AT5G45040	Cytochrome c	CYTC6A	1518	Chr5	18175371	18176888
AT5G46110	Glucose-6-phosphate/phosphate translocator-like protein	APE2	3666	Chr5	18697235	18700900
AT5G48790	LOW PSII ACCUMULATION protein (DUF1995)		2207	Chr5	19779860	19782066
AT5G51110	Transcriptional coactivator/pterin dehydratase		1988	Chr5	20777501	20779488
AT5G51545	low psii accumulation2	LPA2	1167	Chr5	20936423	20937589
AT5G51550	EXORDIUM like 3	EXL3	1533	Chr5	20939363	20940895
AT5G52040	RNA-binding (RRM/RBD/RNP motifs) family protein	RS41	3390	Chr5	21130320	21133709
AT5G53490	Tetratricopeptide repeat (TPR)-like superfamily protein		1467	Chr5	21723235	21724701
AT5G54770	thiazole biosynthetic enzyme, chloroplast (ARA6) (THI1) (THI4)	THI1	1814	Chr5	22246519	22248332
AT5G56100	glycine-rich protein / oleosin		933	Chr5	22716917	22717849
AT5G57655	xylose isomerase family protein		3391	Chr5	23346675	23350065
AT5G58260	oxidoreductases, acting on NADH or NADPH, quinone or similar compound as acceptor	NdhN	1434	Chr5	23560568	23562001
AT5G58310	methyl esterase 18	MES18	1093	Chr5	23574992	23576084
AT5G62140	ATP-dependent Clp protease ATP-binding subunit		1288	Chr5	24954216	24955503
AT5G62980	Dihydroneopterin aldolase	FOLB2	1277	Chr5	25276017	25277293
AT5G63370	Protein kinase superfamily protein		3461	Chr5	25383810	25387270
AT5G63670	SPT4 homolog 2	SPT42	1674	Chr5	25487927	25489600
AT5G63780	RING/FYVE/PHD zinc finger superfamily protein	SHA1	2767	Chr5	25523827	25526593
AT5G64040	photosystem I reaction center subunit PSI-N, chloroplast, putative / PSI-N, putative (PSAN)	PSAN	1188	Chr5	25628521	25629708
AT5G64240	metacaspase 3	MC3	1797	Chr5	25695620	25697416
AT5G64460	Phosphoglycerate mutase family protein		2788	Chr5	25772848	25775635
AT5G64770	root meristem growth factor	RGF9	851	Chr5	25897321	25898171
AT5G67385	Phototropic-responsive NPH3 family protein		3768	Chr5	26883663	26887430

## Sheet: wax_DownBc_shared
Supplementary Data 6-4. List of down-regulated genes common among wax-related mutants infected with B. cinerea 6hpi.
Gene Primary Identifier	Gene Defline	Gene Symbol	Gene Length	Gene Chromosome . Primary Identifier	Gene Chromosome Location . Start	Gene Chromosome Location . End
AT1G60960	iron regulated transporter 3	IRT3	2001	Chr1	22445299	22447299
AT1G67580	Protein kinase superfamily protein		4180	Chr1	25327282	25331461
AT2G02990	ribonuclease 1	RNS1	1381	Chr2	873506	874886
AT2G26690	Major facilitator superfamily protein		3847	Chr2	11347147	11350993
AT3G49500	RNA-dependent RNA polymerase 6	RDR6	4700	Chr3	18348974	18353673
AT3G59220	pirin	PRN	1978	Chr3	21893812	21895789
AT4G20320	CTP synthase family protein		5172	Chr4	10974456	10979627
