# Supplementary material for: Arabidopsis thaliana Cuticle Composition Contributes to Differential Defense Response to Botrytis cinerea
Source: Front Plant Sci. 2021 Nov 5;12:738949. doi: 10.3389/fpls.2021.738949 (PMC8603936; doi:10.3389/fpls.2021.738949)
Supplement: Supplementary Figure 1 — Reactive oxygen species (ROS) production at 6 hpi with Botrytis cinerea in leaves from 4-week-old plants of Arabidopsis thaliana cuticular mutants and wild-type (WT) Columbia-0 (Col-0) and C24 plants. Fluorescence after DCF-DA staining was observed on leaves by using epifluorescence microscopy. 3, 3′-Diaminobenzidine (DAB) and nitroblue tetrazolium (NBT) were used to detect the accumulation of hydrogen peroxide (H2O2) and superoxide (O2–), respectively. The experiment was carried out six times, with similar results (n = 6 ± SD). Scale bar = 100 μm. Different lowercase letter columns indicate significant differences, according to one-way analysis of variance (ANOVA) (p-value < 0.001) followed by Tukey’s test. Representative pictures are shown. [file Data_Sheet_1.zip › Supplementary Data 7.XLSX]

## Sheet: Upregulated_Bc_eca2
Supplementary Data 7-1: Enriched gene ontology (GO) terms for biological processes (BP) of up-regulated genes of eca2 cutin-related mutant infected with B. cinerea (6 hpi)
GO_ID	GO_name	Gene_number	p-value	Fold_enrichment	FDR	Genes
GO:0046686	response to cadmium ion	68	6.25258e-17	3.12238	7.1467e-14	AT3G03780, AT4G25100, AT5G17330, AT1G09780, AT3G09440, AT3G23990, AT5G09590, AT2G30870, AT2G36530, AT3G19170, AT5G44070, AT2G44350, AT4G34050, AT2G20420, AT3G14990, AT5G07440, AT2G01140, AT2G21790, AT1G75280, AT3G04120, AT5G42020, AT1G62740, AT4G02930, AT1G56340, AT3G52880, AT3G22890, AT2G33590, AT5G17920, AT4G24460, AT4G09000, AT1G02930, AT5G08300, AT2G05710, AT1G77510, AT2G47470, AT4G39230, AT4…
GO:0006952	defense response	88	5.32849e-11	2.1002	2.13888e-08	AT5G45000, AT4G21380, AT3G25250, AT4G24970, AT5G46450, AT1G61560, AT3G05360, AT1G72930, AT4G02380, AT1G19100, AT2G33060, AT1G71400, AT5G05190, AT2G39200, AT1G17600, AT4G11890, AT4G36150, AT4G15975, AT2G03760, AT1G05010, AT5G44910, AT2G43620, AT4G11170, AT2G46450, AT4G34131, AT3G11840, AT4G23570, AT3G54420, AT1G63750, AT4G21390, AT1G31540, AT1G70520, AT3G55270, AT1G57630, AT4G39950, AT3G15010, AT3…
GO:0006468	protein phosphorylation	107	5.61385e-11	1.93138	2.13888e-08	AT4G02420, AT1G61360, AT1G14370, AT1G25390, AT4G11890, AT1G51790, AT5G45800, AT3G09010, AT1G09970, AT4G02410, AT4G25390, AT5G61560, AT5G66210, AT2G02800, AT1G49340, AT2G23200, AT3G14840, AT3G53810, AT3G51630, AT4G18950, AT5G38250, AT4G23260, AT5G45780, AT1G67520, AT1G16130, AT5G63650, AT4G21400, AT2G13790, AT3G54030, AT5G63370, AT1G68690, AT5G44290, AT3G56050, AT1G74330, AT4G08470, AT1G75820, AT1…
GO:0006979	response to oxidative stress	49	1.07068e-09	2.64427	2.89766e-07	AT4G25100, AT2G39800, AT3G25250, AT4G02380, AT5G64120, AT1G52200, AT4G11850, AT5G05340, AT2G01140, AT1G09970, AT1G75280, AT2G31570, AT3G04120, AT1G14540, AT5G17000, AT1G09210, AT1G56340, AT5G26030, AT2G47510, AT1G02930, AT2G05710, AT2G32700, AT5G39580, AT1G20620, AT4G37530, AT4G26970, AT1G13340, AT1G14870, AT3G49120, AT2G37040, AT3G22200, AT5G54810, AT4G08390, AT1G78410, AT3G44340, AT4G12720, AT4…
GO:0052696	flavonoid glucuronidation	28	1.26757e-09	3.92593	2.89766e-07	AT4G01070, AT3G21790, AT2G36970, AT1G01390, AT2G43820, AT3G11340, AT4G34135, AT4G15490, AT4G15550, AT4G34131, AT2G31750, AT2G36800, AT2G28080, AT3G53150, AT2G15480, AT2G36780, AT2G30140, AT5G03490, AT2G15490, AT1G24100, AT3G16520, AT3G46670, AT1G05560, AT4G15260, AT1G05680, AT2G29740, AT3G50740, AT1G22400
GO:0042742	defense response to bacterium	46	5.13626e-09	2.61729	9.78457e-07	AT4G02420, AT4G23260, AT3G49120, AT5G49520, AT4G23180, AT4G31500, AT1G80460, AT5G40990, AT5G65210, AT5G64440, AT2G30770, AT5G46350, AT5G46470, AT3G21630, AT4G23100, AT5G44070, AT5G57220, AT1G22070, AT1G51890, AT1G02920, AT4G34390, AT4G12720, AT5G10030, AT2G25110, AT3G54640, AT4G23250, AT3G09830, AT4G23270, AT1G59870, AT3G57330, AT2G30860, AT4G23210, AT4G39950, AT5G64810, AT1G02930, AT1G24100, AT3…
GO:0055114	oxidation-reduction process	136	2.76927e-08	1.6058	4.52182e-06	AT2G39800, AT2G26170, AT1G65840, AT3G04870, AT5G42250, AT1G37130, AT1G59960, AT4G21580, AT3G18080, AT5G44390, AT5G57220, AT1G74790, AT2G42490, AT1G71040, AT5G05340, AT1G05010, AT1G76690, AT2G21790, AT4G34890, AT3G06300, AT3G02580, AT3G04120, AT3G06540, AT1G14540, AT5G46340, AT1G17890, AT2G17720, AT1G30730, AT4G39950, AT4G13660, AT3G13070, AT4G37370, AT5G04140, AT5G40760, AT4G12290, AT5G39580, AT3…
GO:0009651	response to salt stress	63	1.06404e-07	2.04408	1.37293e-05	AT3G03780, AT2G39800, AT1G10370, AT1G31470, AT1G56570, AT1G59960, AT5G09590, AT1G28380, AT2G36530, AT4G11890, AT1G25220, AT3G47950, AT4G19810, AT5G07440, AT2G03760, AT1G06180, AT3G04120, AT5G27600, AT1G09210, AT3G57530, AT1G56340, AT1G55450, AT3G55270, AT5G63980, AT5G17920, AT2G47510, AT3G17510, AT1G51980, AT1G43160, AT1G02930, AT4G14630, AT1G24460, AT2G05710, AT1G77510, AT5G13330, AT1G21750, AT4…
GO:0009813	flavonoid biosynthetic process	29	1.12873e-07	3.14075	1.37293e-05	AT4G25640, AT4G01070, AT3G21790, AT2G36970, AT1G01390, AT2G43820, AT3G11340, AT4G15490, AT4G15550, AT4G34131, AT2G31750, AT2G36800, AT2G28080, AT3G53150, AT2G15480, AT2G36780, AT2G30140, AT5G03490, AT2G15490, AT1G24100, AT3G16520, AT3G19010, AT3G46670, AT1G05560, AT4G15260, AT1G05680, AT2G29740, AT3G50740, AT1G22400
GO:0009611	response to wounding	35	1.20116e-07	2.76196	1.37293e-05	AT3G25250, AT2G30490, AT1G55020, AT4G02380, AT2G37040, AT2G38870, AT3G14050, AT5G08790, AT2G47800, AT3G16470, AT5G13220, AT2G02990, AT1G76690, AT1G05630, AT4G16760, AT5G22500, AT1G20510, AT3G54420, AT5G50200, AT1G71697, AT1G51760, AT1G43160, AT1G74020, AT1G18150, AT3G13790, AT2G02860, AT4G26070, AT1G07640, AT2G32700, AT2G02220, AT5G05730, AT1G76680, AT5G47910, AT1G01720, AT3G15356
GO:0009617	response to bacterium	23	3.48677e-07	3.54104	3.62307e-05	AT3G54420, AT3G09830, AT5G49520, AT1G80460, AT3G26830, AT3G28930, AT2G30750, AT2G30770, AT1G31930, AT3G53180, AT4G39950, AT5G57220, AT3G15352, AT3G44300, AT1G25220, AT4G34390, AT2G32700, AT2G26440, AT5G05730, AT2G46450, AT4G15760, AT4G19660, AT2G45220
GO:0009636	response to toxic substance	17	8.66232e-07	4.37645	8.25086e-05	AT1G10370, AT2G29490, AT2G29460, AT4G01070, AT2G30870, AT2G37760, AT4G29210, AT2G15490, AT1G02930, AT1G17170, AT1G02920, AT5G02780, AT3G50740, AT4G15550, AT3G09270, AT5G39050, AT2G29420
GO:0008652	cellular amino acid biosynthetic process	17	5.04401e-06	3.86904	0.000443485	AT4G04610, AT3G54640, AT5G17990, AT3G59760, AT1G62180, AT5G54810, AT4G21990, AT1G55920, AT4G39940, AT1G25220, AT2G45300, AT1G48850, AT5G04140, AT2G04400, AT5G05730, AT2G41220, AT1G22410
GO:0006749	glutathione metabolic process	16	5.66692e-06	4.05258	0.000462663	AT3G24170, AT1G10370, AT2G29490, AT2G29460, AT2G30860, AT2G30870, AT4G29210, AT1G02930, AT1G17170, AT1G02920, AT1G75270, AT5G02780, AT1G78380, AT3G09270, AT2G02390, AT2G29420
GO:0007165	signal transduction	54	1.09778e-05	1.88445	0.000836509	AT5G45000, AT1G58230, AT5G46450, AT5G42010, AT3G05360, AT1G72930, AT2G33060, AT1G71400, AT1G33610, AT1G17600, AT4G36150, AT5G61530, AT5G44910, AT1G09530, AT4G11170, AT1G63750, AT1G31540, AT1G57630, AT5G61240, AT1G33600, AT2G20570, AT3G17510, AT1G01560, AT1G18150, AT3G44670, AT4G14390, AT5G19390, AT1G33590, AT5G40170, AT3G04210, AT1G15240, AT3G25510, AT1G48090, AT4G04220, AT4G03450, AT5G46470, AT5…
GO:0008152	metabolic process	40	2.16306e-05	2.0731	0.00154523	AT2G04160, AT4G26970, AT4G01070, AT3G21790, AT2G36970, AT3G02410, AT5G06570, AT1G25220, AT1G01390, AT2G43820, AT4G34135, AT4G15490, AT4G15550, AT1G20510, AT4G34131, AT1G05675, AT1G08940, AT2G31750, AT1G68620, AT2G36800, AT2G28080, AT3G53150, AT2G15480, AT2G36780, AT2G30140, AT5G03490, AT3G63010, AT1G51760, AT2G15490, AT1G24100, AT3G16520, AT5G08300, AT2G05710, AT2G03730, AT3G46670, AT1G05560, AT1…
GO:0052544	defense response by callose deposition in cell wall	8	2.84952e-05	7.85187	0.00191589	AT4G39950, AT5G57220, AT3G54640, AT1G24100, AT4G31500, AT1G59870, AT4G23100, AT5G44070
GO:0009751	response to salicylic acid	25	4.50515e-05	2.53286	0.00286077	AT1G15780, AT5G40990, AT5G54610, AT1G28480, AT1G74650, AT5G08790, AT5G13220, AT3G20470, AT2G03760, AT2G05520, AT2G40750, AT1G06180, AT2G37710, AT4G04695, AT4G23270, AT4G23170, AT4G05320, AT4G02890, AT1G21270, AT1G43160, AT5G13330, AT1G05560, AT1G76680, AT2G25000, AT2G29420
GO:0009737	response to abscisic acid	47	5.04046e-05	1.87329	0.00303223	AT3G04110, AT2G39800, AT4G23260, AT5G41580, AT3G28580, AT1G63840, AT1G56570, AT1G55020, AT4G02380, AT5G24240, AT5G26340, AT5G46350, AT1G31930, AT2G36530, AT3G02410, AT3G53180, AT4G11890, AT3G14050, AT4G19810, AT4G34390, AT4G13510, AT3G20470, AT3G07370, AT2G05520, AT1G05630, AT4G12480, AT3G11820, AT3G02880, AT3G57530, AT1G59870, AT3G18490, AT3G26830, AT4G21410, AT5G64750, AT1G65690, AT2G33590, AT2…
GO:0006099	tricarboxylic acid cycle	13	9.71793e-05	3.85186	0.00539053	AT3G09810, AT3G55410, AT4G26970, AT4G26910, AT5G66760, AT2G17130, AT2G47510, AT2G44350, AT5G08300, AT2G20420, AT5G09660, AT2G05710, AT5G55070
GO:0010200	response to chitin	22	9.90387e-05	2.59761	0.00539053	AT3G52450, AT5G48655, AT1G62300, AT5G49520, AT2G33710, AT2G13790, AT1G71520, AT3G21630, AT2G37430, AT4G33050, AT1G74650, AT2G21210, AT4G35480, AT3G16530, AT5G56960, AT4G15975, AT4G31550, AT1G07520, AT1G34180, AT5G09800, AT5G01830, AT3G11840
GO:0052033	pathogen-associated molecular pattern dependent induction by symbiont of host innate immune response	6	0.000104961	10.4692	0.00545319	AT3G09830, AT3G49120, AT2G39660, AT3G62600, AT1G61380, AT2G25110
GO:0009407	toxin catabolic process	12	0.000111562	4.09663	0.00554416	AT1G10370, AT2G29490, AT2G29460, AT1G02930, AT1G17170, AT1G02920, AT2G30860, AT2G30870, AT1G78380, AT3G09270, AT2G02390, AT2G29420
GO:0000162	tryptophan biosynthetic process	9	0.000145839	5.43591	0.00694559	AT3G54640, AT1G25220, AT5G17990, AT4G31500, AT5G38530, AT2G04400, AT5G05730, AT1G25083, AT5G54810
GO:0009620	response to fungus	15	0.000152184	3.27161	0.00695784	AT3G10985, AT4G02330, AT3G05360, AT5G40990, AT4G02380, AT2G39660, AT5G05190, AT5G08790, AT2G32700, AT1G05010, AT4G16760, AT3G11820, AT2G46450, AT4G19660, AT2G45220
GO:0009809	lignin biosynthetic process	14	0.000309132	3.23312	0.0135899	AT1G09480, AT1G33030, AT4G01070, AT2G33590, AT5G14700, AT2G36880, AT1G72680, AT4G36220, AT4G34050, AT5G13420, AT5G05340, AT1G80820, AT4G34230, AT5G54160
GO:0006536	glutamate metabolic process	6	0.000345555	8.56567	0.0146285	AT5G11520, AT5G19550, AT5G17330, AT1G65960, AT2G02010, AT3G22200
GO:0006807	nitrogen compound metabolic process	8	0.00041177	5.46217	0.016809	AT5G19550, AT3G44300, AT5G22300, AT5G67420, AT1G65960, AT3G44310, AT3G54140, AT5G64370
GO:0006096	glycolytic process	14	0.000479652	3.09651	0.0189049	AT3G04120, AT1G09780, AT2G36580, AT5G63680, AT1G16300, AT2G36530, AT5G56350, AT3G52930, AT2G01140, AT3G08590, AT1G79550, AT1G74030, AT2G22480, AT3G13930
GO:0002237	response to molecule of bacterial origin	7	0.000865621	5.78559	0.0329801	AT1G80460, AT5G18520, AT4G26070, AT3G05360, AT1G79550, AT4G23210, AT2G25000
GO:0019419	sulfate reduction	4	0.000978869	15.7037	0.0360918	AT4G04610, AT5G04590, AT1G62180, AT4G21990
GO:0080167	response to karrikin	19	0.00123917	2.33102	0.0442618	AT1G10370, AT1G33590, AT2G30490, AT5G48540, AT1G80460, AT4G02940, AT5G40780, AT3G09440, AT3G17609, AT2G37040, AT1G71100, AT5G13750, AT4G13510, AT4G37370, AT3G13790, AT1G61800, AT3G52930, AT1G05680, AT4G35110
GO:0009817	defense response to fungus, incompatible interaction	10	0.00155179	3.56903	0.0537482	AT5G38900, AT4G16950, AT1G02920, AT1G59870, AT5G40990, AT1G61560, AT3G21630, AT3G15356, AT4G19660, AT2G39200
GO:0048194	Golgi vesicle budding	5	0.00251041	7.85187	0.0843942	AT1G13210, AT1G68710, AT1G59820, AT3G25610, AT1G72700
GO:0006886	intracellular protein transport	24	0.00276029	1.9528	0.0901432	AT4G23460, AT3G49350, AT3G06540, AT1G14010, AT1G21900, AT5G22770, AT4G24920, AT5G16830, AT3G59570, AT4G29950, AT1G21380, AT2G43490, AT4G31490, AT3G44340, AT3G11130, AT1G76970, AT1G73430, AT5G50460, AT2G45070, AT4G32640, AT1G54030, AT4G01800, AT1G79990, AT3G11820
GO:0009684	indoleacetic acid biosynthetic process	6	0.00335773	5.54249	0.105689	AT4G39950, AT3G44300, AT4G31500, AT2G20610, AT3G44310, AT5G54810
GO:0009749	response to glucose	8	0.00342125	3.92593	0.105689	AT1G56570, AT4G34390, AT1G72320, AT1G61800, AT5G64750, AT1G79550, AT1G31930, AT5G49470
GO:0055085	transmembrane transport	25	0.00440205	1.85186	0.129203	AT1G30400, AT2G01420, AT4G35300, AT5G01500, AT4G27730, AT4G24120, AT1G65730, AT1G14360, AT1G58200, AT1G07030, AT2G39210, AT2G17500, AT5G15640, AT5G65980, AT3G13080, AT1G54115, AT5G12860, AT5G13750, AT2G02860, AT1G79410, AT5G61520, AT4G28390, AT1G76520, AT2G47490, AT5G13490
GO:0009682	induced systemic resistance	6	0.0044085	5.23458	0.129203	AT4G39950, AT5G57220, AT4G31500, AT2G30750, AT2G30770, AT4G12480
GO:0009555	pollen development	23	0.00573937	1.87143	0.164003	AT3G01040, AT2G39800, AT4G25640, AT2G30490, AT3G02230, AT1G15330, AT1G14360, AT1G09780, AT3G09660, AT2G37040, AT1G78900, AT2G02810, AT3G10490, AT5G64630, AT3G53810, AT3G08590, AT2G03120, AT3G07160, AT3G11330, AT5G56270, AT4G16760, AT4G17530, AT4G34200
GO:0009624	response to nematode	12	0.00686645	2.54655	0.191423	AT3G60160, AT5G12860, AT2G47800, AT3G51860, AT1G71880, AT2G38290, AT1G61800, AT2G32700, AT4G32650, AT5G52450, AT2G39350, AT1G60960
GO:0034976	response to endoplasmic reticulum stress	6	0.0071749	4.71112	0.19526	AT5G42020, AT1G77510, AT4G24190, AT2G47470, AT1G04980, AT1G21750
GO:0009225	nucleotide-sugar metabolic process	6	0.00893226	4.48678	0.237432	AT1G78570, AT4G20460, AT2G28760, AT1G30620, AT4G12250, AT2G47650
GO:0046685	response to arsenic-containing substance	5	0.00975177	5.60848	0.253324	AT4G18910, AT4G13180, AT5G44070, AT4G33540, AT1G30400
GO:0042744	hydrogen peroxide catabolic process	13	0.0105598	2.2938	0.263829	AT5G19880, AT1G14540, AT3G49120, AT1G07890, AT3G52880, AT2G37130, AT5G64120, AT4G08770, AT4G08390, AT5G05340, AT5G39580, AT1G20620, AT4G37530
GO:0006520	cellular amino acid metabolic process	8	0.0106178	3.22128	0.263829	AT5G11520, AT5G19550, AT1G27980, AT2G20610, AT5G07440, AT3G04520, AT5G36160, AT5G27380
GO:0046777	protein autophosphorylation	17	0.0119043	1.97751	0.289502	AT4G23250, AT4G04695, AT3G57530, AT1G16130, AT1G70520, AT1G16670, AT2G39660, AT1G61380, AT5G66210, AT3G21630, AT1G18890, AT4G28490, AT2G01450, AT5G04870, AT1G09970, AT1G04400, AT5G58140
GO:0006855	drug transmembrane transport	11	0.0127454	2.46773	0.303501	AT2G04050, AT4G25640, AT3G26590, AT1G51340, AT2G47800, AT1G33110, AT1G59870, AT3G21690, AT3G23550, AT5G52450, AT2G04040
GO:0010150	leaf senescence	13	0.0135742	2.21901	0.316639	AT5G51640, AT3G56860, AT4G02380, AT2G13790, AT2G35980, AT2G39200, AT3G60800, AT3G15010, AT5G11520, AT1G76680, AT3G11340, AT1G20780, AT2G43000
GO:0070301	cellular response to hydrogen peroxide	4	0.0161479	6.97944	0.361903	AT3G14990, AT1G05680, AT5G46350, AT1G34190
GO:1902074	response to salt	4	0.0161479	6.97944	0.361903	AT2G32700, AT5G24240, AT4G02380, AT1G65690
GO:0002229	defense response to oomycetes	7	0.0189938	3.23312	0.410431	AT4G39950, AT4G02420, AT5G65600, AT3G23550, AT5G12170, AT4G33430, AT4G24460
GO:0003006	developmental process involved in reproduction	5	0.0199139	4.61875	0.410431	AT4G24120, AT2G32210, AT2G32200, AT1G15330, AT2G32190
GO:0019344	cysteine biosynthetic process	5	0.0199139	4.61875	0.410431	AT4G04610, AT4G39940, AT3G59760, AT1G62180, AT4G21990
GO:0002213	defense response to insect	5	0.0199139	4.61875	0.410431	AT5G57220, AT2G29350, AT3G28740, AT4G16760, AT4G23100
GO:0008219	cell death	8	0.0201086	2.85522	0.410431	AT3G15010, AT3G56860, AT1G61560, AT2G13790, AT1G29690, AT1G28380, AT4G33430, AT2G39200
GO:0010044	response to aluminum ion	4	0.0219926	6.28149	0.422478	AT1G34370, AT1G51340, AT4G11850, AT2G05520
GO:0010120	camalexin biosynthetic process	4	0.0219926	6.28149	0.422478	AT4G39950, AT3G26830, AT2G30770, AT2G43000
GO:0071456	cellular response to hypoxia	6	0.0222032	3.62394	0.422478	AT5G57220, AT1G14540, AT3G24715, AT1G26380, AT1G57630, AT5G64905
GO:0051176	positive regulation of sulfur metabolic process	3	0.0222629	11.7778	0.422478	AT5G41580, AT1G67810, AT5G50210
GO:0010311	lateral root formation	8	0.022547	2.79178	0.422478	AT1G25220, AT3G18830, AT1G55020, AT4G13510, AT5G05730, AT2G17500, AT5G20730, AT3G53180
GO:0046323	glucose import	8	0.0251821	2.73108	0.464243	AT4G36670, AT3G19930, AT3G18830, AT5G61520, AT5G26340, AT4G02050, AT2G48020, AT4G35300
GO:0006102	isocitrate metabolic process	4	0.0288345	5.71045	0.514965	AT3G09810, AT4G26970, AT2G05710, AT2G17130
GO:1900056	negative regulation of leaf senescence	4	0.0288345	5.71045	0.514965	AT3G27010, AT2G20570, AT2G40750, AT2G43000
GO:0009416	response to light stimulus	20	0.0309024	1.67061	0.543408	AT3G04110, AT2G30490, AT3G49120, AT1G37130, AT5G48400, AT5G63980, AT4G02380, AT5G15850, AT5G67385, AT2G36530, AT5G57660, AT5G08560, AT5G08790, AT1G52770, AT1G77760, AT5G04140, AT1G22500, AT1G79550, AT1G04400, AT1G20620
GO:0070588	calcium ion transmembrane transport	5	0.0348596	3.92593	0.597567	AT1G27770, AT4G29900, AT3G57330, AT1G57610, AT3G63380
GO:0015700	arsenite transport	3	0.0355508	9.42224	0.597567	AT4G18910, AT5G44070, AT1G30400
GO:0006101	citrate metabolic process	3	0.0355508	9.42224	0.597567	AT4G26970, AT2G44350, AT2G05710
GO:0006605	protein targeting	4	0.0366658	5.23458	0.607376	AT4G30600, AT4G24920, AT5G50460, AT4G01800
GO:0007568	aging	7	0.0437011	2.68113	0.713576	AT3G10985, AT2G29350, AT3G49620, AT2G02990, AT4G05320, AT1G63260, AT4G30270
GO:0009744	response to sucrose	8	0.0454482	2.41596	0.731652	AT3G04120, AT5G08790, AT4G34590, AT4G34390, AT5G04140, AT1G72320, AT1G61800, AT1G31930
GO:0050832	defense response to fungus	40	0.0463104	1.35377	0.735177	AT2G03070, AT3G49120, AT1G56570, AT3G05360, AT5G40990, AT2G39660, AT5G61890, AT5G64120, AT3G59660, AT2G30770, AT5G46350, AT4G23100, AT2G38870, AT5G57220, AT4G11890, AT3G16530, AT1G02360, AT3G11340, AT4G12480, AT3G11820, AT2G25110, AT1G03850, AT2G39210, AT3G26830, AT2G37130, AT5G64750, AT1G19610, AT1G12200, AT1G49050, AT4G38540, AT1G75830, AT5G64810, AT2G43510, AT4G01700, AT5G47910, AT5G39580, AT4…
GO:0009408	response to heat	17	0.0486131	1.66852	0.761162	AT3G04120, AT4G25200, AT5G42020, AT1G07890, AT3G09440, AT5G22060, AT3G23990, AT5G63870, AT5G09590, AT2G33590, AT4G23100, AT5G28540, AT3G10140, AT4G37910, AT1G79550, AT5G47910, AT5G58140
GO:0019676	ammonia assimilation cycle	3	0.0511054	7.85187	0.789371	AT5G12860, AT5G04140, AT2G41220
GO:0055088	lipid homeostasis	4	0.055207	4.48678	0.826955	AT1G06290, AT4G24160, AT3G06810, AT4G16760
GO:0000302	response to reactive oxygen species	6	0.0557091	2.85522	0.826955	AT4G08390, AT3G08640, AT1G07890, AT1G18150, AT4G02380, AT4G34890
GO:0010193	response to ozone	6	0.0557091	2.85522	0.826955	AT4G25100, AT5G27600, AT4G12720, AT1G70520, AT4G11170, AT4G23100
GO:0006888	ER to Golgi vesicle-mediated transport	9	0.0572804	2.14142	0.839379	AT5G47200, AT5G16280, AT3G44340, AT1G73430, AT4G32640, AT3G13870, AT1G79990, AT1G30630, AT4G17530
GO:0042128	nitrate assimilation	7	0.058537	2.49832	0.846934	AT1G12110, AT5G50200, AT1G69870, AT1G37130, AT2G15620, AT1G77760, AT1G68570
GO:0045087	innate immune response	9	0.0615922	2.10946	0.875444	AT4G29810, AT4G23570, AT1G61430, AT1G79090, AT1G61360, AT2G02220, AT5G54610, AT1G61380, AT3G21630
GO:0016485	protein processing	6	0.0620394	2.77125	0.875444	AT3G53780, AT3G52640, AT1G71696, AT3G19170, AT1G12750, AT2G41790
GO:0006040	amino sugar metabolic process	4	0.065849	4.18766	0.901315	AT3G54420, AT1G02360, AT2G43620, AT4G01700
GO:0006564	L-serine biosynthetic process	3	0.0685849	6.73017	0.901315	AT1G17745, AT4G34200, AT4G35630
GO:0009435	NAD biosynthetic process	3	0.0685849	6.73017	0.901315	AT2G23420, AT5G50210, AT5G14760
GO:0015713	phosphoglycerate transport	3	0.0685849	6.73017	0.901315	AT5G46110, AT5G33320, AT1G61800
GO:0045454	cell redox homeostasis	16	0.0689822	1.62103	0.901315	AT4G04610, AT3G24170, AT1G08230, AT3G52880, AT1G62180, AT1G28480, AT2G17420, AT4G21990, AT3G15660, AT3G17240, AT1G77510, AT2G47470, AT1G04980, AT1G21750, AT4G34120, AT1G03850
GO:0007169	transmembrane receptor protein tyrosine kinase signaling pathway	14	0.0703689	1.69117	0.901315	AT3G02880, AT5G45780, AT5G45840, AT5G20480, AT1G35710, AT1G75820, AT4G28490, AT1G28440, AT2G02220, AT5G45800, AT3G47570, AT1G09970, AT1G74360, AT1G06840
GO:0007064	mitotic sister chromatid cohesion	5	0.0709697	3.14075	0.901315	AT2G16900, AT2G20960, AT5G11140, AT4G35110, AT5G47690
GO:0009695	jasmonic acid biosynthetic process	5	0.0709697	3.14075	0.901315	AT1G55020, AT1G76690, AT1G76680, AT4G16760, AT1G20510
GO:0006032	chitin catabolic process	5	0.0709697	3.14075	0.901315	AT3G54420, AT4G19810, AT1G02360, AT2G43620, AT4G01700
GO:0009753	response to jasmonic acid	16	0.072058	1.61064	0.905081	AT1G06180, AT1G55020, AT4G20860, AT4G02570, AT4G23100, AT5G27380, AT5G07010, AT5G08790, AT1G43160, AT1G74020, AT4G19810, AT3G16470, AT1G18150, AT5G13330, AT5G13220, AT1G07640
GO:0009735	response to cytokinin	18	0.0752491	1.54463	0.932376	AT3G54640, AT4G02530, AT5G42020, AT3G49120, AT1G07890, AT3G22890, AT4G08390, AT1G51980, AT4G37790, AT5G09660, AT4G37910, AT3G14420, AT1G74030, AT2G47000, AT4G35630, AT1G21750, AT1G03850, AT5G58140
GO:0019761	glucosinolate biosynthetic process	6	0.0758626	2.61729	0.932376	AT4G39950, AT1G74100, AT1G24100, AT1G18590, AT2G20610, AT4G23100
GO:0009625	response to insect	5	0.0798364	3.01995	0.970776	AT4G39950, AT1G07640, AT3G26830, AT1G74080, AT4G02380
GO:0009414	response to water deprivation	25	0.0821258	1.40714	0.975256	AT1G12110, AT3G52450, AT2G39800, AT4G24190, AT4G02380, AT5G26340, AT2G30870, AT2G38530, AT2G37760, AT4G11890, AT2G47800, AT4G34890, AT1G04400, AT3G18490, AT3G26830, AT5G63980, AT2G33590, AT4G39950, AT1G43160, AT1G02930, AT5G13750, AT5G13330, AT4G26070, AT2G32700, AT5G58140
GO:0009630	gravitropism	6	0.0833476	2.54655	0.975256	AT3G54640, AT5G13750, AT1G05630, AT2G47000, AT5G20730, AT1G31930
GO:0016192	vesicle-mediated transport	17	0.0849917	1.54314	0.975256	AT4G23460, AT2G28390, AT1G11890, AT1G14010, AT1G21900, AT3G60860, AT5G16830, AT1G18830, AT1G54710, AT4G14950, AT3G22845, AT4G31490, AT3G63460, AT3G44340, AT3G11130, AT1G79990, AT3G11820
GO:0009051	pentose-phosphate shunt, oxidative branch	3	0.0876819	5.8889	0.975256	AT5G13110, AT5G40760, AT1G24280
GO:0009635	response to herbicide	3	0.0876819	5.8889	0.975256	AT1G12110, AT1G37130, AT1G77760
GO:0015691	cadmium ion transport	3	0.0876819	5.8889	0.975256	AT1G59870, AT3G13320, AT2G04040
GO:0007166	cell surface receptor signaling pathway	7	0.089178	2.24339	0.975256	AT1G21270, AT1G18390, AT5G45840, AT1G16260, AT1G69730, AT1G16130, AT1G25390
GO:0042631	cellular response to water deprivation	5	0.0892231	2.9081	0.975256	AT1G18390, AT1G79410, AT4G02380, AT1G05680, AT1G78380
GO:0009698	phenylpropanoid metabolic process	4	0.0896559	3.695	0.975256	AT2G30490, AT2G22990, AT2G37040, AT1G20510
GO:0009626	plant-type hypersensitive response	9	0.0973356	1.90991	0.975256	AT3G54420, AT1G22070, AT1G14780, AT5G20480, AT4G12720, AT1G29690, AT1G28380, AT4G23210, AT4G25230
GO:0009409	response to cold	26	0.0988626	1.36554	0.975256	AT3G07740, AT1G09780, AT1G09560, AT4G24190, AT4G02380, AT5G64220, AT2G36530, AT1G55920, AT2G37760, AT5G04590, AT4G11890, AT4G34150, AT3G16470, AT5G10030, AT5G38480, AT4G12480, AT1G80820, AT4G29810, AT4G21150, AT4G02330, AT3G22370, AT5G63980, AT3G23000, AT1G43160, AT4G30200, AT1G20620
GO:0051453	regulation of intracellular pH	5	0.0991125	2.80424	0.975256	AT4G30190, AT2G24520, AT3G06450, AT3G47950, AT5G47560
GO:0048544	recognition of pollen	6	0.0994337	2.41596	0.975256	AT4G21380, AT1G61430, AT4G21390, AT1G61360, AT1G61380, AT1G11410

## Sheet: Upregulated_Bc_bdg
Supplementary Data 7-2: Enriched gene ontology (GO) terms for biological processes (BP) of up-regulated genes of bdg cutin-related mutant infected with B. cinerea (6 hpi)
GO_ID	GO_name	Gene_number	p-value	Fold_enrichment	FDR	Genes
GO:0046686	response to cadmium ion	100	8.2015e-24	2.96387	1.26221e-20	AT3G03780, AT1G13440, AT5G17330, AT1G56450, AT2G36530, AT1G26630, AT4G10320, AT2G01140, AT3G17820, AT4G14880, AT3G12810, AT1G12000, AT3G04120, AT5G42020, AT1G56340, AT4G02930, AT1G68560, AT1G02930, AT1G45145, AT1G07940, AT4G02520, AT3G53620, AT4G24190, AT3G25230, AT5G15650, AT1G57720, AT2G41380, AT3G44300, AT2G24200, AT4G13930, AT3G52930, AT4G16760, AT3G13920, AT2G23350, AT5G16050, AT1G35720, AT5…
GO:0009611	response to wounding	64	9.38197e-18	3.25996	7.21943e-15	AT1G78080, AT1G61120, AT4G23600, AT1G32640, AT1G73500, AT1G17840, AT5G46050, AT1G26630, AT1G76930, AT2G46370, AT1G73260, AT4G39980, AT3G54420, AT4G24220, AT5G50200, AT5G24770, AT4G21670, AT2G33150, AT5G24090, AT1G64280, AT5G13930, AT5G10300, AT1G43160, AT2G24850, AT5G06320, AT1G52030, AT5G47910, AT4G15440, AT1G01720, AT4G10390, AT2G30490, AT2G28290, AT5G52310, AT3G25230, AT2G34810, AT2G37040, AT1…
GO:0009651	response to salt stress	109	2.44604e-16	2.28279	1.0154e-13	AT3G03780, AT2G39800, AT1G78080, AT1G56450, AT1G10170, AT2G33380, AT1G73500, AT2G36530, AT1G52400, AT5G03280, AT4G11650, AT4G16260, AT1G06180, AT3G04120, AT1G09210, AT1G56340, AT2G17840, AT2G39770, AT5G16510, AT4G23650, AT5G24090, AT1G02930, AT3G09260, AT2G42540, AT1G21750, AT4G37530, AT4G02520, AT5G19690, AT3G09940, AT3G02230, AT5G25610, AT5G14040, AT4G24190, AT5G15650, AT2G30250, AT1G69270, AT3…
GO:0009737	response to abscisic acid	95	2.63911e-16	2.44407	1.0154e-13	AT2G39800, AT5G17490, AT2G47190, AT3G22380, AT1G29395, AT4G23600, AT1G32640, AT1G71960, AT2G33380, AT2G36530, AT1G17840, AT5G46050, AT1G52400, AT5G08450, AT3G20310, AT5G59320, AT1G76930, AT4G13510, AT4G26080, AT2G38280, AT1G54100, AT3G20470, AT5G13680, AT5G02310, AT3G50970, AT1G20450, AT5G01540, AT1G77180, AT3G18490, AT2G17840, AT3G19580, AT5G64750, AT1G65690, AT1G49540, AT3G15210, AT1G43160, AT3…
GO:0042742	defense response to bacterium	68	2.05624e-12	2.49738	6.32911e-10	AT3G59700, AT1G13440, AT4G23160, AT5G49520, AT4G31500, AT1G10170, AT1G64790, AT4G03550, AT5G46050, AT1G26630, AT5G03280, AT2G39050, AT1G19670, AT2G05940, AT5G01540, AT1G73260, AT3G12810, AT3G56400, AT3G50260, AT3G10525, AT3G49110, AT1G33560, AT5G24530, AT2G39770, AT3G57330, AT1G02930, AT5G06320, AT2G19190, AT1G20980, AT4G39030, AT4G16890, AT1G08830, AT4G02520, AT4G23140, AT3G49120, AT3G01500, AT2…
GO:0009617	response to bacterium	35	7.45829e-11	3.47819	1.9044e-08	AT5G01600, AT1G12210, AT1G11580, AT5G49520, AT3G01280, AT1G61120, AT3G57240, AT2G30750, AT2G30770, AT1G31930, AT3G53180, AT1G26630, AT3G44300, AT4G14400, AT5G02490, AT2G23150, AT2G26440, AT4G39980, AT1G79680, AT3G50930, AT2G45220, AT3G54420, AT3G50260, AT1G12240, AT5G24530, AT1G62660, AT3G26830, AT1G64280, AT5G06320, AT1G72520, AT5G05730, AT5G10380, AT3G45140, AT4G19660, AT2G46440
GO:0009414	response to water deprivation	65	8.66198e-11	2.36154	1.9044e-08	AT1G12110, AT2G39800, AT3G02130, AT1G78080, AT2G47190, AT3G22380, AT1G52400, AT3G20310, AT5G59320, AT2G22125, AT3G50970, AT1G20450, AT4G34890, AT1G33560, AT2G35930, AT3G18490, AT2G17840, AT3G19580, AT1G74920, AT1G43160, AT2G22430, AT1G02930, AT3G14440, AT5G13330, AT2G42620, AT2G41010, AT4G34100, AT2G42540, AT3G09940, AT4G24190, AT5G52310, AT4G02280, AT5G26340, AT5G15970, AT5G47120, AT1G69270, AT2…
GO:0006979	response to oxidative stress	64	1.47259e-09	2.22932	2.8329e-07	AT2G39800, AT1G13440, AT3G22380, AT3G08670, AT5G64120, AT5G19875, AT5G03280, AT4G11850, AT5G60640, AT5G05340, AT5G13680, AT2G01140, AT1G09970, AT4G11290, AT4G36430, AT3G04120, AT3G49110, AT1G09210, AT1G56340, AT5G24770, AT4G11600, AT5G26030, AT5G13930, AT2G47510, AT1G49540, AT1G02930, AT2G05710, AT4G21830, AT5G06720, AT1G45145, AT1G20620, AT1G08830, AT4G37530, AT4G26970, AT1G13340, AT1G14870, AT3…
GO:0009409	response to cold	65	1.77092e-09	2.20357	3.02828e-07	AT3G02130, AT1G78080, AT3G25770, AT3G17390, AT2G33380, AT2G36530, AT1G55920, AT2G18790, AT4G26080, AT3G50970, AT1G20450, AT3G50260, AT4G21150, AT4G02330, AT3G22370, AT2G17840, AT2G37230, AT3G22330, AT5G24090, AT5G16910, AT4G35790, AT1G43160, AT3G16460, AT1G76180, AT2G42540, AT1G20620, AT1G56070, AT5G01600, AT4G02520, AT2G16500, AT1G09560, AT4G24190, AT5G52310, AT5G61030, AT1G68530, AT3G01500, AT5…
GO:0006952	defense response	113	5.02728e-09	1.74076	7.73698e-07	AT2G31880, AT1G80680, AT5G24780, AT5G44430, AT5G05190, AT4G00360, AT3G20310, AT3G44480, AT5G07920, AT2G43620, AT1G79680, AT4G34131, AT5G25910, AT5G18370, AT1G33560, AT1G11310, AT1G59218, AT3G15010, AT5G13530, AT4G19520, AT4G39030, AT5G10380, AT2G43510, AT4G16890, AT1G12210, AT3G49120, AT2G39220, AT2G37040, AT2G30770, AT4G35480, AT2G18170, AT5G13220, AT1G79340, AT2G41140, AT5G56030, AT1G12220, AT2…
GO:0009753	response to jasmonic acid	41	1.08489e-08	2.66406	1.51786e-06	AT3G09940, AT3G23250, AT4G28910, AT5G24780, AT1G61120, AT2G34810, AT1G32640, AT4G23600, AT1G17420, AT5G46050, AT1G74430, AT5G55120, AT1G76930, AT5G03280, AT1G19570, AT2G39030, AT3G16470, AT5G13220, AT4G34710, AT2G46370, AT1G06180, AT3G56400, AT5G46760, AT3G51430, AT4G32940, AT3G51450, AT5G24770, AT4G20860, AT2G39770, AT4G02570, AT1G28290, AT5G13930, AT5G07010, AT4G35890, AT5G59430, AT1G43160, AT2…
GO:0006857	oligopeptide transport	23	2.2003e-07	3.47967	2.82188e-05	AT4G24120, AT1G12110, AT4G27730, AT1G65730, AT1G32450, AT3G53960, AT2G37900, AT5G55930, AT5G62680, AT3G21670, AT3G54140, AT1G68570, AT5G14940, AT4G21680, AT5G46050, AT1G22570, AT1G72120, AT5G53550, AT1G69870, AT3G47960, AT2G02040, AT2G26690, AT2G40460
GO:0009751	response to salicylic acid	38	2.75053e-07	2.48506	3.25621e-05	AT4G19040, AT2G47190, AT1G15780, AT1G14790, AT2G33380, AT5G46050, AT1G74430, AT4G14400, AT1G76930, AT5G13220, AT1G71220, AT3G20470, AT2G40750, AT1G73260, AT1G79680, AT2G20580, AT1G06180, AT3G56400, AT2G37710, AT4G23170, AT3G51430, AT5G24530, AT4G32940, AT3G51450, AT5G49570, AT4G05320, AT2G17520, AT4G02890, AT4G35890, AT5G59430, AT1G43160, AT5G06320, AT3G45860, AT5G13330, AT1G21250, AT4G39030, AT1…
GO:0009269	response to desiccation	12	1.14936e-06	5.79225	0.000126347	AT2G39800, AT5G25610, AT4G38680, AT3G25760, AT1G54100, AT2G21620, AT5G52310, AT2G37180, AT1G32640, AT2G33380, AT2G46140, AT1G76180
GO:0009695	jasmonic acid biosynthetic process	13	1.24411e-06	5.27095	0.000127646	AT3G25770, AT3G25760, AT3G25780, AT4G29010, AT1G17420, AT2G33150, AT1G72520, AT1G13280, AT1G76680, AT3G45140, AT4G16760, AT2G06050, AT1G20510
GO:0009620	response to fungus	22	3.62891e-06	3.09725	0.000349056	AT3G10985, AT4G02330, AT3G51430, AT5G24530, AT3G51450, AT3G25780, AT3G05360, AT2G33380, AT1G17420, AT1G73500, AT1G11310, AT5G05190, AT4G03550, AT1G17250, AT3G45140, AT4G16760, AT3G11820, AT2G06050, AT1G79680, AT4G19660, AT2G46440, AT2G45220
GO:0010150	leaf senescence	25	6.54708e-06	2.75447	0.000592704	AT5G52310, AT2G13790, AT5G62000, AT5G62165, AT1G73500, AT4G03550, AT2G35980, AT2G39200, AT2G22300, AT1G73680, AT5G03280, AT3G62770, AT5G59220, AT1G32450, AT4G32940, AT3G60800, AT2G43570, AT5G37600, AT3G15010, AT4G35890, AT1G17020, AT1G54130, AT1G76680, AT5G12080, AT2G42540
GO:0031348	negative regulation of defense response	12	9.99647e-06	4.86549	0.000854698	AT3G09840, AT5G03280, AT4G15415, AT1G59870, AT4G39030, AT2G46370, AT4G29140, AT3G09260, AT1G11310, AT3G11820, AT5G48380, AT1G64280
GO:0009627	systemic acquired resistance	15	2.11221e-05	3.70845	0.00171089	AT5G45110, AT4G23170, AT1G59870, AT3G18490, AT3G04740, AT1G64280, AT2G18660, AT3G57260, AT2G43570, AT1G49540, AT5G10760, AT1G75040, AT2G46370, AT4G19660, AT4G12470
GO:0009873	ethylene-activated signaling pathway	36	6.09934e-05	2.03861	0.00469344	AT4G19040, AT5G44790, AT1G78080, AT2G28290, AT3G25890, AT5G25350, AT1G68550, AT1G73500, AT4G02680, AT1G53910, AT3G20310, AT5G03280, AT1G25560, AT3G14230, AT4G39780, AT5G38480, AT2G25490, AT3G46060, AT3G50260, AT2G31230, AT1G62300, AT1G68840, AT3G04580, AT3G51770, AT3G51550, AT3G61630, AT5G64750, AT3G20770, AT4G02570, AT5G59430, AT3G15210, AT1G43160, AT5G13330, AT3G15730, AT3G15356, AT4G16750
GO:0009624	response to nematode	20	7.38319e-05	2.73958	0.00522806	AT3G11900, AT5G64290, AT1G58360, AT1G58340, AT3G51860, AT2G36910, AT2G39350, AT5G14940, AT5G57110, AT2G47800, AT5G53550, AT2G38290, AT1G71880, AT1G61800, AT4G39030, AT4G32650, AT1G76670, AT1G73260, AT1G20840, AT2G40460
GO:0009615	response to virus	14	7.47351e-05	3.54775	0.00522806	AT3G51430, AT1G14790, AT3G51450, AT5G09590, AT2G43570, AT4G14400, AT1G50030, AT3G60240, AT5G02490, AT3G61890, AT1G21250, AT1G75040, AT2G22010, AT5G02500
GO:0042538	hyperosmotic salinity response	17	8.54912e-05	3.02315	0.00572048	AT2G39800, AT5G17490, AT3G55610, AT4G24960, AT4G30960, AT2G40950, AT5G52310, AT5G24770, AT4G23600, AT3G19580, AT2G37570, AT1G14920, AT5G14950, AT5G46050, AT5G11530, AT3G14440, AT2G01570
GO:0006970	response to osmotic stress	27	0.000122148	2.24331	0.00783275	AT1G78080, AT4G04920, AT5G52310, AT3G25230, AT5G15970, AT1G50500, AT4G04340, AT2G30250, AT2G22660, AT5G03280, AT3G62770, AT4G34710, AT1G04220, AT1G58340, AT1G35720, AT5G64750, AT1G65690, AT3G59770, AT5G08560, AT1G43160, AT3G61890, AT3G14440, AT2G37180, AT1G20440, AT3G09260, AT2G42540, AT5G20830
GO:0006886	intracellular protein transport	37	0.000132159	1.94326	0.0081357	AT4G23460, AT3G08530, AT3G07100, AT3G55480, AT4G20110, AT5G60460, AT3G56190, AT2G17790, AT4G27100, AT1G21380, AT5G53480, AT1G52360, AT2G21390, AT4G01810, AT1G23900, AT4G14160, AT4G31480, AT3G11820, AT4G36630, AT4G34450, AT5G43670, AT1G09270, AT1G62020, AT3G07890, AT2G16950, AT4G29950, AT4G02150, AT2G20790, AT4G31490, AT5G53570, AT3G11130, AT4G32640, AT5G11490, AT3G52400, AT5G17190, AT1G05520, AT4…
GO:0008219	cell death	14	0.000221573	3.22523	0.0126297	AT1G12220, AT1G61560, AT2G13790, AT1G11310, AT1G64280, AT2G39200, AT3G15010, AT4G14400, AT5G03280, AT5G53760, AT5G43940, AT4G33430, AT3G50930, AT2G01290
GO:0042128	nitrate assimilation	14	0.000221573	3.22523	0.0126297	AT1G12110, AT5G50200, AT1G32450, AT3G21670, AT1G08090, AT1G68570, AT1G12940, AT4G21680, AT5G37600, AT5G53460, AT1G69870, AT3G45060, AT3G17820, AT2G26690
GO:0043069	negative regulation of programmed cell death	8	0.000282189	5.4061	0.0155103	AT4G34180, AT4G19700, AT3G57330, AT5G47910, AT3G52400, AT5G47120, AT3G11820, AT4G25110
GO:0009631	cold acclimation	15	0.000301779	2.98131	0.0160151	AT4G29810, AT4G04920, AT1G29395, AT2G15970, AT3G04740, AT1G28520, AT4G38680, AT1G20440, AT3G50970, AT1G20450, AT5G38480, AT1G76180, AT2G42540, AT1G56070, AT4G12470
GO:0009723	response to ethylene	26	0.000402499	2.12538	0.0206482	AT5G17490, AT4G19040, AT5G44790, AT2G47190, AT3G23250, AT5G25350, AT5G60360, AT4G27440, AT1G31930, AT5G03280, AT2G25490, AT5G54190, AT3G51430, AT4G32940, AT3G51450, AT3G51550, AT3G20770, AT1G14920, AT5G08560, AT5G59430, AT3G15210, AT5G13330, AT4G24800, AT5G05730, AT2G01570, AT5G20730
GO:0006468	protein phosphorylation	117	0.000432885	1.36318	0.0214906	AT2G31880, AT2G32850, AT5G25110, AT1G34300, AT1G34420, AT2G01820, AT5G45800, AT1G53050, AT1G09970, AT5G01540, AT1G79680, AT4G25390, AT2G35050, AT4G23650, AT4G02010, AT1G49340, AT2G23200, AT5G10020, AT5G13530, AT2G17290, AT2G19190, AT3G14840, AT3G53930, AT2G20050, AT3G28040, AT5G38250, AT4G10390, AT3G52890, AT4G23140, AT2G36350, AT2G13790, AT5G63370, AT5G08160, AT3G56050, AT5G60300, AT4G18700, AT4…
GO:0030244	cellulose biosynthetic process	14	0.000453485	3.01936	0.0218098	AT2G35620, AT3G02230, AT3G03050, AT5G15650, AT2G39770, AT1G55850, AT5G16510, AT5G66680, AT5G16910, AT4G24000, AT5G05170, AT5G63840, AT2G22125, AT5G09870
GO:2000377	regulation of reactive oxygen species metabolic process	9	0.00055177	4.34419	0.0257325	AT5G17490, AT1G09020, AT3G11540, AT2G46370, AT2G33380, AT2G01570, AT1G14920, AT5G14920, AT3G60800
GO:0009863	salicylic acid mediated signaling pathway	10	0.000568598	3.89863	0.0257374	AT5G17490, AT2G01570, AT3G52400, AT1G14920, AT5G47010, AT5G05190, AT4G03550, AT3G11820, AT3G50930, AT2G20370
GO:0048444	floral organ morphogenesis	6	0.000831065	6.75763	0.035553	AT3G63010, AT2G01940, AT3G05120, AT5G27320, AT3G07050, AT1G68130
GO:0009816	defense response to bacterium, incompatible interaction	13	0.00085475	2.99486	0.035553	AT1G12220, AT5G45110, AT3G56710, AT5G52640, AT2G17520, AT4G14400, AT1G28520, AT4G11650, AT5G06320, AT4G11850, AT4G16890, AT4G19660, AT5G56030
GO:0009817	defense response to fungus, incompatible interaction	13	0.00085475	2.99486	0.035553	AT5G45110, AT1G59870, AT1G61560, AT3G01500, AT1G11310, AT2G39200, AT5G38900, AT4G11650, AT1G02920, AT3G44480, AT4G16260, AT3G15356, AT4G19660
GO:0009682	induced systemic resistance	8	0.00106985	4.50508	0.042218	AT4G31500, AT1G32960, AT2G30750, AT1G64790, AT2G30770, AT4G12480, AT1G64280, AT4G12470
GO:0012501	programmed cell death	8	0.00106985	4.50508	0.042218	AT4G35790, AT1G26630, AT4G23170, AT3G45860, AT5G10380, AT4G29130, AT1G73260, AT3G27060
GO:0010200	response to chitin	26	0.00117658	1.98156	0.045269	AT5G48655, AT3G23250, AT5G49520, AT1G32640, AT2G13790, AT4G35480, AT3G46600, AT3G61460, AT4G17230, AT4G18880, AT5G25910, AT3G56400, AT3G50260, AT2G31230, AT1G62300, AT2G35930, AT3G19580, AT4G29110, AT4G33050, AT3G15210, AT1G42990, AT5G10380, AT2G40140, AT1G34180, AT5G59550, AT5G01830
GO:0030163	protein catabolic process	23	0.0012501	2.08159	0.046049	AT5G19110, AT3G54400, AT2G39710, AT5G48430, AT5G23540, AT3G51330, AT3G18490, AT1G11910, AT1G29150, AT3G61820, AT1G49050, AT5G47590, AT5G10770, AT5G10760, AT1G44130, AT1G53750, AT4G19006, AT5G37540, AT1G75990, AT5G58290, AT2G22010, AT4G16563, AT2G20580
GO:0006096	glycolytic process	17	0.0012567	2.42703	0.046049	AT1G12000, AT3G04120, AT1G13440, AT2G36580, AT2G36460, AT5G63680, AT4G29130, AT2G36530, AT5G56350, AT1G18270, AT3G52930, AT1G79530, AT2G01140, AT3G08590, AT1G79550, AT2G22480, AT3G49160
GO:0006511	ubiquitin-dependent protein catabolic process	40	0.00146764	1.67544	0.0525277	AT4G03510, AT2G32730, AT1G56450, AT5G25350, AT1G55860, AT1G29150, AT2G30110, AT4G05050, AT4G08980, AT1G47570, AT1G53750, AT3G63000, AT5G03240, AT4G30890, AT5G02310, AT5G58290, AT2G25490, AT5G20620, AT2G20580, AT5G01720, AT5G23540, AT5G46740, AT4G05320, AT4G02890, AT4G02570, AT3G20630, AT4G24560, AT5G57990, AT5G06460, AT4G10570, AT4G19006, AT1G75990, AT1G70320, AT5G06600, AT1G20200, AT2G42620, AT2…
GO:0018279	protein N-linked glycosylation via asparagine	6	0.0015273	6.08186	0.053022	AT2G01720, AT5G19690, AT1G08660, AT1G34130, AT1G71220, AT5G66680
GO:0006099	tricarboxylic acid cycle	14	0.00155035	2.67755	0.053022	AT4G26970, AT4G26910, AT2G46505, AT5G65750, AT5G66760, AT2G47510, AT2G44350, AT1G53310, AT5G08300, AT2G20420, AT3G47520, AT2G05710, AT5G55070, AT5G09600
GO:0009408	response to heat	29	0.00192092	1.83723	0.0642675	AT3G25230, AT5G22060, AT5G09590, AT1G50500, AT1G09080, AT4G36990, AT5G56010, AT5G03280, AT5G02490, AT4G26080, AT5G28540, AT5G56030, AT3G04120, AT5G42020, AT1G58340, AT3G10800, AT1G07890, AT5G52640, AT2G47180, AT2G39770, AT1G35720, AT5G65020, AT1G64280, AT1G28520, AT1G79930, AT4G37910, AT1G79550, AT5G47910, AT5G02500
GO:0034976	response to endoplasmic reticulum stress	8	0.00218464	4.05458	0.070045	AT3G54960, AT5G42020, AT3G10800, AT1G77510, AT4G24190, AT5G60640, AT2G47470, AT1G21750
GO:0015706	nitrate transport	8	0.00218464	4.05458	0.070045	AT1G12110, AT5G50200, AT1G32450, AT1G69870, AT1G08090, AT3G45060, AT1G12940, AT3G27170
GO:0009555	pollen development	33	0.0023627	1.73317	0.074208	AT2G39800, AT4G25640, AT2G30490, AT2G36850, AT3G02230, AT3G01780, AT3G07980, AT3G55220, AT1G09240, AT5G15650, AT2G37040, AT1G17420, AT4G03550, AT3G14270, AT2G01820, AT3G10490, AT2G03120, AT4G16760, AT3G55610, AT4G04970, AT4G24960, AT3G03250, AT2G06510, AT3G12280, AT1G78900, AT4G29380, AT1G72520, AT1G79530, AT3G45040, AT3G08590, AT3G11330, AT4G34200, AT1G74260
GO:0033962	cytoplasmic mRNA processing body assembly	6	0.00257352	5.52897	0.0778964	AT4G00660, AT1G79090, AT3G22270, AT3G61240, AT1G03060, AT4G14990
GO:0002238	response to molecule of fungal origin	5	0.00258136	7.24031	0.0778964	AT5G54430, AT3G05360, AT3G19260, AT5G10380, AT1G73260
GO:0009738	abscisic acid-activated signaling pathway	33	0.00278919	1.7154	0.0825494	AT1G32640, AT1G52400, AT1G69270, AT2G22660, AT4G26080, AT5G13680, AT5G01560, AT4G32870, AT5G01540, AT1G02340, AT1G54160, AT1G62810, AT1G12240, AT1G62660, AT3G51550, AT3G19580, AT5G64750, AT4G21670, AT4G23650, AT1G49540, AT4G35890, AT2G22430, AT5G13530, AT2G17290, AT1G18890, AT1G76040, AT4G18010, AT3G07360, AT1G08650, AT2G46680, AT4G35310, AT3G15730, AT5G59550
GO:0006855	drug transmembrane transport	16	0.00297442	2.3169	0.0854404	AT2G04050, AT4G25640, AT2G04070, AT1G58340, AT2G04080, AT3G26590, AT1G59870, AT3G23560, AT1G66760, AT1G61890, AT4G29140, AT3G53480, AT4G21903, AT2G47800, AT4G21910, AT4G39030
GO:0009845	seed germination	17	0.00305189	2.23791	0.0854404	AT3G25230, AT4G29010, AT5G61780, AT1G60170, AT4G03560, AT5G08450, AT1G18080, AT5G13200, AT1G48630, AT3G18130, AT5G57710, AT5G01560, AT4G18010, AT5G01540, AT1G09970, AT5G09810, AT3G15730
GO:0006402	mRNA catabolic process	7	0.00305343	4.43469	0.0854404	AT5G07350, AT3G13290, AT5G14580, AT1G77680, AT3G13300, AT5G61780, AT5G21160
GO:0080167	response to karrikin	24	0.00330519	1.90058	0.0908337	AT5G18470, AT2G34650, AT3G21090, AT2G30490, AT1G33560, AT4G02940, AT5G40780, AT1G61890, AT5G62680, AT2G37040, AT2G16660, AT3G44720, AT4G33150, AT1G22770, AT4G13510, AT5G57710, AT1G61800, AT1G80530, AT3G52930, AT4G34710, AT3G45060, AT1G53070, AT5G05600, AT4G14440
GO:0010476	gibberellin mediated signaling pathway	4	0.00354594	10.1364	0.0919554	AT1G18080, AT3G63010, AT3G05120, AT5G27320
GO:0006556	S-adenosylmethionine biosynthetic process	4	0.00354594	10.1364	0.0919554	AT1G02500, AT4G01850, AT3G17390, AT2G36880
GO:0080119	ER body organization	4	0.00354594	10.1364	0.0919554	AT5G39500, AT3G07100, AT3G09260, AT3G15950
GO:0010119	regulation of stomatal movement	12	0.003585	2.70305	0.0919554	AT1G52400, AT4G33050, AT5G44790, AT5G03280, AT2G17290, AT4G26080, AT3G01500, AT2G46370, AT4G03560, AT3G15730, AT4G23650, AT3G11820
GO:0009735	response to cytokinin	31	0.00376438	1.7171	0.0949735	AT5G01600, AT3G49120, AT2G29080, AT4G01850, AT3G25230, AT5G16840, AT5G53460, AT1G50480, AT5G02870, AT3G51800, AT2G33210, AT1G12000, AT3G54640, AT5G42020, AT1G07890, AT2G36460, AT1G11910, AT1G51980, AT4G17720, AT3G16640, AT3G47620, AT3G47520, AT1G78240, AT1G79530, AT4G37910, AT3G14420, AT3G09260, AT4G39330, AT4G35630, AT1G21750, AT1G56070
GO:0009867	jasmonic acid mediated signaling pathway	13	0.00399416	2.53411	0.0984883	AT5G17490, AT1G15750, AT4G28910, AT1G32640, AT1G17440, AT1G14920, AT5G47010, AT4G02570, AT2G18790, AT1G25540, AT2G01570, AT3G52400, AT3G11820
GO:0050790	regulation of catalytic activity	8	0.00403169	3.68598	0.0984883	AT4G38200, AT1G13980, AT3G59920, AT4G01610, AT5G39500, AT5G38640, AT3G60860, AT1G01960
GO:0006631	fatty acid metabolic process	14	0.00427473	2.40526	0.102505	AT1G64400, AT5G16370, AT5G27600, AT1G65890, AT4G23850, AT4G05530, AT4G00360, AT1G49430, AT1G73680, AT5G36880, AT1G77240, AT4G15440, AT2G04350, AT3G15730
GO:0042594	response to starvation	7	0.00432934	4.17383	0.102505	AT1G54710, AT3G14050, AT3G62770, AT5G54730, AT1G54130, AT4G29950, AT2G26890
GO:0006417	regulation of translation	16	0.00452999	2.22169	0.105631	AT4G00660, AT1G31280, AT2G29190, AT4G05440, AT1G64790, AT4G25880, AT1G18080, AT1G43190, AT5G57870, AT3G61240, AT3G60240, AT1G48630, AT5G43810, AT2G23350, AT2G29200, AT3G16810
GO:0032012	regulation of ARF protein signal transduction	5	0.00476066	6.33527	0.109353	AT4G38200, AT1G13980, AT5G39500, AT3G60860, AT1G01960
GO:0009626	plant-type hypersensitive response	16	0.00517562	2.19166	0.117137	AT1G12220, AT3G54420, AT4G19040, AT1G33560, AT1G14780, AT5G20480, AT4G24290, AT1G64280, AT4G25230, AT5G54250, AT1G51660, AT1G71220, AT2G47130, AT3G50930, AT3G12500, AT4G12470
GO:0010025	wax biosynthetic process	8	0.00530942	3.52572	0.118423	AT1G49430, AT1G02205, AT1G14790, AT5G37300, AT1G68530, AT3G55360, AT5G02310, AT4G34100
GO:0055085	transmembrane transport	34	0.00560044	1.62566	0.12313	AT3G55320, AT3G01280, AT2G36910, AT1G08090, AT3G53480, AT1G30400, AT2G47600, AT1G28010, AT1G08960, AT3G08580, AT5G10190, AT1G04120, AT1G79360, AT5G64290, AT4G27730, AT4G24120, AT1G65730, AT1G63010, AT5G17860, AT1G07030, AT2G39210, AT1G72820, AT5G24030, AT2G17500, AT3G13080, AT1G12940, AT1G54115, AT5G53550, AT1G79410, AT5G61520, AT4G28390, AT3G45060, AT5G12080, AT4G39850
GO:0009809	lignin biosynthetic process	15	0.00587892	2.23598	0.127432	AT1G33030, AT4G01070, AT3G17390, AT1G67980, AT2G36880, AT1G72680, AT4G36220, AT4G34050, AT5G05170, AT5G13420, AT5G05340, AT4G39330, AT1G80820, AT1G61820, AT4G34230
GO:0016192	vesicle-mediated transport	29	0.00598308	1.69917	0.127888	AT1G13980, AT4G23460, AT4G26750, AT2G33860, AT3G08530, AT5G54730, AT3G55480, AT2G33120, AT3G63460, AT1G52360, AT1G23900, AT4G31480, AT3G11820, AT4G36630, AT4G34450, AT1G62020, AT3G60860, AT2G38360, AT4G38200, AT2G20790, AT1G54710, AT2G40380, AT4G31490, AT3G11130, AT1G29330, AT5G11490, AT3G52400, AT4G11380, AT1G01960
GO:0051707	response to other organism	13	0.00644507	2.39589	0.135876	AT3G54950, AT1G33560, AT2G30110, AT2G35980, AT1G73680, AT5G55450, AT4G11650, AT1G75040, AT4G34135, AT3G45140, AT2G28790, AT4G34131, AT4G36430
GO:0015031	protein transport	49	0.00663585	1.46515	0.138008	AT4G26750, AT3G09840, AT2G33860, AT1G50500, AT4G24690, AT1G30900, AT1G75760, AT1G08400, AT3G49590, AT4G27730, AT1G61250, AT5G55930, AT3G60860, AT3G54140, AT4G09560, AT5G39500, AT3G53930, AT2G02040, AT1G01960, AT1G13980, AT5G47200, AT1G13340, AT3G59920, AT5G54730, AT4G29440, AT4G20110, AT5G60460, AT2G34250, AT2G17790, AT2G33120, AT3G63460, AT2G43160, AT1G71980, AT1G79940, AT3G62770, AT5G03340, AT3…
GO:0010555	response to mannitol	5	0.00790433	5.63135	0.161872	AT5G52310, AT4G02280, AT1G77180, AT1G31930, AT5G20830
GO:0002237	response to molecule of bacterial origin	7	0.00799367	3.73448	0.161872	AT5G03280, AT5G18520, AT3G05360, AT1G79550, AT1G73260, AT2G25000, AT3G50930
GO:0050832	defense response to fungus	63	0.0083093	1.37628	0.165701	AT1G11580, AT5G44430, AT5G25110, AT3G05360, AT5G64120, AT2G33380, AT4G03550, AT1G49430, AT1G52400, AT1G25540, AT4G31180, AT5G03280, AT3G10190, AT1G19670, AT4G30650, AT3G50970, AT5G25910, AT3G56400, AT3G49110, AT3G51550, AT2G39210, AT5G64750, AT1G12200, AT1G64280, AT3G23820, AT4G38540, AT1G45145, AT2G43510, AT5G47910, AT3G52400, AT4G12490, AT3G12500, AT4G02520, AT3G49120, AT2G34930, AT3G06550, AT2…
GO:0009630	gravitropism	10	0.00839808	2.73958	0.165701	AT2G18790, AT3G54640, AT2G01940, AT1G52410, AT1G50030, AT3G54220, AT1G09570, AT1G68130, AT5G20730, AT1G31930
GO:0090332	stomatal closure	6	0.00867127	4.34419	0.168925	AT3G14270, AT2G39050, AT1G71010, AT4G29130, AT5G56030, AT5G02500
GO:0070588	calcium ion transmembrane transport	7	0.0104833	3.54775	0.201672	AT5G57110, AT1G27770, AT1G35720, AT3G57330, AT4G03560, AT3G63380, AT4G37640
GO:0055114	oxidation-reduction process	157	0.0113367	1.19656	0.215398	AT2G39800, AT1G13440, AT2G33380, AT4G05530, AT4G27440, AT4G00360, AT3G20960, AT5G44390, AT4G33040, AT2G42490, AT5G05340, AT1G23800, AT4G30210, AT3G47350, AT5G54190, AT2G06050, AT4G34890, AT4G36430, AT4G24220, AT3G04120, AT1G65970, AT1G32350, AT5G24530, AT1G17890, AT2G17720, AT1G30730, AT5G59530, AT3G14440, AT2G26710, AT5G04140, AT1G17020, AT5G40760, AT5G06720, AT1G45145, AT3G48430, AT4G12290, AT4…
GO:0009788	negative regulation of abscisic acid-activated signaling pathway	10	0.0119657	2.59909	0.219246	AT2G22430, AT5G13530, AT4G26080, AT3G51550, AT3G26000, AT5G64750, AT1G07430, AT1G01720, AT5G59220, AT1G51800
GO:0010072	primary shoot apical meristem specification	6	0.0119666	4.05458	0.219246	AT1G15750, AT1G30490, AT1G56010, AT3G13300, AT5G27030, AT3G16830
GO:0006040	amino sugar metabolic process	6	0.0119666	4.05458	0.219246	AT2G43570, AT3G54420, AT2G43620, AT4G01700, AT2G18660, AT3G12500
GO:0048194	Golgi vesicle budding	5	0.0121557	5.06822	0.220089	AT1G13210, AT1G68710, AT3G25610, AT1G72700, AT1G17500
GO:0009791	post-embryonic development	9	0.01294	2.76448	0.228904	AT5G09530, AT3G16640, AT5G11530, AT1G50030, AT4G15180, AT3G51550, AT3G42170, AT3G13300, AT3G46290
GO:0010193	response to ozone	9	0.01294	2.76448	0.228904	AT5G55120, AT5G27600, AT1G19570, AT1G72520, AT5G49570, AT2G39770, AT2G46370, AT2G06050, AT1G08830
GO:0009225	nucleotide-sugar metabolic process	7	0.0134761	3.37881	0.235679	AT1G53500, AT4G00110, AT3G53520, AT1G78570, AT3G62830, AT3G23820, AT4G12250
GO:0016051	carbohydrate biosynthetic process	11	0.014722	2.37236	0.254574	AT5G18480, AT3G25140, AT3G02350, AT3G50760, AT3G15350, AT1G71220, AT2G47180, AT4G27480, AT3G58790, AT5G39990, AT1G56600
GO:0010188	response to microbial phytotoxin	4	0.0152273	6.75763	0.254727	AT1G10170, AT4G23600, AT5G49570, AT1G45145
GO:0019676	ammonia assimilation cycle	4	0.0152273	6.75763	0.254727	AT5G64290, AT5G53460, AT5G04140, AT2G41220
GO:0042176	regulation of protein catabolic process	4	0.0152273	6.75763	0.254727	AT2G32730, AT1G75990, AT1G20200, AT2G01570
GO:0007169	transmembrane receptor protein tyrosine kinase signaling pathway	22	0.0160889	1.7154	0.266245	AT2G27060, AT3G02130, AT2G31880, AT3G03770, AT5G20480, AT1G35710, AT4G03390, AT1G27190, AT1G75820, AT5G53890, AT5G10020, AT4G28490, AT1G28440, AT2G02220, AT5G45800, AT5G51350, AT1G07650, AT1G09970, AT1G74360, AT3G28040, AT1G72180, AT5G56040
GO:0006098	pentose-phosphate shunt	7	0.0170178	3.22523	0.278621	AT3G02360, AT5G13420, AT5G24420, AT5G40760, AT2G36460, AT3G52930, AT2G01140
GO:0006364	rRNA processing	15	0.017444	1.97463	0.282593	AT4G04940, AT4G25630, AT4G05410, AT1G15440, AT5G14580, AT4G02400, AT1G18850, AT1G67120, AT5G35910, AT1G77680, AT1G08410, AT1G48920, AT1G63810, AT2G47990, AT3G51800
GO:0046470	phosphatidylcholine metabolic process	5	0.0176312	4.60747	0.28265	AT4G35790, AT4G11850, AT4G11840, AT3G15730, AT3G15820
GO:0007165	signal transduction	59	0.0204622	1.329	0.324654	AT3G29575, AT5G25510, AT5G25110, AT3G25010, AT3G05360, AT3G23110, AT1G33610, AT2G33020, AT1G17600, AT2G15080, AT1G47890, AT3G14270, AT4G15415, AT5G06870, AT1G17250, AT3G44480, AT5G44910, AT5G38340, AT1G02340, AT5G25910, AT1G07390, AT5G65280, AT5G18370, AT1G10340, AT3G05650, AT5G61240, AT5G46260, AT2G30360, AT5G45050, AT4G12010, AT2G20570, AT4G19520, AT3G05660, AT2G34930, AT4G28910, AT1G03060, AT3…
GO:0006807	nitrogen compound metabolic process	7	0.0211502	3.085	0.332144	AT5G19550, AT3G44300, AT5G22300, AT1G65960, AT3G44310, AT3G54140, AT5G64370
GO:0045892	negative regulation of transcription, DNA-templated	22	0.0220153	1.66419	0.342238	AT3G56400, AT5G22650, AT5G18230, AT1G15750, AT1G62300, AT4G28910, AT1G68840, AT3G19580, AT5G62000, AT4G05420, AT4G21670, AT3G01320, AT5G44180, AT4G36990, AT3G20310, AT3G15210, AT5G11530, AT2G22540, AT5G02030, AT3G07050, AT1G54160, AT2G27350
GO:0048767	root hair elongation	10	0.0223143	2.35731	0.343417	AT2G34650, AT2G26650, AT4G05530, AT3G06810, AT4G30160, AT5G09810, AT3G20630, AT1G74380, AT5G43900, AT5G16910
GO:0006075	(1->3)-beta-D-glucan biosynthetic process	5	0.0244189	4.22352	0.358788	AT2G36850, AT4G04970, AT2G31960, AT1G05570, AT4G03550
GO:0010192	mucilage biosynthetic process	5	0.0244189	4.22352	0.358788	AT2G35620, AT1G53500, AT5G22740, AT1G18580, AT5G09870
GO:0009939	positive regulation of gibberellic acid mediated signaling pathway	4	0.0247118	5.79225	0.358788	AT3G63010, AT3G05120, AT5G27320, AT1G07430
GO:0009115	xanthine catabolic process	4	0.0247118	5.79225	0.358788	AT2G27150, AT5G20960, AT3G43600, AT4G34890
GO:0045927	positive regulation of growth	4	0.0247118	5.79225	0.358788	AT1G29400, AT5G07290, AT2G42890, AT3G05500
GO:0071669	plant-type cell wall organization or biogenesis	4	0.0247118	5.79225	0.358788	AT3G02230, AT1G10070, AT5G15650, AT4G30270
GO:0006446	regulation of translational initiation	9	0.0253294	2.46562	0.361361	AT2G34970, AT5G44320, AT1G77840, AT5G27640, AT3G56150, AT5G36230, AT4G20980, AT4G18300, AT4G34110
GO:0006457	protein folding	40	0.0258404	1.40784	0.361361	AT1G08570, AT4G24190, AT3G25230, AT5G22060, AT5G09590, AT5G61790, AT5G26360, AT3G03960, AT3G02530, AT1G09080, AT5G07340, AT5G56010, AT5G03160, AT1G79940, AT5G02490, AT5G28540, AT5G60640, AT5G06110, AT1G24510, AT2G21130, AT5G56030, AT5G20890, AT3G54960, AT5G42020, AT1G09210, AT5G18750, AT1G56340, AT3G18190, AT3G16420, AT5G56000, AT4G36040, AT1G79930, AT1G45145, AT4G37910, AT3G13310, AT2G47470, AT1…
GO:0031408	oxylipin biosynthetic process	7	0.0259109	2.95646	0.361361	AT1G73680, AT1G72520, AT1G76680, AT1G17420, AT3G45140, AT2G06050, AT2G33150
GO:0010039	response to iron ion	6	0.0266304	3.37881	0.361361	AT5G01600, AT4G24120, AT5G53550, AT1G21140, AT1G76800, AT1G08830
GO:0033512	L-lysine catabolic process to acetyl-CoA via saccharopine	3	0.0272371	10.1364	0.361361	AT4G33150, AT4G26910, AT5G55070
GO:0042939	tripeptide transport	3	0.0272371	10.1364	0.361361	AT3G54140, AT2G02040, AT5G46050
GO:0051258	protein polymerization	3	0.0272371	10.1364	0.361361	AT1G52400, AT4G13510, AT4G24690
GO:0097054	L-glutamate biosynthetic process	3	0.0272371	10.1364	0.361361	AT5G53460, AT5G04140, AT2G41220
GO:0033353	S-adenosylmethionine cycle	3	0.0272371	10.1364	0.361361	AT4G15415, AT4G13940, AT3G23810
GO:0009967	positive regulation of signal transduction	3	0.0272371	10.1364	0.361361	AT1G18080, AT3G18130, AT1G48630
GO:0005985	sucrose metabolic process	7	0.0313326	2.8382	0.412144	AT1G12240, AT3G03250, AT1G71880, AT1G62660, AT4G02280, AT5G20280, AT5G20830
GO:0030026	cellular manganese ion homeostasis	5	0.0325782	3.89863	0.421326	AT3G51860, AT1G21140, AT1G76800, AT1G07810, AT4G27860
GO:0007155	cell adhesion	5	0.0325782	3.89863	0.421326	AT1G13980, AT3G25140, AT2G35860, AT1G78240, AT1G52030
GO:0009901	anther dehiscence	6	0.0332864	3.20098	0.425356	AT4G25640, AT1G72520, AT2G02970, AT2G22125, AT4G19180, AT1G17420
GO:0046323	glucose import	10	0.0334425	2.20357	0.425356	AT2G20780, AT4G36670, AT3G19930, AT3G18830, AT1G54730, AT5G61520, AT5G26340, AT5G18840, AT1G30220, AT1G20840
GO:0015991	ATP hydrolysis coupled proton transport	9	0.0338995	2.33918	0.427634	AT4G30190, AT5G08670, AT1G78900, AT5G08680, AT4G34720, AT2G28520, AT2G16510, AT3G42050, AT1G19910
GO:0008652	cellular amino acid biosynthetic process	13	0.0362019	1.90976	0.451635	AT3G54640, AT1G10070, AT3G59760, AT4G21990, AT1G55920, AT1G52410, AT5G53460, AT5G04140, AT5G05730, AT4G39980, AT4G14880, AT2G41220, AT1G22410
GO:1900057	positive regulation of leaf senescence	4	0.0366825	5.06822	0.451635	AT2G45210, AT3G04060, AT1G34180, AT5G14930
GO:0006090	pyruvate metabolic process	4	0.0366825	5.06822	0.451635	AT4G00570, AT4G15530, AT5G11670, AT2G13560
GO:0006464	cellular protein modification process	9	0.0388435	2.2807	0.467894	AT5G06460, AT5G03240, AT4G05320, AT2G30110, AT4G02890, AT4G05050, AT5G20620, AT3G12400, AT3G17205
GO:0010029	regulation of seed germination	9	0.0388435	2.2807	0.467894	AT2G45210, AT2G18790, AT5G13200, AT3G47620, AT5G66730, AT5G02310, AT2G01570, AT1G20450, AT1G14920
GO:0000302	response to reactive oxygen species	8	0.0389151	2.45732	0.467894	AT5G01600, AT4G23140, AT4G23150, AT3G08640, AT1G07890, AT5G52310, AT4G18880, AT4G34890
GO:0009833	plant-type primary cell wall biogenesis	6	0.0408875	3.04093	0.484045	AT5G05170, AT2G22125, AT5G09870, AT1G55850, AT1G76670, AT4G24000
GO:0000272	polysaccharide catabolic process	6	0.0408875	3.04093	0.484045	AT2G43570, AT3G54420, AT2G43620, AT5G24090, AT3G23920, AT3G12500
GO:0046685	response to arsenic-containing substance	5	0.0421409	3.62016	0.495076	AT5G52640, AT1G09570, AT4G13180, AT4G10380, AT1G30400
GO:0032259	methylation	30	0.0439021	1.4344	0.511859	AT3G03780, AT1G33030, AT3G25890, AT1G67980, AT1G29470, AT3G22740, AT1G26850, AT2G41380, AT4G34050, AT3G44860, AT4G35160, AT2G41960, AT1G77660, AT1G76790, AT5G40830, AT2G03480, AT5G01710, AT1G66700, AT5G49810, AT2G34300, AT1G19430, AT3G23300, AT5G17920, AT4G25080, AT4G24800, AT1G78240, AT4G18030, AT4G19120, AT1G27930, AT4G31790
GO:0007568	aging	9	0.0442467	2.22507	0.511998	AT3G45600, AT3G10985, AT2G29350, AT2G42620, AT5G60360, AT4G05320, AT4G30270, AT4G14880, AT5G14930
GO:0009926	auxin polar transport	11	0.0453452	1.99109	0.520793	AT5G13930, AT2G34650, AT5G03280, AT4G13750, AT4G33090, AT2G36910, AT1G15690, AT1G54990, AT2G42620, AT2G17500, AT3G53480
GO:0000059	protein import into nucleus, docking	6	0.0494536	2.89613	0.542063	AT2G46520, AT5G53480, AT2G16950, AT3G08947, AT2G42320, AT3G08943
GO:0010187	negative regulation of seed germination	6	0.0494536	2.89613	0.542063	AT5G17490, AT2G42620, AT2G01570, AT1G14920, AT5G56030, AT5G02500
GO:0001666	response to hypoxia	9	0.0501213	2.17209	0.542063	AT1G17290, AT1G72330, AT5G26860, AT3G14230, AT5G54960, AT3G20770, AT1G64280, AT5G20830, AT1G53910
GO:0008152	metabolic process	40	0.0508641	1.33814	0.542063	AT4G29700, AT4G26970, AT3G05120, AT4G01070, AT1G32960, AT4G29680, AT3G21750, AT4G27560, AT2G36970, AT1G49430, AT1G77240, AT2G43820, AT4G34135, AT4G15490, AT1G06000, AT1G01610, AT4G15550, AT4G14440, AT1G20510, AT4G34131, AT3G27320, AT1G68620, AT2G36800, AT5G27320, AT4G09500, AT2G33150, AT4G22780, AT2G30140, AT1G22360, AT3G63010, AT1G51760, AT3G16520, AT5G08300, AT2G05710, AT2G20830, AT1G20160, AT3…
GO:0031349	positive regulation of defense response	3	0.0509283	7.60233	0.542063	AT1G25540, AT1G49540, AT2G31880
GO:0010253	UDP-rhamnose biosynthetic process	3	0.0509283	7.60233	0.542063	AT1G53500, AT1G63000, AT1G78570
GO:0010325	raffinose family oligosaccharide biosynthetic process	3	0.0509283	7.60233	0.542063	AT3G63010, AT3G05120, AT5G27320
GO:0010161	red light signaling pathway	4	0.0510716	4.50508	0.542063	AT2G18790, AT1G09570, AT2G39840, AT2G24790
GO:0006596	polyamine biosynthetic process	4	0.0510716	4.50508	0.542063	AT3G02470, AT5G53120, AT2G16500, AT4G34710
GO:0006821	chloride transport	4	0.0510716	4.50508	0.542063	AT5G24030, AT5G49890, AT5G62290, AT3G27170
GO:0052033	pathogen-associated molecular pattern dependent induction by symbiont of host innate immune response	4	0.0510716	4.50508	0.542063	AT3G49120, AT3G49110, AT5G01540, AT1G61380
GO:0009086	methionine biosynthetic process	5	0.0531134	3.37881	0.556065	AT3G03780, AT3G01120, AT3G25890, AT3G22740, AT5G17920
GO:0009688	abscisic acid biosynthetic process	5	0.0531134	3.37881	0.556065	AT2G27150, AT3G14440, AT2G47130, AT5G20960, AT3G43600
GO:0009846	pollen germination	11	0.0556738	1.92243	0.578932	AT5G23630, AT3G02130, AT3G09840, AT1G08660, AT3G10380, AT4G29380, AT3G55220, AT1G71880, AT1G71820, AT2G17420, AT2G03120
GO:0006888	ER to Golgi vesicle-mediated transport	12	0.0569092	1.84299	0.587807	AT5G47200, AT5G43670, AT3G07100, AT1G62020, AT4G32640, AT2G21390, AT1G52360, AT4G01810, AT4G14160, AT3G13870, AT1G05520, AT5G17190
GO:0006890	retrograde vesicle-mediated transport, Golgi to ER	6	0.0589935	2.76448	0.605273	AT5G39500, AT1G62020, AT5G05010, AT2G21390, AT1G52360, AT1G50500
GO:0051260	protein homooligomerization	7	0.0600935	2.44673	0.612476	AT3G02130, AT5G11670, AT5G26860, AT5G41330, AT3G28007, AT3G09030, AT2G42540
GO:0009739	response to gibberellin	16	0.06089	1.63821	0.616512	AT1G06180, AT5G17490, AT3G05120, AT5G27320, AT5G50915, AT1G14920, AT4G25000, AT5G14920, AT1G18080, AT3G63010, AT5G59430, AT1G50420, AT3G47620, AT4G19700, AT4G30270, AT1G76180
GO:0045087	innate immune response	12	0.0622915	1.81548	0.626579	AT4G29810, AT5G56010, AT1G79090, AT4G08480, AT1G17250, AT2G02220, AT4G39030, AT1G64790, AT5G18610, AT1G61380, AT2G33580, AT2G20580
GO:0048366	leaf development	19	0.0651784	1.54074	0.645971	AT5G01600, AT3G08640, AT3G54220, AT1G15690, AT3G61630, AT4G07410, AT4G02570, AT4G24560, AT4G39400, AT3G12280, AT4G31160, AT1G53310, AT1G08410, AT3G48430, AT1G48920, AT1G07630, AT2G28890, AT5G20730, AT5G56030
GO:0052544	defense response by callose deposition in cell wall	5	0.0654785	3.16764	0.645971	AT3G54640, AT5G03280, AT4G31500, AT1G59870, AT4G03550
GO:0017148	negative regulation of translation	5	0.0654785	3.16764	0.645971	AT1G11580, AT5G18230, AT4G34590, AT1G02080, AT1G09570
GO:0090333	regulation of stomatal closure	4	0.0677498	4.05458	0.649972	AT4G35790, AT3G16640, AT3G59700, AT2G26650
GO:0009610	response to symbiotic fungus	4	0.0677498	4.05458	0.649972	AT2G35940, AT3G09940, AT1G19570, AT3G09260
GO:0010120	camalexin biosynthetic process	4	0.0677498	4.05458	0.649972	AT3G26830, AT4G27260, AT1G73500, AT2G30770
GO:0080027	response to herbivore	4	0.0677498	4.05458	0.649972	AT1G61120, AT3G45140, AT3G16400, AT4G15210
GO:0048316	seed development	12	0.0679957	1.78878	0.649972	AT4G01430, AT3G27670, AT4G24120, AT3G04120, AT4G38680, AT5G53550, AT2G16500, AT4G34710, AT2G17420, AT5G43940, AT1G54160, AT1G21750
GO:0010311	lateral root formation	9	0.0706607	2.02729	0.671276	AT1G13980, AT1G49430, AT3G18830, AT4G13510, AT5G05730, AT2G17500, AT4G07410, AT5G20730, AT3G53180
GO:0010043	response to zinc ion	10	0.0728689	1.91254	0.688008	AT5G01600, AT4G02520, AT1G19570, AT2G04620, AT2G23150, AT2G30860, AT1G57720, AT5G17920, AT3G02530, AT1G21750
GO:0071555	cell wall organization	40	0.0778623	1.29127	0.70232	AT1G13980, AT3G02350, AT3G24480, AT2G36850, AT3G02230, AT5G22740, AT2G31960, AT1G63000, AT5G15650, AT3G58790, AT5G45280, AT1G64390, AT4G13410, AT1G18580, AT1G05570, AT1G78570, AT1G02460, AT4G30270, AT5G41900, AT5G33290, AT3G25140, AT4G04970, AT3G03050, AT3G07330, AT3G50760, AT4G25810, AT5G42100, AT2G18950, AT1G55850, AT5G16510, AT1G24070, AT1G68560, AT2G38540, AT5G16910, AT4G24000, AT3G61490, AT5…
GO:0010197	polar nucleus fusion	7	0.0788797	2.28887	0.70232	AT4G33050, AT2G35940, AT5G42020, AT1G72440, AT5G28540, AT4G05440, AT1G19520
GO:0009698	phenylpropanoid metabolic process	5	0.0791986	2.98131	0.70232	AT2G30490, AT4G30210, AT2G37040, AT2G48110, AT1G20510
GO:0006607	NLS-bearing protein import into nucleus	5	0.0791986	2.98131	0.70232	AT5G53480, AT1G09270, AT3G08947, AT3G08943, AT4G02150
GO:0006101	citrate metabolic process	3	0.0794046	6.08186	0.70232	AT4G26970, AT2G44350, AT2G05710
GO:0001676	long-chain fatty acid metabolic process	3	0.0794046	6.08186	0.70232	AT1G73680, AT5G27600, AT4G16760
GO:0045836	positive regulation of meiotic nuclear division	3	0.0794046	6.08186	0.70232	AT1G29400, AT5G07290, AT2G42890
GO:0006610	ribosomal protein import into nucleus	3	0.0794046	6.08186	0.70232	AT5G53480, AT3G08947, AT3G08943
GO:0006537	glutamate biosynthetic process	3	0.0794046	6.08186	0.70232	AT5G53460, AT5G04140, AT2G41220
GO:0010359	regulation of anion channel activity	3	0.0794046	6.08186	0.70232	AT5G20480, AT2G17290, AT4G23650
GO:0035436	triose phosphate transmembrane transport	3	0.0794046	6.08186	0.70232	AT5G46110, AT1G61800, AT5G17630
GO:0009585	red, far-red light phototransduction	11	0.080673	1.7984	0.708096	AT2G18790, AT1G25540, AT3G59060, AT4G11110, AT1G28520, AT3G22170, AT1G22770, AT1G09570, AT2G46370, AT4G05420, AT1G02340
GO:2000022	regulation of jasmonic acid mediated signaling pathway	6	0.0809778	2.53411	0.708096	AT5G45110, AT2G28290, AT5G13220, AT4G04920, AT1G64280, AT4G19660
GO:0052696	flavonoid glucuronidation	17	0.0831992	1.53857	0.72332	AT2G36800, AT4G01070, AT4G09500, AT4G27560, AT2G36970, AT2G30140, AT1G22360, AT3G16520, AT2G43820, AT3G46690, AT4G34135, AT4G15280, AT3G50740, AT1G06000, AT4G15490, AT4G15550, AT4G34131
GO:0006520	cellular amino acid metabolic process	8	0.0841289	2.07927	0.72332	AT5G19550, AT1G35580, AT2G24850, AT3G20330, AT1G64660, AT5G07440, AT4G23600, AT1G72810
GO:0006891	intra-Golgi vesicle-mediated transport	8	0.0841289	2.07927	0.72332	AT1G21380, AT1G67930, AT5G54440, AT4G04910, AT1G62020, AT5G16300, AT2G21390, AT1G52360
GO:0007035	vacuolar acidification	4	0.0865443	3.68598	0.726243	AT4G34720, AT2G28520, AT2G16510, AT1G19910
GO:0009938	negative regulation of gibberellic acid mediated signaling pathway	4	0.0865443	3.68598	0.726243	AT5G17490, AT3G11540, AT2G01570, AT1G14920
GO:0006536	glutamate metabolic process	4	0.0865443	3.68598	0.726243	AT5G19550, AT5G17330, AT1G65960, AT2G02010
GO:1900056	negative regulation of leaf senescence	4	0.0865443	3.68598	0.726243	AT3G56400, AT2G20570, AT4G19040, AT2G40750
GO:0006914	autophagy	9	0.0868283	1.94102	0.726243	AT3G49590, AT1G54710, AT3G62770, AT3G18770, AT5G54730, AT1G04140, AT3G53930, AT4G29950, AT4G24690
GO:0009749	response to glucose	7	0.0893738	2.21735	0.743493	AT1G18080, AT1G61800, AT5G64750, AT3G47340, AT1G79550, AT1G31930, AT5G20830
GO:0006032	chitin catabolic process	6	0.0933891	2.43275	0.772719	AT2G43570, AT3G54420, AT2G43620, AT4G01700, AT5G24090, AT3G12500
GO:0010030	positive regulation of seed germination	5	0.094218	2.81568	0.775409	AT5G06550, AT2G43820, AT1G07430, AT4G32010, AT4G39850
GO:0016579	protein deubiquitination	9	0.0956552	1.90058	0.78305	AT5G57990, AT4G10570, AT3G47910, AT5G46740, AT4G30890, AT5G06600, AT2G27350, AT3G20630, AT4G24560

## Sheet: Upregulated_Bc_lacs2-3
Supplementary Data 7-3: Enriched gene ontology (GO) terms for biological processes (BP) of up-regulated genes of lacs2 cutin-related mutant infected with B. cinerea (6 hpi)
GO_ID	GO_name	Gene_number	p-value	Fold_enrichment	FDR	Genes
GO:0009611	response to wounding	63	1.07754e-18	3.45718	1.71975e-15	AT1G78080, AT1G61120, AT5G14780, AT4G23600, AT1G32640, AT1G73500, AT3G17860, AT1G76930, AT4G32551, AT2G46370, AT1G80840, AT1G73260, AT3G48360, AT4G24220, AT5G50200, AT5G24770, AT2G33150, AT5G13930, AT1G27730, AT1G43160, AT5G06320, AT2G39260, AT5G53750, AT2G32700, AT1G52030, AT2G24210, AT4G11280, AT3G61190, AT3G29035, AT2G28290, AT5G52310, AT3G25230, AT1G74930, AT5G63450, AT3G14050, AT3G16470, AT5…
GO:0009737	response to abscisic acid	92	3.90944e-17	2.54992	3.11973e-14	AT3G04110, AT2G39800, AT5G17490, AT2G47190, AT3G22380, AT1G29395, AT4G23600, AT1G32640, AT2G33380, AT3G02410, AT1G52400, AT5G08450, AT3G20310, AT1G76930, AT3G46620, AT4G26080, AT1G54100, AT1G73980, AT5G13680, AT5G02310, AT1G20450, AT5G01540, AT3G48360, AT5G25980, AT1G10940, AT2G17840, AT1G66340, AT3G19580, AT1G59610, AT5G67300, AT1G65690, AT2G43790, AT1G44170, AT1G27730, AT3G15210, AT1G43160, AT3…
GO:0009414	response to water deprivation	73	2.78151e-16	2.85728	1.47977e-13	AT5G67030, AT2G39800, AT3G02130, AT1G78080, AT2G47190, AT3G22380, AT1G52400, AT3G12490, AT3G20310, AT3G46620, AT1G27320, AT2G22125, AT4G32551, AT3G16857, AT1G20450, AT1G46768, AT4G34890, AT1G04400, AT1G08720, AT4G24020, AT1G32230, AT2G35930, AT1G33240, AT2G17840, AT3G19580, AT5G67300, AT4G20260, AT1G27730, AT1G43160, AT2G22430, AT2G21660, AT3G14440, AT5G13330, AT2G42620, AT2G32700, AT1G07820, AT4…
GO:0009651	response to salt stress	99	3.06728e-14	2.2337	1.22384e-11	AT2G39800, AT5G50950, AT1G78080, AT1G10170, AT2G33380, AT1G28380, AT1G73500, AT1G52400, AT5G03280, AT4G11650, AT1G27320, AT1G72650, AT4G16260, AT2G41560, AT1G56340, AT1G32230, AT5G25980, AT3G55270, AT2G17840, AT5G46180, AT5G67300, AT1G44170, AT1G27730, AT2G21660, AT2G15390, AT1G24460, AT3G09260, AT2G42540, AT1G21750, AT4G37530, AT4G02520, AT5G19330, AT5G19690, AT4G24190, AT2G30250, AT5G39610, AT3…
GO:0046686	response to cadmium ion	73	1.25738e-11	2.33094	4.01357e-09	AT4G25100, AT1G13440, AT3G09840, AT2G47190, AT5G14780, AT1G74910, AT1G29150, AT2G30110, AT3G19170, AT4G31180, AT1G17290, AT2G19480, AT5G53460, AT3G14990, AT5G07440, AT1G72650, AT4G14880, AT3G12810, AT2G26560, AT2G42010, AT3G27300, AT1G56340, AT4G11600, AT2G36460, AT5G67300, AT1G68560, AT5G17920, AT1G13930, AT5G60390, AT2G21660, AT5G11670, AT2G05710, AT3G48990, AT2G47470, AT2G43750, AT4G14030, AT3…
GO:0009723	response to ethylene	37	2.07965e-10	3.25848	5.53187e-08	AT1G58250, AT5G17490, AT4G19040, AT5G44790, AT2G47190, AT5G25350, AT5G60360, AT1G31930, AT1G13960, AT3G16770, AT5G03280, AT5G39610, AT5G59780, AT2G25490, AT1G08720, AT3G51430, AT1G32230, AT3G51450, AT3G51550, AT1G66340, AT2G38120, AT5G67300, AT3G20770, AT1G14920, AT2G43790, AT1G71030, AT4G34460, AT5G08560, AT3G15210, AT5G13330, AT1G19220, AT2G01570, AT4G11280, AT1G54490, AT5G03730, AT5G20730, AT2…
GO:0006970	response to osmotic stress	36	5.28833e-10	3.22239	1.20574e-07	AT5G67030, AT1G78080, AT4G39090, AT5G52310, AT3G25230, AT1G50500, AT4G04340, AT2G30250, AT4G13850, AT2G22660, AT5G03280, AT1G27320, AT3G19420, AT4G34710, AT1G77120, AT2G41560, AT2G35510, AT1G32230, AT1G58200, AT3G58620, AT1G10940, AT1G35720, AT3G21780, AT1G65690, AT1G22190, AT3G59770, AT2G43790, AT5G08560, AT1G43160, AT2G21660, AT3G14440, AT1G60940, AT3G09260, AT3G06190, AT2G42540, AT5G57050
GO:0009873	ethylene-activated signaling pathway	45	8.30048e-10	2.74533	1.65595e-07	AT4G19040, AT5G44790, AT1G78080, AT3G23150, AT5G44210, AT2G28290, AT5G25350, AT1G68550, AT1G73500, AT1G74930, AT1G53910, AT3G16770, AT3G20310, AT5G03280, AT1G25560, AT3G14230, AT4G39780, AT1G46768, AT1G53170, AT2G25490, AT1G08720, AT5G21960, AT1G32230, AT1G68840, AT2G40940, AT3G04580, AT3G51550, AT1G66340, AT1G33760, AT1G22190, AT3G20770, AT5G47230, AT4G02570, AT1G75950, AT4G17500, AT3G15210, AT1…
GO:0045892	negative regulation of transcription, DNA-templated	37	2.1786e-09	3.01531	3.86338e-07	AT5G02810, AT4G28910, AT5G44210, AT5G62000, AT3G01320, AT4G36990, AT3G20310, AT4G37460, AT4G35580, AT2G22540, AT1G19350, AT2G36080, AT1G75380, AT4G32551, AT1G80840, AT1G54160, AT2G27350, AT5G13180, AT5G22650, AT5G18230, AT1G15750, AT1G59750, AT1G68840, AT1G33240, AT5G24470, AT3G19580, AT5G63320, AT4G05420, AT5G44180, AT1G27730, AT3G61050, AT3G15210, AT5G11530, AT1G28420, AT4G20400, AT3G10480, AT2…
GO:0009753	response to jasmonic acid	40	4.47238e-09	2.80008	7.13792e-07	AT4G28910, AT5G24780, AT1G61120, AT1G32640, AT4G23600, AT4G23100, AT1G13960, AT3G16770, AT1G76930, AT5G03280, AT1G19570, AT2G39030, AT3G16470, AT5G13220, AT4G34710, AT2G46370, AT1G54040, AT5G59780, AT3G48360, AT5G46760, AT3G51430, AT3G51450, AT5G24770, AT4G20860, AT5G67300, AT4G02570, AT5G67480, AT5G13930, AT5G07010, AT1G71030, AT1G19180, AT1G43160, AT5G13330, AT3G45140, AT4G11280, AT2G24210, AT2…
GO:0009867	jasmonic acid mediated signaling pathway	21	1.08799e-08	4.41012	1.52266e-06	AT5G17490, AT1G15750, AT4G28910, AT1G32230, AT1G32640, AT1G17440, AT1G33980, AT1G14920, AT5G47010, AT4G02570, AT2G18790, AT1G25540, AT3G17860, AT1G19180, AT4G34460, AT1G72260, AT2G39260, AT5G63970, AT2G01570, AT3G52400, AT3G15500
GO:0009409	response to cold	60	1.14486e-08	2.19137	1.52266e-06	AT3G02130, AT1G61520, AT1G78080, AT1G66730, AT2G33380, AT2G18790, AT3G12490, AT1G27320, AT4G26080, AT3G16450, AT1G20450, AT1G46768, AT3G48360, AT4G02330, AT2G17840, AT3G22330, AT5G47230, AT4G25470, AT4G20260, AT5G16910, AT4G35790, AT2G43790, AT1G27730, AT1G43160, AT2G21660, AT3G16460, AT1G76180, AT2G42540, AT3G61190, AT3G11410, AT1G20620, AT4G02520, AT4G24190, AT5G52310, AT3G01500, AT4G35090, AT5…
GO:0042742	defense response to bacterium	56	2.50879e-08	2.21571	3.08002e-06	AT3G59700, AT5G46330, AT1G13440, AT5G44510, AT1G10170, AT5G65210, AT1G64790, AT4G03550, AT5G03280, AT1G19350, AT1G27320, AT2G05940, AT1G80840, AT5G01540, AT1G73260, AT2G41560, AT2G22240, AT3G12810, AT1G66340, AT5G67300, AT3G57330, AT4G20260, AT2G43790, AT5G06320, AT4G26090, AT2G39260, AT1G18350, AT2G19190, AT1G20980, AT4G02520, AT3G49120, AT4G39090, AT3G01500, AT3G26520, AT4G23100, AT2G22300, AT4…
GO:0009620	response to fungus	24	5.29955e-08	3.6401	6.04148e-06	AT4G02330, AT3G51430, AT3G51450, AT3G05360, AT2G39660, AT2G33380, AT1G73500, AT1G11310, AT4G03550, AT2G30020, AT2G43790, AT1G53320, AT1G17250, AT1G51680, AT2G32700, AT1G05010, AT4G32551, AT1G43850, AT3G45140, AT4G16760, AT2G06050, AT1G79680, AT2G45220, AT1G08720
GO:0009816	defense response to bacterium, incompatible interaction	18	1.27127e-07	4.4674	1.35263e-05	AT1G12220, AT3G56710, AT5G44510, AT1G32230, AT5G46180, AT2G17520, AT5G45260, AT4G23100, AT5G18525, AT4G35450, AT4G37460, AT1G28520, AT4G11650, AT5G06320, AT3G44880, AT2G40000, AT5G56030, AT2G42010
GO:0009908	flower development	43	3.31189e-07	2.32462	3.30361e-05	AT2G28290, AT2G48160, AT2G15530, AT4G23100, AT1G68050, AT1G69490, AT1G25540, AT5G08450, AT5G08230, AT1G22770, AT4G31160, AT3G44880, AT3G11540, AT4G32551, AT5G13480, AT1G79000, AT3G12810, AT5G56030, AT5G57360, AT2G45660, AT1G64520, AT2G18915, AT5G64390, AT2G06210, AT5G65080, AT4G29010, AT5G45190, AT1G19850, AT1G30330, AT5G44180, AT4G24560, AT5G60410, AT1G19180, AT3G47500, AT1G28420, AT1G01040, AT5…
GO:0046777	protein autophosphorylation	33	3.94179e-07	2.66941	3.70064e-05	AT4G04720, AT3G59700, AT3G07980, AT1G16130, AT2G39660, AT1G61380, AT1G73500, AT4G28650, AT4G05150, AT3G61160, AT3G20410, AT1G09970, AT2G41140, AT1G04400, AT1G08720, AT3G51550, AT4G03260, AT5G26570, AT2G17520, AT5G66210, AT4G28860, AT4G18710, AT3G17850, AT2G17290, AT4G28490, AT5G35980, AT3G45240, AT3G45780, AT3G13530, AT2G03890, AT5G03730, AT4G32660, AT5G58140
GO:0008219	cell death	17	7.85398e-07	4.21921	6.96387e-05	AT1G12220, AT4G02600, AT1G12050, AT4G35090, AT1G28380, AT1G11310, AT5G45260, AT2G39200, AT3G16770, AT5G03280, AT2G41060, AT3G44880, AT5G43940, AT4G33430, AT2G26560, AT1G08720, AT3G45290
GO:0042542	response to hydrogen peroxide	18	3.59748e-06	3.6401	0.000302188	AT3G29035, AT1G35580, AT1G32230, AT2G47180, AT5G67480, AT2G43790, AT1G22770, AT2G18170, AT5G39610, AT2G01980, AT1G77120, AT5G05410, AT1G73260, AT2G22240, AT4G14030, AT3G48360, AT4G12570, AT1G20630
GO:0006979	response to oxidative stress	52	4.5378e-06	1.9514	0.000362117	AT4G25100, AT2G39800, AT1G13440, AT3G32980, AT3G22380, AT5G18100, AT1G66730, AT3G08670, AT5G64120, AT3G12490, AT1G49670, AT5G03280, AT2G01980, AT5G13680, AT4G32551, AT1G43850, AT1G09970, AT1G32230, AT1G56340, AT5G24770, AT4G11600, AT5G26030, AT5G13930, AT2G47510, AT2G43790, AT1G27730, AT2G05710, AT2G32700, AT2G40000, AT4G11280, AT1G20620, AT4G37530, AT4G26970, AT3G49120, AT2G19810, AT4G35090, AT2…
GO:0007623	circadian rhythm	25	4.8948e-06	2.81451	0.000372005	AT4G25100, AT5G02810, AT5G52310, AT3G04910, AT1G68050, AT1G22770, AT2G18170, AT3G46640, AT5G12050, AT3G48360, AT1G04400, AT5G57360, AT4G30350, AT2G18915, AT3G22170, AT4G04970, AT4G26700, AT5G24470, AT2G17840, AT3G06500, AT2G21660, AT3G45780, AT2G42540, AT5G58140, AT3G61070
GO:0010105	negative regulation of ethylene-activated signaling pathway	10	5.42964e-06	6.42371	0.000393896	AT1G58250, AT3G15210, AT3G23150, AT3G04580, AT2G40940, AT5G25350, AT1G66340, AT1G04310, AT2G25490, AT5G03730
GO:0010150	leaf senescence	24	6.3579e-06	2.84878	0.000441183	AT3G29035, AT1G59750, AT5G52310, AT5G62000, AT1G73500, AT4G03550, AT2G39200, AT2G43790, AT1G69490, AT2G22300, AT1G73680, AT5G03280, AT2G41060, AT5G39610, AT1G27320, AT5G45900, AT1G54130, AT1G54040, AT5G59220, AT2G42540, AT5G13180, AT4G12570, AT4G18980, AT4G30790
GO:0006351	transcription, DNA-templated	225	1.78298e-05	1.30279	0.00118568	AT1G68550, AT1G13960, AT1G19700, AT1G72010, AT3G20310, AT4G35580, AT1G52880, AT4G17230, AT3G16857, AT1G53170, AT1G46768, AT2G48110, AT5G14170, AT5G65080, AT3G22170, AT5G15020, AT1G09570, AT3G19580, AT4G10710, AT2G31370, AT5G15700, AT1G28420, AT5G61960, AT5G10140, AT3G48430, AT5G20730, AT3G29035, AT2G35940, AT1G72830, AT5G45260, AT5G65670, AT2G30250, AT3G46600, AT2G22540, AT1G76630, AT5G52230, AT5…
GO:0010119	regulation of stomatal movement	15	3.0008e-05	3.6401	0.00191571	AT5G44790, AT5G25980, AT1G66340, AT1G70410, AT3G01500, AT4G03560, AT1G52400, AT2G21660, AT5G03280, AT2G17290, AT4G26080, AT3G45780, AT2G46370, AT3G15730, AT3G11410
GO:0009269	response to desiccation	10	4.67731e-05	5.20015	0.00287115	AT1G44170, AT2G39800, AT4G39090, AT3G25760, AT1G54100, AT2G21620, AT5G52310, AT1G32640, AT2G33380, AT1G76180
GO:0009638	phototropism	9	5.52916e-05	5.78134	0.00326835	AT2G18790, AT1G09570, AT3G45780, AT5G64330, AT5G04190, AT5G20730, AT1G04400, AT2G26890, AT5G58140
GO:0001666	response to hypoxia	14	6.10321e-05	3.6401	0.00347883	AT1G35140, AT3G48090, AT5G15120, AT3G20770, AT4G27780, AT1G53910, AT1G17290, AT3G14230, AT5G54960, AT2G32700, AT4G32551, AT1G43850, AT1G77120, AT5G03730
GO:0009738	abscisic acid-activated signaling pathway	36	8.26475e-05	2.01606	0.00454846	AT4G04720, AT3G04110, AT1G32640, AT5G53160, AT1G52400, AT3G20410, AT2G22660, AT3G46620, AT4G26080, AT5G13680, AT5G01540, AT1G02340, AT1G54160, AT3G48360, AT1G62810, AT1G08720, AT1G62660, AT5G25980, AT3G51550, AT3G19580, AT5G63320, AT1G17550, AT5G67300, AT5G66210, AT2G30020, AT4G34460, AT2G22430, AT5G13530, AT2G17290, AT3G07360, AT2G46680, AT3G15730, AT5G59550, AT5G57050, AT3G11410, AT4G34000
GO:0008360	regulation of cell shape	13	0.000124358	3.6401	0.00655973	AT2G36850, AT4G04970, AT2G31960, AT1G06490, AT5G44100, AT3G59100, AT1G72710, AT5G49430, AT4G03550, AT4G28860, AT1G05570, AT1G04440, AT2G25760
GO:0006397	mRNA processing	33	0.000127413	2.04756	0.00655973	AT4G00660, AT2G48160, AT3G09100, AT1G02840, AT5G08230, AT2G42270, AT2G45620, AT3G61240, AT1G75660, AT1G26110, AT3G66652, AT3G13300, AT5G13480, AT1G06220, AT4G32850, AT1G54080, AT5G45330, AT5G64390, AT2G06990, AT5G61140, AT3G58560, AT5G61780, AT2G17520, AT5G64270, AT5G23080, AT5G07350, AT3G13290, AT2G45810, AT3G63070, AT1G54490, AT5G52040, AT5G58040, AT1G20960
GO:0042538	hyperosmotic salinity response	16	0.000135524	3.06535	0.00675925	AT2G39800, AT5G17490, AT3G55610, AT4G30960, AT5G52310, AT5G24770, AT4G23600, AT3G19580, AT5G46180, AT1G14920, AT5G14950, AT5G11530, AT3G14440, AT5G59820, AT2G01570, AT5G58140
GO:0009751	response to salicylic acid	30	0.000154934	2.11361	0.00749315	AT4G19040, AT2G47190, AT1G15780, AT2G33380, AT1G13960, AT1G76930, AT5G13220, AT1G71220, AT1G80840, AT1G73260, AT5G59780, AT1G79680, AT3G48360, AT2G20580, AT4G23270, AT3G51430, AT3G51450, AT5G62470, AT5G67300, AT4G05320, AT2G17520, AT4G02890, AT5G67480, AT1G71030, AT1G43160, AT1G72260, AT5G06320, AT5G13330, AT2G40000, AT3G61190
GO:0000184	nuclear-transcribed mRNA catabolic process, nonsense-mediated decay	8	0.00017652	5.82416	0.00818469	AT5G19400, AT2G39260, AT3G06480, AT1G28260, AT1G33980, AT5G47010, AT3G01540, AT4G34110
GO:0033962	cytoplasmic mRNA processing body assembly	7	0.00017949	6.94929	0.00818469	AT4G00660, AT1G79090, AT3G22270, AT3G61240, AT1G26110, AT2G45810, AT4G14990
GO:0006355	regulation of transcription, DNA-templated	241	0.000184617	1.242	0.00818469	AT1G68550, AT1G13960, AT1G19700, AT1G72010, AT3G20310, AT4G35580, AT1G52880, AT4G17230, AT3G16857, AT1G53170, AT1G46768, AT2G48110, AT5G14170, AT5G65080, AT3G22170, AT5G15020, AT1G09570, AT4G10710, AT2G31370, AT1G28420, AT5G61960, AT3G48430, AT5G20730, AT2G35940, AT2G19810, AT1G72830, AT5G64220, AT5G65670, AT2G30250, AT2G22300, AT3G46600, AT1G22770, AT1G76630, AT5G52230, AT5G59780, AT5G13180, AT2…
GO:0007064	mitotic sister chromatid cohesion	10	0.000231953	4.36812	0.009821	AT5G16270, AT2G27170, AT4G38550, AT5G05490, AT2G20960, AT2G20950, AT5G15540, AT5G51340, AT4G32620, AT5G47690
GO:0010468	regulation of gene expression	20	0.000233833	2.53961	0.009821	AT5G14170, AT5G15540, AT5G62470, AT5G48160, AT1G68050, AT4G38550, AT5G39610, AT2G20960, AT5G13650, AT5G65710, AT4G28490, AT3G14230, AT3G46640, AT2G20950, AT5G11170, AT1G54270, AT1G04970, AT1G64810, AT3G13920, AT4G18980
GO:0006952	defense response	88	0.000289327	1.46047	0.0118401	AT3G27670, AT3G48090, AT5G44510, AT1G80680, AT4G01410, AT5G44430, AT5G24780, AT3G05360, AT1G70830, AT4G03550, AT1G13960, AT2G39200, AT3G17860, AT3G12490, AT2G15080, AT3G20310, AT1G52040, AT1G05010, AT5G07920, AT5G44910, AT1G79680, AT3G25180, AT3G45290, AT5G18370, AT3G05650, AT2G35930, AT5G42100, AT1G66340, AT3G55270, AT1G11310, AT5G47230, AT1G59218, AT5G36910, AT5G46260, AT5G14930, AT5G45050, AT1…
GO:0006886	intracellular protein transport	34	0.000330535	1.92378	0.0125974	AT4G23460, AT3G08530, AT3G07100, AT3G55480, AT4G20110, AT3G56190, AT2G38410, AT1G21380, AT5G53480, AT3G15980, AT4G00800, AT2G21390, AT4G01810, AT1G23900, AT4G14160, AT4G31480, AT4G36630, AT4G34450, AT5G17020, AT1G09270, AT1G62020, AT3G07890, AT2G16950, AT2G38020, AT3G16270, AT4G29950, AT2G43490, AT3G11130, AT5G06120, AT1G73430, AT4G32640, AT3G52400, AT4G11380, AT1G79590
GO:0006075	(1->3)-beta-D-glucan biosynthetic process	7	0.000331161	6.37018	0.0125974	AT2G36850, AT4G04970, AT2G31960, AT1G06490, AT3G59100, AT1G05570, AT4G03550
GO:2000377	regulation of reactive oxygen species metabolic process	9	0.000331511	4.68013	0.0125974	AT5G17490, AT1G32230, AT2G01980, AT3G11540, AT2G46370, AT2G33380, AT2G01570, AT1G14920, AT5G14920
GO:0006511	ubiquitin-dependent protein catabolic process	40	0.000353211	1.80501	0.0131099	AT4G03510, AT4G27960, AT2G40930, AT3G54650, AT5G25350, AT1G55860, AT1G29150, AT2G30110, AT4G05050, AT1G68050, AT4G17895, AT5G10790, AT3G63000, AT4G30890, AT5G02310, AT5G58290, AT2G25490, AT5G20620, AT2G20580, AT1G26830, AT5G57360, AT1G64520, AT2G18915, AT5G22030, AT5G23540, AT4G05320, AT5G15400, AT4G02890, AT4G02570, AT3G60820, AT3G20630, AT4G24560, AT1G75950, AT1G04810, AT1G70320, AT5G06600, AT2…
GO:0009585	red, far-red light phototransduction	16	0.000369529	2.81814	0.0134038	AT3G22170, AT1G09570, AT4G05420, AT5G04190, AT2G18790, AT1G25540, AT3G59060, AT4G11110, AT1G28520, AT1G22770, AT3G15354, AT1G76320, AT2G46370, AT4G18130, AT1G02340, AT2G43010
GO:0010286	heat acclimation	12	0.000428675	3.44852	0.0152037	AT3G16770, AT5G60410, AT5G05410, AT5G43940, AT5G21160, AT1G50500, AT1G54490, AT2G42540, AT1G79350, AT2G41140, AT5G56030, AT5G58140
GO:0009791	post-embryonic development	11	0.000519847	3.6401	0.0180364	AT5G09530, AT4G35450, AT5G11530, AT5G20490, AT1G50030, AT4G15180, AT1G17580, AT3G51550, AT3G42170, AT3G13300, AT3G46290
GO:0018298	protein-chromophore linkage	13	0.000545707	3.15476	0.0182286	AT3G08940, AT2G18915, AT1G61520, AT2G05070, AT1G09570, AT1G68050, AT2G18790, AT3G45780, AT4G18130, AT2G05100, AT1G04400, AT5G57360, AT5G58140
GO:0009911	positive regulation of flower development	12	0.000548228	3.36009	0.0182286	AT4G39400, AT1G25540, AT5G05690, AT3G03090, AT5G62000, AT2G43410, AT5G60910, AT5G55390, AT1G04400, AT1G26830, AT1G68050, AT2G45660
GO:1902074	response to salt	6	0.000587023	7.2802	0.0191202	AT5G08450, AT5G39610, AT5G52310, AT2G32700, AT4G32551, AT1G65690
GO:0006914	autophagy	13	0.00083513	3.02051	0.0266574	AT3G49590, AT1G03380, AT5G54730, AT4G29950, AT4G24690, AT2G31260, AT1G54710, AT3G18770, AT5G43930, AT1G04140, AT5G45900, AT3G53930, AT4G30790
GO:0030048	actin filament-based movement	8	0.000995808	4.59802	0.0311629	AT3G19960, AT4G28710, AT5G20490, AT1G50360, AT1G17580, AT4G33200, AT5G54280, AT5G43900
GO:0031348	negative regulation of defense response	9	0.00126433	3.93131	0.038073	AT4G37460, AT3G09840, AT5G03280, AT4G15415, AT1G59870, AT2G46370, AT3G09260, AT1G11310, AT3G61190
GO:0048511	rhythmic process	9	0.00126433	3.93131	0.038073	AT2G18915, AT5G64170, AT2G06255, AT3G22380, AT5G24470, AT3G11540, AT2G37130, AT5G64120, AT5G57360
GO:0031087	deadenylation-independent decapping of nuclear-transcribed mRNA	5	0.00195073	7.80022	0.0566469	AT5G45330, AT3G13290, AT1G26110, AT3G13300, AT1G54490
GO:0010187	negative regulation of seed germination	8	0.00195212	4.16012	0.0566469	AT5G17490, AT5G19330, AT2G42620, AT2G20180, AT2G01570, AT1G14920, AT5G56030, AT5G02500
GO:0006402	mRNA catabolic process	7	0.00208189	4.77763	0.0585814	AT5G07350, AT3G13290, AT1G77680, AT3G13300, AT5G61780, AT5G21160, AT1G54490
GO:0016192	vesicle-mediated transport	29	0.00210923	1.83057	0.0585814	AT1G13980, AT4G23460, AT2G33860, AT3G08530, AT1G03380, AT4G27040, AT5G54730, AT3G55480, AT3G15980, AT3G63460, AT4G00800, AT1G23900, AT4G31480, AT4G36630, AT4G34450, AT3G60190, AT1G59750, AT2G36900, AT1G62020, AT3G28430, AT3G60860, AT4G14950, AT1G54710, AT3G11130, AT1G29330, AT3G52400, AT4G11380, AT1G01960, AT1G79590
GO:0010200	response to chitin	24	0.0021289	1.97058	0.0585814	AT2G35930, AT1G32640, AT3G19580, AT5G67300, AT5G47230, AT1G27730, AT4G17500, AT4G35480, AT3G15210, AT3G46600, AT5G04340, AT3G61460, AT3G46620, AT5G59820, AT1G75490, AT4G17230, AT1G80840, AT2G44840, AT2G40140, AT5G59450, AT5G59780, AT5G59550, AT3G16720, AT5G01830
GO:0009624	response to nematode	16	0.00255476	2.36115	0.0691084	AT3G11900, AT1G58360, AT2G36910, AT2G38120, AT5G27350, AT5G14940, AT5G57110, AT1G72140, AT5G53550, AT2G32700, AT3G03090, AT4G32551, AT4G32650, AT1G43850, AT1G73260, AT2G41560
GO:0006897	endocytosis	15	0.00260818	2.44484	0.0693775	AT1G13980, AT1G60490, AT3G08530, AT5G44100, AT1G72710, AT5G25250, AT4G28860, AT3G19960, AT5G13300, AT5G39500, AT3G11130, AT1G04440, AT2G25760, AT5G54280, AT2G26890
GO:0010090	trichome morphogenesis	10	0.0028019	3.21185	0.0711065	AT3G12280, AT5G20490, AT4G15415, AT1G17580, AT5G18410, AT1G33240, AT2G38440, AT5G45190, AT2G35110, AT5G43900
GO:0090436	leaf pavement cell development	4	0.00285139	10.9203	0.0711065	AT5G20490, AT1G17580, AT5G55390, AT5G43900
GO:0051646	mitochondrion localization	4	0.00285139	10.9203	0.0711065	AT5G20490, AT1G17580, AT5G46180, AT5G43900
GO:0080119	ER body organization	4	0.00285139	10.9203	0.0711065	AT5G39500, AT3G07100, AT3G09260, AT3G15950
GO:0042594	response to starvation	7	0.00297055	4.4966	0.0729384	AT1G54710, AT3G14050, AT1G03380, AT5G54730, AT1G54130, AT4G29950, AT2G26890
GO:0010218	response to far red light	12	0.00407618	2.67436	0.0980125	AT2G18790, AT1G25540, AT3G08940, AT3G22170, AT1G22770, AT1G48410, AT1G09570, AT5G24470, AT2G01570, AT2G05100, AT1G14920, AT1G02340
GO:0009785	blue light signaling pathway	7	0.00411456	4.24679	0.0980125	AT3G45780, AT5G64330, AT1G02340, AT1G54160, AT5G20730, AT1G04400, AT4G28860
GO:0009735	response to cytokinin	29	0.00477548	1.73054	0.112083	AT1G61520, AT3G49120, AT3G32980, AT2G29080, AT4G01850, AT3G25230, AT3G16770, AT5G53460, AT1G50480, AT1G78830, AT3G16857, AT1G64520, AT3G08940, AT5G50920, AT3G49010, AT2G36460, AT1G11910, AT1G13930, AT4G20260, AT5G14910, AT1G51980, AT2G21660, AT3G48990, AT1G36160, AT3G14420, AT3G09260, AT2G43750, AT1G21750, AT5G58140
GO:0010228	vegetative to reproductive phase transition of meristem	19	0.004939	2.03417	0.114241	AT4G15180, AT1G06040, AT4G10710, AT5G18620, AT2G15530, AT5G44180, AT4G35450, AT2G21660, AT1G28420, AT3G10490, AT3G16470, AT1G01040, AT3G10480, AT3G12145, AT3G48430, AT2G43410, AT4G30200, AT5G55390, AT1G20960
GO:0009817	defense response to fungus, incompatible interaction	11	0.00551742	2.73008	0.125797	AT4G34460, AT4G11650, AT1G59870, AT5G13010, AT3G01500, AT4G16260, AT1G11310, AT3G60820, AT3G15356, AT3G01310, AT2G39200
GO:0009631	cold acclimation	12	0.00562775	2.56948	0.126505	AT4G13850, AT1G28520, AT3G07020, AT5G59820, AT1G29395, AT1G36160, AT1G20450, AT4G25470, AT1G76180, AT2G42540, AT3G04740, AT4G12470
GO:0009695	jasmonic acid biosynthetic process	8	0.00583334	3.4945	0.129306	AT3G25760, AT4G29010, AT3G45140, AT4G05160, AT4G16760, AT2G06050, AT2G33150, AT1G20510
GO:0010161	red light signaling pathway	5	0.00604501	6.06684	0.130376	AT2G18790, AT1G09570, AT2G20180, AT2G24790, AT2G43010
GO:0045995	regulation of embryonic development	5	0.00604501	6.06684	0.130376	AT1G52880, AT2G32700, AT4G32551, AT3G13530, AT3G15510
GO:0030163	protein catabolic process	20	0.00612868	1.95005	0.130418	AT1G64520, AT3G54400, AT2G39710, AT5G48430, AT5G23540, AT1G11910, AT1G29150, AT5G64330, AT3G61820, AT5G47590, AT4G33490, AT5G53350, AT3G59080, AT1G04810, AT5G37540, AT5G45900, AT5G58290, AT2G22010, AT4G16563, AT2G20580
GO:0051607	defense response to virus	10	0.00624544	2.87376	0.130946	AT1G31280, AT5G20320, AT5G06320, AT1G48410, AT5G42950, AT5G43810, AT3G03300, AT2G22240, AT1G04400, AT2G26560
GO:0019243	methylglyoxal catabolic process to D-lactate via S-lactoyl-glutathione	6	0.00631757	4.68013	0.130946	AT4G34020, AT3G14990, AT1G06130, AT1G08110, AT1G53580, AT1G11840
GO:0045836	positive regulation of meiotic nuclear division	4	0.00664234	8.73625	0.134192	AT1G29400, AT5G61960, AT5G07290, AT2G42890
GO:0080001	mucilage extrusion from seed coat	4	0.00664234	8.73625	0.134192	AT5G67360, AT2G32700, AT4G32551, AT4G28370
GO:0015031	protein transport	46	0.00715851	1.48181	0.142812	AT1G13980, AT3G59920, AT3G09840, AT2G33860, AT1G03380, AT5G54730, AT4G29440, AT4G20110, AT1G50500, AT2G34250, AT4G24690, AT2G31260, AT5G47480, AT1G05810, AT2G43160, AT3G63460, AT1G71980, AT1G75760, AT5G03340, AT3G18770, AT5G45900, AT1G20110, AT3G10650, AT4G35860, AT4G32350, AT4G30790, AT3G49590, AT4G19490, AT1G59750, AT2G36900, AT4G39180, AT1G61250, AT2G42700, AT3G60860, AT3G54140, AT2G17980, AT2…
GO:0009863	salicylic acid mediated signaling pathway	8	0.00736303	3.36009	0.143712	AT5G17490, AT2G39260, AT2G01570, AT3G52400, AT1G33980, AT1G14920, AT5G47010, AT4G03550
GO:0009788	negative regulation of abscisic acid-activated signaling pathway	10	0.00747376	2.80008	0.143712	AT4G34460, AT2G22430, AT5G13530, AT4G26080, AT3G51550, AT1G07430, AT5G59220, AT5G57050, AT3G11410, AT1G08720
GO:0051028	mRNA transport	10	0.00747376	2.80008	0.143712	AT4G00660, AT1G14850, AT1G79280, AT5G17020, AT3G61240, AT1G80680, AT2G45810, AT3G05380, AT5G02530, AT1G33980
GO:0009734	auxin-activated signaling pathway	29	0.00798871	1.66678	0.151785	AT4G02520, AT2G33860, AT1G56010, AT2G36910, AT5G54510, AT5G62000, AT5G65670, AT2G46530, AT1G75500, AT5G03280, AT2G01420, AT5G13680, AT5G12050, AT3G48360, AT5G47750, AT1G59750, AT2G38120, AT1G23080, AT3G61830, AT1G19850, AT1G30330, AT4G02570, AT5G23080, AT1G75950, AT5G60450, AT1G19220, AT1G21410, AT2G42620, AT5G20730
GO:0045893	positive regulation of transcription, DNA-templated	32	0.00854946	1.61037	0.159084	AT2G47190, AT1G32640, AT1G73500, AT5G64220, AT3G16770, AT1G25540, AT5G35210, AT1G07530, AT1G21600, AT1G46768, AT2G45660, AT5G46760, AT3G01470, AT2G06210, AT3G22170, AT2G35110, AT5G47230, AT3G04740, AT4G17500, AT1G43160, AT1G28520, AT2G22430, AT1G50030, AT1G76320, AT5G13330, AT1G75490, AT2G32700, AT1G20980, AT5G05410, AT2G46680, AT5G20730, AT4G34000
GO:0010072	primary shoot apical meristem specification	6	0.00877157	4.36812	0.159084	AT1G15750, AT1G30490, AT1G56010, AT3G13300, AT1G36160, AT3G16830
GO:2000024	regulation of leaf development	6	0.00877157	4.36812	0.159084	AT5G14170, AT1G55350, AT5G13680, AT2G32700, AT4G32551, AT5G55390
GO:0035196	production of miRNAs involved in gene silencing by miRNA	6	0.00877157	4.36812	0.159084	AT2G28380, AT4G20910, AT5G20320, AT1G01040, AT3G03300, AT5G23080
GO:0010029	regulation of seed germination	10	0.0088781	2.73008	0.159207	AT2G18790, AT5G39610, AT5G13200, AT1G27320, AT2G20180, AT5G02310, AT2G01570, AT1G20450, AT1G14920, AT3G06500
GO:0070370	cellular heat acclimation	5	0.00935129	5.46015	0.164007	AT5G07100, AT3G25230, AT5G21160, AT1G54490, AT2G30250
GO:0080027	response to herbivore	5	0.00935129	5.46015	0.164007	AT1G61120, AT3G45140, AT2G24210, AT3G16400, AT4G15210
GO:0009845	seed germination	15	0.00949024	2.12733	0.164635	AT1G66730, AT3G25230, AT4G29010, AT5G61780, AT1G60170, AT4G03560, AT4G34460, AT5G08450, AT4G13850, AT5G13200, AT5G57710, AT3G03090, AT5G01540, AT1G09970, AT3G15730
GO:0016579	protein deubiquitination	11	0.0104141	2.50257	0.177825	AT3G47910, AT4G17895, AT5G10790, AT2G40930, AT5G22030, AT4G30890, AT5G06600, AT2G27350, AT3G20630, AT4G24560, AT4G10590
GO:0048573	photoperiodism, flowering	10	0.0104734	2.66349	0.177825	AT2G35510, AT3G01460, AT2G42280, AT5G62640, AT4G20400, AT1G25560, AT1G06040, AT5G42820, AT3G51630, AT1G79000
GO:0009617	response to bacterium	18	0.0109412	1.92711	0.183812	AT1G61120, AT1G62660, AT1G31930, AT3G53180, AT4G37980, AT3G44300, AT5G60600, AT5G06320, AT4G34390, AT2G23150, AT2G32700, AT4G32551, AT1G43850, AT2G41430, AT3G45140, AT1G79680, AT2G45220, AT1G08720
GO:0052544	defense response by callose deposition in cell wall	6	0.0118123	4.09512	0.19638	AT5G46330, AT5G03280, AT1G59870, AT1G66340, AT4G03550, AT4G23100
GO:0016032	viral process	9	0.0121011	2.80808	0.199107	AT3G12280, AT4G00660, AT1G75950, AT4G18710, AT1G32230, AT5G13180, AT1G08820, AT4G20260, AT4G34110
GO:0048015	phosphatidylinositol-mediated signaling	4	0.0123832	7.2802	0.199633	AT5G64070, AT1G49340, AT1G60490, AT3G59770
GO:1902347	response to strigolactone	4	0.0123832	7.2802	0.199633	AT5G57710, AT1G07200, AT1G04400, AT4G30350
GO:0006468	protein phosphorylation	100	0.0128804	1.25521	0.205571	AT4G04720, AT5G46330, AT4G04960, AT4G39270, AT3G04910, AT1G34300, AT4G28650, AT1G67580, AT1G79600, AT1G53570, AT1G53050, AT1G09970, AT5G01540, AT1G79680, AT2G23450, AT1G63430, AT5G24010, AT2G35050, AT5G66210, AT1G49340, AT4G18710, AT5G13530, AT2G17290, AT1G29750, AT2G19190, AT3G51630, AT3G53930, AT2G20050, AT1G03740, AT3G52890, AT1G16130, AT4G21400, AT5G18525, AT3G56050, AT4G18700, AT4G08470, AT4…
GO:0031347	regulation of defense response	13	0.0139299	2.18406	0.220121	AT3G27960, AT2G18950, AT2G18790, AT3G17860, AT1G19180, AT4G35580, AT4G08480, AT4G19700, AT3G43440, AT2G02220, AT1G80840, AT4G14030, AT3G48150
GO:0002213	defense response to insect	6	0.0154964	3.85423	0.242473	AT5G25980, AT5G24770, AT3G44260, AT1G74930, AT4G16760, AT4G23100
GO:0009626	plant-type hypersensitive response	14	0.0160519	2.066	0.248727	AT1G12220, AT4G19040, AT3G48090, AT1G14780, AT5G20480, AT5G46180, AT4G24290, AT5G15410, AT1G28380, AT2G43790, AT4G26090, AT1G71220, AT2G26560, AT4G12470
GO:0042752	regulation of circadian rhythm	7	0.0185644	3.18509	0.284892	AT2G18915, AT1G22770, AT3G22380, AT5G10140, AT4G02570, AT1G04400, AT5G57360
GO:0016049	cell growth	10	0.0190614	2.42673	0.287	AT1G58250, AT5G60410, AT3G16860, AT3G08850, AT5G20490, AT3G07100, AT1G17580, AT2G44080, AT2G20190, AT4G33430
GO:0003333	amino acid transmembrane transport	10	0.0190614	2.42673	0.287	AT1G08230, AT4G38250, AT3G56200, AT3G30390, AT2G38120, AT2G40420, AT2G39130, AT1G31830, AT1G31820, AT1G77380
GO:0048316	seed development	13	0.0195644	2.08771	0.288779	AT4G01430, AT3G27670, AT1G66730, AT3G07020, AT3G54650, AT5G12840, AT5G53550, AT3G14020, AT1G53580, AT4G34710, AT5G43940, AT1G54160, AT1G21750
GO:0009266	response to temperature stimulus	6	0.019874	3.6401	0.288779	AT5G02810, AT2G22540, AT5G10140, AT2G18950, AT2G41100, AT3G61190
GO:0019538	protein metabolic process	6	0.019874	3.6401	0.288779	AT5G50920, AT5G57710, AT1G07200, AT2G29970, AT5G51070, AT4G30350
GO:0009408	response to heat	24	0.0199033	1.63805	0.288779	AT5G67030, AT1G64520, AT5G17020, AT3G28030, AT1G06460, AT5G15450, AT3G25230, AT2G47180, AT1G66340, AT1G35720, AT1G50500, AT4G23100, AT4G36990, AT1G28520, AT5G03280, AT4G26080, AT5G59820, AT5G05410, AT2G22240, AT5G57050, AT3G61190, AT5G56030, AT5G02500, AT5G58140
GO:0009616	virus induced gene silencing	4	0.0202076	6.24018	0.290553	AT4G20910, AT5G20320, AT1G48410, AT1G01040
GO:0006099	tricarboxylic acid cycle	11	0.0204974	2.26648	0.292088	AT2G47510, AT4G26970, AT5G50950, AT2G42600, AT2G05710, AT4G26910, AT5G65750, AT4G35830, AT5G55070, AT5G09600, AT2G42790
GO:0010224	response to UV-B	12	0.0213549	2.14826	0.301614	AT4G39400, AT5G13930, AT2G43790, AT5G05690, AT2G22880, AT5G14170, AT3G28030, AT5G59820, AT3G55270, AT2G46370, AT5G05410, AT3G17800
GO:0009910	negative regulation of flower development	10	0.0218326	2.37398	0.302999	AT5G60410, AT1G79280, AT5G65080, AT2G06210, AT5G11530, AT2G22540, AT1G80680, AT4G20400, AT5G10140, AT3G12810
GO:0046323	glucose import	10	0.0218326	2.37398	0.302999	AT4G36670, AT3G05165, AT1G54730, AT5G16150, AT1G08890, AT1G11260, AT3G03090, AT5G26340, AT5G27350, AT4G35300
GO:0009640	photomorphogenesis	11	0.0231591	2.22451	0.303534	AT2G18790, AT1G52410, AT1G69640, AT1G06040, AT2G36910, AT1G09570, AT5G24470, AT2G46370, AT3G48780, AT4G28860, AT5G48150
GO:0051645	Golgi localization	3	0.0235828	10.9203	0.303534	AT5G20490, AT1G17580, AT5G43900
GO:0097054	L-glutamate biosynthetic process	3	0.0235828	10.9203	0.303534	AT5G53460, AT5G04140, AT2G41220
GO:0033512	L-lysine catabolic process to acetyl-CoA via saccharopine	3	0.0235828	10.9203	0.303534	AT4G33150, AT4G26910, AT5G55070
GO:0007009	plasma membrane organization	3	0.0235828	10.9203	0.303534	AT3G07980, AT3G13530, AT1G50500
GO:0060151	peroxisome localization	3	0.0235828	10.9203	0.303534	AT5G20490, AT1G17580, AT5G43900
GO:0030242	pexophagy	3	0.0235828	10.9203	0.303534	AT5G16280, AT4G29380, AT4G30790
GO:0001736	establishment of planar polarity	3	0.0235828	10.9203	0.303534	AT1G13980, AT5G03280, AT2G38120
GO:0071217	cellular response to external biotic stimulus	3	0.0235828	10.9203	0.303534	AT2G32700, AT4G32551, AT1G43850
GO:0009733	response to auxin	38	0.0243169	1.43094	0.310478	AT3G59900, AT2G33860, AT1G80680, AT2G36910, AT5G54510, AT4G27260, AT5G65670, AT5G13300, AT3G60690, AT5G39610, AT5G13220, AT4G32551, AT1G43850, AT2G23170, AT2G46370, AT2G26740, AT2G22240, AT3G48360, AT1G64520, AT1G15750, AT1G59750, AT1G66340, AT2G38120, AT5G67300, AT1G19850, AT1G30330, AT4G02570, AT5G67480, AT5G13930, AT5G08560, AT4G18710, AT1G50030, AT1G48410, AT1G19220, AT4G37390, AT2G32700, AT4…
GO:0002237	response to molecule of bacterial origin	6	0.0249883	3.44852	0.315506	AT5G03280, AT1G66730, AT3G05360, AT1G66340, AT1G80840, AT1G73260
GO:0050821	protein stabilization	5	0.0255014	4.20012	0.315506	AT1G79600, AT5G61670, AT2G20190, AT2G42540, AT5G56030
GO:0007062	sister chromatid cohesion	5	0.0255014	4.20012	0.315506	AT5G16270, AT2G27170, AT5G05490, AT3G54670, AT5G15540
GO:0001708	cell fate specification	5	0.0255014	4.20012	0.315506	AT3G12280, AT4G13750, AT1G55350, AT3G28430, AT3G63500
GO:0006464	cellular protein modification process	9	0.0263542	2.45707	0.318646	AT2G25710, AT3G53090, AT4G05320, AT2G30110, AT4G02890, AT4G05050, AT5G20620, AT4G12570, AT3G17205
GO:0009615	response to virus	9	0.0263542	2.45707	0.318646	AT3G51430, AT1G50030, AT3G60240, AT3G51450, AT3G45240, AT5G45190, AT2G22010, AT5G02500, AT4G13350
GO:0071281	cellular response to iron ion	9	0.0263542	2.45707	0.318646	AT5G03280, AT4G01850, AT1G66340, AT5G36890, AT3G20770, AT4G11280, AT5G03730, AT4G20260, AT4G27860
GO:0001944	vasculature development	7	0.0271512	2.94008	0.324981	AT4G17500, AT5G03280, AT1G66340, AT1G74930, AT4G11280, AT4G28650, AT1G54490
GO:0071472	cellular response to salt stress	8	0.0272854	2.64735	0.324981	AT1G78080, AT4G39080, AT5G18100, AT1G16370, AT2G21410, AT1G67580, AT3G06190, AT4G20260
GO:0009926	auxin polar transport	11	0.0292154	2.14506	0.345391	AT5G13930, AT5G03280, AT4G13750, AT4G33090, AT2G01420, AT2G36910, AT1G18350, AT2G42620, AT2G38120, AT1G23080, AT5G23080
GO:0032012	regulation of ARF protein signal transduction	4	0.0301606	5.46015	0.349317	AT1G13980, AT5G39500, AT3G60860, AT1G01960
GO:1900057	positive regulation of leaf senescence	4	0.0301606	5.46015	0.349317	AT3G29035, AT5G39610, AT3G04060, AT5G14930
GO:0006635	fatty acid beta-oxidation	9	0.0302041	2.39714	0.349317	AT3G06860, AT5G27520, AT4G29010, AT5G65110, AT4G16760, AT1G03000, AT2G33150, AT2G42790, AT4G39850
GO:0048467	gynoecium development	6	0.0308747	3.27609	0.351972	AT5G62090, AT5G20490, AT1G17580, AT2G22125, AT1G43850, AT5G43900
GO:0034976	response to endoplasmic reticulum stress	6	0.0308747	3.27609	0.351972	AT5G18120, AT4G24190, AT1G35620, AT2G47470, AT3G03860, AT1G21750
GO:0007165	signal transduction	54	0.0339224	1.31044	0.383973	AT3G08510, AT5G44510, AT3G05360, AT2G33020, AT2G15080, AT4G15415, AT1G24490, AT1G17250, AT5G44910, AT1G02340, AT1G07390, AT5G65280, AT5G18370, AT3G05650, AT2G15900, AT5G46260, AT2G30360, AT5G45050, AT2G43790, AT4G34460, AT4G19520, AT5G19010, AT5G40170, AT3G04210, AT2G34930, AT1G13460, AT4G28910, AT3G24982, AT5G45260, AT1G72910, AT4G18700, AT3G20410, AT4G36450, AT3G20820, AT2G18170, AT5G45820, AT1…
GO:0009909	regulation of flower development	13	0.0356684	1.91843	0.400892	AT5G14170, AT3G24870, AT1G25540, AT5G57660, AT4G20910, AT1G27320, AT2G32700, AT4G32551, AT1G43850, AT5G13480, AT1G04400, AT4G31120, AT2G24790
GO:0009965	leaf morphogenesis	11	0.0363152	2.07109	0.405308	AT3G01470, AT4G18710, AT2G23760, AT5G13300, AT1G48410, AT5G39740, AT5G13680, AT3G13300, AT1G30210, AT4G03550, AT4G36870
GO:0016310	phosphorylation	27	0.0387971	1.48913	0.430001	AT2G39800, AT5G23450, AT2G17930, AT4G36080, AT3G07700, AT5G04490, AT4G18700, AT3G14050, AT4G15530, AT1G73980, AT1G53570, AT5G07920, AT1G21920, AT1G07650, AT1G21640, AT3G46280, AT3G02020, AT3G55610, AT5G67080, AT5G26570, AT3G57550, AT3G23640, AT4G32180, AT1G01220, AT3G17770, AT1G54130, AT2G03890
GO:0010244	response to low fluence blue light stimulus by blue low-fluence system	4	0.0422184	4.85347	0.446733	AT2G18790, AT3G59060, AT1G04400, AT2G43010
GO:0010189	vitamin E biosynthetic process	4	0.0422184	4.85347	0.446733	AT5G04490, AT1G06570, AT5G53970, AT2G18950
GO:0006561	proline biosynthetic process	4	0.0422184	4.85347	0.446733	AT1G79900, AT2G39800, AT3G55610, AT5G46180
GO:0009942	longitudinal axis specification	4	0.0422184	4.85347	0.446733	AT1G13980, AT3G02130, AT1G23080, AT1G19850
GO:0010555	response to mannitol	4	0.0422184	4.85347	0.446733	AT1G01140, AT4G34390, AT5G52310, AT1G31930
GO:0052033	pathogen-associated molecular pattern dependent induction by symbiont of host innate immune response	4	0.0422184	4.85347	0.446733	AT3G49120, AT2G39660, AT5G01540, AT1G61380
GO:0043617	cellular response to sucrose starvation	3	0.0443143	8.19023	0.446733	AT3G06850, AT3G47340, AT1G21400
GO:0006572	tyrosine catabolic process	3	0.0443143	8.19023	0.446733	AT1G06570, AT1G12050, AT5G54080
GO:0010272	response to silver ion	3	0.0443143	8.19023	0.446733	AT2G32700, AT4G32551, AT1G43850
GO:0016045	detection of bacterium	3	0.0443143	8.19023	0.446733	AT5G46330, AT5G20480, AT4G26090
GO:0048571	long-day photoperiodism	3	0.0443143	8.19023	0.446733	AT2G39260, AT1G33980, AT5G47010
GO:0009744	response to sucrose	10	0.0447016	2.10006	0.446733	AT3G06850, AT4G34390, AT5G04140, AT1G28330, AT3G47340, AT1G77120, AT5G47010, AT5G03730, AT1G31930, AT1G21400
GO:0009637	response to blue light	10	0.0447016	2.10006	0.446733	AT3G08940, AT3G01470, AT1G22770, AT2G36910, AT3G45780, AT2G05100, AT1G04400, AT1G68050, AT4G28860, AT5G58140
GO:0010073	meristem maintenance	6	0.0450651	2.97827	0.446733	AT5G23630, AT3G02130, AT2G32700, AT4G32551, AT4G07410, AT2G26140
GO:0051017	actin filament bundle assembly	6	0.0450651	2.97827	0.446733	AT4G26700, AT3G57410, AT2G41740, AT5G35700, AT4G30160, AT4G38510
GO:0006890	retrograde vesicle-mediated transport, Golgi to ER	6	0.0450651	2.97827	0.446733	AT3G15980, AT5G39500, AT1G62020, AT1G73430, AT2G21390, AT1G50500
GO:0050790	regulation of catalytic activity	6	0.0450651	2.97827	0.446733	AT1G13980, AT3G59920, AT4G01610, AT5G39500, AT3G60860, AT1G01960
GO:0009630	gravitropism	8	0.0478936	2.36115	0.471841	AT2G18790, AT1G52410, AT1G50030, AT1G09570, AT1G31480, AT1G54490, AT5G20730, AT1G31930
GO:0010182	sugar mediated signaling pathway	7	0.0513142	2.54807	0.50118	AT5G67030, AT5G03280, AT1G66340, AT3G20770, AT5G47010, AT3G48360, AT5G03730
GO:0009061	anaerobic respiration	5	0.0521278	3.4126	0.50118	AT1G33055, AT5G15120, AT3G27220, AT1G19530, AT2G36220
GO:0017148	negative regulation of translation	5	0.0521278	3.4126	0.50118	AT5G45330, AT5G18230, AT1G02080, AT1G26110, AT1G09570
GO:0048765	root hair cell differentiation	5	0.0521278	3.4126	0.50118	AT1G13980, AT4G18710, AT5G03280, AT4G00730, AT2G38120
GO:0006406	mRNA export from nucleus	6	0.0533994	2.84878	0.510332	AT2G21660, AT5G19400, AT1G80680, AT1G10390, AT1G28260, AT5G11170
GO:0006623	protein targeting to vacuole	8	0.0542592	2.29901	0.513496	AT2G36900, AT4G29380, AT2G14720, AT4G20110, AT4G17140, AT1G09070, AT5G18525, AT2G26890
GO:0042787	protein ubiquitination involved in ubiquitin-dependent protein catabolic process	24	0.0546753	1.48072	0.513496	AT4G03510, AT1G15670, AT2G31510, AT3G27220, AT1G19310, AT4G28370, AT3G53090, AT1G55860, AT5G63760, AT2G39720, AT4G02570, AT5G67480, AT3G46620, AT1G70320, AT2G30600, AT5G02880, AT4G38600, AT5G59550, AT4G19670, AT5G20620, AT3G48360, AT1G26830, AT4G12570, AT3G17205
GO:0045493	xylan catabolic process	4	0.0563044	4.36812	0.513496	AT1G68560, AT3G10740, AT5G64570, AT5G49360
GO:0033539	fatty acid beta-oxidation using acyl-CoA dehydrogenase	4	0.0563044	4.36812	0.513496	AT3G45300, AT5G65110, AT3G06810, AT4G16760
GO:0051693	actin filament capping	4	0.0563044	4.36812	0.513496	AT3G57410, AT2G41740, AT4G30160, AT4G38510
GO:0009787	regulation of abscisic acid-activated signaling pathway	4	0.0563044	4.36812	0.513496	AT5G60410, AT2G22660, AT4G26080, AT5G13680
GO:0006333	chromatin assembly or disassembly	4	0.0563044	4.36812	0.513496	AT1G65440, AT5G44800, AT1G20693, AT2G13370
GO:0048194	Golgi vesicle budding	4	0.0563044	4.36812	0.513496	AT1G13210, AT1G59820, AT1G72700, AT1G17500
GO:0016569	covalent chromatin modification	14	0.0567464	1.73732	0.514587	AT5G14170, AT5G19310, AT5G18620, AT5G64570, AT2G13370, AT3G44530, AT5G44800, AT2G46020, AT4G34430, AT3G12810, AT4G16310, AT5G55390, AT1G04400, AT1G08600
GO:0070417	cellular response to cold	7	0.0589017	2.46588	0.52813	AT5G20230, AT3G61580, AT1G27320, AT1G29395, AT3G09260, AT1G60170, AT4G12470
GO:0048868	pollen tube development	7	0.0589017	2.46588	0.52813	AT2G47510, AT5G04480, AT4G38350, AT3G07330, AT2G35070, AT2G22125, AT2G47470
GO:0009644	response to high light intensity	10	0.0606033	1.98551	0.540352	AT1G27730, AT1G61520, AT2G47180, AT2G17840, AT2G41430, AT3G59770, AT1G07600, AT2G22240, AT2G42540, AT5G58140
GO:0006891	intra-Golgi vesicle-mediated transport	8	0.061128	2.24006	0.542002	AT1G21380, AT3G15980, AT5G54440, AT2G36900, AT1G62020, AT5G16300, AT2G21390, AT2G38410
GO:0031408	oxylipin biosynthetic process	6	0.0625665	2.73008	0.546944	AT1G73680, AT3G45140, AT4G05160, AT2G06050, AT2G33150, AT2G26560
GO:2000022	regulation of jasmonic acid mediated signaling pathway	6	0.0625665	2.73008	0.546944	AT3G17860, AT1G19180, AT2G28290, AT5G13220, AT3G43440, AT5G67300
GO:0009793	embryo development ending in seed dormancy	53	0.0633266	1.26095	0.546944	AT3G27670, AT3G05680, AT3G24560, AT3G54650, AT4G13750, AT5G13200, AT1G43850, AT5G13480, AT1G06220, AT1G63700, AT2G22240, AT4G36630, AT1G26830, AT5G62090, AT1G32230, AT5G15540, AT3G19580, AT4G02570, AT5G48160, AT3G20630, AT5G12840, AT4G13940, AT1G48410, AT5G13010, AT2G32700, AT2G25660, AT2G47470, AT1G36160, AT1G21750, AT1G13980, AT3G08850, AT3G54350, AT1G67440, AT4G07410, AT1G60170, AT4G00060, AT5…
GO:0016055	Wnt signaling pathway	5	0.0633989	3.21185	0.546944	AT5G44100, AT1G72710, AT2G25760, AT1G04440, AT4G28860
GO:0005983	starch catabolic process	5	0.0633989	3.21185	0.546944	AT5G04360, AT1G69830, AT5G26570, AT4G15210, AT3G23920
GO:0051301	cell division	28	0.0654086	1.40261	0.561248	AT3G09840, AT3G07980, AT3G54670, AT4G30710, AT5G49880, AT1G74930, AT1G14830, AT5G03280, AT5G03340, AT5G06110, AT2G45160, AT2G47980, AT3G60190, AT5G16270, AT2G27170, AT5G20490, AT1G66340, AT5G45190, AT5G60410, AT2G43790, AT4G17500, AT1G17580, AT3G13530, AT2G20190, AT4G11280, AT1G54490, AT3G48150, AT2G26890
GO:0043044	ATP-dependent chromatin remodeling	3	0.0694289	6.55218	0.562479	AT2G28290, AT5G18620, AT2G46020
GO:0006101	citrate metabolic process	3	0.0694289	6.55218	0.562479	AT4G26970, AT2G05710, AT4G35830
GO:0006537	glutamate biosynthetic process	3	0.0694289	6.55218	0.562479	AT5G53460, AT5G04140, AT2G41220
GO:0001676	long-chain fatty acid metabolic process	3	0.0694289	6.55218	0.562479	AT1G73680, AT5G65110, AT4G16760
GO:0046898	response to cycloheximide	3	0.0694289	6.55218	0.562479	AT2G32700, AT4G32551, AT1G43850
GO:0017006	protein-tetrapyrrole linkage	3	0.0694289	6.55218	0.562479	AT2G18790, AT1G09570, AT4G18130
GO:0070072	vacuolar proton-transporting V-type ATPase complex assembly	3	0.0694289	6.55218	0.562479	AT4G39080, AT2G21410, AT2G28520
GO:0010359	regulation of anion channel activity	3	0.0694289	6.55218	0.562479	AT5G46330, AT5G20480, AT2G17290
GO:0051091	positive regulation of sequence-specific DNA binding transcription factor activity	3	0.0694289	6.55218	0.562479	AT3G29035, AT3G56710, AT5G39610
GO:0009584	detection of visible light	3	0.0694289	6.55218	0.562479	AT2G18790, AT1G09570, AT4G18130
GO:0006081	cellular aldehyde metabolic process	3	0.0694289	6.55218	0.562479	AT1G44170, AT4G34240, AT1G54100
GO:0009938	negative regulation of gibberellic acid mediated signaling pathway	4	0.0723024	3.97102	0.576164	AT5G17490, AT3G11540, AT2G01570, AT1G14920
GO:0009864	induced systemic resistance, jasmonic acid mediated signaling pathway	4	0.0723024	3.97102	0.576164	AT2G43790, AT5G60410, AT3G15210, AT2G46370
GO:0009308	amine metabolic process	4	0.0723024	3.97102	0.576164	AT2G42490, AT4G12290, AT1G31710, AT1G62810
GO:0010017	red or far-red light signaling pathway	6	0.0725619	2.62087	0.576164	AT5G02810, AT1G78080, AT3G22170, AT5G04190, AT2G42540, AT2G43010
GO:0009750	response to fructose	5	0.0758346	3.03342	0.594721	AT4G34390, AT1G28330, AT3G47340, AT5G03730, AT1G31930
GO:0010193	response to ozone	7	0.0759746	2.31643	0.594721	AT4G25100, AT1G19570, AT1G32230, AT2G46370, AT2G06050, AT4G23100, AT3G17800
GO:0006888	ER to Golgi vesicle-mediated transport	11	0.0763861	1.82005	0.594721	AT5G16280, AT3G15980, AT2G36900, AT3G07100, AT1G62020, AT1G73430, AT4G32640, AT2G21390, AT4G01810, AT4G14160, AT3G13870
GO:0035428	hexose transmembrane transport	8	0.0763897	2.13079	0.594721	AT4G36670, AT3G05165, AT1G54730, AT5G16150, AT1G08890, AT1G11260, AT5G27350, AT4G35300
GO:0016567	protein ubiquitination	52	0.0793286	1.2453	0.611706	AT5G22000, AT3G54650, AT1G10170, AT5G25350, AT5G57900, AT2G30110, AT1G76410, AT5G02310, AT1G12760, AT2G35930, AT5G41330, AT3G53090, AT5G65200, AT5G67340, AT5G13530, AT1G70320, AT5G02880, AT2G42620, AT3G07360, AT4G34100, AT4G14030, AT3G06190, AT3G48150, AT4G12570, AT5G01830, AT5G19330, AT3G01460, AT1G55860, AT2G15530, AT5G66560, AT1G68050, AT4G35480, AT4G31160, AT2G28840, AT4G17410, AT2G25490, AT3…
GO:0006811	ion transport	10	0.0797211	1.88281	0.611706	AT1G23020, AT5G53550, AT5G23980, AT1G16370, AT1G58200, AT5G10490, AT4G02900, AT1G10090, AT3G01100, AT1G11960
GO:0009846	pollen germination	10	0.0797211	1.88281	0.611706	AT5G23630, AT3G02130, AT5G17020, AT3G09840, AT1G08660, AT3G10380, AT4G29380, AT3G55220, AT1G76850, AT5G35700
GO:0006857	oligopeptide transport	11	0.0827921	1.79289	0.63064	AT3G27020, AT1G22570, AT1G72120, AT1G72140, AT5G53550, AT5G62680, AT3G21670, AT3G54140, AT2G02040, AT2G26690, AT5G14940
GO:0009646	response to absence of light	6	0.083374	2.52007	0.63064	AT3G06850, AT5G20230, AT2G41100, AT3G47340, AT1G04400, AT1G21400
GO:0009294	DNA mediated transformation	6	0.083374	2.52007	0.63064	AT5G22650, AT2G19480, AT1G32750, AT5G65630, AT1G06230, AT1G79000
GO:0007169	transmembrane receptor protein tyrosine kinase signaling pathway	18	0.0847829	1.51204	0.632307	AT3G02130, AT5G46330, AT5G20480, AT1G34110, AT1G63430, AT4G39270, AT4G28650, AT1G75820, AT5G53890, AT1G29750, AT5G65710, AT4G28490, AT1G28440, AT2G02220, AT1G07650, AT1G09970, AT1G72180, AT5G56040
GO:0015995	chlorophyll biosynthetic process	8	0.084783	2.08006	0.632307	AT1G78600, AT5G13630, AT1G69740, AT4G25080, AT2G20180, AT5G26030, AT1G44446, AT4G15560
GO:0006606	protein import into nucleus	8	0.084783	2.08006	0.632307	AT5G62600, AT1G14850, AT1G79280, AT4G38760, AT5G53480, AT1G09270, AT1G80680, AT1G10390
GO:0009741	response to brassinosteroid	7	0.0854549	2.2483	0.632534	AT4G02330, AT3G61460, AT3G51550, AT5G04240, AT2G44080, AT3G48430, AT3G46290
GO:0048364	root development	21	0.0856061	1.45143	0.632534	AT1G35580, AT2G39800, AT5G14170, AT4G00730, AT3G51550, AT1G59820, AT1G23080, AT1G19850, AT2G31280, AT1G31930, AT4G24560, AT2G43790, AT4G34460, AT1G01550, AT4G13750, AT2G01420, AT5G13010, AT3G16857, AT1G06230, AT1G36160, AT3G16785
GO:0009742	brassinosteroid mediated signaling pathway	10	0.0868207	1.8509	0.638552	AT4G39400, AT4G18710, AT1G19350, AT3G51550, AT2G44080, AT2G27210, AT4G00710, AT1G08420, AT3G46290, AT4G33430
GO:0009880	embryonic pattern specification	4	0.0900681	3.6401	0.653403	AT1G13980, AT1G30490, AT1G01040, AT3G63500
GO:0031053	primary miRNA processing	4	0.0900681	3.6401	0.653403	AT1G01040, AT5G13010, AT5G52040, AT3G48050
GO:0015996	chlorophyll catabolic process	4	0.0900681	3.6401	0.653403	AT4G22920, AT3G44880, AT4G13250, AT5G13800
GO:0071805	potassium ion transmembrane transport	7	0.0955542	2.18406	0.668081	AT1G60160, AT5G14880, AT1G70300, AT4G19960, AT1G31120, AT1G07430, AT4G23640
GO:0009567	double fertilization forming a zygote and endosperm	7	0.0955542	2.18406	0.668081	AT3G12280, AT3G05690, AT1G78130, AT5G61230, AT2G47470, AT2G43750, AT4G14880
GO:0080037	negative regulation of cytokinin-activated signaling pathway	3	0.0979517	5.46015	0.668081	AT1G15670, AT1G19770, AT4G02450
GO:2000122	negative regulation of stomatal complex development	3	0.0979517	5.46015	0.668081	AT1G20160, AT1G70410, AT3G01500
GO:0019676	ammonia assimilation cycle	3	0.0979517	5.46015	0.668081	AT5G53460, AT5G04140, AT2G41220
GO:0010587	miRNA catabolic process	3	0.0979517	5.46015	0.668081	AT1G75660, AT1G77680, AT1G54490
GO:0007004	telomere maintenance via telomerase	3	0.0979517	5.46015	0.668081	AT2G31970, AT5G19400, AT1G28260
GO:2000038	regulation of stomatal complex development	3	0.0979517	5.46015	0.668081	AT2G43790, AT1G20160, AT1G33240
GO:2000067	regulation of root morphogenesis	3	0.0979517	5.46015	0.668081	AT4G34390, AT2G22125, AT1G31930
GO:0051764	actin crosslink formation	3	0.0979517	5.46015	0.668081	AT4G26700, AT5G35700, AT4G30160
GO:0033306	phytol metabolic process	3	0.0979517	5.46015	0.668081	AT5G41120, AT1G54570, AT3G26840
GO:0010037	response to carbon dioxide	3	0.0979517	5.46015	0.668081	AT1G20160, AT1G70410, AT3G01500
GO:0048359	mucilage metabolic process involved in seed coat development	3	0.0979517	5.46015	0.668081	AT5G67360, AT2G32700, AT4G32551
GO:0051754	meiotic sister chromatid cohesion, centromeric	3	0.0979517	5.46015	0.668081	AT5G16270, AT5G05490, AT2G47980

## Sheet: Upregulated_Bc_cer1-4
Supplementary Data 7-4: Enriched gene ontology (GO) terms for biological processes (BP) of up-regulated genes of cer1-4 wax-related mutant infected with B. cinerea (6 hpi)
GO_ID	GO_name	Gene_number	p-value	Fold_enrichment	FDR	Genes
GO:0009736	cytokinin-activated signaling pathway	8	2.43322e-07	18.3795	6.18038e-05	AT2G46310, AT1G10470, AT1G74890, AT5G62920, AT1G19050, AT3G48100, AT2G41310, AT4G23750
GO:0000160	phosphorelay signal transduction system	7	9.78831e-07	20.8121	0.000124311	AT1G10470, AT1G74890, AT5G62920, AT1G19050, AT3G48100, AT2G41310, AT5G58140
GO:0009735	response to cytokinin	10	3.25082e-06	8.28586	0.000275236	AT1G10470, AT1G74890, AT5G62920, AT4G37790, AT1G19050, AT1G07890, AT1G30260, AT3G48100, AT1G69040, AT5G58140
GO:0010200	response to chitin	8	2.70902e-05	9.12067	0.00172023	AT2G17040, AT2G21210, AT5G48655, AT1G19050, AT3G55980, AT4G23810, AT1G64380, AT1G51700
GO:0006355	regulation of transcription, DNA-templated	28	0.000477215	2.00362	0.0242425	AT1G10470, AT1G16710, AT3G55980, AT3G04030, AT5G50915, AT4G23980, AT2G17040, AT2G46310, AT4G35040, AT1G74890, AT1G19050, AT5G62920, AT3G10390, AT3G48100, AT1G05830, AT4G12020, AT1G77080, AT5G18230, AT1G06040, AT1G64380, AT4G23750, AT1G51700, AT4G37790, AT3G12560, AT3G18100, AT4G23810, AT2G41310, AT2G24650
GO:0006351	transcription, DNA-templated	25	0.00106615	2.00996	0.0451337	AT1G10470, AT1G16710, AT3G04030, AT5G50915, AT4G23980, AT5G45140, AT2G17040, AT2G46310, AT4G35040, AT1G74890, AT1G19050, AT5G62920, AT3G10390, AT3G48100, AT4G12020, AT1G77080, AT1G06040, AT1G64380, AT4G23750, AT1G51700, AT4G37790, AT3G12560, AT4G23810, AT2G41310, AT2G24650
GO:0007165	signal transduction	10	0.00281857	3.36958	0.102274	AT4G16940, AT1G07390, AT2G24600, AT1G48090, AT5G41750, AT3G02600, AT2G01180, AT1G13740, AT4G12020, AT2G32680
GO:0006952	defense response	11	0.0111612	2.53487	0.354368	AT4G16940, AT3G45860, AT5G44430, AT3G56860, AT5G44420, AT5G41750, AT4G23310, AT4G03230, AT4G12020, AT2G32680, AT2G26010
GO:0007623	circadian rhythm	4	0.0257987	6.25283	0.658116	AT1G10470, AT3G48100, AT2G41310, AT5G58140
GO:0046839	phospholipid dephosphorylation	2	0.0259101	75.8156	0.658116	AT3G02600, AT2G01180
GO:0009416	response to light stimulus	5	0.0350617	4.03274	0.742465	AT3G26490, AT1G06040, AT2G29110, AT2G39730, AT1G05200
GO:0042742	defense response to bacterium	6	0.0350771	3.29633	0.742465	AT3G45860, AT1G02205, AT2G05940, AT1G64790, AT4G23310, AT2G39730
GO:0042991	transcription factor import into nucleus	2	0.0449047	43.3232	0.877368	AT2G46310, AT4G23750
GO:0045087	innate immune response	3	0.0712739	6.78945	0.988327	AT1G11330, AT5G37770, AT1G64790
GO:0006644	phospholipid metabolic process	2	0.0878088	21.6616	0.988327	AT3G02600, AT2G01180
GO:0000288	nuclear-transcribed mRNA catabolic process, deadenylation-dependent decay	2	0.0997122	18.9539	0.988327	AT5G18230, AT1G02080
GO:0017148	negative regulation of translation	2	0.0997122	18.9539	0.988327	AT5G18230, AT1G02080

## Sheet: Upregulated_Bc_cer3-6
Supplementary Data 7-5: Enriched gene ontology (GO) terms for biological processes (BP) of up-regulated genes of cer3-6 wax-related mutant infected with B. cinerea (6 hpi)
GO_ID	GO_name	Gene_number	p-value	Fold_enrichment	FDR	Genes
GO:0042742	defense response to bacterium	15	5.48648e-07	5.55459	0.000201903	AT4G02420, AT3G49120, AT1G08450, AT5G24530, AT4G23180, AT3G57330, AT5G48380, AT4G23220, AT4G04570, AT5G06320, AT1G51890, AT3G45860, AT4G34390, AT2G05940, AT4G11470
GO:0006952	defense response	20	2.35699e-05	3.10652	0.00433686	AT1G12210, AT3G49120, AT1G61300, AT4G00970, AT5G44870, AT2G15220, AT1G56520, AT1G56510, AT1G11310, AT1G58848, AT3G45860, AT5G11250, AT3G50950, AT5G05400, AT4G19520, AT5G41750, AT4G14370, AT1G79110, AT3G11820, AT5G23820
GO:0006468	protein phosphorylation	22	0.000115949	2.58448	0.0142231	AT4G29810, AT4G02420, AT3G03770, AT4G23180, AT1G61360, AT3G57760, AT4G00970, AT4G39270, AT2G13790, AT5G18500, AT1G55610, AT5G48380, AT4G23220, AT4G04570, AT1G29720, AT1G51890, AT3G45860, AT2G05940, AT3G53930, AT1G53090, AT4G11470, AT5G59680
GO:0010200	response to chitin	8	0.000326366	6.14763	0.0300257	AT5G51190, AT2G17040, AT4G33050, AT1G19050, AT4G23810, AT4G29110, AT2G13790, AT2G35160
GO:0009617	response to bacterium	7	0.000485591	7.01403	0.0357395	AT1G12210, AT4G14400, AT5G07690, AT5G06320, AT5G24530, AT4G34390, AT1G31930
GO:0009751	response to salicylic acid	8	0.000813867	5.27507	0.0499171	AT4G14400, AT5G07690, AT5G06320, AT3G45860, AT5G24530, AT1G15780, AT4G23810, AT4G05320
GO:0009736	cytokinin-activated signaling pathway	5	0.00390723	7.74276	0.185149	AT2G46310, AT5G62920, AT1G19050, AT4G18380, AT3G48100
GO:0070370	cellular heat acclimation	3	0.00402498	30.6613	0.185149	AT3G25230, AT5G21160, AT2G30250
GO:0007165	signal transduction	12	0.00467378	2.72545	0.191106	AT4G02660, AT5G44870, AT5G11250, AT2G24600, AT2G01450, AT4G19520, AT1G56520, AT1G48090, AT5G41750, AT5G53500, AT1G56510, AT4G14370
GO:0006979	response to oxidative stress	9	0.00777315	3.16096	0.25828	AT1G14870, AT1G14540, AT3G49120, AT1G78410, AT1G19020, AT1G07890, AT4G11850, AT4G20830, AT1G69720
GO:0009816	defense response to bacterium, incompatible interaction	4	0.00895551	9.29131	0.25828	AT4G14400, AT5G06320, AT4G11850, AT4G23810
GO:0043069	negative regulation of programmed cell death	3	0.00909648	20.4409	0.25828	AT3G57330, AT3G52400, AT3G11820
GO:0009735	response to cytokinin	7	0.00912402	3.90946	0.25828	AT5G62920, AT4G37790, AT3G49120, AT1G19050, AT1G07890, AT3G25230, AT3G48100
GO:0070588	calcium ion transmembrane transport	3	0.015945	15.3307	0.419126	AT1G27770, AT3G57330, AT4G37640
GO:0031348	negative regulation of defense response	3	0.0243913	12.2645	0.598399	AT1G11310, AT3G11820, AT5G48380
GO:0071456	cellular response to hypoxia	3	0.0262574	11.7928	0.60392	AT1G14540, AT4G19520, AT5G25250
GO:0051245	negative regulation of cellular defense response	2	0.0289092	68.1363	0.625799	AT3G52400, AT3G11820
GO:0009620	response to fungus	4	0.033131	5.67802	0.677344	AT5G24530, AT3G50460, AT1G11310, AT3G11820
GO:0007188	adenylate cyclase-modulating G-protein coupled receptor signaling pathway	2	0.0383597	51.1022	0.742967	AT4G34390, AT1G31930
GO:0002229	defense response to oomycetes	3	0.0430975	9.01804	0.792995	AT4G02420, AT5G24530, AT1G56510
GO:2000067	regulation of root morphogenesis	2	0.0569872	34.0681	0.911795	AT4G34390, AT1G31930
GO:0010363	regulation of plant-type hypersensitive response	2	0.0569872	34.0681	0.911795	AT3G52400, AT3G11820
GO:0006612	protein targeting to membrane	2	0.0569872	34.0681	0.911795	AT3G52400, AT3G11820
GO:0008219	cell death	3	0.0682708	6.96848	0.991914	AT4G14400, AT2G13790, AT1G11310
GO:0010119	regulation of stomatal movement	3	0.071003	6.81363	0.991914	AT1G52400, AT4G33050, AT3G11820
GO:0060548	negative regulation of cell death	2	0.0752558	25.5511	0.991914	AT2G13790, AT5G48380
GO:0010256	endomembrane system organization	2	0.0842577	22.7121	0.991914	AT3G21520, AT4G33240
GO:0010555	response to mannitol	2	0.0842577	22.7121	0.991914	AT4G34390, AT1G31930
GO:0000160	phosphorelay signal transduction system	3	0.0881023	6.01202	0.991914	AT5G62920, AT1G19050, AT3G48100
GO:0009737	response to abscisic acid	8	0.0909937	2.07522	0.991914	AT1G52400, AT4G34390, AT5G37770, AT1G20450, AT5G57050, AT3G11820, AT1G31930, AT1G12420
GO:0009744	response to sucrose	3	0.0910614	5.89641	0.991914	AT4G34390, AT5G04140, AT1G31930
GO:0007186	G-protein coupled receptor signaling pathway	2	0.0931724	20.4409	0.991914	AT4G34390, AT1G31930

## Sheet: Downregulated_Bc_eca2
Supplementary Data 7-6: Enriched gene ontology (GO) terms for biological processes (BP) of down-regulated genes in eca2 cutin-related mutant infected with B. cinerea (6 hpi)
GO_ID	GO_name	Gene_number	P-value	Fold_enrichment	FDR	Genes
GO:0015979	photosynthesis	36	2.18939e-18	6.26731	1.97045e-15	AT2G34430, AT1G61520, AT1G77090, AT3G56650, AT3G54890, AT2G06520, AT1G14150, AT3G01500, AT3G54050, AT4G04040, AT5G45040, AT2G30570, AT4G22890, AT4G28750, AT5G64040, AT4G05180, AT4G10340, AT3G63540, AT5G08410, AT1G43670, AT4G34190, AT1G74470, AT3G47470, AT1G79040, AT2G20260, AT5G54270, AT2G34420, AT1G06680, AT1G55670, AT5G66570, AT1G29930, AT3G61470, AT5G11450, AT1G20020, AT5G01530, AT1G29910
GO:0009768	photosynthesis, light harvesting in photosystem I	12	2.76892e-10	13.1044	1.24601e-07	AT2G34420, AT1G29930, AT3G08940, AT2G34430, AT4G10340, AT1G61520, AT3G61470, AT3G54890, AT3G47470, AT5G01530, AT1G29910, AT5G54270
GO:0018298	protein-chromophore linkage	15	2.05838e-09	8.00823	6.17515e-07	AT2G34420, AT3G08940, AT2G34430, AT1G61520, AT3G54890, AT1G09570, AT1G29930, AT4G10340, AT3G61470, AT5G63860, AT3G47470, AT5G01530, AT1G29910, AT5G54270, AT5G58140
GO:0009773	photosynthetic electron transport in photosystem I	8	1.71895e-06	12.0123	0.000386763	AT1G55370, AT1G55670, AT2G05620, AT3G54050, AT1G18730, AT2G01590, AT4G22890, AT5G64040
GO:0009765	photosynthesis, light harvesting	7	6.7582e-06	12.9364	0.00121648	AT1G29930, AT4G10340, AT1G61520, AT3G54890, AT3G47470, AT5G01530, AT5G54270
GO:0009416	response to light stimulus	22	3.79326e-05	2.8114	0.00568988	AT1G67900, AT2G34420, AT2G34430, AT5G24930, AT2G28190, AT3G60530, AT3G62410, AT4G35090, AT4G26150, AT5G64330, AT4G20130, AT5G67385, AT4G27430, AT4G34250, AT1G29930, AT1G01120, AT1G20090, AT2G26710, AT1G42550, AT2G29650, AT1G29910, AT5G54270
GO:0006833	water transport	6	4.59252e-05	13.1044	0.00590467	AT2G45960, AT3G24715, AT3G53420, AT3G16240, AT3G61430, AT1G01620
GO:0010207	photosystem II assembly	7	6.11407e-05	9.34293	0.00687833	AT5G51545, AT4G10340, AT3G15095, AT5G48790, AT1G05385, AT5G66570, AT3G50820
GO:0009644	response to high light intensity	11	7.783e-05	4.80494	0.007783	AT1G61520, AT3G61470, AT3G18780, AT3G54890, AT4G34190, AT3G47860, AT2G05620, AT3G47470, AT2G22240, AT5G54270, AT5G58140
GO:0009734	auxin-activated signaling pathway	21	0.000131792	2.65536	0.0118613	AT2G33310, AT3G23030, AT2G38120, AT5G55910, AT1G23080, AT5G65670, AT1G10210, AT5G42190, AT5G47370, AT2G46530, AT4G35020, AT1G51950, AT4G13520, AT5G12440, AT5G55540, AT2G01420, AT5G01240, AT1G04240, AT5G43700, AT1G04250, AT5G20730
GO:0007623	circadian rhythm	14	0.000185647	3.46748	0.0151893	AT4G02630, AT3G58850, AT1G68830, AT3G01060, AT1G18330, AT4G26150, AT3G57040, AT3G19720, AT3G20810, AT2G21660, AT5G02840, AT3G06080, AT5G37260, AT5G58140
GO:0009735	response to cytokinin	20	0.000229873	2.62565	0.0172405	AT1G32060, AT3G08940, AT1G61520, AT3G07110, AT3G54050, AT4G26150, AT2G18300, AT5G16710, AT1G13930, AT3G57040, AT4G28750, AT2G21660, AT3G18780, AT1G20020, AT5G09660, AT3G14420, AT2G20270, AT2G20260, AT1G79040, AT5G58140
GO:0009637	response to blue light	10	0.000261132	4.62013	0.0180784	AT3G08940, AT4G01120, AT4G10340, AT3G54890, AT1G42550, AT5G01530, AT4G28880, AT1G29910, AT1G53090, AT5G58140
GO:0006810	transport	29	0.000721637	1.99632	0.0433037	AT5G21430, AT5G26740, AT3G53420, AT1G14150, AT4G23400, AT3G26520, AT1G18730, AT1G70690, AT2G45960, AT4G09160, AT1G72150, AT1G71480, AT2G41620, AT2G03640, AT5G01340, AT1G22530, AT4G35100, AT3G28130, AT1G30690, AT1G72820, AT4G23890, AT4G09350, AT1G74880, AT3G16240, AT3G61430, AT4G17340, AT1G01620, AT1G72160, AT5G58260
GO:0009992	cellular water homeostasis	8	0.000721728	5.19452	0.0433037	AT2G45960, AT3G53420, AT3G16240, AT3G61430, AT4G17340, AT4G23400, AT1G01620, AT4G35100
GO:0034220	ion transmembrane transport	7	0.000869622	6.00617	0.0489162	AT2G45960, AT3G53420, AT3G61430, AT4G17340, AT4G23400, AT1G01620, AT4G35100
GO:0009409	response to cold	25	0.00166251	2.00875	0.088015	AT1G32060, AT3G53460, AT3G05880, AT1G61520, AT3G54890, AT3G26420, AT2G35040, AT3G01500, AT4G35090, AT3G54050, AT1G31812, AT3G14210, AT5G54770, AT2G28900, AT2G42530, AT3G47470, AT1G70200, AT4G04330, AT4G10030, AT1G01120, AT2G21660, AT3G61470, AT1G74520, AT4G30200, AT5G42900
GO:0009645	response to low light intensity stimulus	4	0.00220871	13.7284	0.110435	AT1G61520, AT3G61470, AT3G54890, AT3G47470
GO:0010218	response to far red light	8	0.00391411	3.9224	0.185405	AT3G08940, AT4G10340, AT3G18780, AT3G54890, AT1G09570, AT1G02340, AT5G01530, AT1G29910
GO:0009638	phototropism	5	0.00457195	7.06608	0.205738	AT1G09570, AT1G14280, AT5G64330, AT5G20730, AT5G58140
GO:0009769	photosynthesis, light harvesting in photosystem II	3	0.00503455	24.0247	0.215767	AT2G34420, AT2G34430, AT5G54270
GO:0009744	response to sucrose	8	0.00547686	3.6961	0.21833	AT1G74670, AT2G28900, AT1G28330, AT1G10840, AT3G62410, AT5G21170, AT1G31930, AT2G30470
GO:0009750	response to fructose	5	0.00568737	6.67352	0.21833	AT1G74670, AT1G43670, AT1G28330, AT1G31930, AT1G29910
GO:0042742	defense response to bacterium	22	0.00582214	1.91501	0.21833	AT1G32060, AT1G06680, AT1G33520, AT3G01500, AT2G39770, AT5G65210, AT4G03280, AT3G26520, AT3G23400, AT5G66570, AT4G23670, AT1G70690, AT4G36690, AT1G20020, AT3G14210, AT1G19350, AT5G10450, AT5G37055, AT3G14420, AT1G54040, AT2G22240, AT3G30775
GO:0005975	carbohydrate metabolic process	28	0.00690101	1.72485	0.248437	AT1G32060, AT1G12230, AT3G06770, AT1G08110, AT3G07020, AT4G23820, AT2G32090, AT5G21170, AT5G11720, AT4G24450, AT3G17090, AT3G16850, AT5G09660, AT1G69800, AT2G21370, AT5G49215, AT1G55370, AT2G32860, AT5G42100, AT5G17520, AT5G08370, AT3G01850, AT1G26560, AT5G57655, AT5G04360, AT1G42550, AT3G13750, AT1G43620
GO:0006606	protein import into nucleus	7	0.00740013	4.00411	0.256158	AT1G14850, AT1G59660, AT3G63130, AT1G71480, AT3G14120, AT2G41620, AT5G55190
GO:0061077	chaperone-mediated protein folding	6	0.00971232	4.50463	0.320949	AT3G55520, AT1G18170, AT1G73655, AT5G23040, AT5G64350, AT4G04330
GO:0009733	response to auxin	22	0.00998509	1.82256	0.320949	AT2G33310, AT3G23030, AT1G10840, AT2G38120, AT3G21110, AT5G65670, AT5G47370, AT1G51950, AT4G13520, AT5G59430, AT4G37390, AT1G72430, AT1G04240, AT5G43700, AT1G04250, AT2G46370, AT2G22240, AT5G02840, AT5G20730, AT5G37260, AT4G32880, AT4G38860
GO:0051017	actin filament bundle assembly	5	0.0119205	5.46015	0.369946	AT2G39900, AT5G48460, AT2G29890, AT4G38510, AT1G10200
GO:0006406	mRNA export from nucleus	5	0.0139652	5.22276	0.418957	AT2G21660, AT1G64750, AT3G14120, AT1G24706, AT1G28260
GO:0071484	cellular response to light intensity	3	0.0158716	14.4148	0.446389	AT5G18100, AT2G28190, AT2G05620
GO:0006000	fructose metabolic process	3	0.0158716	14.4148	0.446389	AT1G43670, AT3G54050, AT1G07110
GO:0009631	cold acclimation	7	0.0185761	3.2975	0.50662	AT3G53460, AT3G26420, AT3G07020, AT2G15970, AT2G42530, AT1G43620, AT1G77490
GO:0006002	fructose 6-phosphate metabolic process	4	0.0267354	6.00617	0.687481	AT1G43670, AT3G54050, AT4G04040, AT1G07110
GO:0009767	photosynthetic electron transport chain	4	0.0267354	6.00617	0.687481	AT5G49740, AT1G14150, AT4G03280, AT4G23890
GO:0009753	response to jasmonic acid	13	0.029726	2.00206	0.727737	AT5G18860, AT3G50660, AT2G39770, AT1G18710, AT4G09460, AT5G59430, AT1G44350, AT4G37260, AT2G28900, AT2G46370, AT1G54040, AT5G02840, AT5G37260
GO:0005983	starch catabolic process	4	0.0314847	5.65286	0.727737	AT1G43670, AT5G04360, AT5G64860, AT5G17520
GO:0042549	photosystem II stabilization	3	0.0315353	10.2963	0.727737	AT5G66570, AT2G30570, AT3G50820
GO:0071493	cellular response to UV-B	3	0.0315353	10.2963	0.727737	AT2G42690, AT5G18100, AT2G28190
GO:0010114	response to red light	7	0.0327912	2.89953	0.737803	AT2G21650, AT3G08940, AT4G10340, AT3G18780, AT3G54890, AT5G01530, AT1G29910
GO:0009723	response to ethylene	11	0.0339991	2.13122	0.746321	AT5G59430, AT4G37260, AT1G18330, AT3G58680, AT2G38120, AT1G66350, AT5G02840, AT5G20730, AT2G21240, AT1G31930, AT5G37260
GO:0009742	brassinosteroid mediated signaling pathway	7	0.0352708	2.85039	0.74954	AT3G58850, AT1G19350, AT5G10450, AT3G16570, AT2G18300, AT1G75080, AT2G42870

## Sheet: Downregulated_Bc_bdg
Supplementary Data 7-7: Enriched gene ontology (GO) terms for biological processes (BP) of down-regulated genes in bdg cutin-related mutant infected with B. cinerea (6 hpi)
GO_ID	GO_name	Gene_number	p-value	Fold_enrichment	FDR	Genes
GO:0015979	photosynthesis	72	7.50577e-37	5.59192	1.03655e-33	AT2G34430, AT4G27600, AT1G55480, AT1G30380, AT3G54890, AT2G06520, AT1G67740, AT3G54050, AT4G04040, AT3G21055, AT4G09650, AT5G45040, AT1G15820, AT5G64040, AT4G05180, AT1G19150, AT5G08410, AT1G45474, AT1G78510, AT1G08520, AT1G76570, AT1G76450, AT1G74470, AT2G20260, AT5G54270, AT1G79040, AT1G03630, AT3G05410, AT4G18480, AT5G23120, AT2G01918, AT1G11750, AT3G03630, AT4G28660, AT5G66570, AT3G61470, AT1…
GO:0009735	response to cytokinin	60	2.87904e-18	3.51405	1.98798e-15	AT3G03100, AT3G04790, AT1G30260, AT5G46290, AT3G54050, AT4G26150, AT2G18300, AT4G09650, AT3G57040, AT1G69040, AT3G16770, AT5G35630, AT1G78630, AT3G15360, AT5G09660, AT3G16857, AT5G40950, AT1G03475, AT2G40670, AT1G73060, AT2G20260, AT1G79040, AT4G02530, AT3G02180, AT4G18480, AT5G23120, AT5G42980, AT3G07230, AT1G16880, AT5G16710, AT4G20260, AT3G25920, AT1G20020, AT1G52230, AT5G45930, AT2G43750, AT3…
GO:0009658	chloroplast organization	48	7.85521e-18	4.11565	3.61602e-15	AT5G22640, AT5G67570, AT1G62750, AT1G32080, AT3G52750, AT2G31840, AT1G09340, AT5G44650, AT3G08010, AT5G49940, AT4G23940, AT5G16620, AT4G20130, AT3G26900, AT3G62910, AT3G56290, AT1G12410, AT3G63140, AT4G35780, AT3G57190, AT2G47940, AT1G44000, AT5G02250, AT2G21170, AT1G08540, AT4G39460, AT2G25870, AT2G24060, AT1G35680, AT5G18570, AT2G04270, AT5G24314, AT2G34620, AT4G25910, AT1G56200, AT5G23040, AT1…
GO:0010027	thylakoid membrane organization	26	3.26788e-16	6.79668	1.12824e-13	AT5G42270, AT2G30170, AT1G65260, AT4G20130, AT3G26900, AT3G62910, AT1G74730, AT2G28800, AT5G12130, AT3G47450, AT4G31780, AT2G34860, AT1G35680, AT5G18570, AT5G24314, AT3G24590, AT2G18710, AT1G56200, AT5G08050, AT2G20890, AT4G14870, AT1G50250, AT1G06430, AT2G01110, AT1G44575, AT2G45770
GO:0019253	reductive pentose-phosphate cycle	16	3.26693e-12	8.57428	9.02325e-10	AT1G32060, AT3G26650, AT3G04790, AT3G62410, AT3G54050, AT1G12900, AT2G47400, AT1G67090, AT3G12780, AT5G38420, AT5G38410, AT2G21170, AT5G38430, AT1G42970, AT3G55800, AT1G56190
GO:0045454	cell redox homeostasis	44	3.58726e-11	3.04248	8.25669e-09	AT4G28730, AT1G67740, AT1G34780, AT5G18600, AT3G62950, AT3G62930, AT5G16400, AT3G02730, AT1G50320, AT5G06690, AT3G15360, AT4G36910, AT4G15690, AT5G03880, AT5G42850, AT2G47880, AT5G54290, AT2G41680, AT4G15670, AT4G37200, AT5G14070, AT4G03520, AT5G42980, AT3G52880, AT3G21460, AT2G30540, AT1G56500, AT1G11530, AT5G06290, AT1G48030, AT1G21350, AT1G43560, AT4G15700, AT1G03680, AT1G03020, AT1G06830, AT4…
GO:0009773	photosynthetic electron transport in photosystem I	13	5.31443e-10	8.70825	1.04846e-07	AT1G55370, AT1G15980, AT1G64770, AT3G54050, AT4G09650, AT1G18730, AT4G22890, AT5G64040, AT2G46820, AT3G16250, AT1G70760, AT2G05620, AT2G01590
GO:0015995	chlorophyll biosynthetic process	20	1.31644e-09	5.10374	2.27251e-07	AT1G63970, AT1G10670, AT4G18480, AT5G18660, AT5G14220, AT3G03710, AT3G21200, AT4G27430, AT3G14110, AT3G48730, AT1G69740, AT4G25080, AT1G08520, AT2G26540, AT3G51820, AT5G45930, AT2G20180, AT1G74470, AT1G03475, AT1G03630
GO:0032544	plastid translation	11	2.6864e-09	9.82469	4.12212e-07	AT3G63140, AT1G09340, AT1G79850, AT1G70200, AT2G33800, AT5G54600, AT2G38140, AT3G62910, AT3G56910, AT3G63190, AT1G68590
GO:0061077	chaperone-mediated protein folding	17	4.3104e-09	5.69386	5.69356e-07	AT3G55520, AT3G53990, AT5G45680, AT4G26555, AT1G20810, AT5G19855, AT1G73655, AT5G23040, AT5G64350, AT4G04330, AT4G39710, AT5G13410, AT1G18170, AT3G60370, AT3G10060, AT4G19830, AT2G43560
GO:0010207	photosystem II assembly	13	4.53506e-09	7.74067	5.69356e-07	AT5G51545, AT1G71500, AT5G48790, AT5G66570, AT2G20890, AT1G54500, AT1G03600, AT4G35250, AT3G60370, AT3G15095, AT1G05385, AT1G73060, AT3G50820
GO:0009853	photorespiration	21	6.72336e-09	4.50149	7.73747e-07	AT1G32080, AT1G80380, AT5G47435, AT5G52840, AT2G35370, AT1G68010, AT2G31490, AT2G13360, AT3G18410, AT1G70580, AT5G36700, AT1G67090, AT3G12290, AT3G10160, AT5G38420, AT5G04140, AT5G38410, AT5G38430, AT4G17360, AT5G36790, AT4G37930
GO:0009767	photosynthetic electron transport chain	12	1.26223e-08	8.03838	1.34088e-06	AT1G08380, AT4G27800, AT5G66190, AT5G49740, AT1G14150, AT4G33520, AT2G01918, AT4G03280, AT1G60950, AT3G21200, AT3G01440, AT4G23890
GO:0055114	oxidation-reduction process	185	1.79651e-08	1.49083	1.77213e-06	AT3G49140, AT5G21430, AT5G66060, AT3G04870, AT1G37130, AT4G37925, AT4G25700, AT1G80560, AT2G25080, AT5G18660, AT5G14220, AT5G16400, AT4G21860, AT1G14810, AT3G02730, AT3G60290, AT3G14150, AT5G05580, AT3G63440, AT5G38420, AT3G15360, AT5G51880, AT5G35790, AT1G22430, AT1G03475, AT2G41680, AT1G03630, AT3G10920, AT3G53130, AT3G26650, AT5G41210, AT5G49730, AT3G20790, AT1G17650, AT5G06290, AT1G12520, AT3…
GO:0009768	photosynthesis, light harvesting in photosystem I	13	1.10636e-07	6.33327	1.01859e-05	AT1G08380, AT3G08940, AT2G34430, AT3G54890, AT1G15820, AT1G29930, AT1G19150, AT3G61470, AT1G45474, AT1G76570, AT5G01530, AT1G29910, AT5G54270
GO:0018208	peptidyl-proline modification	13	2.1165e-07	6.05791	1.8268e-05	AT3G55520, AT5G45680, AT4G26555, AT1G20810, AT1G73655, AT5G64350, AT4G39710, AT5G13410, AT1G18170, AT3G60370, AT3G10060, AT4G19830, AT2G43560
GO:0006457	protein folding	55	4.92279e-07	2.04681	3.89629e-05	AT3G01480, AT5G18140, AT1G11660, AT1G20810, AT4G26555, AT1G34780, AT5G49840, AT2G36130, AT5G16400, AT5G22080, AT3G02730, AT1G26230, AT3G15360, AT5G13120, AT5G06110, AT1G74070, AT3G15520, AT3G62190, AT1G80920, AT4G37200, AT1G80030, AT5G42980, AT5G64350, AT5G53150, AT4G39710, AT5G35100, AT1G43560, AT1G07700, AT3G55520, AT1G59980, AT1G68730, AT5G17710, AT2G30695, AT1G50320, AT5G06690, AT5G55220, AT3…
GO:0000413	protein peptidyl-prolyl isomerization	18	5.07844e-07	4.10471	3.89629e-05	AT3G55520, AT3G01480, AT5G45680, AT1G20810, AT2G36130, AT1G73655, AT5G64350, AT4G39710, AT5G13410, AT1G18170, AT3G10060, AT5G35100, AT5G13120, AT1G74070, AT4G19830, AT3G55920, AT3G15520, AT2G43560
GO:0016117	carotenoid biosynthetic process	14	6.25945e-07	5.17413	4.54963e-05	AT1G63970, AT3G11945, AT1G10670, AT3G53130, AT3G04870, AT1G57770, AT5G17230, AT4G14210, AT1G31800, AT2G48120, AT4G15110, AT1G06820, AT5G57030, AT2G26670
GO:0010206	photosystem II repair	10	6.77562e-07	7.6556	4.67856e-05	AT5G42270, AT1G03600, AT2G47940, AT4G18370, AT5G39830, AT1G50250, AT1G54780, AT1G06430, AT1G75690, AT1G05385
GO:1901259	chloroplast rRNA processing	8	1.84245e-06	9.52697	0.000121163	AT2G04270, AT2G31890, AT1G06190, AT1G12800, AT2G33800, AT2G25870, AT4G09730, AT3G52380
GO:0007623	circadian rhythm	25	6.74934e-06	2.76233	0.000423674	AT4G25100, AT1G10470, AT1G09340, AT3G04910, AT4G26150, AT3G57040, AT3G63140, AT3G46640, AT2G25930, AT3G46780, AT3G06080, AT3G48360, AT2G18915, AT5G67380, AT3G22170, AT3G07650, AT4G26700, AT5G17300, AT3G52180, AT3G20810, AT5G02120, AT4G37930, AT5G02840, AT5G37260, AT5G58140
GO:0018298	protein-chromophore linkage	16	7.63218e-06	3.81079	0.000458263	AT3G08940, AT2G18915, AT2G34430, AT3G54890, AT1G15820, AT1G29930, AT1G19150, AT3G61470, AT1G45474, AT2G47590, AT5G02120, AT1G76570, AT5G01530, AT1G29910, AT5G54270, AT5G58140
GO:0006397	mRNA processing	36	1.30991e-05	2.19229	0.000753742	AT4G24770, AT5G38290, AT3G53460, AT5G16140, AT2G16940, AT4G21660, AT1G16610, AT1G02840, AT1G43190, AT4G36690, AT5G09880, AT2G40650, AT2G02570, AT5G50250, AT4G32850, AT1G03330, AT1G23400, AT3G01150, AT3G01370, AT4G24740, AT4G02430, AT1G60200, AT3G49430, AT3G04160, AT1G24706, AT3G03710, AT1G55310, AT3G17040, AT5G25060, AT3G52380, AT1G11650, AT5G23080, AT4G14510, AT1G47580, AT1G60900, AT5G52040
GO:0034599	cellular response to oxidative stress	19	1.43413e-05	3.18186	0.000792212	AT1G31170, AT4G03520, AT5G42980, AT1G66330, AT5G16400, AT1G11530, AT4G25130, AT4G09010, AT3G02730, AT1G50320, AT5G06690, AT1G43560, AT3G15360, AT4G32320, AT1G03680, AT1G76080, AT1G07700, AT1G77490, AT4G37200
GO:0010190	cytochrome b6f complex assembly	7	1.54712e-05	9.37811	0.000821758	AT1G59840, AT3G26710, AT5G36120, AT3G17930, AT5G54290, AT4G37200, AT4G31560
GO:0009409	response to cold	52	1.66143e-05	1.86397	0.000849791	AT4G24770, AT4G03430, AT3G54890, AT1G09340, AT3G54050, AT4G09650, AT1G49480, AT1G45474, AT2G28900, AT5G61410, AT3G48360, AT3G26650, AT2G01918, AT1G70200, AT1G16880, AT5G06290, AT2G39730, AT3G23700, AT4G20260, AT3G08920, AT4G10030, AT3G11170, AT3G61470, AT3G12780, AT4G31990, AT4G37930, AT1G32060, AT5G51820, AT3G53460, AT3G01500, AT2G39460, AT1G67280, AT1G31812, AT1G67090, AT5G54770, AT2G25930, AT2…
GO:0000398	mRNA splicing, via spliceosome	26	4.06899e-05	2.44442	0.00200227	AT1G14650, AT4G03430, AT3G05760, AT4G25500, AT3G50670, AT3G61860, AT2G14285, AT3G55460, AT2G16860, AT5G63370, AT4G21660, AT1G16610, AT4G36690, AT4G16680, AT3G13200, AT2G47580, AT1G23860, AT1G03330, AT1G09230, AT1G55310, AT4G21110, AT2G43370, AT1G27650, AT3G19670, AT5G42300, AT5G52040
GO:0042254	ribosome biogenesis	30	4.20462e-05	2.26433	0.00200227	AT1G64510, AT2G40510, AT3G15190, AT5G14320, AT2G39460, AT4G26230, AT1G29070, AT1G69620, AT3G47450, AT4G34730, AT3G27160, AT1G74270, AT5G46420, AT5G27820, AT1G32990, AT3G60245, AT5G47190, AT5G65220, AT4G02790, AT3G06700, AT4G29410, AT4G02230, AT3G55170, AT5G13510, AT1G48350, AT4G35490, AT3G44890, AT4G17560, AT1G75350, AT4G34620
GO:0010114	response to red light	17	5.50339e-05	3.14144	0.00253339	AT2G34640, AT1G10470, AT3G08940, AT3G54890, AT1G69530, AT3G17040, AT4G25130, AT2G21650, AT1G19150, AT1G67090, AT5G38420, AT5G38410, AT5G38430, AT5G11260, AT1G08540, AT5G01530, AT1G29910
GO:0009657	plastid organization	7	9.83562e-05	7.50249	0.00438161	AT5G23120, AT1G58200, AT1G71720, AT5G10490, AT3G47450, AT3G17040, AT5G36170
GO:0006662	glycerol ether metabolic process	13	0.000112451	3.66663	0.00468074	AT4G03520, AT5G42980, AT5G16400, AT1G11530, AT3G02730, AT1G50320, AT5G06690, AT1G43560, AT3G15360, AT1G03680, AT1G76080, AT1G07700, AT4G37200
GO:0071482	cellular response to light stimulus	8	0.000115239	6.12448	0.00468074	AT2G30170, AT5G13730, AT5G03650, AT3G53920, AT2G48120, AT1G08540, AT1G68010, AT2G36990
GO:0010205	photoinhibition	8	0.000115239	6.12448	0.00468074	AT5G42270, AT1G50250, AT4G30950, AT1G67740, AT1G06430, AT3G15850, AT5G66570, AT3G50820
GO:0010020	chloroplast fission	9	0.00016597	5.07687	0.00654868	AT1G69390, AT3G52750, AT1G58200, AT4G23940, AT5G46290, AT2G21280, AT5G10490, AT5G51020, AT1G20830
GO:0043085	positive regulation of catalytic activity	8	0.000198683	5.71618	0.00743752	AT1G50320, AT4G03520, AT1G43560, AT3G15360, AT1G03680, AT5G16400, AT3G02730, AT2G41680
GO:0009642	response to light intensity	7	0.000199267	6.82045	0.00743752	AT1G73990, AT4G25100, AT1G34000, AT1G10170, AT1G10522, AT5G16400, AT3G02730
GO:0009637	response to blue light	15	0.000210485	3.09169	0.00764948	AT2G34640, AT3G08940, AT3G54890, AT1G19150, AT1G67090, AT5G38420, AT5G38410, AT5G38430, AT1G42550, AT1G08540, AT1G76570, AT5G38150, AT5G01530, AT1G29910, AT5G58140
GO:0009793	embryo development ending in seed dormancy	67	0.000257629	1.56448	0.00912272	AT5G22640, AT1G60870, AT5G14220, AT5G46290, AT4G04040, AT5G10330, AT1G78630, AT2G18390, AT2G01620, AT5G61410, AT5G53860, AT5G10170, AT5G22800, AT5G09900, AT4G31780, AT3G10920, AT5G18570, AT5G40160, AT4G00950, AT4G21190, AT1G31340, AT5G23040, AT5G66055, AT4G02570, AT4G04350, AT5G16715, AT5G12840, AT5G63420, AT4G36800, AT3G48110, AT4G34620, AT4G30580, AT5G67570, AT1G12770, AT1G10470, AT3G06430, AT5…
GO:0009416	response to light stimulus	34	0.000283042	1.93833	0.00977203	AT2G34430, AT1G55480, AT1G37130, AT3G62410, AT4G26150, AT4G20130, AT5G66560, AT5G61270, AT2G47400, AT1G77760, AT5G10250, AT1G60950, AT1G80920, AT2G29650, AT5G54270, AT2G34640, AT5G18570, AT5G24314, AT3G26650, AT5G49730, AT4G25050, AT1G16880, AT4G25130, AT5G67385, AT2G39730, AT4G27430, AT1G29930, AT1G48030, AT5G04140, AT1G43560, AT1G42550, AT4G37930, AT1G42970, AT1G29910
GO:0080158	chloroplast ribulose bisphosphate carboxylase complex biogenesis	5	0.000348792	10.7178	0.0114686	AT3G04550, AT1G67090, AT5G38410, AT4G09730, AT3G56910
GO:0006000	fructose metabolic process	5	0.000348792	10.7178	0.0114686	AT1G43670, AT3G54050, AT1G07110, AT3G55800, AT5G64380
GO:0010218	response to far red light	14	0.00041094	3.06224	0.0131979	AT2G34640, AT3G08940, AT3G22170, AT3G54890, AT4G25130, AT1G19150, AT1G67090, AT5G38420, AT5G38410, AT5G38430, AT5G11260, AT1G76570, AT5G01530, AT1G29910
GO:0046686	response to cadmium ion	52	0.000534628	1.62961	0.01678	AT4G25100, AT2G35840, AT3G58610, AT5G15310, AT1G74910, AT1G11860, AT3G19170, AT5G35630, AT2G19480, AT5G10450, AT4G14800, AT5G02790, AT4G38970, AT1G65930, AT5G23120, AT1G07590, AT3G52880, AT2G19940, AT3G56240, AT3G12780, AT1G27130, AT3G46970, AT4G31990, AT1G42550, AT4G37930, AT5G02840, AT2G43750, AT4G33010, AT1G56190, AT4G04740, AT1G08110, AT5G17310, AT1G70730, AT1G59900, AT3G01860, AT1G11840, AT1…
GO:0000103	sulfate assimilation	14	0.000624958	2.94215	0.0188264	AT4G03520, AT5G42980, AT2G17640, AT5G16400, AT1G11530, AT3G02730, AT1G50320, AT5G06690, AT1G43560, AT3G15360, AT1G03680, AT1G76080, AT1G07700, AT4G37200
GO:0009765	photosynthesis, light harvesting	7	0.000627983	5.77115	0.0188264	AT1G29930, AT1G19150, AT5G47110, AT3G54890, AT5G01530, AT5G57030, AT5G54270
GO:0010196	nonphotochemical quenching	6	0.000640725	7.14523	0.0188264	AT1G74730, AT4G03280, AT1G44575, AT1G56500, AT5G08050, AT1G15820
GO:0019464	glycine decarboxylation via glycine cleavage system	5	0.000968739	8.93154	0.0273026	AT2G26080, AT1G32470, AT2G35370, AT4G37930, AT4G33010
GO:0045038	protein import into chloroplast thylakoid membrane	5	0.000968739	8.93154	0.0273026	AT2G20890, AT2G28800, AT5G52440, AT5G03940, AT2G45770
GO:0009644	response to high light intensity	14	0.00134	2.72818	0.0370107	AT3G54890, AT2G39460, AT3G59770, AT3G61470, AT1G01470, AT1G45474, AT3G47860, AT4G34190, AT2G05620, AT5G02120, AT2G41430, AT5G53170, AT5G54270, AT5G58140
GO:0042549	photosystem II stabilization	5	0.00209325	7.6556	0.0555918	AT5G01920, AT1G71500, AT5G66570, AT3G50820, AT2G30570
GO:0016123	xanthophyll biosynthetic process	5	0.00209325	7.6556	0.0555918	AT1G31800, AT1G28100, AT4G25700, AT3G03710, AT5G57030
GO:0006002	fructose 6-phosphate metabolic process	7	0.00229328	4.68906	0.0597552	AT1G43670, AT3G54050, AT4G04040, AT4G29220, AT1G07110, AT3G55800, AT5G64380
GO:0010258	NADH dehydrogenase complex (plastoquinone) assembly	4	0.00301205	10.7178	0.0742792	AT1G74880, AT4G37925, AT1G70760, AT5G58260
GO:0030388	fructose 1,6-bisphosphate metabolic process	4	0.00301205	10.7178	0.0742792	AT1G43670, AT3G54050, AT3G55800, AT5G64380
GO:0010136	ureide catabolic process	4	0.00301205	10.7178	0.0742792	AT4G20070, AT4G04955, AT4G17050, AT5G43600
GO:0046620	regulation of organ growth	6	0.00317143	5.35892	0.0755129	AT1G29500, AT1G29510, AT1G29430, AT1G29440, AT1G29450, AT1G29460
GO:0006605	protein targeting	6	0.00317143	5.35892	0.0755129	AT4G14870, AT4G38490, AT4G24920, AT4G01800, AT1G48160, AT2G45770
GO:0019288	isopentenyl diphosphate biosynthetic process, methylerythritol 4-phosphate pathway	5	0.00387799	6.69865	0.0877951	AT1G63970, AT4G34350, AT5G60600, AT2G02500, AT5G62790
GO:0015977	carbon fixation	5	0.00387799	6.69865	0.0877951	AT1G67090, AT2G42600, AT5G38420, AT5G38410, AT5G38430
GO:0010304	PSII associated light-harvesting complex II catabolic process	5	0.00387799	6.69865	0.0877951	AT5G42270, AT5G04900, AT1G50250, AT1G06430, AT5G53170
GO:0008380	RNA splicing	24	0.00396949	1.87758	0.0884172	AT3G01150, AT5G38290, AT5G16140, AT2G34620, AT3G53460, AT4G02430, AT4G25500, AT3G49430, AT3G04160, AT1G24706, AT3G61860, AT1G55310, AT3G55460, AT4G09620, AT5G25060, AT2G36000, AT1G16610, AT1G02840, AT1G43190, AT3G19670, AT2G40650, AT5G04430, AT1G60900, AT5G52040
GO:0009854	oxidative photosynthetic carbon pathway	5	0.0064678	5.95436	0.13629	AT3G14150, AT1G80380, AT3G14420, AT1G68010, AT3G14415
GO:0019509	L-methionine biosynthetic process from methylthioadenosine	5	0.0064678	5.95436	0.13629	AT4G14710, AT5G43850, AT4G38800, AT2G05830, AT5G53850
GO:0042793	transcription from plastid promoter	5	0.0064678	5.95436	0.13629	AT5G67570, AT2G34640, AT5G24314, AT1G21600, AT4G20130
GO:0019243	methylglyoxal catabolic process to D-lactate via S-lactoyl-glutathione	6	0.00684362	4.59336	0.13629	AT1G08110, AT3G10850, AT1G53280, AT2G43430, AT1G11840, AT1G67280
GO:0006094	gluconeogenesis	6	0.00684362	4.59336	0.13629	AT4G24620, AT1G43670, AT3G54050, AT2G21170, AT3G55800, AT5G64380
GO:0032790	ribosome disassembly	4	0.00700693	8.57428	0.13629	AT1G62750, AT2G24060, AT4G30690, AT4G27650
GO:0006145	purine nucleobase catabolic process	4	0.00700693	8.57428	0.13629	AT4G20070, AT4G04955, AT4G17050, AT5G43600
GO:0016120	carotene biosynthetic process	4	0.00700693	8.57428	0.13629	AT4G14210, AT3G04870, AT3G03710, AT5G61670
GO:0010239	chloroplast mRNA processing	4	0.00700693	8.57428	0.13629	AT2G04270, AT1G06190, AT2G48120, AT5G08720
GO:0009744	response to sucrose	12	0.00753162	2.47335	0.144461	AT2G47400, AT1G74670, AT3G26650, AT2G28900, AT5G04140, AT1G28330, AT1G10840, AT3G62410, AT5G21170, AT1G16880, AT1G42970, AT1G31930
GO:0032543	mitochondrial translation	7	0.00802408	3.75125	0.149747	AT5G38290, AT5G16140, AT3G25660, AT1G48520, AT4G34620, AT4G32915, AT4G04350
GO:0019684	photosynthesis, light reaction	7	0.00802408	3.75125	0.149747	AT1G06680, AT5G08410, AT4G12800, AT5G52100, AT3G01440, AT5G66570, AT3G50820
GO:0006779	porphyrin-containing compound biosynthetic process	6	0.00948787	4.28714	0.174703	AT3G48730, AT1G69740, AT5G14220, AT2G26540, AT5G40850, AT1G03475
GO:0018026	peptidyl-lysine monomethylation	5	0.00999094	5.35892	0.181546	AT5G14260, AT1G14030, AT3G07670, AT4G20130, AT3G55080
GO:0022900	electron transport chain	7	0.0103632	3.57261	0.185864	AT2G02510, AT1G32550, AT1G60950, AT4G14890, AT3G10860, AT5G67590, AT1G10960
GO:0015976	carbon utilization	4	0.0130451	7.14523	0.230965	AT1G70410, AT3G01500, AT5G14740, AT1G58180
GO:0006096	glycolytic process	14	0.0133066	2.11338	0.232613	AT4G26530, AT4G26520, AT3G26650, AT4G24620, AT1G12900, AT4G04040, AT4G29220, AT1G59900, AT2G21330, AT3G12780, AT2G21170, AT1G42970, AT1G56190, AT4G38970
GO:0042742	defense response to bacterium	38	0.0156793	1.47565	0.270664	AT3G01480, AT1G32060, AT3G27850, AT1G09340, AT3G04790, AT1G10170, AT3G01500, AT5G14740, AT4G09650, AT4G01050, AT4G24230, AT2G37660, AT3G14150, AT4G36690, AT5G10450, AT4G12720, AT2G41560, AT3G55800, AT3G14415, AT5G42810, AT1G65930, AT3G10920, AT5G66190, AT1G06680, AT4G03280, AT5G06290, AT3G23400, AT2G39730, AT4G20260, AT5G66570, AT4G23670, AT4G32260, AT1G20020, AT5G09650, AT3G14420, AT3G63190, AT4…
GO:0006006	glucose metabolic process	7	0.0164158	3.26195	0.279879	AT5G51820, AT3G26650, AT5G40760, AT1G70730, AT1G12900, AT1G42970, AT5G35790
GO:0019430	removal of superoxide radicals	5	0.0202475	4.46577	0.335879	AT4G25100, AT3G10920, AT5G18100, AT2G41680, AT1G12520
GO:0009645	response to low light intensity stimulus	4	0.021259	6.12448	0.335879	AT3G61470, AT3G54890, AT2G06850, AT1G45474
GO:0009052	pentose-phosphate shunt, non-oxidative branch	4	0.021259	6.12448	0.335879	AT5G44520, AT5G61410, AT3G04790, AT1G63290
GO:0008615	pyridoxine biosynthetic process	4	0.021259	6.12448	0.335879	AT5G49970, AT5G60540, AT5G14220, AT2G46580
GO:0010236	plastoquinone biosynthetic process	4	0.021259	6.12448	0.335879	AT3G11945, AT3G63410, AT1G78510, AT5G09820
GO:0009266	response to temperature stimulus	6	0.0214028	3.57261	0.335879	AT5G05580, AT3G33520, AT2G22540, AT5G10140, AT2G41100, AT5G61900
GO:0090351	seedling development	6	0.0214028	3.57261	0.335879	AT3G10160, AT1G34120, AT5G12130, AT4G38490, AT5G56600, AT2G36990
GO:0009910	negative regulation of flower development	10	0.0243444	2.32997	0.363113	AT5G65050, AT1G45050, AT5G65060, AT1G77080, AT3G33520, AT2G22540, AT5G10140, AT4G26150, AT1G30970, AT1G14400
GO:0010270	photosystem II oxygen evolving complex assembly	3	0.0244529	10.7178	0.363113	AT1G02910, AT1G64150, AT1G79040
GO:0006001	fructose catabolic process	3	0.0244529	10.7178	0.363113	AT1G43670, AT3G54050, AT5G64380
GO:0070681	glutaminyl-tRNAGln biosynthesis via transamidation	3	0.0244529	10.7178	0.363113	AT3G25660, AT1G48520, AT4G32915
GO:0000256	allantoin catabolic process	3	0.0244529	10.7178	0.363113	AT4G04955, AT4G17050, AT5G43600
GO:0019252	starch biosynthetic process	8	0.0255208	2.67946	0.374939	AT5G19220, AT5G51820, AT1G10670, AT5G24300, AT5G04360, AT5G03650, AT1G70730, AT3G55800
GO:0048564	photosystem I assembly	4	0.0316876	5.35892	0.460638	AT4G15510, AT5G42270, AT5G44650, AT1G22700
GO:0007568	aging	9	0.033296	2.3527	0.478976	AT5G35630, AT1G10670, AT4G27700, AT3G50210, AT1G16460, AT2G40760, AT3G56240, AT1G63260, AT4G35770
GO:0006730	one-carbon metabolic process	8	0.0346845	2.52185	0.493807	AT3G55630, AT3G12290, AT3G10160, AT5G47435, AT2G26540, AT4G17360, AT3G52720, AT4G37930
GO:0006811	ion transport	11	0.0405217	2.03269	0.567965	AT1G23020, AT1G45170, AT5G49740, AT1G20816, AT5G49730, AT2G28900, AT1G58200, AT5G10490, AT5G57490, AT5G50160, AT1G11960
GO:0006396	RNA processing	16	0.0407158	1.73218	0.567965	AT4G24770, AT2G04270, AT1G14650, AT3G53460, AT1G04080, AT5G26880, AT3G17040, AT5G23080, AT5G55100, AT1G01040, AT2G40650, AT1G80650, AT3G13740, AT2G47220, AT5G37370, AT5G36170
GO:0006352	DNA-templated transcription, initiation	7	0.041133	2.67946	0.568046	AT5G13730, AT5G43130, AT4G31720, AT3G53920, AT1G08540, AT1G02680, AT2G36990
GO:0010310	regulation of hydrogen peroxide metabolic process	4	0.0442975	4.76349	0.604003	AT4G20380, AT1G10170, AT4G36730, AT3G03630
GO:0006782	protoporphyrinogen IX biosynthetic process	5	0.0446114	3.57261	0.604003	AT3G48730, AT1G69740, AT5G14220, AT2G26540, AT1G03475
GO:0090391	granum assembly	3	0.0458938	8.03838	0.615334	AT1G74730, AT1G50900, AT5G08050
GO:0006098	pentose-phosphate shunt	6	0.0482557	2.92305	0.629356	AT4G26520, AT2G21330, AT1G12230, AT5G57655, AT5G40760, AT4G38970
GO:0008219	cell death	9	0.0483068	2.19229	0.629356	AT3G15010, AT3G16770, AT4G20380, AT1G11000, AT3G56860, AT5G65970, AT5G23040, AT1G11310, AT2G34690
GO:0009817	defense response to fungus, incompatible interaction	9	0.0483068	2.19229	0.629356	AT1G20020, AT1G51360, AT3G63420, AT3G01500, AT1G11310, AT3G63190, AT4G04780, AT5G58260, AT4G16990
GO:0042372	phylloquinone biosynthetic process	4	0.0590004	4.28714	0.761491	AT1G60550, AT1G23360, AT1G68890, AT1G30520
GO:0042752	regulation of circadian rhythm	6	0.0668098	2.67946	0.840519	AT5G08330, AT1G10470, AT2G18915, AT3G20810, AT5G10140, AT4G02570
GO:0045037	protein import into chloroplast stroma	5	0.0670804	3.15231	0.840519	AT2G20890, AT5G22640, AT2G28900, AT5G01590, AT5G16620
GO:0009733	response to auxin	36	0.0683403	1.33049	0.840519	AT4G00880, AT3G23050, AT3G23030, AT1G29450, AT5G15310, AT2G21210, AT1G29500, AT1G49010, AT1G29440, AT2G25930, AT1G72430, AT1G04240, AT5G13360, AT5G43700, AT3G48360, AT4G34750, AT1G06400, AT4G14560, AT2G06850, AT4G38825, AT1G29460, AT1G10840, AT1G31340, AT4G02570, AT5G67480, AT5G63160, AT1G29510, AT1G50030, AT1G29430, AT5G65940, AT4G36800, AT5G02840, AT2G22670, AT4G16890, AT5G37260, AT4G32880
GO:2001141	regulation of RNA biosynthetic process	3	0.0718184	6.43071	0.840519	AT5G13730, AT3G53920, AT1G08540
GO:0006809	nitric oxide biosynthetic process	3	0.0718184	6.43071	0.840519	AT1G37130, AT1G77760, AT3G47450
GO:0006546	glycine catabolic process	3	0.0718184	6.43071	0.840519	AT1G32470, AT4G33010, AT1G11860
GO:0019632	shikimate metabolic process	3	0.0718184	6.43071	0.840519	AT2G35500, AT3G26900, AT4G39540
GO:0071484	cellular response to light intensity	3	0.0718184	6.43071	0.840519	AT1G03600, AT5G18100, AT2G05620
GO:0015994	chlorophyll metabolic process	3	0.0718184	6.43071	0.840519	AT3G01910, AT1G08550, AT1G04620
GO:0033014	tetrapyrrole biosynthetic process	3	0.0718184	6.43071	0.840519	AT3G48730, AT3G21200, AT1G03475
GO:0046653	tetrahydrofolate metabolic process	3	0.0718184	6.43071	0.840519	AT3G12290, AT5G47435, AT4G17360
GO:0010099	regulation of photomorphogenesis	4	0.0756672	3.8974	0.863607	AT3G13550, AT5G11260, AT2G20180, AT2G24790
GO:0009704	de-etiolation	4	0.0756672	3.8974	0.863607	AT3G08010, AT5G23060, AT5G23040, AT5G61270
GO:0045737	positive regulation of cyclin-dependent protein serine/threonine kinase activity	4	0.0756672	3.8974	0.863607	AT5G48640, AT5G48630, AT5G45190, AT2G27960
GO:0006995	cellular response to nitrogen starvation	6	0.0773767	2.57228	0.875878	AT4G16520, AT4G04955, AT3G15580, AT5G26880, AT1G62040, AT5G17290
GO:0009750	response to fructose	5	0.0801311	2.97718	0.899683	AT1G74670, AT1G43670, AT1G28330, AT1G31930, AT1G29910
GO:0000302	response to reactive oxygen species	7	0.0816194	2.27348	0.909003	AT5G13650, AT4G32320, AT3G56240, AT5G51020, AT4G17040, AT4G09010, AT1G77490
GO:0006633	fatty acid biosynthetic process	18	0.0865653	1.5072	0.956374	AT1G10670, AT4G30950, AT4G25700, AT5G46290, AT4G25050, AT5G21170, AT4G20870, AT2G34770, AT1G04710, AT5G05580, AT3G11170, AT3G15690, AT3G45770, AT1G52670, AT1G14290, AT5G35360, AT2G04540, AT3G15850
GO:0006783	heme biosynthetic process	4	0.0941404	3.57261	0.967765	AT2G30390, AT1G69740, AT2G20180, AT3G21200
GO:0005978	glycogen biosynthetic process	4	0.0941404	3.57261	0.967765	AT5G19220, AT5G51820, AT5G03650, AT1G70730

## Sheet: Downregulated_Bc_lacs2
Supplementary Data 7-8: Enriched gene ontology (GO) terms for biological processes (BP) of down-regulated genes in lacs2-3 cutin-related mutant infected with B. cinerea (6 hpi)
GO_ID	GO_name	Gene_number	p-value	Fold_enrichment	FDR	Genes
GO:0042254	ribosome biogenesis	67	3.91861e-30	4.9036	5.54091e-27	AT2G40510, AT3G59540, AT4G26230, AT1G29070, AT2G37190, AT1G02780, AT2G40590, AT1G74270, AT2G36620, AT1G07070, AT3G55750, AT1G32990, AT5G20290, AT2G34480, AT5G47190, AT3G25520, AT3G06700, AT2G19740, AT5G28060, AT1G26880, AT5G39740, AT3G61110, AT5G03850, AT4G34620, AT2G20490, AT3G14600, AT5G46430, AT3G53020, AT3G03920, AT3G17170, AT3G16080, AT3G15190, AT5G56710, AT2G19730, AT2G39460, AT3G28900, AT3…
GO:0015979	photosynthesis	51	1.573e-17	3.84078	1.11211e-14	AT4G27600, AT1G55480, AT1G61520, AT1G30380, AT2G06520, AT1G67740, AT3G54050, AT3G21055, AT4G09650, AT5G45040, AT5G64040, AT1G19150, AT1G45474, AT1G78510, AT1G76450, AT2G20260, AT1G79040, AT1G03630, AT3G05410, AT3G02780, AT4G18480, AT5G23120, AT4G28660, AT1G20020, AT3G16140, AT5G38410, AT1G52230, AT2G26550, AT5G02120, AT1G44575, AT2G26670, AT4G21280, AT1G14150, AT3G01500, AT1G31330, AT2G30570, AT4…
GO:0009735	response to cytokinin	53	3.84551e-13	3.00991	1.81251e-10	AT3G03100, AT1G61520, AT3G04790, AT1G15140, AT1G30260, AT5G46290, AT3G54050, AT2G18300, AT4G09650, AT3G57040, AT5G35630, AT2G37270, AT3G15360, AT5G09660, AT4G39260, AT3G16857, AT5G40950, AT1G73060, AT2G20260, AT1G79040, AT4G02530, AT3G02180, AT4G18480, AT5G23120, AT3G26450, AT5G42980, AT1G16880, AT3G25520, AT5G16710, AT1G20020, AT1G52230, AT2G46540, AT1G32060, AT4G01310, AT3G27850, AT3G55440, AT3…
GO:0002181	cytoplasmic translation	26	1.16747e-12	5.19635	4.12701e-10	AT2G37600, AT5G47700, AT3G05560, AT3G53740, AT5G67510, AT5G27770, AT5G56710, AT4G26230, AT4G36130, AT2G27710, AT1G74050, AT1G74270, AT1G05190, AT1G07070, AT3G06680, AT3G55750, AT3G06700, AT3G49910, AT2G19740, AT4G25890, AT2G44120, AT2G18020, AT1G01100, AT2G27720, AT1G80750, AT1G41880
GO:0009773	photosynthetic electron transport in photosystem I	14	2.45088e-11	9.09361	6.9311e-09	AT1G55370, AT1G15980, AT1G64770, AT1G55670, AT3G54050, AT4G09650, AT1G18730, AT4G22890, AT5G64040, AT2G46820, AT3G16250, AT1G70760, AT2G05620, AT2G01590
GO:0009853	photorespiration	24	2.94692e-11	4.98849	6.9449e-09	AT2G33220, AT1G32080, AT1G80380, AT1G14450, AT5G47435, AT5G52840, AT4G00585, AT2G35370, AT1G68010, AT1G67350, AT2G31490, AT2G13360, AT3G18410, AT1G70580, AT5G36700, AT1G67090, AT5G38420, AT5G04140, AT5G38410, AT5G38430, AT5G36790, AT2G47690, AT1G23310, AT4G16450
GO:0019253	reductive pentose-phosphate cycle	15	1.22366e-10	7.79452	2.4718e-08	AT1G32060, AT3G26650, AT3G04790, AT3G62410, AT3G54050, AT3G60750, AT1G12900, AT2G47400, AT1G67090, AT5G38420, AT5G38410, AT2G21170, AT5G38430, AT1G42970, AT3G55800
GO:0000413	protein peptidyl-prolyl isomerization	20	2.15499e-08	4.42242	3.80895e-06	AT5G45680, AT1G20810, AT3G25230, AT2G16600, AT5G48580, AT2G36130, AT1G73655, AT4G39710, AT5G13410, AT1G18170, AT5G58710, AT3G10060, AT5G35100, AT5G13120, AT1G74070, AT4G19830, AT4G34870, AT3G55920, AT3G15520, AT2G43560
GO:0046686	response to cadmium ion	67	2.82617e-08	2.036	4.44023e-06	AT4G25100, AT2G35840, AT1G13440, AT3G09440, AT2G42810, AT5G15310, AT1G74910, AT1G11860, AT4G22670, AT3G19170, AT5G35630, AT2G19480, AT4G14800, AT3G14990, AT5G02790, AT1G78870, AT4G38970, AT1G65930, AT5G20010, AT5G23120, AT1G07590, AT3G52880, AT3G56240, AT4G09320, AT2G37630, AT4G24460, AT5G60390, AT1G74560, AT1G74840, AT1G27450, AT1G53240, AT4G31990, AT3G48670, AT5G02840, AT4G33010, AT4G19880, AT3…
GO:0061077	chaperone-mediated protein folding	16	6.09333e-08	5.19635	8.61597e-06	AT3G53990, AT5G45680, AT4G26555, AT1G20810, AT3G25230, AT5G48580, AT5G19855, AT1G73655, AT5G23040, AT4G39710, AT5G13410, AT1G18170, AT3G10060, AT4G19830, AT5G56030, AT2G43560
GO:0006412	translation	161	1.57471e-07	1.49262	1.88707e-05	AT3G05560, AT2G40510, AT3G54210, AT5G07090, AT5G27770, AT4G26230, AT1G29070, AT1G77940, AT2G37190, AT5G62300, AT2G27530, AT1G02780, AT2G40590, AT1G74270, AT1G09690, AT3G58700, AT2G04390, AT1G64880, AT1G08360, AT1G32990, AT2G34480, AT5G20290, AT2G32060, AT2G19740, AT3G06700, AT3G04400, AT5G28060, AT2G18020, AT1G26880, AT5G13650, AT1G79850, AT5G39740, AT5G03850, AT5G18380, AT3G14600, AT4G01310, AT2…
GO:0009409	response to cold	59	1.60148e-07	2.05073	1.88707e-05	AT3G07740, AT4G03430, AT1G61520, AT1G09340, AT4G02380, AT3G54050, AT4G09650, AT3G12490, AT1G45474, AT5G61410, AT2G37190, AT4G39260, AT5G04530, AT3G48360, AT5G52370, AT1G15950, AT1G55490, AT3G26650, AT1G16880, AT3G49910, AT2G39730, AT3G11170, AT2G16280, AT2G27720, AT1G53240, AT4G31990, AT2G21060, AT2G40880, AT4G37610, AT1G32060, AT5G51820, AT3G53460, AT5G43760, AT4G24190, AT3G01500, AT2G39460, AT3…
GO:0042742	defense response to bacterium	53	1.72407e-06	1.9957	0.000179947	AT4G02420, AT1G13440, AT1G08450, AT5G19510, AT3G04790, AT1G09340, AT1G10170, AT5G14740, AT4G09650, AT2G37660, AT3G14150, AT2G41560, AT1G65930, AT3G10920, AT3G52960, AT5G17880, AT3G57330, AT2G37630, AT2G39730, AT3G43300, AT1G20020, AT1G53240, AT5G59890, AT4G16890, AT1G32060, AT5G48810, AT3G27850, AT4G23180, AT3G01500, AT4G23100, AT4G24670, AT4G24230, AT2G22300, AT1G52740, AT4G12720, AT5G10030, AT3…
GO:0000027	ribosomal large subunit assembly	15	1.82045e-06	4.45401	0.000179947	AT3G58700, AT4G01310, AT3G53020, AT2G36620, AT1G66580, AT1G32990, AT1G67120, AT2G39460, AT3G25520, AT1G16740, AT3G55280, AT4G35490, AT5G39740, AT2G44860, AT1G74050
GO:0009658	chloroplast organization	31	1.90892e-06	2.57739	0.000179947	AT5G22640, AT1G62750, AT1G32080, AT3G27750, AT3G52750, AT1G09340, AT5G44650, AT3G08010, AT3G26900, AT3G62910, AT1G12410, AT5G58650, AT1G44000, AT2G21170, AT1G08540, AT2G24060, AT2G04270, AT5G24314, AT2G34620, AT4G25910, AT1G56200, AT5G23040, AT2G32480, AT5G08050, AT1G11870, AT4G28740, AT2G36000, AT4G34020, AT5G13770, AT4G01800, AT3G63190
GO:0018208	peptidyl-proline modification	12	2.85639e-06	5.42228	0.000238013	AT4G39710, AT5G45680, AT1G18170, AT5G13410, AT4G26555, AT1G20810, AT3G10060, AT3G25230, AT5G48580, AT1G73655, AT4G19830, AT2G43560
GO:0006457	protein folding	54	2.86154e-06	1.94863	0.000238013	AT1G11660, AT1G20810, AT4G26555, AT1G08450, AT3G09440, AT2G16600, AT2G36130, AT5G16400, AT5G22080, AT5G23290, AT3G02730, AT5G58710, AT1G26230, AT3G15360, AT5G13120, AT5G06110, AT1G74070, AT3G15520, AT3G62190, AT4G37200, AT1G55490, AT1G80030, AT5G42980, AT4G29670, AT5G53150, AT4G39710, AT5G61440, AT5G35100, AT1G43560, AT1G07700, AT4G24190, AT3G25230, AT1G50320, AT5G55220, AT3G55920, AT4G34870, AT2…
GO:0034599	cellular response to oxidative stress	20	5.45497e-06	3.24772	0.000428518	AT1G31170, AT4G03520, AT3G06110, AT1G07890, AT5G42980, AT2G28190, AT4G29670, AT5G16400, AT4G09010, AT3G02730, AT1G50320, AT2G41090, AT5G61440, AT1G43560, AT3G15360, AT1G03680, AT1G76080, AT1G07700, AT1G77490, AT4G37200
GO:0000398	mRNA splicing, via spliceosome	28	7.97882e-06	2.55259	0.000593792	AT4G03430, AT3G05760, AT4G25500, AT3G50670, AT2G14285, AT5G64200, AT3G55460, AT2G16860, AT5G63370, AT4G21660, AT2G23930, AT4G12600, AT3G13200, AT2G47580, AT1G03330, AT3G11500, AT1G09230, AT1G55310, AT4G21110, AT5G08290, AT3G23325, AT1G27650, AT3G13570, AT3G19670, AT1G76860, AT4G30220, AT5G42300, AT5G52040
GO:0010207	photosystem II assembly	10	1.49741e-05	5.77372	0.00105867	AT2G20890, AT1G03600, AT5G51545, AT1G54500, AT3G15095, AT1G71500, AT5G48790, AT1G05385, AT1G73060, AT3G50820
GO:0010027	thylakoid membrane organization	15	1.58921e-05	3.80221	0.00107007	AT2G34860, AT5G24314, AT3G24590, AT2G30170, AT1G56200, AT1G65260, AT3G26900, AT3G62910, AT5G08050, AT2G20890, AT1G50250, AT1G74730, AT2G28800, AT1G44575, AT2G26300
GO:0055114	oxidation-reduction process	174	1.72296e-05	1.35965	0.0011074	AT3G49140, AT4G19380, AT4G04840, AT5G21430, AT1G13440, AT3G04870, AT4G37925, AT4G25700, AT2G28190, AT5G14220, AT2G34590, AT5G16400, AT4G21860, AT4G00360, AT3G02730, AT3G60290, AT3G59070, AT3G14150, AT2G44790, AT5G05580, AT5G38420, AT3G15360, AT5G01780, AT5G35790, AT5G20500, AT2G41680, AT1G03630, AT3G10920, AT3G53130, AT3G26650, AT3G52960, AT3G50660, AT3G20790, AT1G12520, AT3G11170, AT2G44160, AT2…
GO:0043085	positive regulation of catalytic activity	9	2.49491e-05	6.23562	0.00149816	AT1G50320, AT4G03520, AT1G43560, AT3G15360, AT1G03680, AT5G16400, AT2G34470, AT3G02730, AT2G41680
GO:0045454	cell redox homeostasis	33	2.54284e-05	2.21264	0.00149816	AT4G28730, AT5G15230, AT1G67740, AT5G18600, AT3G62950, AT3G62930, AT5G16400, AT3G02730, AT1G50320, AT3G15360, AT4G36910, AT5G42850, AT2G47880, AT5G20500, AT2G41680, AT4G37200, AT4G03520, AT3G52960, AT5G42980, AT3G52880, AT1G62180, AT4G29670, AT2G30540, AT1G56500, AT1G48030, AT5G61440, AT1G43560, AT1G03680, AT1G06830, AT1G76080, AT1G07700, AT3G26060, AT4G15680
GO:0032544	plastid translation	8	3.852e-05	6.92846	0.00217869	AT2G39140, AT1G09340, AT1G79850, AT5G54600, AT3G62910, AT3G56910, AT3G63190, AT1G68590
GO:0009767	photosynthetic electron transport chain	9	4.56848e-05	5.84589	0.00248455	AT1G08380, AT4G27800, AT5G66190, AT1G14150, AT4G33520, AT4G03280, AT1G60950, AT3G01440, AT4G23890
GO:0000103	sulfate assimilation	16	5.89873e-05	3.26045	0.00308918	AT4G03520, AT5G42980, AT4G29670, AT1G62180, AT2G17640, AT5G16400, AT3G02730, AT1G19920, AT1G50320, AT5G61440, AT1G43560, AT3G15360, AT1G03680, AT1G76080, AT1G07700, AT4G37200
GO:0006662	glycerol ether metabolic process	13	0.000151128	3.5554	0.00763195	AT4G03520, AT5G42980, AT4G29670, AT5G16400, AT3G02730, AT1G50320, AT5G61440, AT1G43560, AT3G15360, AT1G03680, AT1G76080, AT1G07700, AT4G37200
GO:0022900	electron transport chain	9	0.000465525	4.45401	0.0226983	AT2G02510, AT5G17770, AT1G14450, AT1G32550, AT1G60950, AT4G14890, AT3G10860, AT5G67590, AT1G10960
GO:0080167	response to karrikin	25	0.00107414	2.02982	0.046725	AT1G31350, AT4G39070, AT3G09440, AT3G57520, AT1G50900, AT1G17200, AT3G02870, AT3G60290, AT3G61220, AT5G64620, AT5G11260, AT4G34710, AT4G14440, AT4G03280, AT4G27030, AT5G08050, AT1G10960, AT2G47730, AT1G25275, AT2G47930, AT3G19450, AT5G51550, AT1G44575, AT2G26250, AT2G29980
GO:0006633	fatty acid biosynthetic process	25	0.00107414	2.02982	0.046725	AT1G10670, AT3G05020, AT4G25700, AT5G43760, AT5G46290, AT5G21170, AT4G20870, AT2G34770, AT5G05580, AT2G47240, AT1G54580, AT5G04530, AT5G16390, AT2G29390, AT4G25050, AT3G11170, AT2G16280, AT3G15690, AT1G24360, AT1G52670, AT1G79750, AT1G76680, AT2G44620, AT3G15850, AT2G26250
GO:0015976	carbon utilization	5	0.00109047	8.66058	0.046725	AT4G33580, AT1G70410, AT3G01500, AT5G14740, AT1G58180
GO:0045038	protein import into chloroplast thylakoid membrane	5	0.00109047	8.66058	0.046725	AT2G20890, AT2G28800, AT5G52440, AT5G03940, AT2G47450
GO:0071482	cellular response to light stimulus	7	0.00119268	5.19635	0.0481843	AT2G30170, AT5G13730, AT1G64860, AT3G53920, AT1G08540, AT1G68010, AT2G36990
GO:0019243	methylglyoxal catabolic process to D-lactate via S-lactoyl-glutathione	7	0.00119268	5.19635	0.0481843	AT4G34020, AT3G14990, AT1G06130, AT1G08110, AT3G10850, AT1G53280, AT1G67280
GO:0009751	response to salicylic acid	28	0.00171463	1.87739	0.0673467	AT1G15780, AT2G14560, AT5G15310, AT1G13960, AT2G32690, AT3G11280, AT4G09460, AT4G14400, AT1G49010, AT3G20470, AT2G05520, AT3G48360, AT3G50480, AT4G23270, AT5G62470, AT4G05320, AT2G37630, AT5G63160, AT3G45860, AT1G74840, AT5G61420, AT1G05560, AT1G76680, AT4G37610, AT5G02840, AT3G46590, AT1G08810, AT5G37260
GO:0009052	pentose-phosphate shunt, non-oxidative branch	5	0.00235042	7.42335	0.0898242	AT5G44520, AT5G61410, AT3G04790, AT1G63290, AT3G01850
GO:0006979	response to oxidative stress	44	0.00297345	1.5714	0.110644	AT4G25100, AT1G31170, AT4G04840, AT1G13440, AT5G18100, AT3G06110, AT2G28190, AT3G57520, AT4G02380, AT3G25530, AT3G55460, AT2G39460, AT4G21860, AT2G19310, AT3G55280, AT3G12490, AT4G11010, AT3G23910, AT3G15360, AT4G12720, AT3G16670, AT2G04795, AT4G34710, AT2G22080, AT1G09970, AT3G63080, AT3G53990, AT4G03520, AT5G43750, AT1G07890, AT5G09830, AT1G27330, AT1G71695, AT3G47860, AT1G09940, AT2G24150, AT1…
GO:0010258	NADH dehydrogenase complex (plastoquinone) assembly	4	0.00329626	10.3927	0.119511	AT1G74880, AT4G37925, AT1G70760, AT5G58260
GO:0019430	removal of superoxide radicals	6	0.00363387	5.19635	0.128457	AT4G25100, AT3G10920, AT5G18100, AT2G28190, AT2G41680, AT1G12520
GO:0006352	DNA-templated transcription, initiation	9	0.00386441	3.34051	0.133275	AT5G13730, AT5G43130, AT1G64860, AT1G65440, AT2G41630, AT3G53920, AT1G54360, AT1G08540, AT2G36990
GO:0009913	epidermal cell differentiation	5	0.0043437	6.49544	0.142837	AT3G44200, AT4G21750, AT2G26250, AT1G67490, AT4G04890
GO:0015977	carbon fixation	5	0.0043437	6.49544	0.142837	AT1G67090, AT2G42600, AT5G38420, AT5G38410, AT5G38430
GO:0006810	transport	50	0.00457196	1.48893	0.146926	AT5G21430, AT1G15980, AT4G37925, AT4G23400, AT1G55840, AT3G01440, AT1G18730, AT2G45960, AT3G16250, AT5G04770, AT5G13120, AT2G03640, AT4G35100, AT4G00430, AT5G43750, AT3G54540, AT3G59310, AT1G14820, AT3G56160, AT4G23890, AT1G74880, AT1G27970, AT4G39710, AT1G70760, AT3G28080, AT4G17340, AT3G11530, AT2G36830, AT3G25150, AT1G64770, AT5G26740, AT1G10390, AT1G14150, AT4G24230, AT4G36050, AT2G39470, AT1…
GO:0007623	circadian rhythm	19	0.00479312	2.03568	0.150438	AT4G25100, AT1G15950, AT2G18915, AT3G22170, AT3G58850, AT3G07650, AT1G09340, AT3G56480, AT3G04910, AT5G17300, AT5G15840, AT3G57040, AT3G52180, AT3G20810, AT1G27450, AT5G02120, AT5G02840, AT3G48360, AT5G37260
GO:0016117	carotenoid biosynthetic process	9	0.00489401	3.22532	0.150438	AT1G63970, AT4G14210, AT3G53130, AT1G10670, AT3G04870, AT1G31800, AT5G17230, AT1G06820, AT2G26670
GO:0015995	chlorophyll biosynthetic process	11	0.00550983	2.7219	0.165764	AT1G63970, AT1G10670, AT3G02780, AT4G18480, AT4G25080, AT1G09940, AT5G14220, AT3G51820, AT1G58290, AT1G03630, AT3G14930
GO:0010196	nonphotochemical quenching	5	0.00722679	5.77372	0.196999	AT1G74730, AT4G03280, AT1G44575, AT1G56500, AT5G08050
GO:0009854	oxidative photosynthetic carbon pathway	5	0.00722679	5.77372	0.196999	AT3G14150, AT1G80380, AT3G14420, AT1G68010, AT3G14415
GO:0071484	cellular response to light intensity	4	0.00765024	8.31416	0.196999	AT1G03600, AT5G18100, AT2G28190, AT2G05620
GO:0006220	pyrimidine nucleotide metabolic process	4	0.00765024	8.31416	0.196999	AT4G11010, AT5G63310, AT4G23895, AT4G09320
GO:2001141	regulation of RNA biosynthetic process	4	0.00765024	8.31416	0.196999	AT5G13730, AT1G64860, AT3G53920, AT1G08540
GO:0006000	fructose metabolic process	4	0.00765024	8.31416	0.196999	AT1G43670, AT3G54050, AT1G07110, AT3G55800
GO:0044262	cellular carbohydrate metabolic process	4	0.00765024	8.31416	0.196999	AT3G55440, AT5G61410, AT1G63290, AT3G01850
GO:0006094	gluconeogenesis	6	0.00780194	4.45401	0.196999	AT1G13440, AT3G55440, AT1G43670, AT3G54050, AT2G21170, AT3G55800
GO:0010206	photosystem II repair	6	0.00780194	4.45401	0.196999	AT1G03600, AT4G18370, AT1G50250, AT1G54780, AT1G75690, AT1G05385
GO:0009651	response to salt stress	64	0.00820639	1.37424	0.203576	AT4G26630, AT1G10170, AT5G15310, AT1G17880, AT5G35630, AT2G45640, AT2G45960, AT4G39260, AT2G47580, AT1G04120, AT2G41560, AT3G48360, AT5G37370, AT1G65930, AT3G10920, AT3G02140, AT5G20010, AT2G32860, AT2G31610, AT1G74920, AT3G56240, AT4G09320, AT2G37630, AT1G51500, AT1G73230, AT1G74560, AT5G13850, AT1G74840, AT1G53240, AT5G02840, AT3G23490, AT3G55440, AT5G17310, AT4G24190, AT3G60750, AT5G14640, AT3…
GO:0000028	ribosomal small subunit assembly	11	0.00917304	2.54044	0.223632	AT3G10090, AT2G04390, AT5G09510, AT4G25740, AT2G37270, AT5G47930, AT3G61110, AT5G52650, AT5G03850, AT3G02080, AT5G04800
GO:0016573	histone acetylation	8	0.00960543	3.19775	0.230205	AT1G16710, AT3G07740, AT1G74840, AT1G26470, AT5G56840, AT4G37280, AT4G36080, AT4G14385
GO:0006636	unsaturated fatty acid biosynthetic process	7	0.0119876	3.46423	0.282507	AT5G05580, AT3G11170, AT1G06360, AT4G27030, AT4G33950, AT3G15850, AT2G29980
GO:0010090	trichome morphogenesis	9	0.0134577	2.75101	0.302256	AT4G00100, AT2G46225, AT1G56580, AT5G20490, AT1G33240, AT1G05230, AT5G45190, AT1G64690, AT4G01800
GO:0006241	CTP biosynthetic process	4	0.01421	6.92846	0.302256	AT4G11010, AT5G63310, AT4G23895, AT4G09320
GO:0006878	cellular copper ion homeostasis	4	0.01421	6.92846	0.302256	AT3G15353, AT3G56240, AT3G09390, AT1G12520
GO:0019464	glycine decarboxylation via glycine cleavage system	4	0.01421	6.92846	0.302256	AT2G26080, AT1G32470, AT2G35370, AT4G33010
GO:0006228	UTP biosynthetic process	4	0.01421	6.92846	0.302256	AT4G11010, AT5G63310, AT4G23895, AT4G09320
GO:0006165	nucleoside diphosphate phosphorylation	4	0.01421	6.92846	0.302256	AT4G11010, AT5G63310, AT4G23895, AT4G09320
GO:0009644	response to high light intensity	12	0.0143219	2.2675	0.302256	AT5G61510, AT1G61520, AT1G45474, AT4G34190, AT3G47860, AT2G05620, AT5G02120, AT2G39460, AT2G47450, AT2G19310, AT3G55280, AT5G53170
GO:0042273	ribosomal large subunit biogenesis	8	0.0145968	2.96934	0.303528	AT1G07070, AT5G05210, AT5G67510, AT3G55750, AT1G41880, AT1G43860, AT3G49910, AT1G74270
GO:0045737	positive regulation of cyclin-dependent protein serine/threonine kinase activity	5	0.0161851	4.72395	0.331677	AT1G27630, AT5G48640, AT5G48630, AT5G45190, AT2G27960
GO:0009414	response to water deprivation	39	0.0179217	1.45274	0.362019	AT1G12110, AT4G02200, AT3G23050, AT5G44650, AT4G24190, AT4G02380, AT3G12490, AT4G13850, AT2G45960, AT5G06530, AT2G47800, AT3G63520, AT1G52340, AT5G13780, AT2G05620, AT3G12630, AT3G16857, AT2G04030, AT5G56030, AT4G24020, AT4G00430, AT1G33240, AT1G15690, AT3G56580, AT5G62470, AT1G74920, AT4G34240, AT3G61050, AT3G47860, AT4G26070, AT2G40880, AT4G33950, AT1G76080, AT1G07820, AT1G01620, AT1G08810, AT5…
GO:0006913	nucleocytoplasmic transport	7	0.0188933	3.16299	0.371043	AT3G25150, AT5G20010, AT1G27970, AT1G27310, AT2G42810, AT2G03640, AT3G25520
GO:0006006	glucose metabolic process	7	0.0188933	3.16299	0.371043	AT5G51820, AT1G13440, AT3G26650, AT1G70730, AT1G12900, AT1G42970, AT5G35790
GO:0009416	response to light stimulus	28	0.0225691	1.54785	0.424286	AT1G55480, AT5G43760, AT2G28190, AT3G62410, AT4G02380, AT2G47400, AT4G14400, AT5G10250, AT2G46590, AT1G60950, AT5G04530, AT5G24314, AT5G67440, AT3G26650, AT5G17880, AT4G25050, AT1G16880, AT5G67385, AT2G39730, AT5G08560, AT1G48030, AT2G16280, AT5G04140, AT1G43560, AT1G42970, AT1G58290, AT2G26250, AT1G08810
GO:0009142	nucleoside triphosphate biosynthetic process	4	0.0231047	5.93868	0.424286	AT4G11010, AT5G63310, AT4G23895, AT4G09320
GO:0042549	photosystem II stabilization	4	0.0231047	5.93868	0.424286	AT5G01920, AT1G71500, AT3G50820, AT2G30570
GO:0006163	purine nucleotide metabolic process	4	0.0231047	5.93868	0.424286	AT4G11010, AT5G63310, AT4G23895, AT4G09320
GO:0008615	pyridoxine biosynthetic process	4	0.0231047	5.93868	0.424286	AT5G49970, AT5G37850, AT5G14220, AT5G01410
GO:0080005	photosystem stoichiometry adjustment	3	0.0259544	10.3927	0.458743	AT4G27800, AT1G67840, AT1G64860
GO:0006739	NADP metabolic process	3	0.0259544	10.3927	0.458743	AT1G65930, AT5G49970, AT5G19150
GO:0019323	pentose catabolic process	3	0.0259544	10.3927	0.458743	AT5G61410, AT1G63290, AT3G01850
GO:0040007	growth	7	0.0281056	2.90996	0.48465	AT3G43300, AT2G18250, AT5G65810, AT1G77740, AT3G49720, AT4G33950, AT5G47040
GO:0080022	primary root development	7	0.0281056	2.90996	0.48465	AT5G10250, AT2G21170, AT2G42500, AT3G16857, AT3G29030, AT5G48160, AT4G24670
GO:0016311	dephosphorylation	9	0.0297571	2.39831	0.499471	AT5G57440, AT5G36700, AT2G33255, AT4G27800, AT5G10460, AT3G58830, AT1G43670, AT4G01950, AT5G36790
GO:0015986	ATP synthesis coupled proton transport	9	0.0297571	2.39831	0.499471	AT2G19680, AT4G32260, AT1G51650, AT4G04640, AT3G52300, AT4G00895, AT4G29480, AT5G13450, AT4G09650
GO:0009765	photosynthesis, light harvesting	5	0.0300248	3.99719	0.499471	AT2G21970, AT1G19150, AT1G61520, AT5G47110, AT2G40100
GO:0015992	proton transport	7	0.0336557	2.79803	0.533922	AT2G21870, AT2G19680, AT4G32260, AT1G78900, AT4G29480, AT3G01390, AT1G15690
GO:0006183	GTP biosynthetic process	4	0.0343613	5.19635	0.533922	AT4G11010, AT5G63310, AT4G23895, AT4G09320
GO:0010190	cytochrome b6f complex assembly	4	0.0343613	5.19635	0.533922	AT3G26710, AT5G36120, AT3G17930, AT4G37200
GO:2000117	negative regulation of cysteine-type endopeptidase activity	4	0.0343613	5.19635	0.533922	AT3G12490, AT5G47550, AT5G12140, AT2G40880
GO:0033617	mitochondrial respiratory chain complex IV assembly	4	0.0343613	5.19635	0.533922	AT5G27760, AT4G14615, AT1G52825, AT1G66590
GO:0071486	cellular response to high light intensity	4	0.0343613	5.19635	0.533922	AT2G21970, AT5G18100, AT4G34190, AT2G28190
GO:0010143	cutin biosynthetic process	6	0.0372434	3.11781	0.572415	AT4G00400, AT1G64670, AT3G48720, AT4G01950, AT2G47240, AT1G01610
GO:0042631	cellular response to water deprivation	7	0.0398676	2.6944	0.60616	AT1G09340, AT1G33240, AT5G12140, AT4G02380, AT1G68010, AT1G78380, AT3G28270
GO:0034220	ion transmembrane transport	7	0.0467597	2.59817	0.680574	AT2G36830, AT4G00430, AT2G45960, AT4G17340, AT4G23400, AT1G01620, AT4G35100
GO:0006596	polyamine biosynthetic process	4	0.0479286	4.61898	0.680574	AT5G19530, AT4G34710, AT5G08170, AT2G27450
GO:0070301	cellular response to hydrogen peroxide	4	0.0479286	4.61898	0.680574	AT4G34020, AT3G14990, AT1G53280, AT4G09320
GO:1901409	positive regulation of phosphorylation of RNA polymerase II C-terminal domain	4	0.0479286	4.61898	0.680574	AT1G27630, AT5G48640, AT5G48630, AT5G45190
GO:0030388	fructose 1,6-bisphosphate metabolic process	3	0.0486124	7.79452	0.680574	AT1G43670, AT3G54050, AT3G55800
GO:0033388	putrescine biosynthetic process from arginine	3	0.0486124	7.79452	0.680574	AT4G34710, AT5G08170, AT2G27450
GO:0010581	regulation of starch biosynthetic process	3	0.0486124	7.79452	0.680574	AT3G02140, AT4G12720, AT2G41680
GO:0090391	granum assembly	3	0.0486124	7.79452	0.680574	AT1G74730, AT1G50900, AT5G08050
GO:0043069	negative regulation of programmed cell death	5	0.049141	3.46423	0.681229	AT3G57330, AT4G20870, AT2G41560, AT3G11820, AT2G34770
GO:0010167	response to nitrate	6	0.0539493	2.83437	0.738878	AT1G12110, AT4G24020, AT5G50200, AT2G15620, AT5G40890, AT3G48360
GO:0042335	cuticle development	7	0.0543446	2.50858	0.738878	AT1G27950, AT1G35460, AT2G16280, AT2G33510, AT1G64670, AT4G25050, AT2G26250
GO:0009817	defense response to fungus, incompatible interaction	9	0.0561656	2.12578	0.756364	AT4G34460, AT1G20020, AT3G63420, AT3G01500, AT1G11310, AT3G63190, AT4G04780, AT5G58260, AT4G16990
GO:0006002	fructose 6-phosphate metabolic process	5	0.0606972	3.24772	0.794684	AT5G52190, AT1G43670, AT3G54050, AT1G07110, AT3G55800
GO:0017148	negative regulation of translation	5	0.0606972	3.24772	0.794684	AT1G02080, AT1G26110, AT3G02830, AT1G20340, AT3G12930
GO:0045036	protein targeting to chloroplast	5	0.0606972	3.24772	0.794684	AT4G35450, AT5G49910, AT2G17390, AT5G05000, AT1G02280
GO:0006906	vesicle fusion	9	0.0628033	2.07854	0.811416	AT2G45200, AT3G54300, AT4G17730, AT1G16240, AT5G16830, AT4G10170, AT3G11820, AT1G79590, AT4G15780
GO:0009845	seed germination	13	0.0633311	1.75461	0.811416	AT1G62750, AT4G03430, AT3G25230, AT4G21750, AT4G04890, AT4G34460, AT5G08450, AT4G13850, AT3G63420, AT2G46590, AT1G09970, AT2G26300, AT5G37260
GO:0007186	G-protein coupled receptor signaling pathway	4	0.0636967	4.15708	0.811416	AT2G20890, AT3G63420, AT5G20635, AT2G26300
GO:0006334	nucleosome assembly	11	0.0645887	1.87409	0.815432	AT1G74560, AT5G10980, AT2G19480, AT3G44530, AT1G72740, AT3G45980, AT4G40040, AT2G37470, AT3G46030, AT1G07820, AT4G26110
GO:0006465	signal peptide processing	6	0.0743431	2.59817	0.879932	AT1G05820, AT3G24590, AT2G22425, AT1G63690, AT1G34640, AT2G31140
GO:0006096	glycolytic process	12	0.0758433	1.75651	0.879932	AT4G26530, AT4G26520, AT2G21330, AT1G13440, AT3G26650, AT3G55440, AT2G21170, AT1G12900, AT2G34590, AT1G42970, AT1G59900, AT4G38970
GO:0019632	shikimate metabolic process	3	0.0759206	6.23562	0.879932	AT2G35500, AT3G26900, AT4G39540
GO:0080158	chloroplast ribulose bisphosphate carboxylase complex biogenesis	3	0.0759206	6.23562	0.879932	AT1G67090, AT5G38410, AT3G56910
GO:0016120	carotene biosynthetic process	3	0.0759206	6.23562	0.879932	AT4G14210, AT3G04870, AT5G61670
GO:0042823	pyridoxal phosphate biosynthetic process	3	0.0759206	6.23562	0.879932	AT2G38230, AT5G01410, AT2G38210
GO:0042819	vitamin B6 biosynthetic process	3	0.0759206	6.23562	0.879932	AT2G38230, AT5G01410, AT2G38210
GO:0006546	glycine catabolic process	3	0.0759206	6.23562	0.879932	AT1G32470, AT4G33010, AT1G11860
GO:0032790	ribosome disassembly	3	0.0759206	6.23562	0.879932	AT1G62750, AT2G24060, AT4G30690
GO:1902626	assembly of large subunit precursor of preribosome	3	0.0759206	6.23562	0.879932	AT3G53020, AT2G36620, AT2G44860
GO:0009642	response to light intensity	4	0.0815136	3.77916	0.922081	AT4G25100, AT1G10170, AT5G16400, AT3G02730
GO:0006833	water transport	4	0.0815136	3.77916	0.922081	AT2G36830, AT4G00430, AT2G45960, AT1G01620
GO:0009704	de-etiolation	4	0.0815136	3.77916	0.922081	AT3G08010, AT5G23060, AT5G23040, AT2G04030
GO:0010039	response to iron ion	5	0.0876672	2.88686	0.975845	AT5G09830, AT2G28190, AT1G16890, AT1G78870, AT1G76800
GO:0007568	aging	8	0.0939031	2.02784	0.975845	AT5G35630, AT1G10670, AT4G27700, AT3G50210, AT2G40760, AT1G79230, AT4G05320, AT3G56240
GO:0010218	response to far red light	9	0.0940532	1.90886	0.975845	AT1G67090, AT1G19150, AT3G22170, AT5G38420, AT5G38410, AT2G40100, AT5G11260, AT5G38430, AT5G15840

## Sheet: Downregulated_Bc_cer1-4
Supplementary Data 7-9: Enriched gene ontology (GO) terms for biological processes (BP) of down-regulated genes in cer1-4 wax-related mutant infected with B. cinerea (6 hpi)
GO_ID	GO_name	Gene_number	p-value	Fold_enrichment	FDR	Genes
GO:0009753	response to jasmonic acid	4	0.00567086	10.7803	0.621553	AT1G74840, AT4G02570, AT2G26690, AT4G35770
GO:0046686	response to cadmium ion	5	0.00803088	6.14666	0.621553	AT4G25100, AT4G04740, AT1G74840, AT1G70730, AT2G47470
GO:0009611	response to wounding	4	0.0110335	8.45089	0.621553	AT5G50200, AT2G02990, AT2G26690, AT4G35770
GO:0016573	histone acetylation	2	0.0587505	32.3409	1	AT1G16710, AT1G74840
GO:0051321	meiotic cell cycle	2	0.0674845	28.0288	1	AT3G48190, AT5G61960
GO:0009738	abscisic acid-activated signaling pathway	3	0.0753503	6.46818	1	AT4G04740, AT3G56860, AT3G59220
GO:0006338	chromatin remodeling	2	0.0825789	22.726	1	AT1G74840, AT5G43500
GO:0007568	aging	2	0.0910969	20.5089	1	AT2G02990, AT4G35770
GO:0042128	nitrate assimilation	2	0.0974347	19.1105	1	AT5G50200, AT2G26690
GO:0008219	cell death	2	0.0974347	19.1105	1	AT1G11000, AT3G56860

## Sheet: Downregulated_Bc_cer3-6
Supplementary Data 7-10: Enriched gene ontology (GO) terms for biological processes (BP) of down-regulated genes in cer3-6 wax-related mutant infected with B. cinerea (6 hpi)
GO_ID	GO_name	Gene_number	p-value	Fold_enrichment	FDR	Genes
GO:0009611	response to wounding	8	0.000336752	6.09572	0.105404	AT1G76930, AT5G50200, AT2G02990, AT2G26690, AT3G48360, AT5G22500, AT4G24350, AT4G35770
GO:0009409	response to cold	8	0.00353722	4.05702	0.378524	AT4G29810, AT5G57560, AT1G55490, AT2G21660, AT3G25770, AT3G59770, AT4G12480, AT3G48360
GO:0009753	response to jasmonic acid	6	0.00362802	5.83197	0.378524	AT1G76930, AT2G39030, AT1G06160, AT2G26690, AT3G48360, AT4G35770
GO:0015979	photosynthesis	5	0.0128668	5.49388	0.85547	AT2G34420, AT2G34430, AT3G02780, AT1G06680, AT2G20260
GO:0046475	glycerophospholipid catabolic process	2	0.0194957	101.087	0.85547	AT3G02040, AT5G41080
GO:0009769	photosynthesis, light harvesting in photosystem II	2	0.0194957	101.087	0.85547	AT2G34420, AT2G34430
GO:0006541	glutamine metabolic process	3	0.0219335	12.997	0.85547	AT3G15450, AT3G27740, AT4G20320
GO:0046686	response to cadmium ion	7	0.0249972	3.10356	0.85547	AT4G04740, AT2G21660, AT5G10450, AT3G12580, AT1G70730, AT5G16970, AT1G11840
GO:0016036	cellular response to phosphate starvation	4	0.0271904	6.12651	0.85547	AT3G27740, AT5G20150, AT2G02990, AT3G09560
GO:0007568	aging	3	0.0294718	11.095	0.85547	AT2G02990, AT3G48330, AT4G35770
GO:0009873	ethylene-activated signaling pathway	5	0.0300644	4.23551	0.85547	AT5G60120, AT1G06160, AT1G25560, AT1G68840, AT5G61890
GO:0006355	regulation of transcription, DNA-templated	22	0.0339671	1.57427	0.885974	AT3G53570, AT3G02550, AT1G06160, AT3G04030, AT2G47070, AT4G20970, AT1G19485, AT5G61890, AT5G63160, AT5G12840, AT5G60120, AT5G10450, AT3G44530, AT4G35270, AT1G25560, AT5G61960, AT1G79950, AT3G12580, AT3G16857, AT2G47890, AT3G48360, AT2G43010
GO:0009651	response to salt stress	8	0.0398325	2.5063	0.959045	AT4G29810, AT2G21660, AT1G74920, AT3G48330, AT4G12480, AT3G48360, AT5G22500, AT3G04720
GO:0042542	response to hydrogen peroxide	3	0.0486994	8.42395	1	AT3G12580, AT3G48360, AT5G63160
GO:0010244	response to low fluence blue light stimulus by blue low-fluence system	2	0.0573632	33.6958	1	AT3G59220, AT2G43010
GO:0030643	cellular phosphate ion homeostasis	2	0.0573632	33.6958	1	AT3G02040, AT5G41080
GO:0006596	polyamine biosynthetic process	2	0.0573632	33.6958	1	AT5G53120, AT5G19530
GO:0009311	oligosaccharide metabolic process	2	0.0635319	30.3262	1	AT1G08660, AT1G67490
GO:0030091	protein repair	2	0.0997122	18.9539	1	AT3G48330, AT4G21860
