# Supplementary material for: Arabidopsis thaliana Cuticle Composition Contributes to Differential Defense Response to Botrytis cinerea
Source: Front Plant Sci. 2021 Nov 5;12:738949. doi: 10.3389/fpls.2021.738949 (PMC8603936; doi:10.3389/fpls.2021.738949)
Supplement: Supplementary Figure 1 — Reactive oxygen species (ROS) production at 6 hpi with Botrytis cinerea in leaves from 4-week-old plants of Arabidopsis thaliana cuticular mutants and wild-type (WT) Columbia-0 (Col-0) and C24 plants. Fluorescence after DCF-DA staining was observed on leaves by using epifluorescence microscopy. 3, 3′-Diaminobenzidine (DAB) and nitroblue tetrazolium (NBT) were used to detect the accumulation of hydrogen peroxide (H2O2) and superoxide (O2–), respectively. The experiment was carried out six times, with similar results (n = 6 ± SD). Scale bar = 100 μm. Different lowercase letter columns indicate significant differences, according to one-way analysis of variance (ANOVA) (p-value < 0.001) followed by Tukey’s test. Representative pictures are shown. [file Data_Sheet_1.zip › Supplementary Data 8.XLSX]

## Sheet: UpBcGO_shared_cutin
GO_ID	GO_name	Gene_number	p-value	Fold_enrichment	FDR	Genes
GO:0009651	response to salt stress	21	2.36029e-06	3.52036	0.0011471	AT4G29810, AT2G39800, AT5G19690, AT1G56340, AT5G23540, AT4G24190, AT5G26340, AT5G61780, AT5G17920, AT2G30250, AT2G47510, AT1G52400, AT1G78900, AT1G51980, AT1G43160, AT5G13330, AT2G05710, AT5G07440, AT4G12480, AT1G21750, AT4G37530
GO:0009737	response to abscisic acid	18	7.89991e-06	3.70672	0.00191968	AT2G39800, AT1G59870, AT5G26340, AT1G65690, AT3G53180, AT2G32240, AT1G52400, AT5G08560, AT3G14050, AT1G43160, AT4G34390, AT5G13330, AT2G05710, AT1G14170, AT1G20450, AT4G12480, AT4G30160, AT3G11820
GO:0046686	response to cadmium ion	16	2.25659e-05	3.79583	0.00365567	AT4G26970, AT1G56340, AT4G24190, AT3G25230, AT1G63770, AT5G61780, AT2G30860, AT5G17920, AT1G11840, AT2G32240, AT3G14990, AT2G05710, AT5G07440, AT2G47470, AT4G16760, AT1G20620
GO:0006979	response to oxidative stress	14	6.62472e-05	3.90345	0.00804903	AT4G26970, AT2G39800, AT1G14870, AT1G56340, AT5G64120, AT5G26030, AT2G47510, AT4G11850, AT2G05710, AT4G20830, AT1G09970, AT5G55070, AT1G20620, AT4G37530
GO:0009611	response to wounding	11	0.000179969	4.4849	0.017493	AT3G14050, AT1G43160, AT5G50200, AT5G06320, AT5G13220, AT3G25230, AT2G02220, AT4G16760, AT2G26690, AT3G15356, AT1G20510
GO:0009620	response to fungus	6	0.00191066	6.76133	0.154764	AT4G02330, AT3G05360, AT1G11310, AT4G16760, AT3G11820, AT2G45220
GO:0055114	oxidation-reduction process	29	0.00361037	1.76913	0.245399	AT2G39800, AT5G15490, AT5G64120, AT1G30720, AT5G44390, AT1G23020, AT2G42490, AT1G02205, AT4G12300, AT5G07440, AT4G20830, AT1G60730, AT2G41220, AT4G34890, AT4G20860, AT2G30860, AT1G26390, AT1G30730, AT1G72680, AT4G38540, AT1G51980, AT5G40760, AT5G52320, AT4G12290, AT3G14420, AT4G16310, AT1G20620, AT4G37530, AT3G17810
GO:0006099	tricarboxylic acid cycle	5	0.00403948	7.65434	0.245399	AT2G47510, AT4G26970, AT2G05710, AT4G26910, AT5G55070
GO:0070370	cellular heat acclimation	3	0.0063224	24.3408	0.34141	AT3G25230, AT5G21160, AT2G30250
GO:0009414	response to water deprivation	10	0.00772184	2.9081	0.375281	AT1G52400, AT2G39800, AT1G43160, AT1G02205, AT5G13330, AT4G24190, AT5G26340, AT1G20450, AT4G34890, AT5G58140
GO:0045087	innate immune response	5	0.00925887	6.05492	0.402087	AT4G29810, AT1G79090, AT2G02220, AT1G64790, AT1G61380
GO:0006886	intracellular protein transport	8	0.00992807	3.36315	0.402087	AT4G23460, AT1G21380, AT2G43490, AT3G11130, AT4G32640, AT3G52400, AT4G29950, AT3G11820
GO:0009409	response to cold	10	0.0117567	2.71358	0.410435	AT4G29810, AT4G02330, AT1G43160, AT4G24190, AT5G64220, AT1G20450, AT4G30200, AT4G12480, AT1G20620, AT2G30250
GO:0050832	defense response to fungus	13	0.0123937	2.27321	0.410435	AT5G44430, AT3G05360, AT5G64120, AT1G52400, AT4G38540, AT1G02205, AT2G43510, AT4G01700, AT3G52400, AT4G12480, AT4G12490, AT3G11820, AT4G33430
GO:0009753	response to jasmonic acid	7	0.0126677	3.64072	0.410435	AT5G07010, AT1G43160, AT5G13220, AT5G13330, AT4G20860, AT4G02570, AT2G26690
GO:0006402	mRNA catabolic process	3	0.016064	15.213	0.450573	AT1G77680, AT5G61780, AT5G21160
GO:0009817	defense response to fungus, incompatible interaction	4	0.0166879	7.376	0.450573	AT1G59870, AT1G11310, AT3G15356, AT2G39200
GO:0008219	cell death	4	0.0166879	7.376	0.450573	AT2G13790, AT1G11310, AT4G33430, AT2G39200
GO:0042594	response to starvation	3	0.0180603	14.3181	0.461964	AT1G54710, AT3G14050, AT4G29950
GO:0016192	vesicle-mediated transport	7	0.0200919	3.28296	0.468198	AT4G23460, AT1G54710, AT3G63460, AT3G11130, AT3G60860, AT3G52400, AT3G11820
GO:0042742	defense response to bacterium	9	0.0209604	2.64574	0.468198	AT5G06320, AT1G51890, AT1G02205, AT1G59870, AT4G34390, AT2G30860, AT1G64790, AT3G14420, AT4G33430
GO:0006468	protein phosphorylation	19	0.0215263	1.77193	0.468198	AT4G29810, AT3G55450, AT5G20480, AT2G13790, AT2G33170, AT1G55610, AT3G56050, AT1G49340, AT4G08470, AT1G75820, AT1G51890, AT4G28490, AT1G28440, AT2G02220, AT2G42640, AT3G53930, AT1G09970, AT4G33430, AT1G53090
GO:0007169	transmembrane receptor protein tyrosine kinase signaling pathway	6	0.0221575	3.74474	0.468198	AT1G75820, AT5G20480, AT1G28440, AT4G28490, AT2G02220, AT1G09970
GO:1902418	(+)-abscisic acid D-glucopyranosyl ester transmembrane transport	2	0.0243919	81.136	0.478848	AT2G34660, AT1G30400
GO:0034976	response to endoplasmic reticulum stress	3	0.0246321	12.1704	0.478848	AT4G24190, AT2G47470, AT1G21750
GO:0009867	jasmonic acid mediated signaling pathway	4	0.025937	6.24123	0.484822	AT1G15750, AT3G52400, AT4G02570, AT3G11820
GO:0006807	nitrogen compound metabolic process	3	0.032023	10.583	0.567582	AT5G19550, AT3G44310, AT3G54140
GO:0042939	tripeptide transport	2	0.0363649	54.0906	0.567582	AT3G54140, AT2G02040
GO:0033512	L-lysine catabolic process to acetyl-CoA via saccharopine	2	0.0363649	54.0906	0.567582	AT4G26910, AT5G55070
GO:0051245	negative regulation of cellular defense response	2	0.0363649	54.0906	0.567582	AT3G52400, AT3G11820
GO:0006368	transcription elongation from RNA polymerase II promoter	3	0.0373717	9.73632	0.567582	AT1G65440, AT4G10710, AT3G48050
GO:0031348	negative regulation of defense response	3	0.0373717	9.73632	0.567582	AT1G59870, AT1G11310, AT3G11820
GO:0034605	cellular response to heat	3	0.0401652	9.36184	0.591524	AT1G43160, AT5G61780, AT2G30250
GO:0009306	protein secretion	3	0.0459791	8.69314	0.638453	AT4G24190, AT5G61780, AT2G34250
GO:0006352	DNA-templated transcription, initiation	3	0.0459791	8.69314	0.638453	AT5G43130, AT1G65440, AT1G54360
GO:0006857	oligopeptide transport	4	0.0492599	4.84394	0.665008	AT5G53550, AT3G54140, AT2G02040, AT2G26690
GO:0006101	citrate metabolic process	2	0.0598736	32.4544	0.786448	AT4G26970, AT2G05710
GO:0006970	response to osmotic stress	5	0.0634876	3.32524	0.811973	AT5G08560, AT1G43160, AT3G25230, AT1G65690, AT2G30250
GO:0010363	regulation of plant-type hypersensitive response	2	0.0714129	27.0453	0.82635	AT3G52400, AT3G11820
GO:0006612	protein targeting to membrane	2	0.0714129	27.0453	0.82635	AT3G52400, AT3G11820
GO:0042938	dipeptide transport	2	0.0714129	27.0453	0.82635	AT3G54140, AT2G02040
GO:0009902	chloroplast relocation	2	0.0714129	27.0453	0.82635	AT3G25690, AT5G58140
GO:0009735	response to cytokinin	6	0.0753132	2.6602	0.851214	AT1G51980, AT4G37790, AT3G25230, AT3G14420, AT1G21750, AT5G58140
GO:0010200	response to chitin	5	0.0813879	3.05022	0.898966	AT4G33050, AT5G48655, AT4G35480, AT2G13790, AT5G01830
GO:0046777	protein autophosphorylation	5	0.0848847	3.00504	0.916755	AT4G28490, AT2G01450, AT1G09970, AT1G61380, AT5G58140
GO:0032968	positive regulation of transcription elongation from RNA polymerase II promoter	2	0.0940703	20.284	0.993865	AT1G65440, AT4G10710
GO:0048767	root hair elongation	3	0.0976088	5.66065	0.993865	AT3G06810, AT4G30160, AT5G43900

## Sheet: UpBcGO_shared_wax
GO_ID	GO_name	Gene_number	p-value	Fold_enrichment	FDR	Genes
GO:0009736	cytokinin-activated signaling pathway	4	2.34975e-05	65.9501	0.00164482	AT2G46310, AT5G62920, AT1G19050, AT3G48100
GO:0000160	phosphorelay signal transduction system	3	0.000872396	64.0104	0.0305339	AT5G62920, AT1G19050, AT3G48100
GO:0006351	transcription, DNA-templated	7	0.00361938	4.03883	0.0844521	AT2G46310, AT2G17040, AT5G62920, AT1G19050, AT4G23810, AT3G48100, AT5G45140
GO:0010200	response to chitin	3	0.00576319	24.5453	0.100856	AT2G17040, AT1G19050, AT4G23810
GO:0009735	response to cytokinin	3	0.010662	17.839	0.149269	AT5G62920, AT1G19050, AT3G48100
GO:0006355	regulation of transcription, DNA-templated	6	0.0290461	3.0812	0.338871	AT2G46310, AT2G17040, AT5G62920, AT1G19050, AT4G23810, AT3G48100
GO:0042542	response to hydrogen peroxide	2	0.0457146	40.3028	0.457146	AT4G23810, AT5G37770

## Sheet: DownBcGO_shared_cutin
GO_ID	GO_name	Gene_number	p-value	Fold_enrichment	FDR	Genes
GO:0015979	photosynthesis	14	2.51611e-10	11.5136	7.39735e-08	AT2G06520, AT1G14150, AT3G01500, AT3G54050, AT5G45040, AT4G22890, AT2G30570, AT5G64040, AT5G11450, AT1G20020, AT3G63540, AT1G43670, AT4G34190, AT1G79040
GO:0009773	photosynthetic electron transport in photosystem I	7	3.06126e-09	49.6522	4.50006e-07	AT1G55370, AT2G05620, AT3G54050, AT1G18730, AT2G01590, AT4G22890, AT5G64040
GO:0010207	photosystem II assembly	5	1.57579e-05	31.5252	0.00154427	AT5G51545, AT3G15095, AT5G48790, AT1G05385, AT3G50820
GO:0006810	transport	13	6.0128e-05	4.22745	0.00441941	AT5G21430, AT5G26740, AT1G14150, AT4G23400, AT1G18730, AT4G23890, AT4G09350, AT1G74880, AT4G17340, AT2G03640, AT1G01620, AT5G58260, AT4G35100
GO:0019253	reductive pentose-phosphate cycle	4	0.000673577	22.6982	0.0367057	AT1G32060, AT3G54050, AT1G12900, AT3G62410
GO:0006000	fructose metabolic process	3	0.000749097	68.0945	0.0367057	AT1G43670, AT3G54050, AT1G07110
GO:0009735	response to cytokinin	8	0.00116496	4.96135	0.0489282	AT1G32060, AT1G20020, AT5G09660, AT3G54050, AT3G14420, AT5G16710, AT3G57040, AT1G79040
GO:0034220	ion transmembrane transport	4	0.00183881	16.213	0.0675762	AT4G17340, AT4G23400, AT1G01620, AT4G35100
GO:0009992	cellular water homeostasis	4	0.00411742	12.2693	0.134503	AT4G17340, AT4G23400, AT1G01620, AT4G35100
GO:0010206	photosystem II repair	3	0.00647267	24.3195	0.177199	AT1G50250, AT1G75690, AT1G05385
GO:0008380	RNA splicing	6	0.00716177	4.9704	0.177199	AT1G02840, AT3G53460, AT4G25500, AT1G24706, AT3G55460, AT5G52040
GO:0005975	carbohydrate metabolic process	10	0.00751984	2.91002	0.177199	AT1G32060, AT2G32860, AT1G55370, AT3G06770, AT1G08110, AT5G57655, AT5G09660, AT2G32090, AT5G21170, AT2G21370
GO:0006002	fructose 6-phosphate metabolic process	3	0.00843807	21.2795	0.177199	AT1G43670, AT3G54050, AT1G07110
GO:0009767	photosynthetic electron transport chain	3	0.00843807	21.2795	0.177199	AT1G14150, AT4G03280, AT4G23890
GO:0006098	pentose-phosphate shunt	3	0.0156955	15.476	0.307633	AT4G26520, AT2G21330, AT5G57655
GO:0006096	glycolytic process	4	0.0244187	6.39385	0.448694	AT4G26530, AT4G26520, AT2G21330, AT1G12900
GO:0006001	fructose catabolic process	2	0.0260437	75.6605	0.450403	AT1G43670, AT3G54050
GO:0061077	chaperone-mediated protein folding	3	0.0318389	10.6398	0.508241	AT1G18170, AT1G73655, AT5G23040
GO:0010258	NADH dehydrogenase complex (plastoquinone) assembly	2	0.0345742	56.7454	0.508241	AT1G74880, AT5G58260
GO:0030388	fructose 1,6-bisphosphate metabolic process	2	0.0345742	56.7454	0.508241	AT1G43670, AT3G54050
GO:0071484	cellular response to light intensity	2	0.0430305	45.3963	0.578438	AT5G18100, AT2G05620
GO:0055114	oxidation-reduction process	19	0.0432845	1.6213	0.578438	AT4G03520, AT5G21430, AT3G04870, AT5G18100, AT1G08550, AT3G50210, AT2G29290, AT3G62950, AT1G12900, AT5G45040, AT4G09350, AT1G74880, AT3G20810, AT5G54770, AT1G20020, AT1G18020, AT3G14420, AT5G58260, AT1G77490
GO:0019464	glycine decarboxylation via glycine cleavage system	2	0.0514132	37.8303	0.655918	AT1G32470, AT2G35370
GO:0007623	circadian rhythm	4	0.0535443	4.68003	0.655918	AT3G20810, AT5G02840, AT5G37260, AT3G57040
GO:0009817	defense response to fungus, incompatible interaction	3	0.0567519	7.73801	0.667402	AT1G20020, AT3G01500, AT5G58260
GO:0042549	photosystem II stabilization	2	0.0597229	32.4259	0.675328	AT3G50820, AT2G30570
GO:0071486	cellular response to high light intensity	2	0.0679602	28.3727	0.740011	AT5G18100, AT4G34190
GO:0000398	mRNA splicing, via spliceosome	4	0.0786092	3.98213	0.817546	AT4G25500, AT3G55460, AT5G63370, AT5G52040
GO:0046686	response to cadmium ion	7	0.0806423	2.32291	0.817546	AT4G35450, AT2G21330, AT1G08110, AT1G07590, AT1G74910, AT5G02840, AT3G01860
GO:0009644	response to high light intensity	3	0.0837735	6.19041	0.82098	AT4G34190, AT3G47860, AT2G05620
GO:0009704	de-etiolation	2	0.0922444	20.6347	0.874834	AT5G23060, AT5G23040

## Sheet: DownBcGO_shared_wax
GO_ID	GO_name	Gene_number	p-value	Fold_enrichment	FDR	Genes
GO:0010033	response to organic substance	4	0.0206874	5.18433	1	AT2G02990, AT3G49500, AT3G59220, AT2G26690
GO:0050896	response to stimulus	6	0.0227396	2.43868	1	AT2G02990, AT3G49500, AT1G60960, AT3G59220, AT1G67580, AT2G26690
GO:0044699	single-organism process	7	0.0316256	1.77807	1	AT2G02990, AT3G49500, AT4G20320, AT1G60960, AT3G59220, AT1G67580, AT2G26690
GO:0071310	cellular response to organic substance	3	0.0403508	7.66004	1	AT2G02990, AT3G49500, AT3G59220
GO:0044763	single-organism cellular process	6	0.0472527	2.07543	1	AT2G02990, AT3G49500, AT4G20320, AT1G60960, AT3G59220, AT2G26690
GO:0001101	response to acid chemical	3	0.0504724	6.78199	1	AT2G02990, AT3G59220, AT2G26690
GO:0042221	response to chemical	4	0.052343	3.66535	1	AT2G02990, AT3G49500, AT3G59220, AT2G26690
GO:0070887	cellular response to chemical stimulus	3	0.0534261	6.57392	1	AT2G02990, AT3G49500, AT3G59220
GO:0051716	cellular response to stimulus	4	0.0591109	3.49797	1	AT2G02990, AT3G49500, AT3G59220, AT1G67580
GO:0071214	cellular response to abiotic stimulus	2	0.0656036	25.4107	1	AT3G59220, AT1G67580
GO:0009753	response to jasmonic acid	2	0.0668291	24.9313	1	AT2G02990, AT2G26690
GO:0009611	response to wounding	2	0.0677474	24.5834	1	AT2G02990, AT2G26690
GO:1901700	response to oxygen-containing compound	3	0.0839663	5.11163	1	AT2G02990, AT3G59220, AT2G26690
GO:0009605	response to external stimulus	3	0.0917528	4.86091	1	AT2G02990, AT3G49500, AT1G60960
GO:0009725	response to hormone	3	0.0928424	4.82835	1	AT2G02990, AT3G59220, AT2G26690
GO:0006950	response to stress	4	0.0986609	2.85931	1	AT2G02990, AT3G49500, AT1G67580, AT2G26690
