# Supplementary material for: Arabidopsis thaliana Cuticle Composition Contributes to Differential Defense Response to Botrytis cinerea
Source: Front Plant Sci. 2021 Nov 5;12:738949. doi: 10.3389/fpls.2021.738949 (PMC8603936; doi:10.3389/fpls.2021.738949)
Supplement: Supplementary Figure 1 — Reactive oxygen species (ROS) production at 6 hpi with Botrytis cinerea in leaves from 4-week-old plants of Arabidopsis thaliana cuticular mutants and wild-type (WT) Columbia-0 (Col-0) and C24 plants. Fluorescence after DCF-DA staining was observed on leaves by using epifluorescence microscopy. 3, 3′-Diaminobenzidine (DAB) and nitroblue tetrazolium (NBT) were used to detect the accumulation of hydrogen peroxide (H2O2) and superoxide (O2–), respectively. The experiment was carried out six times, with similar results (n = 6 ± SD). Scale bar = 100 μm. Different lowercase letter columns indicate significant differences, according to one-way analysis of variance (ANOVA) (p-value < 0.001) followed by Tukey’s test. Representative pictures are shown. [file Data_Sheet_1.zip › Supplementary Table 2.XLSX]

## Sheet: Hoja1
Table S2. Summary of mapped reads of Arabidopsis thaliana mutants in the RNA-Seq libraries in non-infected and infected with B. cinerea (6 hpi)
Samples	Replicate	Clean reads	Read length	Q20(%)	GC (%)	Mapped reads to A. thaliana TAIR10 reference	Unmapped reads to A. thaliana TAIR10 reference	Unique mapped reads to A. thaliana TAIR10 reference	Multiple-mapped reads to B. cinerea reference
C24 ecotype (WT)	1	48333180	100; 100	97.89	45.15	24166590 (100.00%)	2785467 (11.53%)	10457984 (43.27%)	10923139 (45.20%)
	2	48373316	100; 100	97.84	45.26	24186658 (100.00%)	2472899 (10.22%)	10595928 (43.81%)	11117831 (45.97%)
Col-0 ecotype (WT)	1	48752362	100; 100	97.4	46.13	24376181 (100.00%)	2414682 (9.91%)	10927115 (44.83%)	11034384 (45.27%)
	2	49158466	100; 100	97.5	46.23	24579233 (100.00%)	2301630 (9.36%)	10903619 (44.36%)	11373984 (46.27%)
eca2	1	47996354	100; 100	97.91	45.45	23998177 (100.00%)	3074221 (12.81%)	10152509 (42.31%)	10771447 (44.88%)
	2	48299006	100; 100	97.78	45.46	24149503 (100.00%)	3011599 (12.47%)	10253322 (42.46%)	10884582 (45.07%)
bdg	1	49172574	100; 100	97.16	46.35	24586287 (100.00%)	1904840 (7.75%)	11544684 (46.96%)	11136763 (45.30%)
	2	49171470	100; 100	96.28	45.9	24585735 (100.00%)	1976218 (8.04%)	11564767 (47.04%)	11044750 (44.92%)
lacs2-3	1	48506896	100; 100	97.22	46.72	24253448 (100.00%)	3390764 (13.98%)	10348043 (42.67%)	10514641 (43.35%)
	2	48595444	100; 100	97.38	45.89	24297722 (100.00%)	1680098 (6.91%)	10794223 (44.42%)	11823401 (48.66%)
cer1-4	1	48851012	100; 100	97.61	45.33	24425506 (100.00%)	2454983 (10.05%)	11268861 (46.14%)	10701662 (43.81%)
	2	48498448	100; 100	96.95	44.76	24249224 (100.00%)	2967640 (12.24%)	10901205 (44.95%)	10380379 (42.81%)
cer3-6	1	48899808	100; 100	96.99	45.96	24449904 (100.00%)	2549239 (10.43%)	10927809 (44.69%)	10972856 (44.88%)
	2	48722768	100; 100	97.52	45.91	24361384 (100.00%)	2389865 (9.81%)	10946593 (44.93%)	11024926 (45.26%)
C24 ecotype (WT) (6hpi)	1	51369334	100; 100	96.96	46.08	25684667 (100.00%)	2731376 (10.63%)	11246076 (43.79%)	11707215 (45.58%)
	2	51390134	100; 100	97.1	46.08	25695067 (100.00%)	2726121 (10.61%)	11225463 (43.69%)	11743483 (45.70%)
Col-0 ecotype (WT) (6hpi)	1	51683596	100; 100	97.08	46	25841798 (100.00%)	2083982 (8.06%)	11583092 (44.82%)	12174724 (47.11%)
	2	51645754	100; 100	96.96	46.16	25822877 (100.00%)	2056971 (7.97%)	11743800 (45.48%)	12022106 (46.56%)
eca2 (6hpi)	1	51202240	100; 100	96.9	45.6	25601120 (100.00%)	3104289 (12.13%)	11085961 (43.30%)	11410870 (44.57%)
	2	51161758	100; 100	96.92	45.8	25580879 (100.00%)	3177390 (12.42%)	10905346 (42.63%)	11498143 (44.95%)
bdg (6hpi)	1	49206778	100; 100	96.78	45.75	24603389 (100.00%)	2143565 (8.71%)	11207618 (45.55%)	11252206 (45.73%)
	2	50669102	100; 100	96.82	45.68	25334551 (100.00%)	2298239 (9.07%)	11454700 (45.21%)	11581612 (45.71%)
lacs2-3 (6hpi)	1	48534440	100; 100	97.28	46.13	24267220 (100.00%)	1954935 (8.06%)	10941381 (45.09%)	11370904 (46.86%)
	2	48702612	100; 100	97.46	46.04	24351306 (100.00%)	1858448 (7.63%)	11064858 (45.44%)	11428000 (46.93%)
cer1-4 (6hpi)	1	51178968	100; 100	97.12	45.74	25589484 (100.00%)	2286729 (8.94%)	11450733 (44.75%)	11852022 (46.32%)
	2	51568004	100; 100	96.8	45.76	25784002 (100.00%)	2356609 (9.14%)	11559818 (44.83%)	11867575 (46.03%)
cer3-6 (6hpi)	1	51365208	100; 100	96.96	45.44	25682604 (100.00%)	2206300 (8.59%)	11541122 (44.94%)	11935182 (46.47%)
	2	51252158	100; 100	97.07	45.81	25626079 (100.00%)	2527323 (9.86%)	11395153 (44.47%)	11703603 (45.67%)
